# Supplementary material for: Role of paternal Oryza sativa Baby Booms (OsBBMs) in initiating de novo gene expression and regulating early zygotic development in rice
Source: Plant J. 2025 Jun 26;122(6):e70305. doi: 10.1111/tpj.70305 (PMC12201997; doi:10.1111/tpj.70305)
Supplement: Supplementary file 2 — Table S1. Number of DEGs in bbms‐WT, WT‐bbms, and bbms‐bbms zygotes compared to WT‐WT zygotes at 4 HAF. Table S2. Identified genes from Modules 13, 14, 6, and 8 whose expression levels were putatively upregulated in WT‐WT and bbms‐WT zygotes at 4 HAF. Table S3. GO terms enriched from the genes in Modules 13, 14, 6, and 8 that were upregulated in WT‐WT and bbms‐WT zygotes at 4 HAF. Table S4. Identified genes from Modules 3 and 5 whose expression levels were putatively upregulated in WT‐WT and bbms‐WT zygotes at 18 HAF. Table S5. GO terms enriched from the genes in Modules 3 and 5 that were upregulated in WT‐WT and bbms‐WT zygotes at 18 HAF. Table S6. Number of SNPs in rice genes between Nipponbare (NB) and Kasalath (KS) rice. Table S7. Allele dependency and expression profiles of genes in rice zygotes at 4 HAF. Table S8. Genes in rice zygotes with paternal allele‐dependent expression at 4 HAF. Table S9. Genes in rice zygotes with maternal allele‐dependent expression at 4 HAF. Table S10. Genes in rice zygotes with biallelic expression at 4 HAF. Table S11. Genes with preferential expression from the paternal allele at 4 HAF. Table S12. Genes with preferential expression from the maternal allele at 4 HAF. Table S13. Genes with biallelic expression at 4 HAF. Table S14. Genes with biallelic expression at 18 HAF. Table S15. Genes with preferential expression from the paternal allele at 18 HAF. Table S16. Genes with preferential expression from the maternal allele at 18 HAF. Table S17. Genes with preferential expression from the paternal allele in Modules 13 and 8 at 4 HAF. Table S18. Genes with preferential expression from the maternal allele in Modules 13, 6, and 8 at 4 HAF. Table S19. Genes with biallelic expression in Modules 13, 14, 6, and 8 at 4 HAF. Table S20. GO terms enriched from biallelic expressed genes in Modules 13 at 4 HAF. Table S21. Expression levels of OsBBM1, 2, and 3 in rice zygotes produced by electro‐fusion of gametes isolated from wild type and bbms t [file TPJ-122-0-s001.zip › tpj70305-sup-00010-Table S9.xlsx]

## Sheet: Table S9
Supplementary Table S9. Genes in rice zygotes with maternal allele-dependent expression at 4 HAF
Locus_ID	NBKS.4h.1.ref	NBKS.4h.1.alt	NBKS.4h.2.ref	NBKS.4h.2.alt	KSNB.4h.1.alt	KSNB.4h.1.ref	KSNB.4h.2.alt	KSNB.4h.2.ref	AI	AI_NBKS.1	AI_NBKS.2	AI_KSNB.1	AI_KSNB.2	judge2	Description	module Colors	module_id
Os01g0111000	24	0	102	0	571	0	329	0	1	1	1	1	1	M	Pectinesterase inhibitor domain containing protein.
Os01g0144100	9	0	12	0	8	0	29	0	1	1	1	1	1	M	Similar to Thylakoid lumenal 15 kDa protein, chloroplast precursor (p15).	turquoise	4
Os01g0271400	71	6	32	1	54	1	217	1	0.976501	0.922078	0.969697	0.981818	0.995413	M	Peptidase S14, ClpP family protein.
Os01g0518500	125	0	112	3	172	1	121	2	0.988806	1	0.973913	0.99422	0.98374	M	Glycoside hydrolase, family 27 protein.	turquoise	4
Os01g0518550	125	0	114	3	172	1	121	2	0.988848	1	0.974359	0.99422	0.98374	M	Non-protein coding transcript.
Os01g0663400	763	21	1439	68	840	2	704	4	0.975267	0.973214	0.954877	0.997625	0.99435	M	Similar to Aspartic proteinase oryzasin 1 precursor (EC 3.4.23.-).	turquoise	4
Os01g0678500	344	0	211	2	184	0	250	8	0.98999	1	0.99061	1	0.968992	M	Voltage-gated Ca2+ channel protein, Elicitor-induced defense reponses, Hypersensitive cell death, Activation of MAPK cascade	turquoise	4
Os01g0705200	104	2	76	0	175	0	58	2	0.990408	0.981132	1	1	0.966667	M	Late embryogenesis abundant protein repeat containing protein.
Os01g0705500	685	66	584	55	1733	68	1304	81	0.940997	0.912117	0.913928	0.962243	0.941516	M	Similar to fiber protein Fb11.	midnightblue	5
Os01g0758000	178	0	325	0	149	0	705	0	1	1	1	1	1	M	Similar to copper-binding family protein.	yellow	8
Os01g0761701	21	0	278	0	24	0	184	2	0.996071	1	1	1	0.989247	M	Hypothetical conserved gene.	salmon	6
Os01g0783200	67	4	124	2	56	0	8	0	0.977011	0.943662	0.984127	1	1	M	Similar to Diacylglycerol kinase.	yellow	8
Os01g0788800	667	56	771	66	1440	4	526	3	0.963487	0.922545	0.921147	0.99723	0.994329	M	Similar to Isoform 2 of Homeobox-leucine zipper protein TF1.	yellow	8
Os01g0810833	514	11	1175	16	13	0	79	8	0.980727	0.979048	0.986566	1	0.908046	M	Non-protein coding transcript.
Os01g0813800	852	1	1141	46	854	1	407	2	0.984867	0.998828	0.961247	0.99883	0.99511	M	Similar to Beta-glucosidase 3.	green	18
Os01g0830000	6	0	9	0	34	0	13	0	1	1	1	1	1	M	Similar to Plastid sufB (Fragment).
Os01g0851000	55	0	77	0	175	0	34	0	1	1	1	1	1	M	Carbohydrate/purine kinase domain containing protein.
Os01g0857400	54	0	37	0	79	0	27	0	1	1	1	1	1	M	Amino acid transporter, transmembrane domain containing protein.	turquoise	4
Os01g0897600	12	0	11	0	34	0	9	0	1	1	1	1	1	M	Beta-Glucosidase 4, Regulation of the hull pigmentation via accumulation of salicylic acid
Os01g0932600	51	0	36	2	55	0	28	0	0.988372	1	0.947368	1	1	M	BTB domain containing protein.	green	18
Os02g0169900	172	10	128	0	320	8	134	0	0.976684	0.945055	1	0.97561	1	M	Inositol monophosphatase family protein.	turquoise	4
Os02g0187400	18	1	69	0	26	0	26	1	0.985816	0.947368	1	1	0.962963	M	PLC-like phosphodiesterase, TIM beta/alpha-barrel domain domain containing protein.	turquoise	4
Os02g0611000	51	4	93	0	28	3	18	0	0.964467	0.927273	1	0.903226	1	M	Hypothetical gene.
Os02g0669100	76	0	448	9	331	2	59	5	0.982796	1	0.980306	0.993994	0.921875	M	SK<sub>3</sub>-type dehydrin, Response to abiotic stress, Drought and salt stress tolerance	yellow	8
Os02g0817500	1553	135	1166	90	437	4	512	40	0.931674	0.920024	0.928344	0.99093	0.927536	M	Potassium channel beta subunit	turquoise	4
Os03g0219200	4178	401	5269	184	4662	127	4294	129	0.956298	0.912426	0.966257	0.973481	0.970834	M	CuZn superoxide dismutase, Response to salinity, drought, and oxidative stress	turquoise	4
Os03g0237100	48	0	110	1	182	17	24	0	0.95288	1	0.990991	0.914573	1	M	Similar to NADPH-dependent codeinone reductase (EC 1.1.1.247).	turquoise	4
Os03g0237201	48	0	110	1	182	17	24	0	0.95288	1	0.990991	0.914573	1	M	Hypothetical protein.
Os03g0296600	18440	702	42591	654	21458	292	18675	366	0.98048	0.963327	0.984877	0.986575	0.980778	M	Fertilization barrier 1 protein, Double fertilization	turquoise	4
Os03g0314500	9	0	24	2	55	0	15	0	0.980952	1	0.923077	1	1	M	WD40-like Beta Propeller domain containing protein.
Os03g0418000	8	0	42	2	22	0	150	0	0.991071	1	0.954545	1	1	M	Similar to Basic endochitinase 2 precursor (EC 3.2.1.14).	salmon	6
Os03g0694600	146	14	272	0	70	0	56	1	0.973166	0.9125	1	1	0.982456	M	Hypothetical protein.
Os03g0708000	429	14	1449	3	145	2	25	1	0.990329	0.968397	0.997934	0.986395	0.961538	M	Phospholipase A2 family protein.	turquoise	4
Os03g0750700	167	0	244	0	141	0	218	2	0.997409	1	1	1	0.990909	M	Six-bladed beta-propeller, TolB-like domain containing protein.	turquoise	4
Os03g0778000	83	9	31	3	55	0	23	0	0.941176	0.902174	0.911765	1	1	M	Calmodulin binding protein-like family protein.	blue	13
Os04g0111200	121	0	421	43	116	5	229	0	0.948663	1	0.907328	0.958678	1	M	Similar to ATP sulfurylase (Fragment).	yellow	8
Os04g0445000	77	7	48	0	23	0	37	0	0.963542	0.916667	1	1	1	M	Similar to Potassium channel SKOR (Stelar K(+) outward rectifying channel).
Os04g0525700	333	20	504	6	252	0	291	0	0.981508	0.943343	0.988235	1	1	M	Similar to Serine carboxypeptidase II precursor (EC 3.4.16.6) (Carboxypeptidase D) (Bri1 suppressor 1) [Contains: Serine carboxypeptidase II chain A; Serine carboxypeptidase II chain B].	turquoise	4
Os04g0531100	3450	82	2252	12	5321	90	3757	34	0.985465	0.976784	0.9947	0.983367	0.991031	M	Small C2-domain protein consisting of a single C2 domain, Phloem protein, Signaling pathway involving Ca<sup>2+</sup> ions, Defense response	salmon	6
Os04g0577300	15	0	44	0	42	0	33	0	1	1	1	1	1	M	Similar to GDSL-motif lipase/hydrolase-like protein.
Os04g0626300	24	1	137	7	103	0	47	0	0.974922	0.96	0.951389	1	1	M	Hypothetical protein.
Os04g0693000	1665	128	1597	55	1333	109	1086	104	0.934836	0.928611	0.966707	0.924411	0.912605	M	Similar to Ribophorin I (Fragment).	turquoise	4
Os05g0415600	67	0	160	3	105	0	66	0	0.992519	1	0.981595	1	1	M	Similar to Beta-hexosaminidase beta chain precursor (EC 3.2.1.52) (N-acetyl-beta- glucosaminidase) (Beta-N-acetylhexosaminidase) (Hexosaminidase B).
Os05g0415700	68	1	212	0	156	0	123	0	0.998214	0.985507	1	1	1	M	Glycoside hydrolase, family 20 protein.	green	18
Os05g0447200	22	0	7	0	11	0	13	1	0.981481	1	1	1	0.928571	M	Auxin influx carrier, Regulation of root development, Response to aluminium stress
Os05g0447250	22	0	7	0	11	0	13	1	0.981481	1	1	1	0.928571	M	Hypothetical protein.
Os05g0545200	30	0	6	0	22	0	20	0	1	1	1	1	1	M	Similar to zinc ion binding.
Os06g0125700	37	0	125	7	27	0	54	0	0.972	1	0.94697	1	1	M	Hypothetical protein.
Os06g0125800	53	0	175	8	39	0	18	0	0.972696	1	0.956284	1	1	M	RING finger protein with E3 ligase activity, Mediation of broad-spectrum disease resistance	yellow	8
Os06g0136600	10433	772	12853	908	10928	135	10970	197	0.957369	0.931102	0.934016	0.987797	0.982359	M	Similar to Enolase 1 (EC 4.2.1.11) (2-phosphoglycerate dehydratase 1) (2-phospho- D-glycerate hydro-lyase 1).	turquoise	4
Os06g0136650	5182	388	6182	475	5280	60	5421	100	0.955691	0.930341	0.928647	0.988764	0.981887	M	Non-protein coding transcript.
Os06g0163200	796	78	1353	84	541	57	210	20	0.923861	0.910755	0.941545	0.904682	0.913043	M	Esterase/lipase/thioesterase domain containing protein.	lightgreen	11
Os06g0194900	2465	125	2703	64	2560	7	2417	64	0.975012	0.951737	0.97687	0.997273	0.974204	M	Sucrose synthase 2 (EC 2.4.1.13).	turquoise	4
Os06g0195025	2453	118	2699	64	2548	7	2417	64	0.975603	0.954103	0.976837	0.99726	0.974204	M	Hypothetical protein.
Os06g0221200	1025	105	1608	91	680	21	543	22	0.941636	0.90708	0.946439	0.970043	0.961062	M	Similar to Annexin p33.	turquoise	4
Os06g0228950	3059	70	2810	15	1622	47	1327	29	0.982069	0.977629	0.99469	0.971839	0.978614	M	Plant regulator RWP-RK domain containing protein.	turquoise	4
Os06g0587300	148	11	264	2	23	2	6	0	0.967105	0.930818	0.992481	0.92	1	M	Hypothetical protein.
Os07g0130500	23	0	17	0	62	0	50	0	1	1	1	1	1	M	Hypothetical protein.
Os07g0535100	36	0	7	0	58	0	37	0	1	1	1	1	1	M	Cyclin-like F-box domain containing protein.
Os07g0681400	306	23	890	4	486	4	421	1	0.985012	0.930091	0.995526	0.991837	0.99763	M	Similar to Calcium-binding protein CAST.	salmon	6
Os08g0113100	1870	96	2312	104	1312	53	635	6	0.959455	0.95117	0.956954	0.961172	0.99064	M	Fructokinase, Starch storage in rice grains	turquoise	4
Os08g0113150	1379	69	1729	90	1137	37	548	5	0.959752	0.952348	0.950522	0.968484	0.990958	M	Hypothetical protein.
Os08g0130500	15700	1729	17461	1165	10386	860	8776	969	0.917207	0.900798	0.937453	0.923528	0.900564	M	60S acidic ribosomal protein P0.	turquoise	4
Os08g0130550	15700	1729	17461	1165	10386	860	8776	969	0.917207	0.900798	0.937453	0.923528	0.900564	M	Hypothetical protein.	yellow	8
Os08g0135500	23673	2544	69190	1032	16632	414	17121	533	0.96551	0.902964	0.985304	0.975713	0.969809	M	X8 domain containing protein.	turquoise	4
Os08g0169800	706	20	934	6	550	9	165	0	0.985356	0.972452	0.993617	0.9839	1	M	HAD-superfamily hydrolase, subfamily IA, REG-2-like domain containing protein.
Os08g0223766	9	0	30	3	37	0	119	1	0.979899	1	0.909091	1	0.991667	M	Similar to H0702G05.10 protein.
Os08g0290000	13	0	37	4	25	0	14	1	0.946809	1	0.902439	1	0.933333	M	Nuclear-localized pentatricopeptide repeat (PPR) protein, Regulation of mitochondrial development and/or functions, Endosperm development
Os08g0346500	800	64	1084	31	608	0	448	43	0.955166	0.925926	0.972197	1	0.912424	M	Transfactor-like protein.	blue	13
Os08g0397250	47	0	9	0	85	0	42	0	1	1	1	1	1	M	Hypothetical protein.
Os08g0517750	101	0	190	17	143	0	8	0	0.962963	1	0.917874	1	1	M	Hypothetical gene.
Os08g0562500	63	0	130	0	19	1	36	2	0.988048	1	1	0.95	0.947368	M	BAHD acyltransferase-like protein, Control of grain size and leaf angle, Regulation of brassinosteroid homeostasis	turquoise	4
Os09g0413600	11	0	85	0	80	2	67	0	0.991837	1	1	0.97561	1	M	Ribosomal protein L34e domain containing protein.
Os09g0471100	1175	106	2262	149	1831	6	1380	25	0.958754	0.917252	0.9382	0.996734	0.982206	M	Similar to Peroxidase 17 precursor (EC 1.11.1.7) (Atperox P17) (ATP25a).	turquoise	4
Os09g0491740	23	1	92	10	17	1	73	0	0.9447	0.958333	0.901961	0.944444	1	M	Auxin efflux carrier domain containing protein.
Os10g0127000	67	4	62	6	25	0	70	0	0.957265	0.943662	0.911765	1	1	M	Similar to F-box domain containing protein, expressed.	turquoise	4
Os10g0378300	10	0	12	1	29	2	12	0	0.954545	1	0.923077	0.935484	1	M	CutA1 protein	turquoise	4
Os11g0118200	58	5	85	0	123	0	21	1	0.979522	0.920635	1	1	0.954545	M	Similar to Mannan endo-1, 4-beta-mannosidase 7.	lightgreen	11
Os11g0168000	1660	2	3259	0	1818	27	959	34	0.99188	0.998797	1	0.985366	0.96576	M	Fertilization barrier 2 protein, Double fertilization	turquoise	4
Os11g0432900	601	15	1187	3	909	1	656	0	0.994365	0.975649	0.997479	0.998901	1	M	Peptidase S10, serine carboxypeptidase family protein.	turquoise	4
Os11g0484000	37	0	23	1	181	20	43	0	0.931148	1	0.958333	0.900498	1	M	Class II aldolase/adducin, N-terminal family protein.	black	20
Os11g0631400	50	1	177	2	1509	0	906	0	0.998866	0.980392	0.988827	1	1	M	Hypothetical conserved gene.	turquoise	4
Os12g0249100	407	1	2472	5	168	0	440	2	0.997711	0.997549	0.997981	1	0.995475	M	Tetraspanin domain containing protein.	salmon	6
Os12g0630600	503	0	1001	5	60	4	133	3	0.992978	1	0.99503	0.9375	0.977941	M	Carbohydrate/puine kinase, PfkB, conserved site containing protein.	turquoise	4
Os12g0638700	1106	84	1072	98	1457	67	1432	121	0.931948	0.929412	0.916239	0.956037	0.922086	M	Plasma membrane H+ ATPase (EC 3.6.3.6).	turquoise	4
Os12g0638750	380	21	416	37	426	24	517	27	0.941017	0.947631	0.918322	0.946667	0.950368	M	Hypothetical protein.
