# Supplementary material for: Role of paternal Oryza sativa Baby Booms (OsBBMs) in initiating de novo gene expression and regulating early zygotic development in rice
Source: Plant J. 2025 Jun 26;122(6):e70305. doi: 10.1111/tpj.70305 (PMC12201997; doi:10.1111/tpj.70305)
Supplement: Supplementary file 2 — Table S1. Number of DEGs in bbms‐WT, WT‐bbms, and bbms‐bbms zygotes compared to WT‐WT zygotes at 4 HAF. Table S2. Identified genes from Modules 13, 14, 6, and 8 whose expression levels were putatively upregulated in WT‐WT and bbms‐WT zygotes at 4 HAF. Table S3. GO terms enriched from the genes in Modules 13, 14, 6, and 8 that were upregulated in WT‐WT and bbms‐WT zygotes at 4 HAF. Table S4. Identified genes from Modules 3 and 5 whose expression levels were putatively upregulated in WT‐WT and bbms‐WT zygotes at 18 HAF. Table S5. GO terms enriched from the genes in Modules 3 and 5 that were upregulated in WT‐WT and bbms‐WT zygotes at 18 HAF. Table S6. Number of SNPs in rice genes between Nipponbare (NB) and Kasalath (KS) rice. Table S7. Allele dependency and expression profiles of genes in rice zygotes at 4 HAF. Table S8. Genes in rice zygotes with paternal allele‐dependent expression at 4 HAF. Table S9. Genes in rice zygotes with maternal allele‐dependent expression at 4 HAF. Table S10. Genes in rice zygotes with biallelic expression at 4 HAF. Table S11. Genes with preferential expression from the paternal allele at 4 HAF. Table S12. Genes with preferential expression from the maternal allele at 4 HAF. Table S13. Genes with biallelic expression at 4 HAF. Table S14. Genes with biallelic expression at 18 HAF. Table S15. Genes with preferential expression from the paternal allele at 18 HAF. Table S16. Genes with preferential expression from the maternal allele at 18 HAF. Table S17. Genes with preferential expression from the paternal allele in Modules 13 and 8 at 4 HAF. Table S18. Genes with preferential expression from the maternal allele in Modules 13, 6, and 8 at 4 HAF. Table S19. Genes with biallelic expression in Modules 13, 14, 6, and 8 at 4 HAF. Table S20. GO terms enriched from biallelic expressed genes in Modules 13 at 4 HAF. Table S21. Expression levels of OsBBM1, 2, and 3 in rice zygotes produced by electro‐fusion of gametes isolated from wild type and bbms t [file TPJ-122-0-s001.zip › tpj70305-sup-00011-Table S10.xlsx]

## Sheet: Table S10
Supplementary Table S10. Genes in rice zygotes with biallelic expression at 4 HAF
Locus_ID	NBKS.4h.1.ref	NBKS.4h.1.alt	NBKS.4h.2.ref	NBKS.4h.2.alt	KSNB.4h.1.alt	KSNB.4h.1.ref	KSNB.4h.2.alt	KSNB.4h.2.ref	AI	AI_NBKS.1	AI_NBKS.2	AI_KSNB.1	AI_KSNB.2	judge2	Description	moduleColors	module_id
Os01g0101800	483	800	595	335	929	406	438	496	0.545515	0.376461	0.639785	0.69588	0.468951	B	Conserved hypothetical protein.	blue	13
Os01g0101850	424	691	529	296	813	356	382	443	0.546009	0.380269	0.641212	0.695466	0.46303	B	Hypothetical protein.
Os01g0104000	1008	647	525	469	353	171	389	417	0.571752	0.609063	0.528169	0.673664	0.48263	B	C-type lectin domain containing protein.	blue	13
Os01g0147200	307	140	140	90	306	163	325	202	0.644351	0.686801	0.608696	0.652452	0.616698	B	C-terminus family protein, Responsible for the dwarf nature with least penalty on yield	green	18
Os01g0153300	12931	6141	12050	5344	8627	5147	5595	3711	0.658365	0.67801	0.692768	0.626325	0.601225	B	Similar to Histone H2B.1.	blue	13
Os01g0181300	1566	1286	672	701	1504	680	1023	808	0.578277	0.549088	0.489439	0.688645	0.558711	B	Hypothetical protein.	yellow	8
Os01g0204000	507	334	227	159	361	280	221	154	0.586714	0.602854	0.588083	0.563183	0.589333	B	DNA polymerase subunit Cdc27 domain containing protein.	blue	13
Os01g0209500	169	139	160	115	130	94	239	227	0.548311	0.548701	0.581818	0.580357	0.512876	B	Zinc finger, RING-type domain containing protein.	black	20
Os01g0209566	54	41	58	45	26	22	96	77	0.558473	0.568421	0.563107	0.541667	0.554913	B	Hypothetical protein.
Os01g0235632	24	54	107	46	162	143	76	173	0.470064	0.307692	0.699346	0.531148	0.305221	B	Hypothetical protein.	green	18
Os01g0235700	24	54	107	46	162	143	76	173	0.470064	0.307692	0.699346	0.531148	0.305221	B	Similar to BHLH transcription factor (Fragment).	turquoise	4
Os01g0242300	169	347	270	205	235	133	199	139	0.514437	0.327519	0.568421	0.638587	0.588757	B	Optic atrophy 3 family protein.	salmon	6
Os01g0242333	56	107	101	68	71	50	58	50	0.509804	0.343558	0.597633	0.586777	0.537037	B	Non-protein coding transcript.
Os01g0265800	125	67	90	52	84	74	53	23	0.619718	0.651042	0.633803	0.531646	0.697368	B	RNA binding protein, RNA metabolism, Regulation of genes important for plant growth and development
Os01g0280000	55	80	96	67	143	111	94	63	0.54725	0.407407	0.588957	0.562992	0.598726	B	Similar to Histone mRNA exonuclease 1.	salmon	6
Os01g0292250	39	61	33	58	116	101	104	121	0.461295	0.39	0.362637	0.534562	0.462222	B	Non-protein coding transcript.
Os01g0296100	795	1202	387	251	452	532	453	303	0.477029	0.398097	0.606583	0.45935	0.599206	B	Glycogen synthase kinase, Non-receptor serine/threonine protein kinase	yellow	8
Os01g0296133	283	448	90	53	165	148	155	67	0.491838	0.387141	0.629371	0.527157	0.698198	B	Non-protein coding transcript.
Os01g0299700	4796	2994	3266	2116	1681	878	1283	608	0.625695	0.615661	0.606838	0.656897	0.678477	B	3'-5' exonuclease domain containing protein.	blue	13
Os01g0299801	3781	2386	3039	1995	1179	622	1012	451	0.622952	0.613102	0.603695	0.654636	0.691729	B	Conserved hypothetical protein.
Os01g0300000	74	41	122	79	40	53	23	37	0.552239	0.643478	0.606965	0.430108	0.383333	B	3'-5' exonuclease domain containing protein.	blue	13
Os01g0302800	262	204	168	78	285	211	298	225	0.585211	0.562232	0.682927	0.574597	0.56979	B	Conserved hypothetical protein.	yellow	8
Os01g0310500	79	63	58	47	41	77	38	35	0.493151	0.556338	0.552381	0.347458	0.520548	B	Protein kinase, catalytic domain domain containing protein.
Os01g0338000	2854	2225	3281	1608	3076	1504	2423	1571	0.62744	0.561922	0.671098	0.671616	0.60666	B	Small GTPase, Rice storage proteins proglutelin and &alpha;-globulin export from the endoplasmic reticulum in endosperm	blue	13
Os01g0511200	332	189	280	152	115	107	58	54	0.609946	0.637236	0.648148	0.518018	0.517857	B	Conserved hypothetical protein.	black	20
Os01g0512100	61	76	67	30	20	22	22	14	0.544872	0.445255	0.690722	0.47619	0.611111	B	Similar to Chaperone protein dnaJ 15 (Protein ALTERED RESPONSE TO GRAVITY) (AtARG1) (AtJ15) (AtDjB15).	blue	13
Os01g0575000	423	457	384	180	581	439	442	425	0.549385	0.480682	0.680851	0.569608	0.509804	B	Root hair defective 3 GTP-binding family protein.	blue	13
Os01g0582400	89	67	155	175	87	49	32	38	0.524566	0.570513	0.469697	0.639706	0.457143	B	Similar to Multidomain cyclophilin type peptidyl-prolyl cis-trans isomerase.	blue	13
Os01g0593600	143	127	109	69	171	85	86	62	0.597418	0.52963	0.61236	0.667969	0.581081	B	Similar to Protein SYS1.	blue	13
Os01g0610400	25	29	20	19	13	7	11	6	0.530769	0.462963	0.512821	0.65	0.647059	B	Acyl-CoA N-acyltransferase domain containing protein.	green	18
Os01g0617500	281	182	368	195	392	195	292	137	0.652791	0.606911	0.653641	0.667802	0.680653	B	N-terminal acetyltransferase A complex auxiliary subunit NAA15	blue	13
Os01g0681600	52	57	34	34	32	22	28	26	0.512281	0.477064	0.5	0.592593	0.518519	B	Hypothetical conserved gene.	blue	13
Os01g0693300	555	730	613	711	816	354	318	600	0.4901	0.431907	0.462991	0.697436	0.346405	B	Similar to Lipid phosphate phosphatase 2 (EC 3.1.3.-) (AtLPP2) (Phosphatidic acid phosphatase 2) (AtPAP2) (Prenyl diphosphate phosphatase).	yellow	8
Os01g0756900	6	11	11	10	6	12	16	12	0.464286	0.352941	0.52381	0.333333	0.571429	B	Hypothetical protein.
Os01g0768100	89	69	83	122	147	157	75	91	0.472989	0.563291	0.404878	0.483553	0.451807	B	Conserved hypothetical protein.	yellow	8
Os01g0772600	267	143	325	217	570	245	269	230	0.631509	0.65122	0.599631	0.699387	0.539078	B	Similar to Casein kinase-like protein.	turquoise	4
Os01g0772650	59	37	47	35	134	82	57	52	0.590457	0.614583	0.573171	0.62037	0.522936	B	Non-protein coding transcript.
Os01g0796500	250	114	220	102	98	62	23	19	0.665541	0.686813	0.68323	0.6125	0.547619	B	Similar to predicted protein.	black	20
Os01g0801800	110	187	68	32	110	136	77	83	0.454545	0.37037	0.68	0.447154	0.48125	B	Hypothetical gene.	pink	9
Os01g0812050	10	21	20	13	121	64	66	105	0.516667	0.322581	0.606061	0.654054	0.385965	B	Conserved hypothetical protein.
Os01g0812100	83	125	89	130	167	149	172	102	0.502458	0.399038	0.406393	0.528481	0.627737	B	Similar to NHL25.	blue	13
Os01g0834400	237	164	227	110	36	31	57	52	0.609409	0.591022	0.673591	0.537313	0.522936	B	Similar to HAP3.	yellow	8
Os01g0835900	2485	2173	2535	1377	2076	1020	1415	807	0.612831	0.533491	0.648006	0.670543	0.636814	B	Similar to Histone H4.	blue	13
Os01g0836800	159	145	37	19	137	73	55	41	0.582583	0.523026	0.660714	0.652381	0.572917	B	Transmembrane receptor, eukaryota domain containing protein.	yellow	8
Os01g0846500	222	209	255	266	115	170	125	68	0.501399	0.515081	0.489443	0.403509	0.647668	B	Hypothetical conserved gene.	blue	13
Os01g0852200	250	196	246	154	157	109	157	74	0.603127	0.560538	0.615	0.590226	0.679654	B	Similar to sialin.	red	22
Os01g0877500	76	81	174	200	172	219	67	137	0.434281	0.484076	0.465241	0.439898	0.328431	B	Zinc finger, RING/FYVE/PHD-type domain containing protein.	black	20
Os01g0877600	304	141	350	235	274	342	81	164	0.53358	0.683146	0.598291	0.444805	0.330612	B	Hypothetical protein.
Os01g0911800	9	9	38	33	104	51	95	73	0.597087	0.5	0.535211	0.670968	0.565476	B	Similar to Heavy meromyosin-like protein (Fragment).
Os01g0930300	52	68	79	37	135	209	73	127	0.434615	0.433333	0.681034	0.392442	0.365	B	RNA-directed DNA polymerase (reverse transcriptase), related domain containing protein.
Os01g0948100	192	231	132	273	149	331	158	71	0.41054	0.453901	0.325926	0.310417	0.689956	B	Rice homolog of the yeast MUS81 endonuclease gene, Recombinational repair protein, DNA damage response, Maintenance of genome integrity through homologous recombination
Os01g0954400	377	476	737	341	260	283	185	131	0.558781	0.44197	0.683673	0.478821	0.585443	B	Pi-starvation induced RING-type E3 ligase, Pi homeostasis	yellow	8
Os02g0152500	1117	1731	958	1088	1962	888	1332	672	0.55078	0.392205	0.468231	0.688421	0.664671	B	Chromatin remodeling factor, Protein containing PHD domain, FNIII domain and VID domain, Positive regulator of flowering, Regulation of leaf angle	green	18
Os02g0164800	720	680	867	459	778	576	731	403	0.593786	0.514286	0.653846	0.574594	0.644621	B	Ubiquitin thioesterase OTU1	yellow	8
Os02g0168700	33	69	56	54	30	27	70	51	0.484615	0.323529	0.509091	0.526316	0.578512	B	Peptidyl-prolyl cis-trans isomerase, FKBP-type domain containing protein.	blue	13
Os02g0179900	159	253	264	168	516	254	360	197	0.598342	0.385922	0.611111	0.67013	0.64632	B	Similar to Negative elongation factor E (NELF-E) (RD protein). Splice isoform 2.
Os02g0187200	105	93	61	75	54	57	74	38	0.527828	0.530303	0.448529	0.486486	0.660714	B	Exostosin-like family protein.
Os02g0193900	1539	708	1807	777	955	445	185	119	0.686458	0.684913	0.699303	0.682143	0.608553	B	Similar to Mediator of RNA polymerase II transcription subunit 18.	blue	13
Os02g0202500	176	156	105	103	125	101	54	39	0.535506	0.53012	0.504808	0.553097	0.580645	B	Similar to nucleic acid binding.	blue	13
Os02g0208900	371	424	475	210	424	240	185	196	0.576238	0.466667	0.693431	0.638554	0.485564	B	Similar to ZIGA2 protein (Fragment).	pink	9
Os02g0217600	82	80	76	42	11	13	13	9	0.558282	0.506173	0.644068	0.458333	0.590909	B	Similar to Isoform 2 of Serine/threonine-protein phosphatase PP2A-3 catalytic subunit.	blue	13
Os02g0221300	3908	1898	2638	1304	2731	1381	3192	1940	0.65654	0.673097	0.669203	0.664154	0.62198	B	Similar to cDNA clone:001-114-H08, full insert sequence.	blue	13
Os02g0221400	3923	1963	2652	1335	2760	1381	3282	1940	0.655906	0.666497	0.665162	0.666506	0.628495	B	Non-protein coding transcript.
Os02g0241600	48	46	60	36	44	96	65	34	0.505828	0.510638	0.625	0.314286	0.656566	B	Protein kinase, core domain containing protein.	green	18
Os02g0284500	250	165	145	78	74	89	227	354	0.503618	0.60241	0.650224	0.453988	0.390706	B	FAR1-RELATED SEQUENCE (FRS) family transcription factor, Regulation of panicle and spikelet development at high ambient temperature
Os02g0286200	52	88	120	75	75	62	61	45	0.532872	0.371429	0.615385	0.547445	0.575472	B	Lipase, class 3 family protein.	yellow	8
Os02g0290600	652	405	189	250	378	278	327	335	0.549396	0.61684	0.430524	0.57622	0.493958	B	Prolyl oligopeptidase family protein, Abiotic stress tolerance
Os02g0307200	35	46	55	32	41	27	29	22	0.557491	0.432099	0.632184	0.602941	0.568627	B	Similar to transducin family protein / WD-40 repeat family protein.
Os02g0307300	13	10	7	6	11	8	10	6	0.577465	0.565217	0.538462	0.578947	0.625	B	Hypothetical conserved gene.
Os02g0436400	466	362	521	247	482	252	190	94	0.63466	0.562802	0.678385	0.656676	0.669014	B	NAD(P)-binding domain containing protein.	blue	13
Os02g0445700	154	233	136	153	306	198	148	203	0.485957	0.397933	0.470588	0.607143	0.421652	B	Conserved hypothetical protein.
Os02g0465400	23	15	22	15	31	17	38	34	0.584615	0.605263	0.594595	0.645833	0.527778	B	7-dehydrocholesterol reductase	blue	13
Os02g0474700	79	120	77	42	170	92	290	148	0.605108	0.396985	0.647059	0.648855	0.6621	B	Armadillo-like helical domain containing protein.	blue	13
Os02g0480900	21	46	41	40	386	330	150	120	0.527337	0.313433	0.506173	0.539106	0.555556	B	LsmAD domain domain containing protein.	yellow	8
Os02g0516600	199	112	91	73	147	118	34	59	0.565426	0.639871	0.554878	0.554717	0.365591	B	Zinc finger, RING/FYVE/PHD-type domain containing protein.	darkgreen	1
Os02g0580700	113	93	51	29	175	171	271	454	0.449521	0.548544	0.6375	0.50578	0.373793	B	Conserved hypothetical protein.
Os02g0598200	196	235	180	115	238	103	558	344	0.595226	0.454756	0.610169	0.697947	0.618625	B	Hypothetical conserved gene.	blue	13
Os02g0611450	18	41	18	16	3	6	16	7	0.44	0.305085	0.529412	0.333333	0.695652	B	Similar to Enhancer of rudimentary.
Os02g0634600	218	144	212	198	89	139	158	117	0.53098	0.60221	0.517073	0.390351	0.574545	B	Conserved hypothetical protein.	blue	13
Os02g0635400	49	22	29	37	48	110	56	44	0.460759	0.690141	0.439394	0.303797	0.56	B	Non-protein coding transcript.
Os02g0638000	619	517	1037	654	361	288	426	317	0.579047	0.544894	0.613247	0.55624	0.573351	B	Conserved hypothetical protein.	blue	13
Os02g0641800	270	508	470	498	424	494	331	238	0.462419	0.347044	0.485537	0.461874	0.581722	B	Similar to RNA helicase (Fragment).	blue	13
Os02g0652300	30	42	73	82	255	114	73	60	0.591221	0.416667	0.470968	0.691057	0.548872	B	Engulfment and cell motility, ELM domain containing protein.	green	18
Os02g0655700	845	594	652	366	352	367	510	244	0.600254	0.587213	0.640472	0.489569	0.676393	B	Amino acid/polyamine transporter I family protein.	blue	13
Os02g0724000	323	156	118	101	256	204	264	354	0.541104	0.674322	0.538813	0.556522	0.427184	B	CONSTANS-like protein, Heading promotion under long-day condition	green	18
Os02g0724300	223	322	146	169	240	301	220	138	0.471291	0.409174	0.463492	0.443623	0.614525	B	Non-protein coding transcript.	purple	17
Os02g0728700	33	74	31	29	113	54	20	17	0.530997	0.308411	0.516667	0.676647	0.540541	B	Ribosomal RNA-processing protein 7 domain containing protein.	blue	13
Os02g0730700	175	157	60	52	191	95	145	221	0.520985	0.527108	0.535714	0.667832	0.396175	B	Peptidase A1 domain containing protein.	yellow	8
Os02g0741900	214	158	181	87	139	86	97	157	0.563896	0.575269	0.675373	0.617778	0.38189	B	Similar to T23E23.20.	blue	13
Os02g0760200	543	547	344	244	843	504	466	315	0.576984	0.498165	0.585034	0.625835	0.596671	B	Conserved hypothetical protein.	blue	13
Os02g0764700	318	190	306	167	153	114	64	56	0.614766	0.625984	0.646934	0.573034	0.533333	B	Similar to Ethylene-responsive transcription factor 4 (Ethylene-responsive element binding factor 4) (Related to APETALA-2 protein 5) (EREBP-4) (AtERF4).	yellow	8
Os02g0779500	204	88	94	66	242	150	103	160	0.580849	0.69863	0.5875	0.617347	0.391635	B	Conserved hypothetical protein.	blue	13
Os02g0786000	108	69	50	42	64	49	16	36	0.548387	0.610169	0.543478	0.566372	0.307692	B	Similar to predicted protein.
Os02g0809900	85	85	127	72	200	144	81	104	0.548998	0.5	0.638191	0.581395	0.437838	B	Quinoprotein amine dehydrogenase, beta chain-like domain containing protein.	green	18
Os02g0824900	112	94	79	82	107	77	127	90	0.553385	0.543689	0.490683	0.581522	0.585253	B	F-box domain, cyclin-like domain containing protein.	black	20
Os02g0825033	74	64	42	53	66	57	91	59	0.539526	0.536232	0.442105	0.536585	0.606667	B	Hypothetical protein.
Os03g0114300	120	54	33	60	34	75	90	78	0.509191	0.689655	0.354839	0.311927	0.535714	B	Serine/threonine protein kinase domain containing protein.
Os03g0124300	439	441	622	467	640	344	335	237	0.577589	0.498864	0.571166	0.650407	0.585664	B	Similar to ATP binding protein.	yellow	8
Os03g0138000	177	113	212	92	383	171	227	198	0.635092	0.610345	0.697368	0.691336	0.534118	B	Conserved hypothetical protein.	turquoise	4
Os03g0171600	244	232	583	277	458	255	170	182	0.605998	0.512605	0.677907	0.642356	0.482955	B	F-box protein containing a Kelch repeat motif, Reguration of leaf senescence, seed size and grain number	salmon	6
Os03g0183100	51	32	28	49	28	21	47	21	0.555957	0.614458	0.363636	0.571429	0.691176	B	DNA-binding protein with a SAP-like domain, Regulation of cell proliferation	turquoise	4
Os03g0186800	451	728	792	443	447	207	153	167	0.543979	0.382528	0.641296	0.683486	0.478125	B	Modifier of rudimentary, Modr family protein.	blue	13
Os03g0194400	492	237	361	183	322	213	242	157	0.642048	0.674897	0.663603	0.601869	0.606516	B	Similar to Acetyltransferase, GNAT family protein, expressed.	black	20
Os03g0202500	611	372	486	217	436	258	363	491	0.586271	0.621567	0.691323	0.628242	0.425059	B	Cyclin-like F-box domain containing protein.	green	18
Os03g0212400	192	190	47	31	138	73	118	145	0.529979	0.502618	0.602564	0.654028	0.448669	B	Similar to SNAP25 homologous protein SNAP29.	yellow	8
Os03g0213600	261	151	309	189	101	70	79	102	0.594295	0.633495	0.620482	0.590643	0.436464	B	Conserved hypothetical protein.	green	18
Os03g0217900	506	371	458	444	295	279	139	153	0.528544	0.576967	0.507761	0.513937	0.476027	B	Hypothetical protein.	yellow	8
Os03g0241300	738	1093	700	638	1218	643	376	164	0.544345	0.403058	0.523169	0.654487	0.696296	B	Regulation of embryo development	yellow	8
Os03g0241400	738	1093	700	638	1218	643	376	164	0.544345	0.403058	0.523169	0.654487	0.696296	B	Hypothetical protein.
Os03g0247100	14	19	34	22	59	43	27	22	0.558333	0.424242	0.607143	0.578431	0.55102	B	Conserved hypothetical protein.
Os03g0253800	880	640	1011	566	774	448	247	329	0.594893	0.578947	0.641091	0.633388	0.428819	B	Mitochondrial import inner membrane translocase, subunit Tim21 domain containing protein.	black	20
Os03g0265500	67	153	63	52	235	107	110	54	0.564804	0.304545	0.547826	0.687135	0.670732	B	COI1 homolog, Jasmonate signaling
Os03g0268100	41	58	101	80	156	84	79	117	0.526536	0.414141	0.558011	0.65	0.403061	B	Similar to T-snare.	blue	13
Os03g0279000	921	1336	1498	960	1003	506	540	454	0.548906	0.408064	0.609439	0.664679	0.54326	B	Similar to Histone H2B.1.	blue	13
Os03g0280000	71	32	52	34	261	196	71	134	0.534665	0.68932	0.604651	0.571116	0.346341	B	Similar to MDR-like ABC transporter.
Os03g0283300	369	230	362	187	121	87	22	13	0.628325	0.616027	0.659381	0.581731	0.628571	B	Conserved hypothetical protein.	blue	13
Os03g0301200	204	210	142	100	1012	685	202	169	0.572687	0.492754	0.586777	0.596346	0.544474	B	COBRA-Like (COBL) family protein, Glycosyl-phosphatidyl inositol (GPI)-anchor protein, Regulation of stomatal development	yellow	8
Os03g0310500	47	33	52	35	36	20	20	18	0.59387	0.5875	0.597701	0.642857	0.526316	B	CAP, conserved site domain containing protein.	salmon	6
Os03g0333300	1149	654	649	342	738	513	831	453	0.631826	0.637271	0.654894	0.589928	0.647196	B	Similar to Eukaryotic translation initiation factor 2 beta subunit (eIF-2-beta) (P38).	blue	13
Os03g0344300	106	92	57	88	420	276	172	304	0.49835	0.535354	0.393103	0.603448	0.361345	B	SUMO protease, Panicle architecture and fertility
Os03g0347800	21	28	25	18	20	12	15	8	0.55102	0.428571	0.581395	0.625	0.652174	B	Peptidyl-tRNA hydrolase family protein.
Os03g0374400	572	993	266	210	766	902	326	570	0.41911	0.365495	0.558824	0.459233	0.363839	B	SNARE associated Golgi protein domain containing protein.	yellow	8
Os03g0379300	358	349	655	416	177	247	76	85	0.53576	0.506365	0.611578	0.417453	0.47205	B	Iron regulated bHLH transcription factor, Response to iron deficiency, Regulation of iron homeostasis	tan	12
Os03g0383800	1118	758	1001	512	705	531	660	307	0.623033	0.595949	0.661599	0.570388	0.682523	B	Similar to SAP domain containing protein, expressed.	lightyellow	2
Os03g0594700	289	226	136	177	177	306	128	198	0.445938	0.561165	0.434505	0.36646	0.392638	B	Conserved hypothetical protein.	blue	13
Os03g0679000	199	121	136	122	271	132	119	169	0.571316	0.621875	0.527132	0.672457	0.413194	B	Vacuolar import and degradation protein Vid24 domain containing protein.	yellow	8
Os03g0685300	407	693	310	247	81	50	101	128	0.445711	0.37	0.556553	0.618321	0.441048	B	Class I glutamine amidotransferase, Regulation of grain quality, Carbon and nitrogen metabolism	blue	13
Os03g0718600	36	35	41	25	31	30	22	11	0.562771	0.507042	0.621212	0.508197	0.666667	B	Cytochrome c oxidase (COX) assembly protein, Regulation of mitochondrial reactive oxygen species (ROS) metabolism, Negative regulation of resistance to M. oryzae	yellow	8
Os03g0718650	36	35	41	25	31	30	22	11	0.562771	0.507042	0.621212	0.508197	0.666667	B	Hypothetical protein.
Os03g0724100	172	223	295	142	207	94	308	148	0.617999	0.435443	0.675057	0.687708	0.675439	B	Phosphatidylinositol transfer protein, Class III SEC14 protein	blue	13
Os03g0740700	328	167	78	160	377	177	432	209	0.630187	0.662626	0.327731	0.680505	0.673947	B	Protein similar to CwfJ, C-terminal 2 domain containing protein.
Os03g0786700	281	209	254	111	154	78	133	176	0.588825	0.573469	0.69589	0.663793	0.430421	B	N2, N2-dimethylguanosine tRNA methyltransferase family protein.	black	20
Os03g0786751	199	147	179	81	138	99	100	125	0.576779	0.575145	0.688462	0.582278	0.444444	B	Non-protein coding transcript.
Os03g0788800	3578	1617	3852	1761	639	374	435	709	0.65592	0.688739	0.686264	0.6308	0.380245	B	Zinc finger, RING/FYVE/PHD-type domain containing protein.	yellow	8
Os03g0799100	62	71	100	52	47	57	3	3	0.536709	0.466165	0.657895	0.451923	0.5	B	Similar to WAVE-DAMPENED2.	green	18
Os03g0807000	40	29	27	37	6	3	27	32	0.497512	0.57971	0.421875	0.666667	0.457627	B	Conserved hypothetical protein.
Os03g0821000	178	196	121	72	90	88	86	53	0.53733	0.475936	0.626943	0.505618	0.618705	B	Hypothetical protein.
Os03g0821950	406	519	766	352	702	313	467	248	0.620461	0.438919	0.685152	0.691626	0.653147	B	Hypothetical protein.
Os03g0836200	272	150	327	166	432	213	238	257	0.617518	0.64455	0.663286	0.669767	0.480808	B	Similar to RNA-binding protein RZ-1.	yellow	8
Os03g0836500	202	323	168	136	316	146	178	212	0.51398	0.384762	0.552632	0.683983	0.45641	B	Conserved hypothetical protein.	blue	13
Os03g0840350	91	208	118	116	539	247	129	145	0.550534	0.304348	0.504274	0.685751	0.470803	B	Non-protein coding transcript.	green	18
Os03g0845300	264	276	97	134	181	147	128	80	0.512624	0.488889	0.419913	0.551829	0.615385	B	Hypothetical conserved gene.	green	18
Os03g0851200	53	27	55	34	9	8	3	6	0.615385	0.6625	0.617978	0.529412	0.333333	B	Similar to CAXIP1 protein.	turquoise	4
Os04g0304000	85	80	67	86	196	151	104	116	0.510734	0.515152	0.437908	0.564841	0.472727	B	Similar to OSIGBa0092O07.4 protein.
Os04g0321600	105	81	86	101	191	154	230	174	0.545455	0.564516	0.459893	0.553623	0.569307	B	Peptidase M24 family protein.	blue	13
Os04g0382700	75	38	29	58	68	30	61	91	0.517778	0.663717	0.333333	0.693878	0.401316	B	Vacuolar protein sorting-associated protein 11 domain containing protein.	turquoise	4
Os04g0398400	29	26	27	17	6	4	6	3	0.576271	0.527273	0.613636	0.6	0.666667	B	Hypothetical protein.
Os04g0402300	435	344	72	113	295	181	120	104	0.554087	0.558408	0.389189	0.619748	0.535714	B	Similar to Cysteine-type peptidase.	yellow	8
Os04g0431200	869	536	735	396	584	560	286	301	0.579798	0.618505	0.649867	0.51049	0.487223	B	Similar to OSIGBa0160I14.7 protein.	blue	13
Os04g0440100	145	133	141	139	623	287	218	99	0.631373	0.521583	0.503571	0.684615	0.687697	B	Similar to H0525C06.10 protein.
Os04g0443700	44	44	37	66	79	58	43	59	0.472093	0.5	0.359223	0.576642	0.421569	B	Conserved hypothetical protein.
Os04g0446200	37	51	41	27	26	14	11	5	0.542453	0.420455	0.602941	0.65	0.6875	B	Similar to OSIGBa0140O07.13 protein.
Os04g0446700	84	48	60	67	203	110	172	115	0.604191	0.636364	0.472441	0.648562	0.599303	B	Hypothetical protein.
Os04g0452300	99	112	135	63	78	68	44	69	0.532934	0.469194	0.681818	0.534247	0.389381	B	Similar to OSIGBa0093K19.10 protein.
Os04g0452350	30	40	35	19	19	19	21	23	0.509709	0.428571	0.648148	0.5	0.477273	B	Non-protein coding transcript.
Os04g0463700	127	97	323	223	198	132	117	152	0.558802	0.566964	0.591575	0.6	0.434944	B	Similar to ADL064Wp.	turquoise	4
Os04g0470300	518	668	720	356	593	362	363	358	0.557136	0.436762	0.669145	0.620942	0.503467	B	Uncharacterised protein family UPF0136, Transmembrane domain containing protein.	yellow	8
Os04g0531300	1202	1148	461	221	1324	863	737	330	0.592428	0.511489	0.675953	0.605396	0.690722	B	tRNA-dihydrouridine synthase domain containing protein.	yellow	8
Os04g0548000	304	357	302	189	316	277	196	217	0.518072	0.459909	0.615071	0.532884	0.474576	B	Protein of unknown function DUF862, eukaryotic domain containing protein.	salmon	6
Os04g0551700	64	55	79	46	84	52	77	45	0.605578	0.537815	0.632	0.617647	0.631148	B	PAP fibrillin family protein.	purple	17
Os04g0563100	930	595	754	338	379	354	672	623	0.588805	0.609836	0.690476	0.517053	0.518919	B	Similar to H0211B05.13 protein.	blue	13
Os04g0566100	126	85	80	54	154	78	138	110	0.603636	0.597156	0.597015	0.663793	0.556452	B	Chromatin remodeling factor 714, Sucrose non-fermenting 2 (Snf2) family protein, Salt and drought stress response, Response to M. oryzae infection	green	18
Os04g0583600	510	406	574	264	312	254	181	189	0.586245	0.556769	0.684964	0.551237	0.489189	B	Similar to Histone H4.	blue	13
Os04g0627000	592	559	957	458	818	384	731	597	0.607928	0.514335	0.676325	0.680532	0.550452	B	Similar to Homeobox-leucine zipper protein ROC2.	royalblue	10
Os04g0682050	380	444	193	295	168	96	173	77	0.500548	0.461165	0.395492	0.636364	0.692	B	Rice ortholog of yeast Dre2 and human Anamorsin, Regulation of chitin-induced immune responses	blue	13
Os05g0110900	268	234	526	249	271	357	306	279	0.550602	0.533865	0.67871	0.431529	0.523077	B	Receptor-like cytoplasmic kinase, Positive regulation of peptidoglycan and chitin triggered immunity	yellow	8
Os05g0113900	354	297	570	278	503	345	80	102	0.595888	0.543779	0.67217	0.59316	0.43956	B	Similar to Histone H2A.	lightcyan	15
Os05g0137300	256	595	393	272	89	83	99	209	0.419339	0.300823	0.590977	0.517442	0.321429	B	Thioredoxin fold domain containing protein.	black	20
Os05g0156700	118	88	134	84	111	71	192	140	0.591684	0.572816	0.614679	0.60989	0.578313	B	Similar to Dihydrolipoyl dehydrogenase.	green	18
Os05g0158200	638	650	1065	559	825	377	357	230	0.613699	0.495342	0.655788	0.686356	0.608177	B	Peptidase, trypsin-like serine and cysteine domain containing protein.	blue	13
Os05g0163400	32	18	21	17	53	82	13	30	0.447368	0.64	0.552632	0.392593	0.302326	B	Zinc finger, RING/FYVE/PHD-type domain containing protein.	turquoise	4
Os05g0185700	417	560	322	365	312	163	340	163	0.526495	0.426817	0.468705	0.656842	0.675944	B	Similar to predicted protein.	blue	13
Os05g0200100	117	68	38	17	61	79	22	15	0.570743	0.632432	0.690909	0.435714	0.594595	B	Similar to Thioredoxin-like 6.	yellow	8
Os05g0299300	70	40	59	34	25	21	37	16	0.63245	0.636364	0.634409	0.543478	0.698113	B	Conserved hypothetical protein.
Os05g0305100	97	45	102	51	212	128	74	144	0.568581	0.683099	0.666667	0.623529	0.33945	B	Similar to Transcription factor IIIB 90 kDa subunit (TFIIIB90) (hTFIIIB90) (B- related factor 1) (BRF-1) (hBRF) (TATA box-binding protein-associated factor, RNA polymerase III, subunit 2) (TAF3B2). Splice isoform 2.	green	18
Os05g0333200	81	46	39	46	41	45	50	30	0.558201	0.637795	0.458824	0.476744	0.625	B	&alpha;-subunit of GTP-binding protein, Signal transduction involved in morphogenesis, Gibberellin signal transduction, R gene-mediated disease resistance, Brassinosteroid (BR) response	yellow	8
Os05g0350700	76	177	166	160	156	114	214	182	0.491566	0.300395	0.509202	0.577778	0.540404	B	Conserved hypothetical protein.	yellow	8
Os05g0364500	308	339	166	214	147	74	460	199	0.566859	0.476043	0.436842	0.665158	0.698027	B	Heat shock protein DnaJ, N-terminal domain containing protein.	black	20
Os05g0364550	268	292	141	183	125	70	403	186	0.561751	0.478571	0.435185	0.641026	0.684211	B	Non-protein coding transcript.
Os05g0372200	133	179	145	157	156	115	83	87	0.490047	0.426282	0.480132	0.575646	0.488235	B	Surfeit locus 6 family protein.	blue	13
Os05g0378900	821	776	250	331	845	1949	372	725	0.376998	0.514089	0.430293	0.302434	0.339107	B	Similar to Golgi transport complex protein-related.
Os05g0443300	103	162	104	87	34	39	57	60	0.4613	0.388679	0.544503	0.465753	0.487179	B	Similar to predicted protein.
Os05g0463600	308	235	339	157	258	229	855	393	0.634463	0.567219	0.683468	0.529774	0.685096	B	Conserved hypothetical protein.	green	18
Os05g0470650	316	199	388	211	347	424	517	371	0.565453	0.613592	0.647746	0.450065	0.582207	B	Hypothetical conserved gene.	yellow	8
Os05g0472300	444	379	325	370	154	135	102	92	0.512244	0.53949	0.467626	0.532872	0.525773	B	Ribonuclease P/MRP, subunit p29 domain containing protein.	green	18
Os05g0474400	233	173	328	251	300	149	150	161	0.57937	0.573892	0.566494	0.668151	0.482315	B	Prenylated Rab acceptor, Rice PRA1 homolog, Rab effector for vacuolar trafficking	yellow	8
Os05g0476200	663	551	507	377	1412	625	777	913	0.576652	0.546129	0.573529	0.693176	0.459763	B	Similar to DNA replication licensing factor MCM3 homolog (Replication origin activator) (ROA protein) (Fragment).	blue	13
Os05g0489800	112	108	57	101	101	58	113	68	0.533426	0.509091	0.360759	0.63522	0.624309	B	Centromere-specific histone H3	cyan	14
Os05g0498700	188	331	282	166	188	254	260	368	0.450663	0.362235	0.629464	0.425339	0.414013	B	Similar to Gda-1 protein.	blue	13
Os05g0510700	138	86	143	81	206	111	53	60	0.615034	0.616071	0.638393	0.649842	0.469027	B	Similar to BSD domain containing protein.	red	22
Os05g0542150	152	130	142	63	62	83	3	3	0.562696	0.539007	0.692683	0.427586	0.5	B	Hypothetical gene.	blue	13
Os05g0549300	2941	3043	2382	2926	4303	2061	4064	1955	0.578247	0.491477	0.448757	0.676147	0.675195	B	Conserved hypothetical protein.	blue	13
Os05g0559600	195	217	215	93	155	103	98	60	0.583627	0.473301	0.698052	0.600775	0.620253	B	Glycosyl transferase, family 43 protein.	black	20
Os06g0127900	215	266	428	197	561	481	217	409	0.512257	0.446985	0.6848	0.538388	0.346645	B	Ribonucleotide reductase, Chloroplast biogenesis	blue	13
Os06g0130000	127	96	49	67	152	81	128	57	0.602378	0.569507	0.422414	0.652361	0.691892	B	AAA-type ATPase, Plant spastin, Defense response, Leaf senescence	cyan	14
Os06g0130800	328	305	579	677	272	201	35	19	0.502483	0.518167	0.460987	0.575053	0.648148	B	Winged helix repressor DNA-binding domain containing protein.	brown	21
Os06g0148600	226	219	147	208	70	112	135	164	0.45121	0.507865	0.414085	0.384615	0.451505	B	Cyclin-like F-box domain containing protein.	turquoise	4
Os06g0160100	373	550	219	315	2986	4101	238	384	0.416321	0.404117	0.410112	0.421335	0.382637	B	Similar to Histones H3 and H4 (ISS).	cyan	14
Os06g0167100	68	34	37	23	48	36	90	66	0.604478	0.666667	0.616667	0.571429	0.576923	B	Armadillo-like helical domain containing protein.	blue	13
Os06g0167125	68	33	37	22	48	36	90	66	0.6075	0.673267	0.627119	0.571429	0.576923	B	Non-protein coding transcript.
Os06g0191200	1182	1721	1502	1302	1851	1172	1758	1705	0.516116	0.407165	0.535663	0.612306	0.507652	B	Similar to zinc ion binding.	yellow	8
Os06g0225900	355	249	365	206	146	75	273	162	0.622064	0.587748	0.639229	0.660633	0.627586	B	Similar to ATP binding / ATPase/ nucleoside-triphosphatase/ nucleotide binding.	turquoise	4
Os06g0235850	195	223	370	161	417	249	75	35	0.612754	0.466507	0.696798	0.626126	0.681818	B	Conserved hypothetical protein.	turquoise	4
Os06g0236266	139	98	149	109	530	418	284	176	0.579086	0.586498	0.577519	0.559072	0.617391	B	Conserved hypothetical protein.
Os06g0308800	215	348	300	222	299	141	118	155	0.518354	0.381883	0.574713	0.679545	0.432234	B	Protein of unknown function DUF605 family protein.	yellow	8
Os06g0316100	64	79	118	90	50	36	70	36	0.556169	0.447552	0.567308	0.581395	0.660377	B	Similar to adhesin FhaB.	pink	9
Os06g0342500	18	24	41	43	162	106	185	115	0.585014	0.428571	0.488095	0.604478	0.616667	B	K Homology, type 1, subgroup domain containing protein.	black	20
Os06g0365700	663	628	574	469	1187	685	950	785	0.567918	0.513555	0.550336	0.634081	0.54755	B	Hypothetical gene.	blue	13
Os06g0491800	46	95	34	26	93	156	254	181	0.482486	0.326241	0.566667	0.373494	0.583908	B	HAT dimerisation domain containing protein.
Os06g0502900	82	47	54	54	4	5	60	123	0.4662	0.635659	0.5	0.444444	0.327869	B	Similar to DGCR14 protein.
Os06g0526600	125	69	113	81	347	199	63	87	0.597786	0.64433	0.582474	0.635531	0.42	B	DEAD-box helicase ATP-binding protein, Response to abiotic stress (salt, dehydration, ABA, blue and red light)	green	18
Os06g0535300	155	146	75	38	153	84	292	194	0.593668	0.51495	0.663717	0.64557	0.600823	B	Similar to AFL190Cp.
Os06g0556000	358	424	339	192	180	174	215	142	0.539526	0.457801	0.638418	0.508475	0.602241	B	Amino acid permease, Transport of amino acids	turquoise	4
Os06g0556101	358	424	339	192	180	174	215	142	0.539526	0.457801	0.638418	0.508475	0.602241	B	Hypothetical protein.
Os06g0614300	92	169	124	61	23	48	61	85	0.452489	0.35249	0.67027	0.323944	0.417808	B	C-CAP/cofactor C-like domain domain containing protein.	green	18
Os06g0639600	801	988	1150	815	464	220	366	168	0.559332	0.447736	0.585242	0.678363	0.685393	B	Similar to Elongator component.	blue	13
Os06g0656800	10	12	32	15	22	25	11	7	0.559701	0.454545	0.680851	0.468085	0.611111	B	FAS1 domain domain containing protein.
Os06g0690700	20	34	50	46	107	50	70	56	0.570439	0.37037	0.520833	0.681529	0.555556	B	Similar to Potential cadmium/zinc-transporting ATPase HMA1 (EC 3.6.3.3) (EC 3.6.3.5).
Os06g0708300	162	226	185	243	162	78	93	99	0.482372	0.417526	0.432243	0.675	0.484375	B	Similar to RER1A protein.	yellow	8
Os06g0712500	298	274	229	203	268	133	124	55	0.580177	0.520979	0.530093	0.668329	0.692737	B	Similar to Glycosyltransferase QUASIMODO1 (EC 2.4.1.-).	salmon	6
Os06g0714000	332	201	173	208	155	152	279	145	0.570821	0.622889	0.454068	0.504886	0.658019	B	Uncharacterised protein family UPF0183 domain containing protein.	green	18
Os06g0716050	83	126	131	101	180	222	90	52	0.491371	0.397129	0.564655	0.447761	0.633803	B	Hypothetical gene.
Os06g0716800	544	272	281	245	270	190	329	171	0.618593	0.666667	0.534221	0.586957	0.658	B	bZIP transcription factor, Modulation of phenolamide metabolites and rice immunity	blue	13
Os06g0728600	219	148	199	133	318	278	291	262	0.555736	0.59673	0.599398	0.533557	0.526221	B	EPS15 homology (EH) domain containing protein.
Os07g0100300	224	359	487	315	128	123	220	99	0.541688	0.38422	0.607232	0.50996	0.689655	B	Conserved hypothetical protein.	turquoise	4
Os07g0100500	123	126	147	137	101	84	161	145	0.519531	0.493976	0.517606	0.545946	0.526144	B	Conserved hypothetical protein.
Os07g0105700	73	147	138	70	257	181	298	246	0.543262	0.331818	0.663462	0.586758	0.547794	B	Class-XIV kinesin	blue	13
Os07g0105750	73	147	142	87	257	181	298	246	0.538085	0.331818	0.620087	0.586758	0.547794	B	Non-protein coding transcript.
Os07g0159500	120	104	227	176	235	183	142	85	0.569182	0.535714	0.563275	0.562201	0.625551	B	Conserved hypothetical protein.	blue	13
Os07g0159550	120	104	227	176	235	183	142	85	0.569182	0.535714	0.563275	0.562201	0.625551	B	Hypothetical gene.
Os07g0207700	43	68	33	35	71	34	37	16	0.545994	0.387387	0.485294	0.67619	0.698113	B	Protein containing CTD phosphatase domain, Seed shattering	yellow	8
Os07g0258400	160	165	270	130	216	121	101	92	0.595219	0.492308	0.675	0.64095	0.523316	B	OsNramp1 (Integral membrane protein).	turquoise	4
Os07g0281000	528	654	821	616	494	355	362	230	0.543103	0.446701	0.571329	0.581861	0.611486	B	Nucleotide-binding, alpha-beta plait domain containing protein.	black	20
Os07g0474700	623	643	477	508	291	636	607	438	0.473123	0.492101	0.484264	0.313916	0.580861	B	Similar to cDNA, clone: J090064H24, full insert sequence.	yellow	8
Os07g0476500	284	182	117	130	104	80	68	49	0.565089	0.609442	0.473684	0.565217	0.581197	B	Cyclophilin 21 protein, Oxidative stress tolerance, Regulation of peroxidase activity	yellow	8
Os07g0495900	633	483	870	414	1623	1049	996	894	0.592071	0.567204	0.67757	0.60741	0.526984	B	DNA replication helicase 2_4, Salt stress response	green	18
Os07g0555250	99	172	94	94	132	223	138	76	0.450389	0.365314	0.5	0.371831	0.64486	B	Non-protein coding transcript.
Os07g0555400	99	139	94	94	132	192	138	76	0.48029	0.415966	0.5	0.407407	0.64486	B	Conserved hypothetical protein.
Os07g0568500	124	137	403	254	445	234	837	494	0.617828	0.475096	0.613394	0.655376	0.62885	B	Peptidase aspartic, active site domain containing protein.	grey60	19
Os07g0623100	59	55	100	56	119	63	50	35	0.610801	0.517544	0.641026	0.653846	0.588235	B	Similar to ER66 protein (Fragment).	blue	13
Os08g0101100	93	73	99	173	360	496	322	261	0.465637	0.560241	0.363971	0.420561	0.552316	B	High mobility group, HMG1/HMG2 domain containing protein.	blue	13
Os08g0103600	626	592	1029	501	566	260	442	217	0.629105	0.513957	0.672549	0.68523	0.670713	B	BTB domain containing protein.	lightgreen	11
Os08g0135600	905	477	803	409	466	380	74	158	0.6122	0.654848	0.662541	0.550827	0.318966	B	Similar to predicted protein.	black	20
Os08g0155000	1814	1786	2671	1380	3182	1885	2364	2104	0.583673	0.503889	0.659343	0.627985	0.529096	B	Similar to predicted protein.	blue	13
Os08g0156700	1013	527	831	599	184	126	230	153	0.616435	0.657792	0.581119	0.593548	0.600522	B	Similar to VAP27.	blue	13
Os08g0157800	88	43	72	79	227	118	101	62	0.617722	0.671756	0.476821	0.657971	0.619632	B	Conserved hypothetical protein.	black	20
Os08g0157850	88	43	72	79	227	118	101	62	0.617722	0.671756	0.476821	0.657971	0.619632	B	Non-protein coding transcript.
Os08g0172200	228	201	74	97	203	99	163	72	0.587511	0.531469	0.432749	0.672185	0.693617	B	UvrB/UvrC protein domain containing protein.
Os08g0176800	362	270	362	201	229	139	264	147	0.616515	0.572785	0.642984	0.622283	0.642336	B	Similar to mRNA-associated protein mrnp 41 (Rae1 protein homolog).	blue	13
Os08g0225100	47	41	22	27	18	32	13	10	0.47619	0.534091	0.44898	0.36	0.565217	B	Similar to predicted protein.	turquoise	4
Os08g0233400	78	43	39	38	88	100	26	31	0.521445	0.644628	0.506494	0.468085	0.45614	B	Ankyrin repeat domain containing protein.
Os08g0236900	476	529	392	361	533	959	338	336	0.44317	0.473632	0.520584	0.357239	0.501484	B	Conserved hypothetical protein.	green	18
Os08g0270200	138	174	203	100	167	73	102	79	0.588803	0.442308	0.669967	0.695833	0.563536	B	Exosome-associated family protein.	black	20
Os08g0326300	63	108	39	24	115	139	127	106	0.477115	0.368421	0.619048	0.452756	0.545064	B	Transposase, MuDR, plant domain containing protein.
Os08g0338600	185	209	196	99	111	101	38	33	0.545267	0.469543	0.664407	0.523585	0.535211	B	Conserved hypothetical protein.	yellow	8
Os08g0364500	113	79	110	112	42	25	20	17	0.550193	0.588542	0.495495	0.626866	0.540541	B	Conserved hypothetical protein.	yellow	8
Os08g0374200	284	191	92	63	199	152	113	134	0.560261	0.597895	0.593548	0.566952	0.45749	B	Similar to Ubiquitin carrier protein.	blue	13
Os08g0441900	134	129	181	81	69	38	102	152	0.548533	0.509506	0.69084	0.64486	0.401575	B	Hypothetical conserved gene.
Os08g0449500	126	75	192	91	153	79	75	48	0.650775	0.626866	0.678445	0.659483	0.609756	B	Conserved hypothetical protein.	salmon	6
Os08g0453766	349	412	355	273	268	242	116	113	0.511278	0.458607	0.565287	0.52549	0.50655	B	Hypothetical gene.
Os08g0453800	354	414	364	275	272	245	123	114	0.515039	0.460938	0.56964	0.526112	0.518987	B	Serine/threonine protein kinase-related domain containing protein.	lightgreen	11
Os08g0462300	281	448	286	240	618	332	405	734	0.475478	0.38546	0.543726	0.650526	0.355575	B	Cyclin-like F-box domain containing protein.	blue	13
Os08g0492400	70	52	50	27	41	52	58	37	0.565891	0.57377	0.649351	0.44086	0.610526	B	C2 calcium-dependent membrane targeting domain containing protein.
Os08g0541400	99	45	51	30	46	23	18	11	0.662539	0.6875	0.62963	0.666667	0.62069	B	Peptidyl-prolyl cis-trans isomerase, FKBP-type domain containing protein.	yellow	8
Os08g0543600	439	341	246	204	485	263	333	219	0.594071	0.562821	0.546667	0.648396	0.603261	B	Alpha-isopropylmalate/homocitrate synthase, conserved site domain containing protein.	green	18
Os09g0240500	150	183	68	113	167	86	58	80	0.489503	0.45045	0.375691	0.660079	0.42029	B	Similar to Sulfate transporter 4.1, chloroplast precursor (AST82).	blue	13
Os09g0279000	127	111	56	66	230	102	65	63	0.582927	0.533613	0.459016	0.692771	0.507812	B	Similar to r-interacting factor1.	green	18
Os09g0279050	110	102	45	59	217	97	61	63	0.574271	0.518868	0.432692	0.691083	0.491935	B	Non-protein coding transcript.
Os09g0382400	63	33	20	15	50	29	22	11	0.63786	0.65625	0.571429	0.632911	0.666667	B	Conserved hypothetical protein.	blue	13
Os09g0383400	100	61	88	74	71	80	61	53	0.544218	0.621118	0.54321	0.470199	0.535088	B	DEAD-like helicase, N-terminal domain containing protein.
Os09g0421700	11955	12223	9462	7692	10199	4504	9967	6721	0.5718	0.494458	0.551591	0.693668	0.597256	B	Zinc finger, U1-type domain containing protein.	blue	13
Os09g0473300	104	56	63	76	101	63	140	110	0.57223	0.65	0.453237	0.615854	0.56	B	Similar to Methylcytosine binding domain protein.	turquoise	4
Os09g0497000	532	632	281	167	1011	469	624	1036	0.515152	0.457045	0.627232	0.683108	0.375904	B	Adenine nucleotide translocator 1 domain containing protein.	yellow	8
Os09g0507600	161	234	143	97	123	196	131	105	0.468908	0.407595	0.595833	0.38558	0.555085	B	emp24/gp25L/p24 family protein.	yellow	8
Os09g0507701	103	153	93	65	82	134	86	66	0.465473	0.402344	0.588608	0.37963	0.565789	B	Hypothetical gene.
Os09g0516600	831	902	855	690	553	458	589	685	0.508359	0.479515	0.553398	0.546983	0.462323	B	Glyoxalase II.	salmon	6
Os09g0529700	50	41	47	44	28	27	6	13	0.511719	0.549451	0.516484	0.509091	0.315789	B	Homolog of the Vps22 subunit of the yeast ESCRT-II complex, Seedling viability and grain filling	blue	13
Os09g0530600	218	189	238	117	352	238	122	180	0.562273	0.535627	0.670423	0.59661	0.403974	B	Zinc finger, CCCH-type domain containing protein.	green	18
Os09g0537600	111	178	158	70	181	82	66	65	0.566411	0.384083	0.692982	0.688213	0.503817	B	Cyclophilin 21 protein, Peptidyl prolyl cis-trans isomerase (PPIase) activity, Negative regulation of ABA signalling, Regulation of seed germination and seedling growth and development	black	20
Os09g0549600	529	652	689	443	653	339	283	187	0.570596	0.447925	0.608657	0.658266	0.602128	B	Heavy metal transport/detoxification protein domain containing protein.	blue	13
Os09g0553100	262	199	307	148	73	41	25	29	0.615314	0.56833	0.674725	0.640351	0.462963	B	Similar to Histone H4.	blue	13
Os09g0563800	56	47	39	26	24	30	32	39	0.515358	0.543689	0.6	0.444444	0.450704	B	ATPase, AAA-type, core domain containing protein.
Os09g0566550	106	49	53	67	194	97	47	70	0.585652	0.683871	0.441667	0.666667	0.401709	B	Similar to serine/threonine protein kinase 1, CTR1.
Os10g0142100	290	195	157	70	148	79	23	38	0.618	0.597938	0.69163	0.651982	0.377049	B	C3HC4-type domain-containing zinc finger protein, Target of Osa-miR159a, Osa-miR159a-mediated regulation of rice resistance to M. oryzae	green	18
Os10g0156300	38	52	69	40	36	70	42	58	0.45679	0.422222	0.633028	0.339623	0.42	B	Hypothetical conserved gene.	greenyellow	16
Os10g0167600	68	57	47	70	29	54	47	109	0.397089	0.544	0.401709	0.349398	0.301282	B	Splicing variant
Os10g0213100	189	151	174	112	97	49	134	69	0.609231	0.555882	0.608392	0.664384	0.660099	B	Similar to Gamma-aminobutyrate transaminase subunit isozyme 3 (EC 2.6.1.19).	blue	13
Os10g0377400	715	466	626	293	513	343	230	115	0.631324	0.605419	0.681175	0.599299	0.666667	B	Similar to Ras-related protein Rab11D.	blue	13
Os10g0378400	92	107	115	115	59	47	48	73	0.478659	0.462312	0.5	0.556604	0.396694	B	Protein of unknown function DUF641, plant domain containing protein.	blue	13
Os10g0378450	15	9	4	5	30	19	22	12	0.612069	0.625	0.444444	0.612245	0.647059	B	Similar to AT hook-containing MAR binding 1-like protein.
Os10g0390100	422	265	550	593	2099	974	668	1212	0.551231	0.614265	0.48119	0.683046	0.355319	B	Non-protein coding transcript.
Os10g0396400	206	153	226	113	202	178	85	127	0.557364	0.573816	0.666667	0.531579	0.400943	B	Leucine-rich repeat, cysteine-containing containing protein.	black	20
Os10g0418000	617	476	641	313	1382	607	891	623	0.636216	0.564501	0.671908	0.694822	0.588507	B	Similar to Histone H2A.	blue	13
Os10g0503700	190	145	83	124	224	105	169	145	0.562025	0.567164	0.400966	0.680851	0.538217	B	Similar to ATP-dependent RNA helicase dhh1.	black	20
Os10g0511900	99	51	52	94	156	98	129	74	0.579017	0.66	0.356164	0.614173	0.635468	B	Similar to Plus-3 domain containing protein, expressed.	green	18
Os10g0540900	366	278	258	220	85	79	231	216	0.542412	0.568323	0.539749	0.518293	0.516779	B	Inorganic pyrophosphatase domain containing protein.	turquoise	4
Os10g0569300	74	63	127	84	176	118	43	61	0.563003	0.540146	0.601896	0.598639	0.413462	B	Protein of unknown function DUF248, methyltransferase putative family protein.	pink	9
Os10g0573300	78	67	113	66	26	23	49	35	0.582057	0.537931	0.631285	0.530612	0.583333	B	Conserved hypothetical protein.	green	18
Os10g0578000	1402	724	1265	765	1875	834	1165	1181	0.619585	0.659454	0.623153	0.692137	0.49659	B	Similar to hepatocyte growth factor-regulated tyrosine kinase substrate-like protein [Oryza sativa (japonica cultivar-group)].	blue	13
Os11g0114900	15	10	22	11	9	18	17	28	0.484615	0.6	0.666667	0.333333	0.377778	B	Similar to Nonspecific lipid-transfer protein (LTP) (Fragment).	blue	13
Os11g0140800	52	34	45	35	55	81	17	23	0.494152	0.604651	0.5625	0.404412	0.425	B	Similar to Cytochrome C biogenesis protein transmembrane region containing protein, expressed.	blue	13
Os11g0146500	77	39	32	37	30	47	15	32	0.498382	0.663793	0.463768	0.38961	0.319149	B	COMPASS-like complex component, Homolog of Arabidopsis ASH2R, Control of floral transition, Regulation of plant growth and development
Os11g0146700	332	412	306	212	107	104	172	340	0.461965	0.446237	0.590734	0.507109	0.335938	B	Similar to predicted protein.	black	20
Os11g0147100	738	621	611	479	758	515	553	301	0.581294	0.543046	0.56055	0.595444	0.647541	B	Conserved hypothetical protein.	black	20
Os11g0147200	141	103	166	159	307	304	207	116	0.546241	0.577869	0.510769	0.502455	0.640867	B	Hypothetical conserved gene.	turquoise	4
Os11g0170300	542	380	736	329	919	489	574	382	0.636865	0.587852	0.69108	0.652699	0.600418	B	Similar to CBS domain containing protein.	turquoise	4
Os11g0271100	130	108	195	105	217	112	71	142	0.567593	0.546218	0.65	0.659574	0.333333	B	Mitogen-activated protein kinase, Negative regulation of defense response to the M. oryzae and Xoo pathogens	salmon	6
Os11g0292050	51	54	64	56	58	39	54	106	0.470954	0.485714	0.533333	0.597938	0.3375	B	Similar to PHD-finger family protein, expressed.
Os11g0296500	20	34	64	42	59	125	123	236	0.378378	0.37037	0.603774	0.320652	0.342618	B	Zinc finger, CCHC retroviral-type domain containing protein.
Os11g0298400	328	387	308	218	345	303	83	167	0.497429	0.458741	0.585551	0.532407	0.332	B	Protein of unknown function DUF663 domain containing protein.	green	18
Os11g0497000	1124	602	869	374	1027	507	376	667	0.612333	0.651217	0.699115	0.669492	0.360499	B	SUMO E1 activating enzyme, Maintenance of Pi homeostasis, Regulation of growth and development	green	18
Os11g0544600	257	158	162	156	252	249	238	121	0.570621	0.619277	0.509434	0.502994	0.662953	B	CHZ-domain protein, Histone chaperone, Regulation of chromatin dynamics and genome transcription	turquoise	4
Os11g0544700	807	945	874	518	1439	799	855	1144	0.538545	0.460616	0.627874	0.642985	0.427714	B	Structural homolog of eukaryotic general repressor DrAp1, Repressor	blue	13
Os11g0545300	108	115	112	154	311	187	217	267	0.508498	0.484305	0.421053	0.624498	0.448347	B	Similar to Topoisomerase 6 subunit A-like protein.	salmon	6
Os11g0564800	50	32	121	52	42	19	37	35	0.64433	0.609756	0.699422	0.688525	0.513889	B	Hypothetical protein.
Os11g0572400	854	748	223	353	2653	1446	2283	1359	0.60621	0.533084	0.387153	0.647231	0.626853	B	Similar to ST3GAL-I sialyltransferase (Fragment).
Os11g0573200	332	510	490	292	431	569	166	234	0.469246	0.394299	0.626598	0.431	0.415	B	Similar to Zinc knuckle family protein, expressed.	yellow	8
Os11g0599466	65	82	103	48	121	131	51	73	0.504451	0.442177	0.682119	0.480159	0.41129	B	Hypothetical gene.
Os11g0599500	65	82	103	48	121	131	51	73	0.504451	0.442177	0.682119	0.480159	0.41129	B	Similar to RNA helicase (Fragment).
Os11g0600700	994	1298	794	467	1299	717	417	474	0.542415	0.433682	0.629659	0.644345	0.468013	B	Similar to RING domain protein.	yellow	8
Os11g0636900	802	678	1100	613	223	171	161	219	0.576254	0.541892	0.642148	0.56599	0.423684	B	Similar to Splicing factor U2af large subunit A.	darkred	3
Os11g0703400	1330	2000	1819	1565	2811	1206	2172	1080	0.581563	0.399399	0.53753	0.699776	0.667897	B	Similar to BRI1-KD interacting protein 109.	yellow	8
Os11g0704550	99	61	98	48	173	120	118	76	0.615385	0.61875	0.671233	0.590444	0.608247	B	Conserved hypothetical protein.
Os11g0704800	222	205	129	214	202	270	94	57	0.464465	0.519906	0.376093	0.427966	0.622517	B	Similar to Membrane protein.	yellow	8
Os12g0105700	60	34	50	29	27	45	15	30	0.524138	0.638298	0.632911	0.375	0.333333	B	Bacterial surface antigen (D15) family protein.	green	18
Os12g0113500	514	289	358	269	171	242	292	165	0.580435	0.6401	0.570973	0.414044	0.63895	B	Similar to CBL-interacting protein kinase 14.	blue	13
Os12g0114500	39	33	40	48	34	38	74	57	0.515152	0.541667	0.454545	0.472222	0.564885	B	Similar to Nonspecific lipid-transfer protein (LTP) (Fragment).	blue	13
Os12g0129000	445	401	222	158	150	99	81	165	0.52179	0.526005	0.584211	0.60241	0.329268	B	Uncharacterised protein family UPF0414 domain containing protein.	yellow	8
Os12g0137500	50	24	53	32	10	8	6	9	0.619792	0.675676	0.623529	0.555556	0.4	B	Similar to Avr9/Cf-9 rapidly elicited protein 271 (Fragment).	blue	13
Os12g0209100	70	93	41	22	110	62	54	37	0.562372	0.429448	0.650794	0.639535	0.593407	B	Similar to predicted protein.	blue	13
Os12g0224000	115	69	93	117	462	365	559	442	0.553105	0.625	0.442857	0.558646	0.558442	B	Similar to Diacylglycerol kinase 1 (EC 2.7.1.107) (Diglyceride kinase 1) (DGK 1) (DAG kinase 1).	yellow	8
Os12g0242900	996	891	702	437	1487	725	549	1199	0.534498	0.527822	0.61633	0.672242	0.314073	B	DNA polymerase alpha, subunit B domain containing protein.	blue	13
Os12g0242975	853	778	607	380	1324	673	478	993	0.535984	0.522992	0.614995	0.662994	0.324949	B	Non-protein coding transcript.
Os12g0480000	180	128	125	74	142	90	41	61	0.580262	0.584416	0.628141	0.612069	0.401961	B	S-acyltransferase, Palmitoyl-acyl transferase, DHHC protein, Salt and oxidative tolerance	cyan	14
Os12g0485400	90	80	88	38	173	170	308	225	0.562287	0.529412	0.698413	0.504373	0.577861	B	Similar to Cyclin T1 (Fragment).
Os12g0498300	104	110	39	84	72	72	52	74	0.439868	0.485981	0.317073	0.5	0.412698	B	WD40 repeat-like domain containing protein.	blue	13
Os12g0533600	426	542	357	346	267	369	353	236	0.484461	0.440083	0.507824	0.419811	0.599321	B	Hypothetical conserved gene.	blue	13
Os12g0597300	10	8	40	38	79	40	47	30	0.60274	0.555556	0.512821	0.663866	0.61039	B	Similar to Mutator-like transposase-like protein.
Os12g0638400	16	15	26	47	146	65	104	72	0.594705	0.516129	0.356164	0.691943	0.590909	B	Conserved hypothetical protein.
