# Supplementary material for: Role of paternal Oryza sativa Baby Booms (OsBBMs) in initiating de novo gene expression and regulating early zygotic development in rice
Source: Plant J. 2025 Jun 26;122(6):e70305. doi: 10.1111/tpj.70305 (PMC12201997; doi:10.1111/tpj.70305)
Supplement: Supplementary file 2 — Table S1. Number of DEGs in bbms‐WT, WT‐bbms, and bbms‐bbms zygotes compared to WT‐WT zygotes at 4 HAF. Table S2. Identified genes from Modules 13, 14, 6, and 8 whose expression levels were putatively upregulated in WT‐WT and bbms‐WT zygotes at 4 HAF. Table S3. GO terms enriched from the genes in Modules 13, 14, 6, and 8 that were upregulated in WT‐WT and bbms‐WT zygotes at 4 HAF. Table S4. Identified genes from Modules 3 and 5 whose expression levels were putatively upregulated in WT‐WT and bbms‐WT zygotes at 18 HAF. Table S5. GO terms enriched from the genes in Modules 3 and 5 that were upregulated in WT‐WT and bbms‐WT zygotes at 18 HAF. Table S6. Number of SNPs in rice genes between Nipponbare (NB) and Kasalath (KS) rice. Table S7. Allele dependency and expression profiles of genes in rice zygotes at 4 HAF. Table S8. Genes in rice zygotes with paternal allele‐dependent expression at 4 HAF. Table S9. Genes in rice zygotes with maternal allele‐dependent expression at 4 HAF. Table S10. Genes in rice zygotes with biallelic expression at 4 HAF. Table S11. Genes with preferential expression from the paternal allele at 4 HAF. Table S12. Genes with preferential expression from the maternal allele at 4 HAF. Table S13. Genes with biallelic expression at 4 HAF. Table S14. Genes with biallelic expression at 18 HAF. Table S15. Genes with preferential expression from the paternal allele at 18 HAF. Table S16. Genes with preferential expression from the maternal allele at 18 HAF. Table S17. Genes with preferential expression from the paternal allele in Modules 13 and 8 at 4 HAF. Table S18. Genes with preferential expression from the maternal allele in Modules 13, 6, and 8 at 4 HAF. Table S19. Genes with biallelic expression in Modules 13, 14, 6, and 8 at 4 HAF. Table S20. GO terms enriched from biallelic expressed genes in Modules 13 at 4 HAF. Table S21. Expression levels of OsBBM1, 2, and 3 in rice zygotes produced by electro‐fusion of gametes isolated from wild type and bbms t [file TPJ-122-0-s001.zip › tpj70305-sup-00012-Table S11.xlsx]

## Sheet: Table S11
Supplementary Table S11. Genes with preferential expression from paternal allele at 4 HAF
				Zygote from fusion of KS egg X NB sperm						Zygote from fusion of NB egg X KS sperm
		SNP		replicate 1			replicate 2			replicate 1			replicate 2
gene ID	SNP position	NB_SNP	KS_SNP	Reads on NB_SNP	Reads on KS_SNP	AI	Reads on NB_SNP	Reads on KS_SNP	AI	Reads on NB_SNP	Reads on KS_SNP	AI	Reads on NB_SNP	Reads on KS_SNP	AI	Judgement	Description
Os01g0180900	chr01:4264252	A	G	1	0	0.0104712	0	0	0	0	1	0	0	0	0	P	2-oxoglutarate and iron-dependent oxygenase, Starch accumulation
	chr01:4264399	T	G	2	0		1	0		0	5		0	0
	chr01:4264473	A	C	3	0		10	0		0	14		0	0
	chr01:4265792	T	C	16	0		38	0		0	46		0	4
	chr01:4265985	C	A	24	0		43	0		0	45		0	4
	chr01:4269162	T	C	60	2		45	0		0	48		0	6
	chr01:4269587	T	C	83	0		50	0		0	37		0	5
Os01g0211200	chr01:6057440	T	G	29	0	0	0	0	0	0	35	0	0	13	0	P	Cytochrome P450 family protein.
	chr01:6057443	G	C	30	0		0	0		0	36		0	13
	chr01:6057641	C	G	40	0		0	0		0	25		0	16
	chr01:6057793	T	C	33	0		0	0		0	22		0	13
	chr01:6058163	A	G	32	0		0	0		0	20		0	1
	chr01:6058473	C	A	30	0		0	0		0	22		0	3
	chr01:6058876	C	T	15	0		11	0		0	15		0	2
Os01g0341200	chr01:13437024	T	C	8	0	0.0034965	2	0	0.0124481	2	17	0.0743802	0	1	0.037234	P	Tubulin, conserved site domain containing protein.
	chr01:13437060	C	T	13	0		5	0		3	26		0	1
	chr01:13437064	G	A	13	0		5	0		3	27		0	1
	chr01:13437149	C	G	20	0		12	3		4	55		1	10
	chr01:13437218	A	T	22	0		13	0		3	68		2	15
	chr01:13437231	T	C	21	0		12	0		4	65		2	15
	chr01:13437272	G	T	15	0		13	0		6	56		2	12
	chr01:13437352	C	T	18	0		11	0		5	57		0	13
	chr01:13437383	T	G	19	0		14	0		5	58		0	15
	chr01:13437395	G	C	18	0		13	0		5	58		0	14
	chr01:13437636	A	G	14	0		11	0		2	38		0	9
	chr01:13437638	C	G	14	0		11	0		2	38		0	9
	chr01:13437662	G	C	11	0		11	0		2	30		0	11
	chr01:13437664	A	G	11	0		11	0		2	30		0	11
	chr01:13437678	G	A	9	0		10	0		2	22		0	10
	chr01:13437686	G	A	9	0		10	0		2	22		0	11
	chr01:13437811	C	G	4	0		2	0		0	18		0	3
	chr01:13438013	G	A	12	0		19	0		1	23		0	4
	chr01:13438038	G	A	11	1		20	0		1	27		0	4
	chr01:13438099	G	A	9	0		15	0		4	36		0	3
	chr01:13438257	G	C	14	0		18	0		5	13		0	9
Os01g0551000	chr01:20663813	A	G	9	0	0	15	0	0	0	17	0	0	19	0	P	Conserved hypothetical protein.
Os01g0899800	chr01:39141840	T	G	3	0	0	18	1	0.047619	0	13	0	0	4	0	P	Pathogenesis-related transcriptional factor and ERF domain containing protein.
	chr01:39142287	A	G	12	0		2	0		0	5		0	32
	chr01:39144393	A	G	0	0		0	0		0	0		0	2
	chr01:39145119	T	C	0	0		0	0		0	0		0	4
	chr01:39145176	T	C	0	0		0	0		0	0		0	7
Os02g0319300	chr02:12731801	T	C	62	0	0	2	0	0	0	27	0	0	24	0.0208333	P	Glutathione S-transferase, C-terminal-like domain containing protein.
	chr02:12731843	T	C	73	0		2	0		0	11		0	18
	chr02:12731847	G	A	72	0		2	0		0	9		0	18
	chr02:12731941	C	T	60	0		3	0		0	34		2	34
Os02g0721200	chr02:29922711	C	T	188	0	0	142	0	0	0	254	0	0	174	0	P	Ubiquitin-conjugating enzyme, E2 domain containing protein.
	chr02:29922803	C	G	0	0		0	0		0	11		0	0
Os04g0398600	chr04:19690891	A	G	7	0	0	3	1	0.0188679	0	5	0	0	0	0.0625	P	Similar to Pectin-glucuronyltransferase.
	chr04:19691849	G	A	23	0		17	0		0	19		0	0
	chr04:19691859	C	A	24	0		16	0		0	18		0	0
	chr04:19691897	G	A	20	0		16	0		0	14		0	0
	chr04:19693637	T	C	0	0		0	0		0	0		1	8
	chr04:19694184	C	T	0	0		0	0		0	0		0	7
Os05g0189300	chr05:5472784	C	T	0	0	0	0	0	0	0	6	0	0	0	0	P	Vegetative storage protein/acid phosphatase domain containing protein.
	chr05:5473134	T	C	60	0		2	0		0	65		0	6
	chr05:5473179	T	G	59	0		4	0		0	70		0	8
	chr05:5474402	C	G	36	0		9	0		0	63		0	6
	chr05:5474539	A	C	14	0		7	0		0	40		0	4
	chr05:5474550	C	T	13	0		8	0		0	40		0	5
Os05g0286100	chr05:12308372	A	G	0	0	0	10	0	0	0	7	0	0	15	0	P	Zinc finger protein, Adaptability of rice roots to abiotic stress
	chr05:12308611	A	G	14	0		14	0		0	10		0	31
Os05g0535400	chr05:26584644	A	G	0	0	0	0	0	0	0	0	0.0864198	0	0	0	P	Choline/ethanolamine kinase family protein.
	chr05:26584871	T	G	0	0		0	0		1	6		0	1
	chr05:26584948	T	C	0	0		4	0		0	10		0	2
	chr05:26584966	C	T	7	0		6	0		0	13		0	3
	chr05:26587865	C	G	36	0		28	0		3	25		0	9
	chr05:26588096	G	A	19	0		13	0		3	20		0	10
Os08g0136750	chr08:2066436	C	T	21	0	0	44	0	0	0	31	0	0	23	0	P	Non-protein coding transcript.
Os08g0293300	chr08:11785777	T	G	0	0	0	0	0	0	0	0	0.0666667	0	0	0	P	NB-ARC domain containing protein.
	chr08:11785778	T	C	0	0		0	0		0	0		0	0
	chr08:11785868	G	A	0	0		0	0		0	0		0	0
	chr08:11786235	C	A	0	0		0	0		0	0		0	0
	chr08:11786755	C	T	0	0		0	0		0	0		0	0
	chr08:11787625	T	C	0	0		0	0		0	0		0	0
	chr08:11788003	T	C	0	0		0	0		0	0		0	0
	chr08:11788161	A	G	0	0		0	0		0	0		0	0
	chr08:11797597	C	T	0	0		0	0		0	3		0	2
	chr08:11797653	A	G	0	0		0	0		0	10		0	2
	chr08:11798025	T	C	32	0		43	0		2	16		0	23
	chr08:11798173	T	C	26	0		37	0		2	27		0	23
Os08g0293400	chr08:11797653	A	G	0	0	0	0	0	0	0	10	0.0833333	0	2	0	P	Similar to Glutathione S-transferase.
	chr08:11798025	T	C	32	0		43	0		2	16		0	23
	chr08:11798173	T	C	26	0		37	0		2	27		0	23
	chr08:11798323	T	C	18	0		13	0		2	13		0	9
	chr08:11798452	G	A	0	0		0	0		0	0		0	0
	chr08:11798454	A	G	0	0		0	0		0	0		0	0
Os08g0406600	chr08:19441603	C	A	17	0	0	47	8	0.00821355	0	70	0.000966184	0	39	0.003125	P	Kelch related domain containing protein.
	chr08:19442031	C	T	30	0		41	0		0	87		0	41
	chr08:19442035	C	G	30	0		41	0		0	87		0	41
	chr08:19442264	C	T	17	0		42	0		1	40		0	12
	chr08:19442265	G	C	17	0		41	0		0	40		0	12
	chr08:19442273	G	A	19	0		44	0		0	40		0	9
	chr08:19442278	G	T	18	0		43	0		0	41		0	10
	chr08:19442283	T	C	19	0		41	0		0	39		0	11
	chr08:19442284	G	C	19	0		41	0		0	39		0	11
	chr08:19442288	A	T	19	0		41	0		0	36		0	10
	chr08:19442289	C	G	19	0		41	0		0	36		0	10
	chr08:19442296	T	A	18	0		40	0		0	32		0	7
	chr08:19442309	C	G	21	0		40	0		0	33		0	6
	chr08:19442315	C	T	23	0		39	0		0	21		0	3
	chr08:19442345	C	T	20	0		38	0		0	10		0	1
	chr08:19442347	C	T	20	0		39	0		0	10		0	1
	chr08:19442353	T	C	20	0		38	0		0	10		0	0
	chr08:19442375	A	G	21	0		33	0		0	26		0	8
	chr08:19442388	C	T	19	0		36	0		0	33		0	9
	chr08:19442392	T	C	19	0		36	0		0	38		0	10
	chr08:19442394	G	A	21	0		35	0		0	38		0	10
	chr08:19442399	G	A	21	0		37	0		0	49		0	16
	chr08:19442401	T	G	22	0		37	0		0	49		0	16
	chr08:19442462	T	C	15	0		33	0		0	73		1	18
	chr08:19442578	C	A	6	0		11	0		0	30		0	4
	chr08:19442585	T	G	5	0		11	0		0	27		0	4
Os10g0519800	chr10:20098466	G	C	0	0	0	3	0	0	0	70	0	0	31	0	P	DUF295-domain protein, Regulation of seed development
	chr10:20099555	T	G	12	0		23	0		0	170		0	54
Os11g0182200	chr11:4129544	T	C	25	0	0	16	0	0	2	176	0.00286944	0	85	0	P	Transferase family protein.
	chr11:4130220	T	C	21	0		13	0		0	148		0	87
	chr11:4130293	G	A	12	0		11	0		0	120		0	68
	chr11:4130336	G	A	10	0		8	0		0	101		0	61
	chr11:4130498	T	C	9	0		6	0		0	88		0	31
	chr11:4130540	T	C	5	0		4	0		0	62		0	17
Os11g0295900	chr11:10863716	C	T	0	0	0.00641711	0	1	0.027027	0	9	0.00247219	0	0	0	P	AP2-transcription factor, Initiation of zygotic development
	chr11:10863729	G	T	0	0		0	1		0	9		0	0
	chr11:10867760	G	A	170	0		22	1		1	133		0	22
	chr11:10867898	T	C	184	1		41	2		0	144		0	28
	chr11:10868078	G	A	176	2		60	1		1	145		0	42
	chr11:10868199	C	G	204	1		83	1		0	176		0	47
	chr11:10868271	T	G	195	2		82	1		0	191		0	43
Os11g0507833	chr11:18121807	C	T	106	0	0	143	0	0	1	234	0.00420168	0	93	0	P	Non-protein coding transcript.
	chr11:18121816	C	T	110	0		151	0		1	240		0	95
Os12g0257900	chr12:8883240	T	G	16	0	0	0	0	0	0	20	0.0121212	0	28	0.00425532	P	Similar to Receptor-like kinase.
	chr12:8883252	T	C	16	0		0	0		0	21		0	27
	chr12:8883277	C	G	16	0		0	0		0	25		0	27
	chr12:8883549	T	C	29	0		0	0		0	15		0	41
	chr12:8883624	A	C	26	0		0	0		0	17		0	46
	chr12:8883945	C	G	25	0		0	0		0	27		0	30
	chr12:8884041	G	C	15	0		0	0		0	24		0	25
	chr12:8884490	T	C	22	0		13	0		2	14		1	10
