# Supplementary material for: Role of paternal Oryza sativa Baby Booms (OsBBMs) in initiating de novo gene expression and regulating early zygotic development in rice
Source: Plant J. 2025 Jun 26;122(6):e70305. doi: 10.1111/tpj.70305 (PMC12201997; doi:10.1111/tpj.70305)
Supplement: Supplementary file 2 — Table S1. Number of DEGs in bbms‐WT, WT‐bbms, and bbms‐bbms zygotes compared to WT‐WT zygotes at 4 HAF. Table S2. Identified genes from Modules 13, 14, 6, and 8 whose expression levels were putatively upregulated in WT‐WT and bbms‐WT zygotes at 4 HAF. Table S3. GO terms enriched from the genes in Modules 13, 14, 6, and 8 that were upregulated in WT‐WT and bbms‐WT zygotes at 4 HAF. Table S4. Identified genes from Modules 3 and 5 whose expression levels were putatively upregulated in WT‐WT and bbms‐WT zygotes at 18 HAF. Table S5. GO terms enriched from the genes in Modules 3 and 5 that were upregulated in WT‐WT and bbms‐WT zygotes at 18 HAF. Table S6. Number of SNPs in rice genes between Nipponbare (NB) and Kasalath (KS) rice. Table S7. Allele dependency and expression profiles of genes in rice zygotes at 4 HAF. Table S8. Genes in rice zygotes with paternal allele‐dependent expression at 4 HAF. Table S9. Genes in rice zygotes with maternal allele‐dependent expression at 4 HAF. Table S10. Genes in rice zygotes with biallelic expression at 4 HAF. Table S11. Genes with preferential expression from the paternal allele at 4 HAF. Table S12. Genes with preferential expression from the maternal allele at 4 HAF. Table S13. Genes with biallelic expression at 4 HAF. Table S14. Genes with biallelic expression at 18 HAF. Table S15. Genes with preferential expression from the paternal allele at 18 HAF. Table S16. Genes with preferential expression from the maternal allele at 18 HAF. Table S17. Genes with preferential expression from the paternal allele in Modules 13 and 8 at 4 HAF. Table S18. Genes with preferential expression from the maternal allele in Modules 13, 6, and 8 at 4 HAF. Table S19. Genes with biallelic expression in Modules 13, 14, 6, and 8 at 4 HAF. Table S20. GO terms enriched from biallelic expressed genes in Modules 13 at 4 HAF. Table S21. Expression levels of OsBBM1, 2, and 3 in rice zygotes produced by electro‐fusion of gametes isolated from wild type and bbms t [file TPJ-122-0-s001.zip › tpj70305-sup-00013-Table S12.xlsx]

## Sheet: Table S12
Supplementary Table S12. Genes with preferential expression from maternal allele at 4 HAF
				Zygote from fusion of KS egg X NB sperm						Zygote from fusion of NB egg X KS sperm
		SNP		replicate 1			replicate 2			replicate 1			replicate 2
gene ID	SNP position	NB_SNP	KS_SNP	Reads on NB_SNP	Reads on KS_SNP	AI	Reads on NB_SNP	Reads on KS_SNP	AI	Reads on NB_SNP	Reads on KS_SNP	AI	Reads on NB_SNP	Reads on KS_SNP	AI	Judgement	Description
Os01g0111000	chr01:586001	A	G	0	189	1	0	101	1	7	0	1	27	0	1	M	Pectinesterase inhibitor domain containing protein.
	chr01:586312	C	A	0	189		0	109		8	0		40	0
	chr01:586357	T	C	0	193		0	119		9	0		35	0
Os01g0144100	chr01:2383612	G	A	0	0	1	0	7	1	0	0	1	0	0	1	M	Similar to Thylakoid lumenal 15 kDa protein, chloroplast precursor (p15).
	chr01:2383615	A	C	0	0		0	7		0	0		1	0
	chr01:2383631	T	C	0	4		0	11		3	0		2	0
	chr01:2385489	C	A	0	4		0	4		6	0		9	0
Os01g0271400	chr01:9379219	T	C	0	18	0.981818	0	42	0.995413	12	2	0.922078	1	0	0.969697	M	Peptidase S14, ClpP family protein.
	chr01:9379234	A	T	0	18		0	49		15	2		3	0
	chr01:9380674	T	C	1	18		1	46		16	0		15	1
	chr01:9382652	G	A	0	0		0	33		7	0		5	0
	chr01:9382688	G	A	0	0		0	26		10	1		4	0
	chr01:9382721	G	A	0	0		0	21		11	1		4	0
	chr01:9382998	G	A	0	0		0	0		0	0		0	0
Os01g0518500	chr01:18394542	G	A	1	41	0.99422	2	34	0.98374	29	0	1	16	0	0.973913	M	Glycoside hydrolase, family 27 protein.
	chr01:18395925	G	A	0	36		0	17		26	0		31	1
	chr01:18396439	T	C	0	38		0	30		22	0		25	1
	chr01:18396500	C	T	0	51		0	40		27	0		24	1
	chr01:18400699	C	T	0	5		0	0		18	0		13	0
	chr01:18401638	T	G	0	1		0	0		3	0		3	0
Os01g0518550	chr01:18394542	G	A	1	41	0.99422	2	34	0.98374	29	0	1	16	0	0.974359	M	Non-protein coding transcript.
	chr01:18394772	C	T	0	0		0	0		0	0		0	0
	chr01:18394950	C	T	0	0		0	0		0	0		0	0
	chr01:18395439	C	T	0	0		0	0		0	0		0	0
	chr01:18395557	G	A	0	0		0	0		0	0		0	0
	chr01:18395720	G	A	0	0		0	0		0	0		2	0
	chr01:18395925	G	A	0	36		0	17		26	0		31	1
	chr01:18396389	T	C	0	0		0	0		0	0		0	0
	chr01:18396439	T	C	0	38		0	30		22	0		25	1
	chr01:18396500	C	T	0	51		0	40		27	0		24	1
	chr01:18397155	G	T	0	0		0	0		0	0		0	0
	chr01:18397506	A	T	0	0		0	0		0	0		0	0
	chr01:18397508	T	G	0	0		0	0		0	0		0	0
	chr01:18397718	C	A	0	0		0	0		0	0		0	0
	chr01:18398465	G	T	0	0		0	0		0	0		0	0
	chr01:18398654	G	A	0	0		0	0		0	0		0	0
	chr01:18398934	C	T	0	0		0	0		0	0		0	0
	chr01:18399481	A	G	0	0		0	0		0	0		0	0
	chr01:18399743	T	G	0	0		0	0		0	0		0	0
	chr01:18400699	C	T	0	5		0	0		18	0		13	0
	chr01:18401184	A	G	0	0		0	0		0	0		0	0
	chr01:18401185	A	C	0	0		0	0		0	0		0	0
	chr01:18401199	A	G	0	0		0	0		0	0		0	0
	chr01:18401369	A	C	0	0		0	0		0	0		0	0
	chr01:18401638	T	G	0	1		0	0		3	0		3	0
Os01g0663400	chr01:27086001	G	C	0	215	0.997625	0	179	0.99435	191	1	0.973214	303	17	0.954877	M	Similar to Aspartic proteinase oryzasin 1 precursor (EC 3.4.23.-).
	chr01:27087297	A	C	1	297		1	263		252	6		507	18
	chr01:27087497	A	G	1	260		3	226		241	4		464	26
	chr01:27092192	T	G	0	39		0	21		34	5		73	4
	chr01:27092205	C	G	0	29		0	15		45	5		92	3
Os01g0678500	chr01:27906914	T	G	0	59	1	6	33	0.968992	35	0	1	16	0	0.99061	M	Voltage-gated Ca2+ channel protein, Elicitor-induced defense reponses, Hypersensitive cell death, Activation of MAPK cascade
	chr01:27911114	C	T	0	38		0	72		61	0		48	0
	chr01:27911193	G	A	0	35		1	68		91	0		47	0
	chr01:27912647	A	G	0	41		0	54		97	0		61	0
	chr01:27920627	T	C	0	11		1	23		60	0		39	2
Os01g0705200	chr01:29233260	T	A	0	36	1	0	14	0.966667	27	0	0.981132	26	0	1	M	Late embryogenesis abundant protein repeat containing protein.
	chr01:29233261	A	C	0	36		0	14		27	0		26	0
	chr01:29233559	C	T	0	54		0	20		31	2		24	0
	chr01:29233881	G	T	0	49		2	10		19	0		0	0
Os01g0705500	chr01:29250002	A	G	68	1733	0.962243	81	1304	0.941516	685	66	0.912117	584	55	0.913928	M	Similar to fiber protein Fb11.
Os01g0758000	chr01:31840758	C	A	0	149	1	0	705	1	178	0	1	325	0	1	M	Similar to copper-binding family protein.
Os01g0761701	chr01:32048468	T	C	0	2	1	0	12	0.989247	3	0	1	3	0	1	M	Hypothetical conserved gene.
	chr01:32048473	T	C	0	2		0	12		3	0		8	0
	chr01:32048476	A	G	0	2		1	12		4	0		9	0
	chr01:32048482	C	T	0	2		1	12		4	0		9	0
	chr01:32048727	C	G	0	9		0	71		5	0		106	0
	chr01:32048758	T	C	0	5		0	44		1	0		78	0
	chr01:32048784	T	C	0	2		0	21		1	0		65	0
Os01g0783200	chr01:33185655	T	A	0	0	1	0	0	1	0	0	0.943662	0	0	0.984127	M	Similar to Diacylglycerol kinase.
	chr01:33185734	T	C	0	0		0	0		0	0		0	0
	chr01:33185899	A	C	0	0		0	0		0	0		0	0
	chr01:33186006	C	T	0	0		0	0		0	0		0	0
	chr01:33186130	G	T	0	0		0	0		0	0		8	0
	chr01:33186472	A	C	0	0		0	0		0	0		2	0
	chr01:33186903	A	G	0	17		0	6		30	0		39	1
	chr01:33186962	A	C	0	17		0	2		25	0		49	1
	chr01:33190581	T	A	0	22		0	0		12	4		26	0
Os01g0788800	chr01:33472050	T	G	0	0	0.99723	0	0	0.994329	0	0	0.922545	0	0	0.921147	M	Similar to Isoform 2 of Homeobox-leucine zipper protein TF1.
	chr01:33474197	A	C	0	0		0	0		0	0		0	0
	chr01:33474937	T	C	0	0		0	0		0	0		0	0
	chr01:33475358	G	A	0	0		0	0		0	0		0	0
	chr01:33475373	T	C	0	0		0	0		0	0		0	0
	chr01:33475926	C	T	0	0		0	0		0	0		0	0
	chr01:33476794	T	A	0	0		0	0		0	5		0	0
	chr01:33477081	A	G	0	55		0	2		8	0		19	1
	chr01:33477127	G	A	0	54		0	4		11	7		22	2
	chr01:33477248	C	G	0	70		0	7		12	4		24	4
	chr01:33477688	G	A	0	148		0	49		45	3		102	11
	chr01:33477823	C	T	1	140		1	61		54	6		112	9
	chr01:33477925	A	G	0	146		1	73		76	4		114	10
	chr01:33477931	G	A	0	147		1	71		76	4		115	10
	chr01:33478023	A	T	0	133		0	56		65	6		71	6
	chr01:33478032	C	T	0	136		0	56		65	6		72	6
	chr01:33478245	T	A	0	139		0	54		85	5		39	3
	chr01:33478337	A	C	1	83		0	32		51	3		25	1
	chr01:33478353	G	A	1	77		0	27		42	2		22	1
	chr01:33478360	G	C	1	53		0	20		36	1		17	1
	chr01:33478385	G	C	0	40		0	11		28	0		13	1
	chr01:33478412	C	A	0	19		0	3		13	0		4	0
Os01g0810833	chr01:34449916	A	C	0	0	1	0	0	0.908046	0	0	0.979048	0	0	0.986566	M	Non-protein coding transcript.
	chr01:34450285	A	C	0	0		0	0		0	0		0	0
	chr01:34450407	T	G	0	0		0	0		0	0		0	0
	chr01:34450459	T	A	0	0		0	0		0	0		0	0
	chr01:34450769	G	A	0	0		0	0		0	0		0	0
	chr01:34450805	A	G	0	0		0	0		0	0		0	0
	chr01:34450807	A	G	0	0		0	0		0	0		0	0
	chr01:34450832	A	G	0	0		0	0		0	0		0	0
	chr01:34450834	A	G	0	0		0	0		0	0		0	0
	chr01:34450851	G	A	0	0		0	0		0	0		0	0
	chr01:34450864	G	A	0	0		0	0		0	0		0	0
	chr01:34451097	A	G	0	0		0	0		0	0		0	0
	chr01:34451250	A	C	0	0		0	0		0	0		0	0
	chr01:34451268	C	A	0	0		0	0		0	0		0	0
	chr01:34451293	A	T	0	0		0	0		0	0		0	0
	chr01:34451317	T	C	0	0		0	0		0	0		0	0
	chr01:34451389	T	C	0	0		0	0		0	0		0	0
	chr01:34451577	T	C	0	0		0	0		0	0		0	0
	chr01:34451591	C	T	0	0		0	0		0	0		0	0
	chr01:34451645	T	C	0	0		0	0		0	0		0	0
	chr01:34451861	A	G	0	5		0	0		11	2		36	0
	chr01:34451966	T	C	0	2		1	4		18	3		47	1
	chr01:34451974	G	C	0	2		1	4		18	2		48	0
	chr01:34451981	G	C	0	2		1	3		15	2		46	0
	chr01:34451994	T	G	0	1		0	3		14	1		44	0
	chr01:34451995	A	T	0	1		1	3		14	1		43	0
	chr01:34452001	T	G	0	0		1	3		15	0		44	0
	chr01:34452002	T	C	0	0		1	3		15	0		44	0
	chr01:34452012	C	T	0	0		1	2		15	0		44	0
	chr01:34452028	G	T	0	0		1	2		15	0		49	0
	chr01:34452041	C	T	0	0		0	0		12	0		46	0
	chr01:34452053	T	A	0	0		0	0		12	0		41	0
	chr01:34452056	G	C	0	0		0	0		12	0		42	0
	chr01:34452067	A	T	0	0		0	0		12	0		43	0
	chr01:34452074	T	C	0	0		0	0		12	0		43	0
	chr01:34452076	C	G	0	0		0	0		13	0		43	0
	chr01:34452079	G	T	0	0		0	0		12	0		41	0
	chr01:34452089	G	A	0	0		0	2		10	0		40	0
	chr01:34452169	C	T	0	0		0	7		12	0		30	1
	chr01:34452193	T	C	0	0		0	4		15	0		26	1
	chr01:34452196	C	T	0	0		0	4		16	0		25	1
	chr01:34452198	C	G	0	0		0	4		16	0		26	1
	chr01:34452216	A	T	0	0		0	4		17	0		24	1
	chr01:34452240	C	T	0	0		0	4		19	0		24	2
	chr01:34452248	A	G	0	0		0	4		20	0		26	2
	chr01:34452252	G	T	0	0		0	4		17	0		25	2
	chr01:34452255	G	T	0	0		0	4		17	0		25	2
	chr01:34452288	T	G	0	0		0	6		16	0		20	2
	chr01:34452312	T	A	0	0		0	5		15	0		21	0
	chr01:34452335	C	T	0	0		0	0		14	0		18	0
	chr01:34452338	G	T	0	0		0	0		14	0		18	0
	chr01:34452352	C	T	0	0		0	0		13	0		18	0
	chr01:34452369	T	G	0	0		0	0		11	0		13	0
	chr01:34452371	C	A	0	0		0	0		11	0		13	0
	chr01:34452372	T	G	0	0		0	0		9	0		13	0
	chr01:34452377	C	T	0	0		0	0		8	0		13	0
	chr01:34452383	G	A	0	0		0	0		9	0		13	0
Os01g0813800	chr01:34605689	C	T	0	32	0.99883	0	23	0.99511	60	0	0.998828	58	2	0.961247	M	Similar to Beta-glucosidase 3.
	chr01:34605734	G	A	0	106		1	50		108	0		149	6
	chr01:34605759	T	A	0	121		1	54		135	0		174	7
	chr01:34605921	A	G	1	183		0	86		162	0		217	9
	chr01:34606183	G	C	0	202		0	92		215	0		284	11
	chr01:34606488	C	T	0	210		0	102		172	1		259	11
	chr01:34606852	C	A	0	0		0	0		0	0		0	0
	chr01:34606878	C	A	0	0		0	0		0	0		0	0
	chr01:34606902	C	T	0	0		0	0		0	0		0	0
Os01g0830000	chr01:35505627	A	G	0	4	1	0	13	1	0	0	1	0	0	1	M	Similar to Plastid sufB (Fragment).
	chr01:35508278	C	T	0	14		0	0		4	0		7	0
	chr01:35508500	G	A	0	16		0	0		2	0		2	0
Os01g0851000	chr01:36641203	A	G	0	0	1	0	0	1	0	0	1	1	0	1	M	Carbohydrate/purine kinase domain containing protein.
	chr01:36641436	G	A	0	0		0	0		0	0		2	0
	chr01:36642318	G	T	0	29		0	0		5	0		9	0
	chr01:36642694	C	T	0	63		0	0		16	0		20	0
	chr01:36643047	G	C	0	33		0	11		14	0		16	0
	chr01:36643077	C	T	0	34		0	11		13	0		17	0
	chr01:36643155	G	A	0	16		0	0		7	0		12	0
	chr01:36646681	T	G	0	0		0	12		0	0		0	0
Os01g0857400	chr01:37043521	T	G	0	0	1	0	0	1	0	0	1	0	0	1	M	Amino acid transporter, transmembrane domain containing protein.
	chr01:37043633	T	G	0	0		0	0		0	0		0	0
	chr01:37043956	G	A	0	29		0	16		21	0		12	0
	chr01:37044139	C	A	0	23		0	11		20	0		17	0
	chr01:37049762	G	A	0	27		0	0		13	0		8	0
Os01g0897600	chr01:39008636	T	C	0	34	1	0	9	1	12	0	1	11	0	1	M	Beta-Glucosidase 4, Regulation of the hull pigmentation via accumulation of salicylic acid
Os01g0932600	chr01:40917042	A	G	0	18	1	0	11	1	26	0	1	12	0	0.947368	M	BTB domain containing protein.
	chr01:40917846	T	C	0	37		0	17		25	0		23	2
	chr01:40920663	C	T	0	0		0	0		0	0		1	0
Os02g0169900	chr02:3794752	G	A	3	168	0.97561	0	62	1	91	3	0.945055	65	0	1	M	Inositol monophosphatase family protein.
	chr02:3795331	C	T	5	152		0	72		81	7		63	0
Os02g0187400	chr02:4847833	C	G	0	10	1	1	13	0.962963	8	1	0.947368	31	0	1	M	PLC-like phosphodiesterase, TIM beta/alpha-barrel domain domain containing protein.
	chr02:4847895	T	G	0	16		0	13		10	0		38	0
Os02g0611000	chr02:24025228	G	A	1	0	0.903226	0	0	1	0	0	0.927273	1	0	1	M	Hypothetical gene.
	chr02:24025248	C	G	1	0		0	0		0	0		1	0
	chr02:24025261	C	T	1	0		0	0		0	0		1	0
	chr02:24025272	A	G	0	0		0	0		0	0		1	0
	chr02:24025284	C	T	0	0		0	0		0	0		1	0
	chr02:24025356	C	T	0	0		0	0		0	0		1	0
	chr02:24025361	C	A	0	0		0	0		0	0		2	0
	chr02:24025416	T	C	0	0		0	0		0	0		1	0
	chr02:24025483	C	T	0	0		0	0		0	0		0	0
	chr02:24025492	T	C	0	0		0	0		0	0		0	0
	chr02:24025502	G	A	0	0		0	0		0	0		0	0
	chr02:24025514	A	G	0	0		0	0		0	0		0	0
	chr02:24025521	G	A	0	0		0	0		0	0		0	0
	chr02:24025579	G	T	0	0		0	0		0	0		0	0
	chr02:24025606	G	A	0	0		0	0		0	0		0	0
	chr02:24025618	C	T	0	0		0	0		0	0		0	0
	chr02:24025628	T	C	0	0		0	0		0	0		0	0
	chr02:24025651	T	C	0	0		0	0		0	0		0	0
	chr02:24025654	C	T	0	0		0	0		0	0		0	0
	chr02:24025792	T	A	0	0		0	0		0	0		0	0
	chr02:24025834	A	G	0	0		0	0		0	0		0	0
	chr02:24025853	T	C	0	0		0	0		0	0		0	0
	chr02:24025873	T	A	0	0		0	0		0	0		0	0
	chr02:24025910	C	T	0	0		0	0		0	0		0	0
	chr02:24025931	A	G	0	0		0	0		0	0		0	0
	chr02:24025935	T	C	0	0		0	0		0	0		0	0
	chr02:24025955	G	T	0	0		0	0		0	0		0	0
	chr02:24026079	C	G	0	0		0	0		0	0		0	0
	chr02:24026130	G	A	0	0		0	0		0	0		0	0
	chr02:24029960	C	T	0	0		0	0		0	0		0	0
	chr02:24030593	G	C	0	0		0	0		0	0		0	0
	chr02:24030667	C	G	0	0		0	0		0	0		0	0
	chr02:24030727	A	G	0	0		0	0		0	0		0	0
	chr02:24030893	G	T	0	0		0	0		0	0		0	0
	chr02:24031373	C	A	0	0		0	0		0	0		0	0
	chr02:24032005	A	C	0	14		0	9		25	2		42	0
	chr02:24032007	G	A	0	14		0	9		26	2		42	0
Os02g0669100	chr02:27165688	G	A	0	87	0.993994	2	13	0.921875	28	0	1	110	4	0.980306	M	SK<sub>3</sub>-type dehydrin, Response to abiotic stress, Drought and salt stress tolerance
	chr02:27166117	C	T	1	127		1	24		30	0		167	5
	chr02:27166302	A	G	1	117		2	22		18	0		171	0
Os02g0817500	chr02:35067991	C	A	0	7	0.99093	4	5	0.927536	64	9	0.920024	34	2	0.928344	M	Potassium channel beta subunit
	chr02:35068385	C	T	1	94		11	77		358	41		262	25
	chr02:35071975	A	C	1	168		13	217		576	43		443	32
	chr02:35071994	C	T	2	168		12	213		555	42		427	31
Os03g0219200	chr03:6271973	G	A	0	17	0.973481	0	5	0.970834	14	0	0.912426	16	0	0.966257	M	CuZn superoxide dismutase, Response to salinity, drought, and oxidative stress
	chr03:6272140	G	C	32	1440		33	1313		1426	129		1506	43
	chr03:6272243	C	T	71	2827		69	2624		2314	247		3092	122
	chr03:6275358	C	T	24	378		27	352		424	25		655	19
Os03g0237100	chr03:7229359	T	C	5	29	0.914573	0	0	1	12	0	1	18	0	0.990991	M	Similar to NADPH-dependent codeinone reductase (EC 1.1.1.247).
	chr03:7229438	T	C	6	27		0	0		12	0		18	0
	chr03:7230895	G	T	5	44		0	10		13	0		19	0
	chr03:7231193	C	T	1	82		0	14		11	0		55	1
	chr03:7231518	A	G	0	0		0	0		0	0		0	0
Os03g0237201	chr03:7229359	T	C	5	29	0.914573	0	0	1	12	0	1	18	0	0.990991	M	Hypothetical protein.
	chr03:7229438	T	C	6	27		0	0		12	0		18	0
	chr03:7230895	G	T	5	44		0	10		13	0		19	0
	chr03:7231193	C	T	1	82		0	14		11	0		55	1
Os03g0296600	chr03:10380229	C	G	58	1974	0.986575	44	1461	0.980778	3706	44	0.963327	9241	23	0.984877	M	Fertilization barrier 1 protein, Double fertilization
	chr03:10380560	G	A	55	5538		60	5161		4224	206		9925	216
	chr03:10380567	T	C	65	5534		73	5193		4372	198		10130	205
	chr03:10380587	C	T	58	6257		80	5166		4530	210		10495	184
	chr03:10380705	G	A	56	2155		109	1694		1608	44		2800	26
Os03g0314500	chr03:11266878	T	G	0	0	1	0	0	1	0	0	1	0	0	0.923077	M	WD40-like Beta Propeller domain containing protein.
	chr03:11267107	G	A	0	0		0	0		0	0		0	0
	chr03:11267367	A	G	0	0		0	0		0	0		0	0
	chr03:11267905	T	C	0	0		0	0		0	0		0	0
	chr03:11268045	A	G	0	0		0	0		0	0		0	0
	chr03:11268128	T	G	0	0		0	0		0	0		0	0
	chr03:11268202	T	C	0	0		0	0		0	0		0	0
	chr03:11268224	A	C	0	0		0	0		0	0		0	0
	chr03:11269225	G	A	0	55		0	15		9	0		24	2
	chr03:11270097	C	T	0	0		0	0		0	0		0	0
Os03g0418000	chr03:17391793	A	G	0	22	1	0	150	1	8	0	1	42	2	0.954545	M	Similar to Basic endochitinase 2 precursor (EC 3.2.1.14).
Os03g0694600	chr03:27815270	C	T	0	5	1	0	0	0.982456	0	0	0.9125	0	0	1	M	Hypothetical protein.
	chr03:27815290	C	T	0	65		0	56		144	14		272	0
	chr03:27815833	A	G	0	0		1	0		2	0		0	0
Os03g0708000	chr03:28548376	C	T	0	18	0.986395	0	0	0.961538	2	0	0.968397	3	0	0.997934	M	Phospholipase A2 family protein.
	chr03:28548464	A	G	0	37		0	0		9	0		33	0
	chr03:28548598	G	A	0	40		0	6		74	4		249	0
	chr03:28548618	C	A	0	5		0	6		84	4		284	0
	chr03:28548835	G	T	2	45		1	13		260	6		880	3
Os03g0750700	chr03:30927612	C	A	0	68	1	1	111	0.990909	79	0	1	115	0	1	M	Six-bladed beta-propeller, TolB-like domain containing protein.
	chr03:30927697	T	C	0	73		1	107		88	0		129	0
Os03g0778000	chr03:32267968	G	A	0	14	1	0	5	1	12	0	0.902174	8	0	0.911765	M	Calmodulin binding protein-like family protein.
	chr03:32267969	C	A	0	14		0	5		12	0		8	0
	chr03:32267984	G	A	0	14		0	5		12	0		8	0
	chr03:32268035	C	T	0	13		0	6		11	0		5	0
	chr03:32272874	G	T	0	0		0	2		36	9		2	3
Os04g0111200	chr04:646231	G	C	1	5	0.958678	0	7	1	2	0	1	3	0	0.907328	M	Similar to ATP sulfurylase (Fragment).
	chr04:646256	T	C	2	8		0	10		5	0		10	1
	chr04:646259	C	T	2	9		0	11		5	0		10	1
	chr04:646424	T	A	0	14		0	17		13	0		45	1
	chr04:646443	G	A	0	21		0	19		11	0		44	2
	chr04:646527	C	G	0	22		0	21		17	0		52	7
	chr04:646675	C	G	0	21		0	23		15	0		38	8
	chr04:646860	G	A	0	9		0	28		13	0		54	7
	chr04:646911	T	C	0	1		0	32		12	0		58	5
	chr04:646935	T	A	0	1		0	32		14	0		60	6
	chr04:647082	A	G	0	5		0	29		14	0		47	5
Os04g0445000	chr04:22192545	G	A	0	0	1	0	21	1	20	3	0.916667	24	0	1	M	Similar to Potassium channel SKOR (Stelar K(+) outward rectifying channel).
	chr04:22192772	A	G	0	0		0	16		20	4		21	0
	chr04:22194436	T	A	0	0		0	0		0	0		0	0
	chr04:22194565	C	T	0	9		0	0		14	0		1	0
	chr04:22194575	G	T	0	7		0	0		13	0		1	0
	chr04:22194584	G	A	0	7		0	0		10	0		1	0
Os04g0525700	chr04:26289179	G	A	0	252	1	0	291	1	333	20	0.943343	504	6	0.988235	M	Similar to Serine carboxypeptidase II precursor (EC 3.4.16.6) (Carboxypeptidase D) (Bri1 suppressor 1) [Contains: Serine carboxypeptidase II chain A; Serine carboxypeptidase II chain B].
Os04g0531100	chr04:26561003	G	A	37	2295	0.983367	15	1792	0.991031	1398	33	0.976784	1421	8	0.9947	M	Small C2-domain protein consisting of a single C2 domain, Phloem protein, Signaling pathway involving Ca<sup>2+</sup> ions, Defense response
	chr04:26561103	C	G	29	1669		10	1128		1119	27		490	3
	chr04:26561150	C	A	24	1357		9	837		933	22		341	1
Os04g0577300	chr04:29111535	G	C	0	0	1	0	13	1	8	0	1	12	0	1	M	Similar to GDSL-motif lipase/hydrolase-like protein.
	chr04:29112085	C	T	0	26		0	11		5	0		18	0
	chr04:29112477	A	G	0	16		0	9		2	0		14	0
Os04g0626300	chr04:31848244	A	T	0	78	1	0	23	1	12	0	0.96	114	3	0.951389	M	Hypothetical protein.
	chr04:31850841	G	C	0	0		0	7		6	1		15	0
	chr04:31850903	C	G	0	19		0	14		4	0		7	1
	chr04:31851064	G	A	0	6		0	3		2	0		1	3
	chr04:31851120	T	C	0	0		0	0		0	0		0	0
	chr04:31851126	A	T	0	0		0	0		0	0		0	0
	chr04:31851168	C	T	0	0		0	0		0	0		0	0
	chr04:31851251	C	A	0	0		0	0		0	0		0	0
	chr04:31851282	G	A	0	0		0	0		0	0		0	0
	chr04:31851295	G	A	0	0		0	0		0	0		0	0
	chr04:31851412	G	A	0	0		0	0		0	0		0	0
	chr04:31851424	A	G	0	0		0	0		0	0		0	0
	chr04:31851441	A	G	0	0		0	0		0	0		0	0
	chr04:31851446	T	C	0	0		0	0		0	0		0	0
	chr04:31851514	G	A	0	0		0	0		0	0		0	0
	chr04:31851523	A	G	0	0		0	0		0	0		0	0
	chr04:31851586	T	C	0	0		0	0		0	0		0	0
	chr04:31851794	T	C	0	0		0	0		0	0		0	0
	chr04:31851824	G	A	0	0		0	0		0	0		0	0
	chr04:31851894	A	G	0	0		0	0		0	0		0	0
	chr04:31851957	A	G	0	0		0	0		0	0		0	0
	chr04:31851982	C	T	0	0		0	0		0	0		0	0
	chr04:31852063	G	C	0	0		0	0		0	0		0	0
	chr04:31852308	G	A	0	0		0	0		0	0		0	0
Os04g0693000	chr04:35473567	A	G	0	0	0.924411	0	0	0.912605	0	0	0.928611	0	0	0.966707	M	Similar to Ribophorin I (Fragment).
	chr04:35473578	C	A	0	0		0	0		0	0		0	0
	chr04:35473733	C	T	34	388		31	287		513	46		504	9
	chr04:35475222	A	G	75	945		73	799		1152	82		1093	46
Os05g0415600	chr05:20314841	G	A	0	0	1	0	0	1	0	0	1	0	3	0.981595	M	Similar to Beta-hexosaminidase beta chain precursor (EC 3.2.1.52) (N-acetyl-beta- glucosaminidase) (Beta-N-acetylhexosaminidase) (Hexosaminidase B).
	chr05:20315062	C	T	0	0		0	0		2	0		0	0
	chr05:20315112	T	C	0	1		0	0		2	0		0	0
	chr05:20315116	G	A	0	1		0	0		2	0		0	0
	chr05:20315129	C	T	0	1		0	0		2	0		0	0
	chr05:20315200	T	A	0	6		0	0		2	0		2	0
	chr05:20315329	A	G	0	12		0	0		6	0		4	0
	chr05:20315728	A	G	0	12		0	2		6	0		4	0
	chr05:20316079	T	A	0	11		0	0		0	0		5	0
	chr05:20316900	T	A	0	0		0	0		0	0		0	0
	chr05:20316901	C	T	0	0		0	0		0	0		0	0
	chr05:20317068	C	T	0	0		0	0		0	0		0	0
	chr05:20317200	T	C	0	0		0	2		0	0		0	0
	chr05:20317705	A	G	0	0		0	0		0	0		0	0
	chr05:20318388	T	A	0	0		0	0		0	0		0	0
	chr05:20319714	A	C	0	0		0	0		0	0		0	0
	chr05:20320307	G	T	0	0		0	0		12	0		21	0
	chr05:20320335	G	A	0	61		0	62		33	0		124	0
Os05g0415700	chr05:20315329	A	G	0	12	1	0	0	1	6	0	0.985507	4	0	1	M	Glycoside hydrolase, family 20 protein.
	chr05:20315728	A	G	0	12		0	2		6	0		4	0
	chr05:20316578	A	G	0	71		0	59		23	1		80	0
	chr05:20320335	G	A	0	61		0	62		33	0		124	0
Os05g0447200	chr05:21928349	T	C	0	11	1	1	13	0.928571	11	0	1	7	0	1	M	Auxin influx carrier, Regulation of root development, Response to aluminium stress
	chr05:21930387	A	G	0	0		0	0		11	0		0	0
Os05g0447250	chr05:21928349	T	C	0	11	1	1	13	0.928571	11	0	1	7	0	1	M	Hypothetical protein.
	chr05:21930387	A	G	0	0		0	0		11	0		0	0
Os05g0545200	chr05:27060569	A	G	0	8	1	0	11	1	12	0	1	4	0	1	M	Similar to zinc ion binding.
	chr05:27061025	A	T	0	14		0	9		18	0		2	0
Os06g0125700	chr06:1383555	G	C	0	0	1	0	5	1	0	0	1	1	0	0.94697	M	Hypothetical protein.
	chr06:1384228	C	T	0	0		0	17		0	0		0	0
	chr06:1384605	G	T	0	27		0	18		37	0		124	7
	chr06:1384863	T	C	0	0		0	14		0	0		0	0
Os06g0125800	chr06:1384605	G	T	0	27	1	0	18	1	37	0	1	124	7	0.956284	M	RING finger protein with E3 ligase activity, Mediation of broad-spectrum disease resistance
	chr06:1385882	A	G	0	12		0	0		16	0		51	1
Os06g0136600	chr06:1931526	C	T	17	1327	0.987797	18	1199	0.982359	1377	78	0.931102	1737	98	0.934016	M	Similar to Enolase 1 (EC 4.2.1.11) (2-phosphoglycerate dehydratase 1) (2-phospho- D-glycerate hydro-lyase 1).
	chr06:1932847	T	C	33	1979		32	2017		1771	127		2211	143
	chr06:1934250	A	T	21	1743		31	1764		1757	119		1956	155
	chr06:1934415	G	A	21	1762		34	1811		1675	129		2068	161
	chr06:1934422	G	C	18	1775		35	1819		1750	131		2158	155
	chr06:1934550	A	G	19	1671		36	1763		1608	124		2033	153
	chr06:1936302	T	C	6	671		11	597		495	64		690	43
Os06g0136650	chr06:1934144	A	G	0	0	0.988764	0	27	0.981887	0	9	0.930341	0	4	0.928647	M	Non-protein coding transcript.
	chr06:1934250	A	T	21	1743		31	1764		1757	119		1956	155
	chr06:1934313	G	A	0	0		0	0		0	0		0	0
	chr06:1934335	G	T	0	0		0	0		0	0		0	0
	chr06:1934338	T	C	0	0		0	0		0	0		0	0
	chr06:1934345	T	G	0	0		0	0		0	0		0	0
	chr06:1934415	G	A	21	1762		34	1811		1675	129		2068	161
	chr06:1934422	G	C	18	1775		35	1819		1750	131		2158	155
Os06g0163200	chr06:3186629	C	A	21	157	0.904682	1	60	0.913043	218	23	0.910755	366	20	0.941545	M	Esterase/lipase/thioesterase domain containing protein.
	chr06:3186771	G	C	19	151		8	54		224	23		359	22
	chr06:3186990	A	G	17	233		11	96		354	32		628	42
Os06g0194900	chr06:4797127	G	A	1	696	0.997273	14	784	0.974204	608	27	0.951737	713	20	0.97687	M	Sucrose synthase 2 (EC 2.4.1.13).
	chr06:4798379	A	G	4	573		16	650		505	28		590	17
	chr06:4798921	A	G	1	693		17	603		673	31		707	10
	chr06:4799711	A	G	1	586		17	380		667	32		689	17
	chr06:4801790	A	G	0	12		0	0		12	7		4	0
Os06g0195025	chr06:4797127	G	A	1	696	0.99726	14	784	0.974204	608	27	0.954103	713	20	0.976837	M	Hypothetical protein.
	chr06:4798379	A	G	4	573		16	650		505	28		590	17
	chr06:4798921	A	G	1	693		17	603		673	31		707	10
	chr06:4799711	A	G	1	586		17	380		667	32		689	17
Os06g0221200	chr06:6251344	T	C	21	680	0.970043	22	543	0.961062	1025	105	0.90708	1608	91	0.946439	M	Similar to Annexin p33.
Os06g0228950	chr06:6700752	C	T	47	1622	0.971839	29	1327	0.978614	3059	70	0.977629	2810	15	0.99469	M	Plant regulator RWP-RK domain containing protein.
Os06g0587300	chr06:23018145	A	T	0	0	0.92	0	0	1	0	0	0.930818	0	0	0.992481	M	Hypothetical protein.
	chr06:23018149	T	A	0	0		0	0		0	0		0	0
	chr06:23018150	G	A	0	0		0	0		0	0		0	0
	chr06:23018227	G	C	0	0		0	0		0	0		0	0
	chr06:23018238	A	T	0	0		0	0		0	0		0	0
	chr06:23018251	G	A	0	0		0	0		0	0		0	0
	chr06:23018253	A	C	0	0		0	0		0	0		0	0
	chr06:23018256	T	C	0	0		0	0		0	0		0	0
	chr06:23018270	A	C	0	0		0	0		0	0		0	0
	chr06:23018278	A	G	0	0		0	0		0	0		0	0
	chr06:23018279	A	C	0	0		0	0		0	0		0	0
	chr06:23018281	T	C	0	0		0	0		0	0		0	0
	chr06:23018287	T	G	0	0		0	0		0	0		0	0
	chr06:23018298	T	G	0	0		0	0		0	0		0	0
	chr06:23018301	T	C	0	0		0	0		0	0		0	0
	chr06:23018328	T	C	0	0		0	0		0	0		0	0
	chr06:23018345	C	A	0	0		0	0		0	0		0	0
	chr06:23018357	C	T	0	0		0	0		0	0		0	0
	chr06:23018370	C	A	0	0		0	0		0	0		0	0
	chr06:23018373	C	T	0	0		0	0		0	0		0	0
	chr06:23018379	A	G	0	0		0	0		0	0		0	0
	chr06:23018387	T	C	0	0		0	0		0	0		0	0
	chr06:23018388	A	T	0	0		0	0		0	0		0	0
	chr06:23018391	C	T	0	0		0	0		0	0		0	0
	chr06:23018856	A	G	0	0		0	0		0	0		0	0
	chr06:23018861	A	T	0	0		0	0		0	0		0	0
	chr06:23018862	A	T	0	0		0	0		0	0		0	0
	chr06:23018865	G	A	0	0		0	0		0	0		0	0
	chr06:23018874	T	A	0	0		0	0		0	0		0	0
	chr06:23018876	G	A	0	0		0	0		0	0		0	0
	chr06:23018882	G	A	0	0		0	0		0	0		0	0
	chr06:23018905	G	A	0	0		0	0		0	0		0	0
	chr06:23018907	C	T	0	0		0	0		0	0		0	0
	chr06:23018913	G	T	0	0		0	0		0	0		0	0
	chr06:23018916	A	T	0	0		0	0		0	0		0	0
	chr06:23018932	A	G	0	0		0	0		0	0		0	0
	chr06:23018933	A	C	0	0		0	0		0	0		0	0
	chr06:23018937	A	G	0	0		0	0		0	0		0	0
	chr06:23018940	T	A	0	0		0	0		0	0		0	0
	chr06:23019918	T	C	0	0		0	0		0	0		0	0
	chr06:23019936	T	A	0	0		0	0		0	0		0	0
	chr06:23020116	C	T	0	3		0	3		0	1		0	1
	chr06:23020119	G	A	0	3		0	3		0	1		0	1
	chr06:23020140	T	C	0	0		0	0		0	0		0	0
	chr06:23021271	C	A	2	4		0	0		33	4		53	0
	chr06:23021351	T	C	0	3		0	0		25	1		38	0
	chr06:23021389	G	A	0	2		0	0		19	1		34	0
	chr06:23021407	A	C	0	2		0	0		17	1		32	0
	chr06:23021410	G	A	0	2		0	0		17	1		32	0
	chr06:23021420	T	G	0	2		0	0		13	1		29	0
	chr06:23021442	G	C	0	1		0	0		12	0		25	0
	chr06:23021443	T	G	0	1		0	0		12	0		21	0
Os07g0130500	chr07:1607866	T	C	0	0	1	0	0	1	0	0	1	6	0	1	M	Hypothetical protein.
	chr07:1608153	A	C	0	0		0	0		0	0		7	0
	chr07:1608771	T	A	0	0		0	0		0	0		4	0
	chr07:1608944	T	C	0	0		0	0		0	0		0	0
	chr07:1612925	T	C	0	8		0	10		0	0		0	0
	chr07:1612946	C	T	0	9		0	12		0	0		0	0
	chr07:1613168	C	T	0	16		0	14		0	0		0	0
	chr07:1613174	A	G	0	17		0	14		0	0		0	0
	chr07:1613424	A	G	0	12		0	0		0	0		0	0
	chr07:1613593	C	A	0	0		0	0		0	0		0	0
	chr07:1614200	C	T	0	0		0	0		0	0		0	0
	chr07:1615509	C	T	0	0		0	0		6	0		0	0
	chr07:1615655	G	A	0	0		0	0		7	0		0	0
	chr07:1615711	T	C	0	0		0	0		9	0		0	0
	chr07:1616111	C	G	0	0		0	0		1	0		0	0
Os07g0535100	chr07:20999446	G	A	0	4	1	0	2	1	6	0	1	1	0	1	M	Cyclin-like F-box domain containing protein.
	chr07:20999476	C	T	0	7		0	7		6	0		1	0
	chr07:20999504	T	G	0	15		0	10		6	0		1	0
	chr07:20999556	T	C	0	16		0	9		9	0		2	0
	chr07:20999561	C	T	0	16		0	9		9	0		2	0
Os07g0681400	chr07:28889900	C	A	4	486	0.991837	1	421	0.99763	306	23	0.930091	890	4	0.995526	M	Similar to Calcium-binding protein CAST.
	chr07:28891961	C	A	0	0		0	0		0	0		0	0
Os08g0113100	chr08:701527	T	C	16	175	0.961172	1	87	0.99064	491	27	0.95117	583	14	0.956954	M	Fructokinase, Starch storage in rice grains
	chr08:703404	C	T	26	628		2	307		790	40		1044	49
	chr08:703656	A	G	11	509		3	241		589	29		685	41
Os08g0113150	chr08:703404	C	T	26	628	0.968484	2	307	0.990958	790	40	0.952348	1044	49	0.950522	M	Hypothetical protein.
	chr08:703656	A	G	11	509		3	241		589	29		685	41
Os08g0130500	chr08:1721139	T	C	347	0	0.923528	359	5	0.900564	6798	0	0.900798	6714	0	0.937453	M	60S acidic ribosomal protein P0.
	chr08:1722899	C	T	395	7877		457	6689		6917	1359		8257	900
	chr08:1723088	G	A	118	2509		153	2082		1985	370		2490	265
Os08g0130550	chr08:1721139	T	C	347	0	0.923528	359	5	0.900564	6798	0	0.900798	6714	0	0.937453	M	Hypothetical protein.
	chr08:1722899	C	T	395	7877		457	6689		6917	1359		8257	900
	chr08:1723088	G	A	118	2509		153	2082		1985	370		2490	265
Os08g0135500	chr08:2012011	A	T	9	1	0.975713	7	4	0.969809	240	2	0.902964	848	0	0.985304	M	X8 domain containing protein.
	chr08:2012016	G	A	10	1		6	4		264	2		934	2
	chr08:2012019	C	A	10	1		7	4		266	2		941	0
	chr08:2012033	G	T	12	1		11	4		370	2		1290	0
	chr08:2012036	G	T	12	1		11	4		376	2		1312	0
	chr08:2012039	G	T	13	54		10	77		390	7		1362	1
	chr08:2012057	T	A	21	250		20	277		623	17		1973	0
	chr08:2012064	G	C	21	274		18	279		666	17		2099	2
	chr08:2012066	G	A	20	274		16	279		693	17		2159	0
	chr08:2012079	T	C	19	276		14	280		732	29		2309	30
	chr08:2012086	T	C	17	312		19	326		777	70		2440	33
	chr08:2012156	G	A	13	714		12	761		1051	131		3287	52
	chr08:2012570	A	G	18	1357		9	1448		1456	213		4264	99
	chr08:2012624	C	T	20	1452		11	1535		1448	228		4335	95
	chr08:2012660	C	T	19	1428		9	1440		1403	216		4394	94
	chr08:2012700	A	G	16	1313		8	1269		1263	190		3967	84
	chr08:2012759	C	T	19	1207		11	1166		1306	185		3624	89
	chr08:2012762	T	C	18	1227		12	1175		1275	190		3532	86
	chr08:2012889	A	G	20	1089		21	1059		1222	175		3373	65
	chr08:2012902	C	T	19	1077		20	1052		1231	181		3383	63
	chr08:2012981	G	A	12	1073		23	1199		1163	163		3060	60
	chr08:2013014	A	T	7	897		33	977		1094	136		2701	48
	chr08:2013040	C	G	3	729		29	788		893	116		2221	40
	chr08:2013041	A	G	3	730		29	790		879	116		2185	41
	chr08:2013057	C	T	7	605		31	663		822	93		2073	33
	chr08:2013094	C	T	8	192		31	203		622	33		1517	7
	chr08:2013114	A	T	8	44		26	36		382	8		1033	2
	chr08:2013140	A	T	10	18		15	10		222	2		712	2
	chr08:2013147	A	T	10	14		16	6		204	1		675	2
	chr08:2013165	T	C	7	11		14	3		151	0		518	1
	chr08:2013172	T	C	7	10		14	3		130	0		456	1
	chr08:2013217	T	G	2	0		4	0		23	0		91	0
	chr08:2013231	T	G	1	0		4	0		15	0		55	0
	chr08:2013235	T	C	1	0		4	0		9	0		29	0
	chr08:2013242	G	T	1	0		4	0		6	0		19	0
	chr08:2013244	A	G	1	0		4	0		6	0		19	0
Os08g0169800	chr08:4078757	T	C	0	0	0.9839	0	0	1	11	0	0.972452	10	0	0.993617	M	HAD-superfamily hydrolase, subfamily IA, REG-2-like domain containing protein.
	chr08:4078761	C	T	0	0		0	0		11	0		10	0
	chr08:4078763	G	T	0	0		0	0		11	0		10	0
	chr08:4078784	T	C	0	0		0	0		12	0		10	0
	chr08:4078792	C	T	0	0		0	0		13	0		12	0
	chr08:4078811	T	C	0	0		0	0		13	0		14	1
	chr08:4078885	T	A	0	0		0	0		18	0		20	0
	chr08:4078892	G	C	0	0		0	0		19	0		21	0
	chr08:4078937	A	G	0	0		0	0		21	0		24	0
	chr08:4078958	C	G	0	0		0	0		23	0		28	0
	chr08:4079083	C	T	0	0		0	0		29	0		39	0
	chr08:4079110	A	G	0	3		0	0		34	1		40	0
	chr08:4079319	G	A	0	11		0	8		41	2		47	0
	chr08:4079343	T	C	0	16		0	8		38	1		41	0
	chr08:4079907	C	T	0	36		0	13		43	0		46	0
	chr08:4080261	A	G	0	43		0	15		47	1		65	0
	chr08:4080287	G	T	0	46		0	14		40	1		68	0
	chr08:4080512	C	T	0	46		0	15		39	1		61	0
	chr08:4080526	A	T	0	45		0	15		37	1		59	0
	chr08:4080539	T	C	0	43		0	14		33	1		54	0
	chr08:4080730	G	T	1	39		0	14		27	3		44	1
	chr08:4080752	A	G	1	13		0	8		29	3		37	1
	chr08:4080756	A	G	1	13		0	8		29	2		36	1
	chr08:4080763	G	A	1	13		0	8		30	1		33	1
	chr08:4080797	A	G	1	10		0	6		29	1		31	1
	chr08:4080805	C	T	0	6		0	3		28	1		30	0
	chr08:4088545	A	G	0	12		0	2		0	0		10	0
	chr08:4088581	A	G	0	38		0	5		0	0		10	0
	chr08:4088582	C	A	0	38		0	5		0	0		10	0
	chr08:4088647	T	C	0	40		0	4		0	0		7	0
	chr08:4088711	C	A	0	29		0	0		1	0		3	0
	chr08:4088760	A	T	2	5		0	0		0	0		2	0
	chr08:4088761	C	A	2	5		0	0		0	0		2	0
Os08g0223766	chr08:7495196	T	C	0	0	1	0	0	0.991667	0	0	1	0	0	0.909091	M	Similar to H0702G05.10 protein.
	chr08:7495225	A	G	0	0		0	0		0	0		0	0
	chr08:7495273	G	A	0	0		0	0		0	0		0	0
	chr08:7495278	T	C	0	0		0	0		0	0		0	0
	chr08:7495300	C	T	0	0		0	0		0	0		0	0
	chr08:7495306	C	A	0	0		0	0		0	0		0	0
	chr08:7495335	T	C	0	0		0	0		0	0		0	0
	chr08:7498571	C	T	0	13		1	55		1	0		13	2
	chr08:7499793	A	G	0	24		0	64		8	0		17	1
	chr08:7500538	C	T	0	0		0	0		0	0		0	0
	chr08:7500563	C	T	0	0		0	0		0	0		0	0
	chr08:7500569	G	A	0	0		0	0		0	0		0	0
	chr08:7500749	G	A	0	0		0	0		0	0		0	0
	chr08:7500765	G	A	0	0		0	0		0	0		0	0
	chr08:7500809	T	C	0	0		0	0		0	0		0	0
	chr08:7500821	C	T	0	0		0	0		0	0		0	0
	chr08:7500824	T	C	0	0		0	0		0	0		0	0
Os08g0290000	chr08:11548104	T	A	0	10	1	1	5	0.933333	5	0	1	8	4	0.902439	M	Nuclear-localized pentatricopeptide repeat (PPR) protein, Regulation of mitochondrial development and/or functions, Endosperm development
	chr08:11550245	G	A	0	11		0	8		4	0		8	0
	chr08:11550358	G	T	0	4		0	1		0	0		0	0
	chr08:11550593	G	T	0	0		0	0		4	0		7	0
	chr08:11552414	T	C	0	0		0	0		0	0		14	0
	chr08:11553803	C	A	0	0		0	0		0	0		0	0
	chr08:11554346	T	C	0	0		0	0		0	0		0	0
	chr08:11554431	G	A	0	0		0	0		0	0		0	0
Os08g0346500	chr08:15715781	A	T	0	90	1	1	84	0.912424	140	11	0.925926	172	1	0.972197	M	Transfactor-like protein.
	chr08:15715837	C	T	0	108		0	73		136	12		193	2
	chr08:15715841	A	G	0	105		1	70		127	11		186	3
	chr08:15715851	C	T	0	103		3	81		125	10		183	3
	chr08:15716051	C	A	0	101		19	70		136	10		175	11
	chr08:15716052	A	C	0	101		19	70		136	10		175	11
Os08g0397250	chr08:18889936	A	G	0	23	1	0	13	1	9	0	1	1	0	1	M	Hypothetical protein.
	chr08:18889968	A	C	0	19		0	13		10	0		2	0
	chr08:18890267	A	C	0	28		0	16		7	0		3	0
	chr08:18891051	C	A	0	11		0	0		11	0		1	0
	chr08:18891166	T	G	0	4		0	0		10	0		2	0
Os08g0517750	chr08:25697989	G	T	0	29	1	0	0	1	25	0	1	58	3	0.917874	M	Hypothetical gene.
	chr08:25698355	A	G	0	53		0	0		43	0		70	7
	chr08:25698592	C	T	0	61		0	8		33	0		62	7
Os08g0562500	chr08:28163740	G	A	0	5	0.95	0	7	0.947368	15	0	1	30	0	1	M	BAHD acyltransferase-like protein, Control of grain size and leaf angle, Regulation of brassinosteroid homeostasis
	chr08:28164158	C	A	1	5		2	17		30	0		73	0
	chr08:28164535	A	C	0	0		0	0		0	0		0	0
	chr08:28164757	G	A	0	0		0	0		0	0		0	0
	chr08:28165236	C	A	0	9		0	12		18	0		27	0
Os09g0413600	chr09:14694744	A	T	1	5	0.97561	0	2	1	0	0	1	9	0	1	M	Ribosomal protein L34e domain containing protein.
	chr09:14694804	C	A	1	18		0	7		1	0		16	0
	chr09:14695140	C	G	0	33		0	14		7	0		37	0
	chr09:14695811	T	C	0	24		0	15		3	0		20	0
	chr09:14696003	T	A	0	0		0	0		0	0		0	0
	chr09:14696861	C	T	0	0		0	23		0	0		3	0
	chr09:14697158	A	C	0	0		0	6		0	0		0	0
	chr09:14697721	G	T	0	0		0	0		0	0		0	0
	chr09:14698478	C	T	0	0		0	0		0	0		0	0
	chr09:14699021	G	A	0	0		0	0		0	0		0	0
Os09g0471100	chr09:17932821	G	A	2	253	0.996734	9	139	0.982206	174	19	0.917252	234	14	0.9382	M	Similar to Peroxidase 17 precursor (EC 1.11.1.7) (Atperox P17) (ATP25a).
	chr09:17933015	T	C	1	552		11	426		351	42		645	40
	chr09:17935186	T	C	3	504		2	390		270	15		594	42
	chr09:17935609	C	G	0	399		2	336		282	24		580	37
	chr09:17935796	G	C	0	123		1	89		98	6		209	16
Os09g0491740	chr09:18978360	A	G	1	17	0.944444	0	35	1	9	0	0.958333	6	7	0.901961	M	Auxin efflux carrier domain containing protein.
	chr09:18978732	G	A	0	0		0	0		0	0		5	0
	chr09:18978748	T	C	0	0		0	0		0	0		6	0
	chr09:18978769	G	A	0	0		0	0		0	0		6	0
	chr09:18978792	G	A	0	0		0	0		0	0		5	0
	chr09:18978832	C	T	0	0		0	0		0	0		9	0
	chr09:18978864	C	T	0	0		0	0		0	0		9	0
	chr09:18978865	G	A	0	0		0	0		0	0		9	0
	chr09:18978872	G	A	0	0		0	0		0	0		9	0
	chr09:18978985	T	C	0	0		0	0		0	0		4	0
	chr09:18979001	G	A	0	0		0	0		0	0		4	0
	chr09:18979162	T	A	0	0		0	36		13	1		11	0
	chr09:18981508	C	T	0	0		0	2		1	0		9	3
Os10g0127000	chr10:1711616	A	G	0	12	1	0	31	1	26	2	0.943662	25	3	0.911765	M	Similar to F-box domain containing protein, expressed.
	chr10:1711767	T	C	0	13		0	39		41	2		37	3
Os10g0378300	chr10:12112966	G	A	2	29	0.935484	0	12	1	10	0	1	12	1	0.923077	M	CutA1 protein
Os11g0118200	chr11:821356	A	G	0	19	1	0	4	0.954545	12	0	0.920635	15	0	1	M	Similar to Mannan endo-1, 4-beta-mannosidase 7.
	chr11:821491	T	G	0	22		0	9		12	0		19	0
	chr11:821721	A	G	0	23		0	8		14	0		18	0
	chr11:821991	C	T	0	27		0	0		5	0		13	0
	chr11:822325	T	C	0	27		1	0		10	3		20	0
	chr11:822881	G	A	0	5		0	0		5	2		0	0
Os11g0168000	chr11:3288978	T	C	27	1818	0.985366	34	959	0.96576	1660	2	0.998797	3259	0	1	M	Fertilization barrier 2 protein, Double fertilization
Os11g0432900	chr11:13971722	C	T	0	0	0.998901	0	0	1	1	0	0.975649	3	0	0.997479	M	Peptidase S10, serine carboxypeptidase family protein.
	chr11:13971903	A	G	0	162		0	77		84	0		145	1
	chr11:13971934	A	G	0	187		0	91		110	0		197	1
	chr11:13971944	T	C	1	203		0	104		108	0		197	1
	chr11:13978705	G	C	0	135		0	116		113	5		197	0
	chr11:13978781	A	G	0	120		0	122		98	5		218	0
	chr11:13979423	T	C	0	52		0	80		45	3		120	0
	chr11:13979464	T	C	0	50		0	66		42	2		110	0
Os11g0484000	chr11:17037629	G	T	20	75	0.900498	0	21	1	15	0	1	8	1	0.958333	M	Class II aldolase/adducin, N-terminal family protein.
	chr11:17038195	C	A	0	77		0	22		16	0		11	0
	chr11:17040688	A	G	0	29		0	0		6	0		4	0
Os11g0631400	chr11:24797446	T	G	0	1509	1	0	906	1	50	1	0.980392	177	2	0.988827	M	Hypothetical conserved gene.
Os12g0249100	chr12:8327032	G	A	0	0	1	0	0	0.995475	0	0	0.997549	0	0	0.997981	M	Tetraspanin domain containing protein.
	chr12:8327104	C	G	0	0		0	0		0	0		0	0
	chr12:8327106	G	A	0	0		0	0		0	0		0	0
	chr12:8327196	G	C	0	0		0	0		0	0		0	0
	chr12:8327238	G	A	0	0		0	0		0	0		0	0
	chr12:8327263	A	G	0	0		0	0		0	0		0	0
	chr12:8327313	C	G	0	0		0	0		0	0		0	0
	chr12:8327349	C	T	0	0		0	0		0	0		0	0
	chr12:8327947	G	C	0	38		1	35		63	0		397	0
	chr12:8327968	C	G	0	36		1	42		57	0		417	0
	chr12:8328001	G	A	0	28		0	41		56	0		367	0
	chr12:8328024	T	C	0	25		0	41		60	0		362	1
	chr12:8328037	A	G	0	25		0	41		62	0		368	0
	chr12:8328113	A	T	0	16		0	31		50	0		257	0
	chr12:8328195	T	C	0	0		0	23		24	1		83	4
	chr12:8328198	T	C	0	0		0	24		20	0		65	0
	chr12:8328222	A	T	0	0		0	28		6	0		42	0
	chr12:8328226	A	G	0	0		0	27		6	0		41	0
	chr12:8328240	T	C	0	0		0	25		3	0		35	0
	chr12:8328325	A	G	0	0		0	25		0	0		0	0
	chr12:8329235	A	G	0	0		0	4		0	0		5	0
	chr12:8329250	G	A	0	0		0	7		0	0		5	0
	chr12:8329251	A	T	0	0		0	7		0	0		5	0
	chr12:8329253	A	G	0	0		0	7		0	0		5	0
	chr12:8329262	T	A	0	0		0	8		0	0		6	0
	chr12:8329267	G	C	0	0		0	10		0	0		6	0
	chr12:8329314	A	G	0	0		0	14		0	0		6	0
Os12g0630600	chr12:26985502	G	C	2	21	0.9375	1	30	0.977941	111	0	1	232	0	0.99503	M	Carbohydrate/puine kinase, PfkB, conserved site containing protein.
	chr12:26985579	A	T	1	0		0	0		87	0		237	0
	chr12:26985776	T	C	1	10		0	21		105	0		237	2
	chr12:26985900	C	T	0	15		0	41		95	0		160	2
	chr12:26985936	G	A	0	13		0	38		77	0		128	1
	chr12:26986131	G	A	0	1		2	3		28	0		7	0
Os12g0638700	chr12:27387250	G	A	2	57	0.956037	6	49	0.922086	84	12	0.929412	86	7	0.916239	M	Plasma membrane H+ ATPase (EC 3.6.3.6).
	chr12:27387853	T	C	9	119		12	103		157	16		142	12
	chr12:27388815	G	A	9	187		8	203		202	6		189	9
	chr12:27390325	C	T	15	239		19	314		178	15		227	28
	chr12:27392464	A	G	12	247		47	329		202	15		240	25
	chr12:27393426	T	G	7	238		13	179		114	9		76	6
	chr12:27393445	A	G	7	210		9	142		101	7		64	6
	chr12:27393486	G	A	6	160		7	113		68	4		48	5
Os12g0638750	chr12:27388419	T	C	0	0	0.946667	0	0	0.950368	0	0	0.947631	0	0	0.918322	M	Hypothetical protein.
	chr12:27388815	G	A	9	187		8	203		202	6		189	9
	chr12:27389678	A	G	0	0		0	0		0	0		0	0
	chr12:27390325	C	T	15	239		19	314		178	15		227	28
