# Supplementary material for: Role of paternal Oryza sativa Baby Booms (OsBBMs) in initiating de novo gene expression and regulating early zygotic development in rice
Source: Plant J. 2025 Jun 26;122(6):e70305. doi: 10.1111/tpj.70305 (PMC12201997; doi:10.1111/tpj.70305)
Supplement: Supplementary file 2 — Table S1. Number of DEGs in bbms‐WT, WT‐bbms, and bbms‐bbms zygotes compared to WT‐WT zygotes at 4 HAF. Table S2. Identified genes from Modules 13, 14, 6, and 8 whose expression levels were putatively upregulated in WT‐WT and bbms‐WT zygotes at 4 HAF. Table S3. GO terms enriched from the genes in Modules 13, 14, 6, and 8 that were upregulated in WT‐WT and bbms‐WT zygotes at 4 HAF. Table S4. Identified genes from Modules 3 and 5 whose expression levels were putatively upregulated in WT‐WT and bbms‐WT zygotes at 18 HAF. Table S5. GO terms enriched from the genes in Modules 3 and 5 that were upregulated in WT‐WT and bbms‐WT zygotes at 18 HAF. Table S6. Number of SNPs in rice genes between Nipponbare (NB) and Kasalath (KS) rice. Table S7. Allele dependency and expression profiles of genes in rice zygotes at 4 HAF. Table S8. Genes in rice zygotes with paternal allele‐dependent expression at 4 HAF. Table S9. Genes in rice zygotes with maternal allele‐dependent expression at 4 HAF. Table S10. Genes in rice zygotes with biallelic expression at 4 HAF. Table S11. Genes with preferential expression from the paternal allele at 4 HAF. Table S12. Genes with preferential expression from the maternal allele at 4 HAF. Table S13. Genes with biallelic expression at 4 HAF. Table S14. Genes with biallelic expression at 18 HAF. Table S15. Genes with preferential expression from the paternal allele at 18 HAF. Table S16. Genes with preferential expression from the maternal allele at 18 HAF. Table S17. Genes with preferential expression from the paternal allele in Modules 13 and 8 at 4 HAF. Table S18. Genes with preferential expression from the maternal allele in Modules 13, 6, and 8 at 4 HAF. Table S19. Genes with biallelic expression in Modules 13, 14, 6, and 8 at 4 HAF. Table S20. GO terms enriched from biallelic expressed genes in Modules 13 at 4 HAF. Table S21. Expression levels of OsBBM1, 2, and 3 in rice zygotes produced by electro‐fusion of gametes isolated from wild type and bbms t [file TPJ-122-0-s001.zip › tpj70305-sup-00014-Table S13.xlsx]

## Sheet: Table S13
Supplementary Table S13. Genes with biallelic expression at 4 HAF
				Zygote from fusion of KS egg X NB sperm						Zygote from fusion of NB egg X KS sperm
		SNP		replicate 1			replicate 2			replicate 1			replicate 2
gene ID	SNP position	NB_SNP	KS_SNP	Reads on NB_SNP	Reads on KS_SNP	AI	Reads on NB_SNP	Reads on KS_SNP	AI	Reads on NB_SNP	Reads on KS_SNP	AI	Reads on NB_SNP	Reads on KS_SNP	AI	Judgement	Description
Os01g0101800	chr01:85532	C	G	50	116	0.69588	53	56	0.468951	59	109	0.376461	66	39	0.639785	B	Conserved hypothetical protein.
	chr01:87002	A	C	110	246		161	144		118	205		153	94
	chr01:87157	G	T	108	297		157	138		173	252		231	115
	chr01:87519	C	T	138	270		125	100		133	234		145	87
Os01g0101850	chr01:87002	A	C	110	246	0.695466	161	144	0.46303	118	205	0.380269	153	94	0.641212	B	Hypothetical protein.
	chr01:87157	G	T	108	297		157	138		173	252		231	115
	chr01:87519	C	T	138	270		125	100		133	234		145	87
Os01g0104000	chr01:206262	G	A	20	50	0.673664	58	44	0.48263	118	72	0.609063	67	49	0.528169	B	C-type lectin domain containing protein.
	chr01:206510	G	A	36	65		82	57		144	79		99	92
	chr01:206867	A	G	40	51		63	72		187	101		80	63
	chr01:206960	G	A	26	39		56	57		145	93		71	66
	chr01:206972	G	A	27	36		59	62		140	93		75	64
	chr01:207774	A	G	22	52		63	65		145	101		68	58
	chr01:208666	C	T	0	56		30	32		112	93		63	72
	chr01:209504	A	C	0	4		6	0		15	12		2	5
	chr01:209584	A	G	0	0		0	0		1	2		0	0
	chr01:209606	T	A	0	0		0	0		1	1		0	0
Os01g0147200	chr01:2560938	C	T	0	0	0.652452	0	1	0.616698	0	3	0.686801	0	0	0.608696	B	C-terminus family protein, Responsible for the dwarf nature with least penalty on yield
	chr01:2560988	C	T	0	0		0	0		0	0		0	0
	chr01:2562330	A	G	0	0		0	0		0	0		0	0
	chr01:2562354	T	A	0	0		0	0		0	0		0	0
	chr01:2562503	C	G	0	0		0	0		0	0		0	0
	chr01:2564581	A	G	8	91		84	125		81	41		48	22
	chr01:2564937	G	A	94	148		79	135		118	51		60	35
	chr01:2565123	A	G	59	67		28	56		92	42		31	32
	chr01:2565246	T	G	2	0		11	8		16	3		1	1
Os01g0153300	chr01:2872217	C	G	664	1628	0.626325	522	1094	0.601225	1793	1312	0.67801	1705	1143	0.692768	B	Similar to Histone H2B.1.
	chr01:2872355	T	C	865	2261		642	1294		2261	1730		2161	1351
	chr01:2872631	T	C	962	1024		657	708		2348	651		2184	546
	chr01:2872634	G	C	961	1019		656	707		2348	649		2175	547
	chr01:2872660	A	T	886	1239		630	795		2173	760		2000	787
	chr01:2872676	T	C	809	1456		604	997		2008	1039		1825	970
Os01g0181300	chr01:4281919	A	G	170	209	0.688645	163	161	0.558711	345	240	0.549088	147	99	0.489439	B	Hypothetical protein.
	chr01:4283267	G	A	0	269		16	190		1	181		1	116
	chr01:4283333	C	T	0	238		12	154		1	158		1	116
	chr01:4283427	G	A	0	202		8	112		2	172		1	82
	chr01:4283495	C	T	3	158		6	97		5	136		5	72
	chr01:4283528	A	G	125	116		145	81		304	111		130	59
	chr01:4283531	C	T	125	111		144	77		302	109		129	58
	chr01:4283560	G	A	107	100		124	69		255	91		113	51
	chr01:4283571	C	T	86	63		102	48		201	52		81	31
	chr01:4283594	C	T	64	38		88	34		150	36		64	17
Os01g0204000	chr01:5720318	G	A	122	184	0.563183	70	134	0.589333	214	135	0.602854	118	77	0.588083	B	DNA polymerase subunit Cdc27 domain containing protein.
	chr01:5721985	A	T	120	126		58	64		198	138		69	50
	chr01:5722881	G	A	0	0		0	0		0	0		0	0
	chr01:5723256	G	A	0	0		0	0		0	0		0	0
	chr01:5723378	C	T	0	0		0	0		0	0		0	0
	chr01:5723448	T	C	0	0		0	0		0	0		0	0
	chr01:5724000	G	C	38	51		26	23		95	61		40	32
Os01g0209500	chr01:5945703	C	A	23	10	0.580357	50	30	0.512876	15	17	0.548701	29	12	0.581818	B	Zinc finger, RING-type domain containing protein.
	chr01:5946748	C	T	22	26		77	96		54	41		58	45
	chr01:5947330	C	T	29	64		61	76		56	45		50	41
	chr01:5950377	T	A	20	30		39	37		44	36		23	17
Os01g0209566	chr01:5946748	C	T	22	26	0.541667	77	96	0.554913	54	41	0.568421	58	45	0.563107	B	Hypothetical protein.
Os01g0235632	chr01:7495742	C	T	17	54	0.531148	57	37	0.305221	8	24	0.307692	42	12	0.699346	B	Hypothetical protein.
	chr01:7496193	C	T	28	47		36	6		4	12		20	9
	chr01:7496278	A	G	17	21		26	4		4	6		10	6
	chr01:7496281	T	A	18	20		26	4		4	6		12	6
	chr01:7496282	C	A	19	20		28	4		4	6		12	6
	chr01:7497023	T	C	22	0		0	12		0	0		7	3
	chr01:7497172	C	A	22	0		0	9		0	0		4	4
Os01g0235700	chr01:7495742	C	T	17	54	0.531148	57	37	0.305221	8	24	0.307692	42	12	0.699346	B	Similar to BHLH transcription factor (Fragment).
	chr01:7496193	C	T	28	47		36	6		4	12		20	9
	chr01:7496278	A	G	17	21		26	4		4	6		10	6
	chr01:7496281	T	A	18	20		26	4		4	6		12	6
	chr01:7496282	C	A	19	20		28	4		4	6		12	6
	chr01:7497023	T	C	22	0		0	12		0	0		7	3
	chr01:7497172	C	A	22	0		0	9		0	0		4	4
Os01g0242300	chr01:7854101	A	G	50	71	0.638587	50	58	0.588757	56	107	0.327519	101	68	0.568421	B	Optic atrophy 3 family protein.
	chr01:7855428	T	C	42	79		43	67		57	119		81	70
	chr01:7855458	T	G	41	85		46	74		56	121		88	67
Os01g0242333	chr01:7853648	G	A	0	0	0.586777	0	0	0.537037	0	0	0.343558	0	0	0.597633	B	Non-protein coding transcript.
	chr01:7853751	A	G	0	0		0	0		0	0		0	0
	chr01:7854101	A	G	50	71		50	58		56	107		101	68
Os01g0265800	chr01:9064178	C	T	21	81	0.531646	18	20	0.697368	53	36	0.651042	34	7	0.633803	B	RNA binding protein, RNA metabolism, Regulation of genes important for plant growth and development
	chr01:9065879	T	C	16	3		5	12		30	10		25	18
	chr01:9066059	G	A	18	0		0	10		20	11		14	13
	chr01:9066065	G	A	19	0		0	11		21	10		12	12
	chr01:9066617	G	A	0	0		0	0		1	0		5	2
Os01g0280000	chr01:9936937	C	T	1	0	0.562992	0	1	0.598726	0	0	0.407407	0	0	0.588957	B	Similar to Histone mRNA exonuclease 1.
	chr01:9937508	C	T	0	35		0	20		3	0		11	21
	chr01:9944950	G	A	72	48		23	39		20	47		47	32
	chr01:9946570	A	C	23	35		20	19		18	17		18	8
	chr01:9946674	A	G	15	25		20	15		14	16		20	6
Os01g0292250	chr01:10623113	G	C	0	4	0.534562	0	0	0.462222	0	3	0.39	4	6	0.362637	B	Non-protein coding transcript.
	chr01:10623115	G	T	0	4		0	0		0	3		4	6
	chr01:10623116	G	T	0	4		0	0		0	3		4	6
	chr01:10623651	C	T	0	0		8	2		0	0		0	0
	chr01:10623845	T	C	17	6		32	34		12	6		0	10
	chr01:10623916	C	A	17	5		38	33		10	8		0	10
	chr01:10624092	C	T	0	0		8	0		6	0		0	0
	chr01:10624125	G	A	0	0		0	0		0	0		0	0
	chr01:10624270	G	C	0	0		0	0		0	0		0	0
	chr01:10624279	T	G	0	0		0	0		0	0		0	0
	chr01:10624411	A	G	0	0		0	0		0	0		0	0
	chr01:10624459	G	A	0	0		0	0		0	0		0	0
	chr01:10624462	C	T	0	0		0	0		0	0		0	0
	chr01:10624565	G	A	0	0		0	0		0	0		0	0
	chr01:10624568	T	G	0	0		0	0		0	0		0	0
	chr01:10624970	C	T	0	0		0	0		0	0		0	0
	chr01:10624984	G	T	0	0		0	0		0	0		0	0
	chr01:10624986	T	C	0	0		0	0		0	0		0	0
	chr01:10625416	A	G	0	0		0	0		0	0		0	0
	chr01:10626155	G	A	67	71		35	35		11	38		21	20
	chr01:10626276	G	A	0	22		0	0		0	0		0	0
Os01g0296100	chr01:10824964	G	A	78	90	0.45935	40	92	0.599206	146	242	0.398097	54	34	0.606583	B	Glycogen synthase kinase, Non-receptor serine/threonine protein kinase
	chr01:10825161	G	A	70	75		27	63		137	206		36	19
	chr01:10826468	C	G	131	99		84	107		185	256		104	67
	chr01:10826503	A	G	127	95		81	104		173	257		102	65
	chr01:10826635	G	T	126	93		71	87		154	241		91	66
Os01g0296133	chr01:10824964	G	A	78	90	0.527157	40	92	0.698198	146	242	0.387141	54	34	0.629371	B	Non-protein coding transcript.
	chr01:10825161	G	A	70	75		27	63		137	206		36	19
Os01g0299700	chr01:10986154	C	T	66	128	0.656897	40	56	0.678477	250	149	0.615661	50	27	0.606838	B	3'-5' exonuclease domain containing protein.
	chr01:10986176	A	T	77	155		50	69		298	167		68	32
	chr01:10986204	T	G	113	219		67	146		467	292		109	62
	chr01:10986342	A	T	176	343		133	291		778	513		498	324
	chr01:10986373	A	C	162	327		127	281		791	499		551	355
	chr01:10986410	G	A	143	283		115	260		790	473		594	373
	chr01:10986586	G	A	68	67		41	79		430	233		434	277
	chr01:10986649	C	G	49	59		31	65		329	166		354	229
	chr01:10986767	T	G	8	26		2	15		170	124		160	132
	chr01:10986861	C	A	9	36		1	10		239	178		209	150
	chr01:10986911	C	A	7	38		1	11		254	200		239	155
Os01g0299801	chr01:10986342	A	T	176	343	0.654636	133	291	0.691729	778	513	0.613102	498	324	0.603695	B	Conserved hypothetical protein.
	chr01:10986373	A	C	162	327		127	281		791	499		551	355
	chr01:10986410	G	A	143	283		115	260		790	473		594	373
	chr01:10986586	G	A	68	67		41	79		430	233		434	277
	chr01:10986649	C	G	49	59		31	65		329	166		354	229
	chr01:10986767	T	G	8	26		2	15		170	124		160	132
	chr01:10986861	C	A	9	36		1	10		239	178		209	150
	chr01:10986911	C	A	7	38		1	11		254	200		239	155
Os01g0300000	chr01:10990850	G	A	53	40	0.430108	37	23	0.383333	74	41	0.643478	122	79	0.606965	B	3'-5' exonuclease domain containing protein.
Os01g0302800	chr01:11192246	A	G	126	178	0.574597	132	187	0.56979	147	124	0.562232	104	50	0.682927	B	Conserved hypothetical protein.
	chr01:11192264	G	T	85	107		90	111		111	80		64	27
	chr01:11192347	G	T	0	0		3	0		4	0		0	1
Os01g0310500	chr01:11655149	A	T	21	0	0.347458	0	0	0.520548	0	0	0.556338	0	0	0.552381	B	Protein kinase, catalytic domain domain containing protein.
	chr01:11655287	T	C	24	0		0	0		0	6		0	0
	chr01:11656047	C	T	0	0		0	0		0	1		0	0
	chr01:11656697	G	T	0	0		0	0		0	0		0	0
	chr01:11656700	T	C	0	0		0	0		0	0		0	0
	chr01:11657260	A	G	0	0		0	0		0	0		0	0
	chr01:11657502	T	C	0	0		0	0		0	0		0	0
	chr01:11657870	A	G	0	0		0	0		0	0		0	0
	chr01:11659637	G	A	0	0		0	1		0	0		0	0
	chr01:11659640	G	A	0	0		0	1		0	0		0	0
	chr01:11659793	T	C	0	0		0	0		0	0		0	0
	chr01:11660001	A	C	0	0		0	0		0	0		0	0
	chr01:11660027	T	A	0	0		0	0		0	0		0	0
	chr01:11660054	T	C	0	0		0	0		0	0		0	0
	chr01:11660198	C	T	0	0		0	0		1	0		0	0
	chr01:11662976	T	C	0	8		2	2		13	10		8	15
	chr01:11664462	T	A	0	17		23	28		42	30		18	17
	chr01:11665440	A	G	20	15		0	0		0	9		17	8
	chr01:11666290	C	G	12	1		10	6		23	7		15	7
Os01g0338000	chr01:13286512	G	A	576	1198	0.671616	618	931	0.60666	1114	860	0.561922	1307	634	0.671098	B	Small GTPase, Rice storage proteins proglutelin and &alpha;-globulin export from the endoplasmic reticulum in endosperm
	chr01:13287924	G	A	695	1483		715	1124		1260	1031		1567	727
	chr01:13288313	C	A	233	395		238	368		480	334		407	247
Os01g0511200	chr01:17994729	G	A	4	9	0.518018	4	5	0.517857	17	7	0.637236	13	9	0.648148	B	Conserved hypothetical protein.
	chr01:17994911	A	C	13	18		7	10		37	23		32	20
	chr01:17994921	G	T	12	19		9	12		40	26		32	20
	chr01:17994922	C	G	12	19		9	12		41	26		31	20
	chr01:17994929	G	C	13	19		9	10		45	25		36	19
	chr01:17995658	T	C	20	31		9	9		51	23		49	26
	chr01:17996046	A	C	15	0		3	0		49	28		44	19
	chr01:17996079	T	C	18	0		4	0		47	29		40	17
	chr01:17997647	C	A	0	0		0	0		5	2		3	2
Os01g0512100	chr01:18041905	T	C	22	17	0.47619	14	17	0.611111	59	76	0.445255	65	29	0.690722	B	Similar to Chaperone protein dnaJ 15 (Protein ALTERED RESPONSE TO GRAVITY) (AtARG1) (AtJ15) (AtDjB15).
	chr01:18050073	A	G	0	3		0	5		2	0		2	1
Os01g0575000	chr01:22125670	A	C	21	91	0.569608	38	63	0.509804	67	75	0.480682	28	15	0.680851	B	Root hair defective 3 GTP-binding family protein.
	chr01:22125704	T	C	26	97		42	72		72	71		26	18
	chr01:22128076	C	T	113	104		102	92		79	93		101	44
	chr01:22128097	C	T	113	101		103	87		83	92		98	44
	chr01:22128277	A	T	87	99		73	73		66	65		69	30
	chr01:22128328	G	C	79	89		67	54		52	61		60	28
	chr01:22128592	A	T	0	0		0	1		4	0		2	1
Os01g0582400	chr01:22591696	A	C	0	43	0.639706	0	11	0.457143	17	33	0.570513	27	53	0.469697	B	Similar to Multidomain cyclophilin type peptidyl-prolyl cis-trans isomerase.
	chr01:22594829	C	G	0	31		22	19		46	26		65	94
	chr01:22596086	T	G	25	8		8	1		13	4		31	15
	chr01:22596092	T	G	24	5		8	1		13	4		32	13
Os01g0593600	chr01:23241323	G	A	55	130	0.667969	45	83	0.581081	113	117	0.52963	92	63	0.61236	B	Similar to Protein SYS1.
	chr01:23243706	A	G	30	41		17	3		30	10		17	6
Os01g0610400	chr01:24145893	T	C	7	13	0.65	6	11	0.647059	25	29	0.462963	20	19	0.512821	B	Acyl-CoA N-acyltransferase domain containing protein.
Os01g0617500	chr01:24535523	G	C	76	210	0.667802	51	130	0.680653	95	58	0.606911	116	61	0.653641	B	N-terminal acetyltransferase A complex auxiliary subunit NAA15
	chr01:24536389	A	T	89	170		71	124		99	79		156	83
	chr01:24543375	A	T	20	9		15	36		67	34		78	41
	chr01:24546594	G	C	10	3		0	2		20	11		18	10
Os01g0681600	chr01:28080426	T	A	0	0	0.592593	1	2	0.518519	6	4	0.477064	2	1	0.5	B	Hypothetical conserved gene.
	chr01:28080536	G	C	12	12		10	10		20	17		10	16
	chr01:28080640	C	A	10	20		15	16		26	33		22	17
	chr01:28083296	T	C	0	0		0	0		0	3		0	0
Os01g0693300	chr01:28605277	A	C	127	300	0.697436	158	107	0.346405	210	277	0.431907	253	278	0.462991	B	Similar to Lipid phosphate phosphatase 2 (EC 3.1.3.-) (AtLPP2) (Phosphatidic acid phosphatase 2) (AtPAP2) (Prenyl diphosphate phosphatase).
	chr01:28607327	G	A	149	295		184	124		195	255		201	250
	chr01:28607469	T	C	78	221		123	87		150	198		159	183
	chr01:28607660	G	A	0	0		10	0		0	0		0	0
	chr01:28607709	T	C	0	0		13	0		0	0		0	0
	chr01:28607815	A	G	0	0		17	0		0	0		0	0
	chr01:28607829	C	T	0	0		17	0		0	0		0	0
	chr01:28607848	G	A	0	0		15	0		0	0		0	0
	chr01:28607864	T	G	0	0		14	0		0	0		0	0
	chr01:28607878	C	T	0	0		14	0		0	0		0	0
	chr01:28607887	G	A	0	0		14	0		0	0		0	0
	chr01:28607978	T	A	0	0		11	0		0	0		0	0
	chr01:28608013	A	G	0	0		10	0		0	0		0	0
Os01g0756900	chr01:31766547	C	A	8	4	0.333333	3	6	0.571429	2	4	0.352941	5	5	0.52381	B	Hypothetical protein.
	chr01:31766770	G	A	4	2		9	10		4	7		6	5
Os01g0768100	chr01:32380244	C	T	39	39	0.483553	26	22	0.451807	23	27	0.563291	22	24	0.404878	B	Conserved hypothetical protein.
	chr01:32380369	G	C	44	36		24	17		23	13		21	32
	chr01:32380383	T	G	37	36		21	18		22	14		20	33
	chr01:32380384	T	A	37	36		20	18		21	15		20	33
Os01g0772600	chr01:32615803	T	C	0	0	0.699387	0	0	0.539078	5	1	0.65122	7	7	0.599631	B	Similar to Casein kinase-like protein.
	chr01:32615804	C	T	0	0		0	0		5	1		7	7
	chr01:32616628	T	C	0	0		0	0		11	1		8	12
	chr01:32616884	C	T	7	19		1	9		22	3		28	20
	chr01:32620877	G	A	82	134		52	57		59	37		47	35
	chr01:32621944	A	G	78	197		82	101		74	47		89	55
	chr01:32622345	G	A	78	220		95	102		91	53		139	81
Os01g0772650	chr01:32618763	G	A	0	0	0.62037	0	0	0.522936	0	0	0.614583	0	0	0.573171	B	Non-protein coding transcript.
	chr01:32619251	C	T	0	0		0	0		0	0		0	0
	chr01:32620374	T	A	0	0		0	0		0	0		0	0
	chr01:32620454	G	A	0	0		0	0		0	0		0	0
	chr01:32620462	C	T	0	0		0	0		0	0		0	0
	chr01:32620877	G	A	82	134		52	57		59	37		47	35
Os01g0796500	chr01:33733164	A	G	0	0	0.6125	0	0	0.547619	1	0	0.686813	0	3	0.68323	B	Similar to predicted protein.
	chr01:33733623	T	A	62	98		19	23		249	114		220	99
Os01g0801800	chr01:33960688	G	T	80	61	0.447154	47	48	0.48125	60	111	0.37037	43	21	0.68	B	Hypothetical gene.
	chr01:33960777	A	T	56	49		36	29		50	76		25	11
Os01g0812050	chr01:34516337	G	A	0	0	0.654054	0	2	0.385965	0	0	0.322581	0	0	0.606061	B	Conserved hypothetical protein.
	chr01:34516492	T	C	0	0		6	0		0	0		0	0
	chr01:34516753	T	C	0	0		10	0		0	0		1	0
	chr01:34517254	A	G	12	18		9	0		0	0		0	0
	chr01:34517602	A	G	0	16		15	0		0	2		0	0
	chr01:34517809	G	A	0	15		17	0		0	5		0	0
	chr01:34518318	T	C	0	18		16	0		3	3		0	0
	chr01:34518994	C	T	4	14		9	18		2	1		0	0
	chr01:34520053	T	C	26	19		10	23		3	4		10	6
	chr01:34520093	T	C	22	21		13	23		2	6		9	7
Os01g0812100	chr01:34525606	G	A	39	10	0.528481	7	13	0.627737	17	30	0.399038	24	39	0.406393	B	Similar to NHL25.
	chr01:34525859	T	G	36	45		25	28		19	43		27	50
	chr01:34526384	A	C	74	112		70	131		47	52		38	41
Os01g0834400	chr01:35757331	C	T	31	36	0.537313	52	57	0.522936	237	164	0.591022	227	110	0.673591	B	Similar to HAP3.
Os01g0835900	chr01:35840597	T	A	169	410	0.670543	147	229	0.636814	515	452	0.533491	498	291	0.648006	B	Similar to Histone H4.
	chr01:35841001	A	G	461	930		371	659		1066	963		1124	619
	chr01:35841037	T	C	390	736		289	527		904	758		913	467
Os01g0836800	chr01:35871639	A	G	73	137	0.652381	41	55	0.572917	159	145	0.523026	37	19	0.660714	B	Transmembrane receptor, eukaryota domain containing protein.
Os01g0846500	chr01:36361152	A	G	35	15	0.403509	8	13	0.647668	40	45	0.515081	62	40	0.489443	B	Hypothetical conserved gene.
	chr01:36364410	C	A	41	39		19	37		77	47		55	73
	chr01:36364709	G	T	34	22		26	45		63	62		63	78
	chr01:36365216	T	C	43	36		14	23		35	38		63	56
	chr01:36365379	T	A	17	3		1	7		7	17		12	19
Os01g0852200	chr01:36687879	A	T	11	4	0.590226	0	0	0.679654	9	8	0.560538	0	1	0.615	B	Similar to sialin.
	chr01:36688032	A	G	29	32		11	11		37	14		35	21
	chr01:36688141	T	C	48	57		26	31		48	19		54	40
	chr01:36689868	T	C	20	37		19	49		49	41		40	16
	chr01:36690039	G	A	1	27		18	44		59	50		58	36
	chr01:36691015	G	C	0	0		0	7		31	33		31	18
	chr01:36691119	A	G	0	0		0	15		17	31		28	22
Os01g0877500	chr01:38083588	C	T	99	49	0.439898	58	17	0.328431	29	22	0.484076	73	84	0.465241	B	Zinc finger, RING/FYVE/PHD-type domain containing protein.
	chr01:38084365	A	T	120	123		79	50		47	59		101	116
Os01g0877600	chr01:38082498	T	A	0	0	0.444805	0	0	0.330612	11	0	0.683146	0	2	0.598291	B	Hypothetical protein.
	chr01:38082542	T	G	0	0		0	0		13	0		0	5
	chr01:38082779	G	A	20	21		0	0		27	2		32	21
	chr01:38083588	C	T	99	49		58	17		29	22		73	84
	chr01:38084365	A	T	120	123		79	50		47	59		101	116
	chr01:38085007	A	T	0	4		7	1		5	0		0	0
	chr01:38085205	A	T	25	19		7	3		34	13		14	1
	chr01:38085214	T	G	27	20		6	3		42	14		15	2
	chr01:38085510	T	C	30	30		3	6		65	24		55	3
	chr01:38088528	A	C	21	8		4	1		31	7		60	1
Os01g0911800	chr01:39733160	C	T	27	19	0.670968	39	51	0.565476	1	2	0.5	21	18	0.535211	B	Similar to Heavy meromyosin-like protein (Fragment).
	chr01:39736167	T	A	24	85		34	44		8	7		17	15
Os01g0930300	chr01:40822992	G	A	0	0	0.392442	0	0	0.365	0	0	0.433333	0	0	0.681034	B	RNA-directed DNA polymerase (reverse transcriptase), related domain containing protein.
	chr01:40823103	G	T	27	17		22	9		4	18		12	6
	chr01:40823438	A	G	63	40		32	15		11	27		18	9
	chr01:40824170	T	C	0	0		21	22		1	0		9	3
	chr01:40824450	G	A	54	31		24	12		11	9		15	5
	chr01:40824459	A	G	57	30		25	13		12	9		14	5
	chr01:40830858	G	A	8	17		3	2		13	5		11	9
Os01g0948100	chr01:41691234	A	C	0	0	0.310417	0	0	0.689956	0	0	0.453901	1	0	0.325926	B	Rice homolog of the yeast MUS81 endonuclease gene, Recombinational repair protein, DNA damage response, Maintenance of genome integrity through homologous recombination
	chr01:41691285	G	A	0	0		0	0		0	3		0	7
	chr01:41691300	G	A	0	0		0	0		1	3		3	10
	chr01:41692560	G	A	0	0		0	19		14	10		19	39
	chr01:41694619	G	T	20	0		0	8		14	9		3	6
	chr01:41694621	G	T	21	0		0	8		15	9		3	6
	chr01:41694776	T	C	20	0		0	9		10	14		5	5
	chr01:41694797	G	A	24	0		0	10		10	18		4	7
	chr01:41694812	A	G	26	0		0	9		10	19		6	9
	chr01:41694955	C	T	21	0		0	9		10	3		9	13
	chr01:41694956	A	G	20	0		0	9		9	3		9	13
	chr01:41694994	G	A	19	2		0	11		6	20		9	15
	chr01:41695005	C	T	19	3		0	10		7	21		10	17
	chr01:41695168	T	C	23	8		0	9		10	18		9	17
	chr01:41696217	A	T	32	25		2	11		20	22		7	25
	chr01:41697708	A	G	29	35		23	15		19	19		10	29
	chr01:41697718	C	T	29	37		23	12		17	21		12	27
	chr01:41697771	T	C	28	39		23	9		20	19		13	28
Os01g0954400	chr01:42025739	A	G	10	4	0.478821	2	3	0.585443	19	31	0.44197	28	23	0.683673	B	Pi-starvation induced RING-type E3 ligase, Pi homeostasis
	chr01:42026911	G	A	100	97		28	42		161	197		332	136
	chr01:42027381	T	C	173	159		101	140		197	248		377	182
Os02g0152500	chr02:2877918	C	T	249	466	0.688421	126	293	0.664671	218	395	0.392205	197	211	0.468231	B	Chromatin remodeling factor, Protein containing PHD domain, FNIII domain and VID domain, Positive regulator of flowering, Regulation of leaf angle
	chr02:2878228	G	A	179	446		124	250		242	364		215	224
	chr02:2878229	T	G	179	448		126	250		245	364		218	224
	chr02:2878570	A	G	157	348		147	290		204	334		182	218
	chr02:2880308	A	G	124	254		149	249		208	274		146	211
Os02g0164800	chr02:3473411	T	C	200	269	0.574594	139	245	0.644621	239	229	0.514286	287	153	0.653846	B	Ubiquitin thioesterase OTU1
	chr02:3473422	C	T	195	265		141	242		255	225		303	158
	chr02:3473462	A	C	181	244		123	244		226	226		277	148
Os02g0168700	chr02:3711196	A	G	0	10	0.526316	0	0	0.578512	0	10	0.323529	4	4	0.509091	B	Peptidyl-prolyl cis-trans isomerase, FKBP-type domain containing protein.
	chr02:3712822	A	G	27	20		51	70		33	59		52	50
Os02g0179900	chr02:4440346	A	G	54	107	0.67013	57	54	0.64632	49	74	0.385922	50	57	0.611111	B	Similar to Negative elongation factor E (NELF-E) (RD protein). Splice isoform 2.
	chr02:4441143	T	C	0	23		23	36		9	31		4	30
	chr02:4441330	C	T	0	14		1	11		6	10		1	3
	chr02:4441441	T	A	0	0		0	0		0	0		0	0
	chr02:4441727	C	T	0	0		0	0		0	0		0	0
	chr02:4441728	C	T	0	0		0	0		0	0		0	0
	chr02:4441831	C	T	0	2		0	0		0	0		0	0
	chr02:4442024	C	T	0	0		0	0		0	0		0	0
	chr02:4442120	A	T	0	0		0	0		0	0		0	0
	chr02:4443557	C	T	37	50		17	28		23	41		50	3
	chr02:4447200	C	T	78	147		47	85		34	39		80	38
	chr02:4447922	T	A	85	173		52	146		38	58		79	37
Os02g0187200	chr02:4838565	C	A	8	0	0.486486	0	6	0.660714	6	1	0.530303	1	3	0.448529	B	Exostosin-like family protein.
	chr02:4838786	G	A	20	7		6	11		24	28		12	19
	chr02:4838942	T	A	15	17		7	13		28	26		10	20
	chr02:4838977	A	G	14	10		7	14		26	24		13	18
	chr02:4839749	T	C	0	9		11	13		13	6		10	3
	chr02:4840422	C	T	0	11		7	17		8	8		15	12
Os02g0193900	chr02:5228826	G	A	13	12	0.682143	0	2	0.608553	40	29	0.684913	25	14	0.699303	B	Similar to Mediator of RNA polymerase II transcription subunit 18.
	chr02:5230712	G	A	105	229		11	46		376	152		387	188
	chr02:5230872	C	T	81	224		22	36		335	154		381	160
	chr02:5231039	G	A	81	178		27	35		279	150		367	161
	chr02:5231085	G	A	88	169		27	36		262	124		334	137
	chr02:5231169	G	T	56	109		21	20		185	72		210	83
	chr02:5231259	A	G	21	34		11	10		62	27		103	34
Os02g0202500	chr02:5740911	A	G	101	125	0.553097	39	54	0.580645	176	156	0.53012	105	103	0.504808	B	Similar to nucleic acid binding.
Os02g0208900	chr02:6110151	C	A	0	0	0.638554	1	0	0.485564	1	4	0.466667	1	0	0.693431	B	Similar to ZIGA2 protein (Fragment).
	chr02:6110191	C	T	0	1		2	1		5	4		5	2
	chr02:6110253	T	C	0	1		4	4		6	2		13	4
	chr02:6110416	T	C	0	1		4	4		7	2		26	3
	chr02:6113064	C	T	15	18		9	4		30	36		61	25
	chr02:6114451	T	A	44	23		16	21		50	50		63	24
	chr02:6114651	T	G	34	7		20	21		68	58		54	31
	chr02:6114941	G	A	42	47		38	31		48	67		59	34
	chr02:6115860	G	C	0	0		0	0		0	1		0	0
	chr02:6116088	T	C	0	0		0	0		0	2		0	0
	chr02:6116089	G	A	0	0		0	0		0	2		0	0
	chr02:6117320	C	A	47	99		47	37		88	96		95	54
	chr02:6118347	A	G	31	111		29	33		41	52		48	18
	chr02:6118382	A	G	27	116		26	29		27	48		50	15
Os02g0217600	chr02:6573081	A	C	13	0	0.458333	0	3	0.590909	0	0	0.506173	1	0	0.644068	B	Similar to Isoform 2 of Serine/threonine-protein phosphatase PP2A-3 catalytic subunit.
	chr02:6577367	C	T	0	11		9	10		81	79		75	42
	chr02:6577578	T	C	0	0		0	0		1	1		0	0
Os02g0221300	chr02:6774047	C	T	52	97	0.664154	76	165	0.62198	310	152	0.673097	188	87	0.669203	B	Similar to cDNA clone:001-114-H08, full insert sequence.
	chr02:6774230	G	C	48	134		115	275		351	198		178	109
	chr02:6774400	G	T	68	186		130	296		391	161		160	83
	chr02:6774945	A	T	137	225		181	265		455	205		295	161
	chr02:6776267	A	G	141	325		244	304		411	184		248	110
	chr02:6777021	A	G	156	342		195	342		405	196		280	142
	chr02:6777163	A	G	205	344		215	420		463	227		356	177
	chr02:6777565	T	G	212	439		310	449		456	238		410	193
	chr02:6778090	C	T	220	432		295	431		405	212		343	171
	chr02:6778211	C	T	142	207		179	245		261	125		180	71
Os02g0221400	chr02:6771244	T	C	0	0	0.666506	0	0	0.628495	5	7	0.666497	0	3	0.665162	B	Non-protein coding transcript.
	chr02:6771634	G	A	0	0		0	0		0	0		0	0
	chr02:6771657	G	C	0	0		0	0		0	0		0	0
	chr02:6771957	G	A	0	0		0	0		0	0		0	0
	chr02:6772040	A	C	0	0		0	0		0	0		0	0
	chr02:6772426	G	T	0	0		0	0		0	0		0	0
	chr02:6772442	G	A	0	0		0	0		0	0		0	0
	chr02:6772613	T	A	0	0		0	0		0	0		0	0
	chr02:6773116	G	A	0	0		0	0		0	0		0	0
	chr02:6773224	T	C	0	0		0	0		0	0		0	0
	chr02:6773345	C	T	0	0		0	0		0	0		0	0
	chr02:6773482	T	C	0	0		0	0		0	0		0	0
	chr02:6773686	T	A	0	0		0	0		0	0		0	0
	chr02:6773831	T	C	0	0		0	0		0	0		0	0
	chr02:6774047	C	T	52	97		76	165		310	152		188	87
	chr02:6774230	G	C	48	134		115	275		351	198		178	109
	chr02:6774400	G	T	68	186		130	296		391	161		160	83
	chr02:6774945	A	T	137	225		181	265		455	205		295	161
	chr02:6775095	T	C	0	27		0	81		0	45		0	27
	chr02:6775403	A	G	0	1		0	6		6	5		0	0
	chr02:6775450	T	C	0	1		0	3		4	8		1	0
	chr02:6776230	T	C	0	0		0	0		0	0		0	0
	chr02:6776267	A	G	141	325		244	304		411	184		248	110
	chr02:6776525	T	G	0	0		0	0		0	0		0	0
	chr02:6776650	A	G	0	0		0	0		0	0		0	0
	chr02:6776812	G	A	0	0		0	0		0	0		1	0
	chr02:6776832	C	T	0	0		0	0		0	0		0	0
	chr02:6777021	A	G	156	342		195	342		405	196		280	142
	chr02:6777163	A	G	205	344		215	420		463	227		356	177
	chr02:6777565	T	G	212	439		310	449		456	238		410	193
	chr02:6778090	C	T	220	432		295	431		405	212		343	171
	chr02:6778211	C	T	142	207		179	245		261	125		180	71
	chr02:6778704	A	G	0	0		0	0		0	0		0	0
	chr02:6778709	A	G	0	0		0	0		0	0		0	0
	chr02:6778952	A	G	0	0		0	0		0	0		0	0
	chr02:6779071	G	A	0	0		0	0		0	0		4	1
	chr02:6779095	T	G	0	0		0	0		0	0		4	0
	chr02:6779133	T	G	0	0		0	0		0	0		4	0
	chr02:6779281	T	C	0	0		0	0		0	0		0	0
Os02g0241600	chr02:8004993	C	T	0	0	0.314286	0	0	0.656566	0	0	0.510638	0	0	0.625	B	Protein kinase, core domain containing protein.
	chr02:8007808	G	A	16	0		0	0		13	11		6	4
	chr02:8013408	C	T	44	19		12	34		18	15		27	19
	chr02:8014154	C	G	36	25		22	31		17	20		27	13
	chr02:8017271	G	A	0	0		0	0		0	0		0	0
Os02g0284500	chr02:10693850	C	A	7	0	0.453988	15	16	0.390706	6	5	0.60241	10	3	0.650224	B	FAR1-RELATED SEQUENCE (FRS) family transcription factor, Regulation of panicle and spikelet development at high ambient temperature
	chr02:10694268	A	G	2	0		20	15		6	6		9	3
	chr02:10694523	C	T	5	0		25	10		5	6		6	4
	chr02:10694808	A	G	8	0		32	13		23	3		8	4
	chr02:10694931	A	T	6	0		26	12		13	4		6	7
	chr02:10695204	C	T	8	0		32	11		20	8		12	5
	chr02:10695261	C	T	9	0		35	11		18	12		9	5
	chr02:10695865	G	A	3	0		17	16		18	13		13	4
	chr02:10696252	C	T	5	6		21	18		26	19		13	4
	chr02:10696253	C	G	5	6		21	18		26	19		12	4
	chr02:10696414	A	G	6	4		29	17		25	16		12	6
	chr02:10696433	A	T	5	4		28	15		24	17		8	6
	chr02:10696434	T	C	5	4		28	15		24	17		8	6
	chr02:10696595	T	C	15	50		25	40		16	20		19	17
Os02g0286200	chr02:10762122	C	G	62	75	0.547445	45	61	0.575472	52	88	0.371429	120	75	0.615385	B	Lipase, class 3 family protein.
Os02g0290600	chr02:11000316	C	A	43	72	0.57622	35	51	0.493958	78	58	0.61684	39	37	0.430524	B	Prolyl oligopeptidase family protein, Abiotic stress tolerance
	chr02:11000340	G	A	50	62		36	53		74	57		33	35
	chr02:11000356	C	T	42	57		31	44		68	44		27	30
	chr02:11000409	A	G	38	52		43	45		92	43		24	27
	chr02:11000427	A	G	29	46		45	40		82	45		21	31
	chr02:11000439	T	C	31	44		47	40		85	46		22	33
	chr02:11000481	C	T	27	44		49	36		76	47		22	30
	chr02:11002106	A	G	12	0		22	5		39	33		0	11
	chr02:11002163	T	C	6	0		14	5		34	24		0	8
	chr02:11002591	G	C	0	0		13	4		14	8		1	6
	chr02:11003639	A	G	0	1		0	4		10	0		0	2
Os02g0307200	chr02:12054795	T	C	0	0	0.602941	0	0	0.568627	0	4	0.432099	0	1	0.632184	B	Similar to transducin family protein / WD-40 repeat family protein.
	chr02:12054816	C	T	0	0		0	0		0	4		0	2
	chr02:12054847	G	T	0	0		0	0		0	3		0	2
	chr02:12054950	A	G	0	0		0	0		2	8		2	7
	chr02:12055977	A	G	0	0		0	0		0	0		2	0
	chr02:12056269	G	C	0	0		0	0		0	0		2	0
	chr02:12057146	A	G	19	30		16	19		20	17		42	14
	chr02:12057210	A	G	0	0		0	0		0	0		0	0
	chr02:12057461	A	G	8	11		6	10		13	10		7	6
Os02g0307300	chr02:12057461	A	G	8	11	0.578947	6	10	0.625	13	10	0.565217	7	6	0.538462	B	Hypothetical conserved gene.
	chr02:12057894	T	C	0	0		0	0		0	0		0	0
	chr02:12057916	G	A	0	0		0	0		0	0		0	0
	chr02:12058009	A	T	0	0		0	0		0	0		0	0
	chr02:12058112	G	T	0	0		0	0		0	0		0	0
	chr02:12058378	G	A	0	0		0	0		0	0		0	0
	chr02:12058410	C	T	0	0		0	0		0	0		0	0
	chr02:12058415	G	A	0	0		0	0		0	0		0	0
	chr02:12058454	T	C	0	0		0	0		0	0		0	0
	chr02:12058484	G	A	0	0		0	0		0	0		0	0
	chr02:12058897	G	T	0	0		0	0		0	0		0	0
	chr02:12059009	G	A	0	0		0	0		0	0		0	0
Os02g0436400	chr02:13917394	C	T	27	32	0.656676	10	18	0.669014	40	35	0.562802	21	8	0.678385	B	NAD(P)-binding domain containing protein.
	chr02:13917501	A	C	79	165		30	64		169	124		168	76
	chr02:13917710	C	G	146	285		54	108		257	203		332	163
Os02g0445700	chr02:14357225	T	C	15	80	0.607143	39	24	0.421652	18	50	0.397933	19	15	0.470588	B	Conserved hypothetical protein.
	chr02:14357353	T	C	14	79		50	21		22	42		11	14
	chr02:14357641	C	T	21	56		41	24		14	25		16	19
	chr02:14357648	A	G	23	54		45	25		13	26		16	19
	chr02:14358126	G	A	23	37		27	16		10	28		18	16
	chr02:14360364	A	G	18	0		1	35		12	18		10	25
	chr02:14360580	C	T	20	0		0	3		11	12		15	16
	chr02:14360939	G	A	22	0		0	0		21	7		17	19
	chr02:14361424	A	T	2	0		0	0		1	0		1	1
	chr02:14361509	G	A	9	0		0	0		3	4		1	3
	chr02:14361670	A	G	10	0		0	0		9	6		5	1
	chr02:14361784	A	C	11	0		0	0		11	7		5	3
	chr02:14361855	C	T	10	0		0	0		9	8		2	2
Os02g0465400	chr02:15641346	C	T	17	31	0.645833	34	38	0.527778	23	15	0.605263	22	15	0.594595	B	7-dehydrocholesterol reductase
Os02g0474700	chr02:16210242	T	C	20	31	0.648855	41	9	0.6621	21	22	0.396985	18	3	0.647059	B	Armadillo-like helical domain containing protein.
	chr02:16215150	C	A	39	66		48	125		27	46		32	19
	chr02:16215383	T	C	33	73		59	156		31	52		27	20
Os02g0480900	chr02:16539322	C	T	75	94	0.539106	33	28	0.555556	4	13	0.313433	11	9	0.506173	B	LsmAD domain domain containing protein.
	chr02:16539368	C	T	86	97		28	39		6	11		10	10
	chr02:16539414	C	G	87	97		28	40		7	7		11	10
	chr02:16540321	A	G	82	86		27	43		2	15		9	11
	chr02:16541269	G	A	0	0		0	0		0	0		0	0
	chr02:16541759	A	G	0	0		0	0		0	0		0	0
	chr02:16542187	G	C	0	0		0	0		0	0		0	0
	chr02:16543914	T	A	0	12		4	0		2	0		0	0
Os02g0516600	chr02:18649518	C	A	61	65	0.554717	33	16	0.365591	54	25	0.639871	32	29	0.554878	B	Zinc finger, RING/FYVE/PHD-type domain containing protein.
	chr02:18652854	G	T	21	47		15	9		59	28		25	24
	chr02:18653399	C	A	20	27		5	7		45	26		15	10
	chr02:18653699	A	T	16	8		6	2		41	33		19	10
Os02g0580700	chr02:22359894	A	G	0	0	0.50578	0	7	0.373793	1	4	0.548544	0	0	0.6375	B	Conserved hypothetical protein.
	chr02:22360142	C	T	0	2		20	15		9	15		3	3
	chr02:22360509	A	G	15	3		82	35		11	18		7	6
	chr02:22360758	G	C	46	41		85	40		20	19		5	5
	chr02:22360803	T	A	48	43		80	44		19	21		4	7
	chr02:22361733	T	G	31	43		94	65		27	8		16	4
	chr02:22361734	T	G	31	43		93	65		26	8		16	4
Os02g0598200	chr02:23255361	A	T	42	45	0.697947	88	93	0.618625	30	24	0.454756	20	12	0.610169	B	Hypothetical conserved gene.
	chr02:23255648	A	G	18	50		160	112		31	41		26	13
	chr02:23258187	A	G	1	9		16	21		19	19		3	2
	chr02:23258357	T	C	2	15		24	30		12	15		4	6
	chr02:23258386	A	G	3	12		29	35		11	17		4	5
	chr02:23260737	C	A	14	0		10	78		36	36		34	21
	chr02:23260894	A	G	12	23		9	70		25	29		31	15
	chr02:23261194	G	C	11	84		8	119		32	54		58	41
Os02g0611450	chr02:24063396	T	A	4	3	0.333333	7	16	0.695652	17	31	0.305085	17	16	0.529412	B	Similar to Enhancer of rudimentary.
	chr02:24063987	T	A	0	0		0	0		0	4		0	0
	chr02:24064095	A	C	0	0		0	0		0	6		1	0
	chr02:24066353	T	C	1	0		0	0		0	0		0	0
	chr02:24066380	C	G	1	0		0	0		0	0		0	0
	chr02:24066455	C	G	0	0		0	0		1	0		0	0
Os02g0634600	chr02:25437647	A	T	22	31	0.390351	44	75	0.574545	92	62	0.60221	108	88	0.517073	B	Conserved hypothetical protein.
	chr02:25437740	C	T	35	33		37	45		72	49		74	55
	chr02:25437881	G	A	47	23		18	37		54	32		30	39
	chr02:25439099	T	C	35	2		18	1		0	1		0	16
Os02g0635400	chr02:25480727	A	T	0	0	0.303797	0	0	0.56	0	0	0.690141	0	0	0.439394	B	Non-protein coding transcript.
	chr02:25480757	A	G	0	0		0	0		0	0		0	0
	chr02:25480874	A	T	6	2		2	3		3	2		1	0
	chr02:25480892	C	T	12	2		4	4		4	2		3	1
	chr02:25480894	C	A	12	2		4	4		4	2		3	1
	chr02:25480921	G	A	19	9		7	10		8	4		4	7
	chr02:25480943	G	A	20	11		9	11		10	4		6	9
	chr02:25480944	T	A	20	11		9	11		10	4		6	9
	chr02:25480948	A	G	21	11		9	13		10	4		6	10
Os02g0638000	chr02:25579623	G	A	52	63	0.55624	54	83	0.573351	114	82	0.544894	179	80	0.613247	B	Conserved hypothetical protein.
	chr02:25579644	G	A	39	70		49	72		96	74		157	81
	chr02:25581019	T	C	73	98		74	103		137	139		256	181
	chr02:25581045	T	C	68	99		81	108		149	137		258	182
	chr02:25581227	C	T	56	31		59	60		123	85		187	130
Os02g0641800	chr02:25769860	T	C	130	81	0.461874	34	92	0.581722	87	132	0.347044	155	108	0.485537	B	Similar to RNA helicase (Fragment).
	chr02:25773958	C	T	143	129		63	88		92	152		138	121
	chr02:25774236	T	G	108	106		68	72		43	107		87	132
	chr02:25774238	G	A	109	106		68	72		43	107		88	132
	chr02:25774412	A	C	4	2		5	7		5	10		2	5
Os02g0652300	chr02:26297097	T	C	26	36	0.691057	14	16	0.548872	6	6	0.416667	20	23	0.470968	B	Engulfment and cell motility, ELM domain containing protein.
	chr02:26297260	A	G	45	99		20	28		11	17		26	28
	chr02:26297267	G	A	41	105		19	28		12	18		26	28
	chr02:26300891	T	C	2	15		7	1		1	1		1	3
Os02g0655700	chr02:26487420	C	A	10	0	0.489569	2	6	0.676393	31	22	0.587213	21	10	0.640472	B	Amino acid/polyamine transporter I family protein.
	chr02:26487669	C	T	60	40		19	57		132	92		147	41
	chr02:26489053	C	T	85	93		73	132		220	158		125	75
	chr02:26489092	T	C	85	95		75	139		202	167		136	82
	chr02:26489923	C	T	127	124		75	176		260	155		223	158
Os02g0724000	chr02:30096330	A	G	21	34	0.556522	66	27	0.427184	66	29	0.674322	30	28	0.538813	B	CONSTANS-like protein, Heading promotion under long-day condition
	chr02:30096766	C	T	47	90		106	47		74	38		29	33
	chr02:30098026	T	G	69	76		131	63		76	45		51	36
	chr02:30098755	T	A	34	26		24	73		56	26		3	2
	chr02:30098916	C	T	33	30		27	54		51	18		5	2
Os02g0724300	chr02:30102382	C	T	68	53	0.443623	30	55	0.614525	52	74	0.409174	29	35	0.463492	B	Non-protein coding transcript.
	chr02:30102388	T	G	77	56		34	54		52	78		33	37
	chr02:30102407	C	T	72	61		30	50		45	82		32	41
	chr02:30102462	G	A	82	67		41	59		67	86		48	52
	chr02:30102784	G	T	2	3		3	2		7	2		4	4
Os02g0728700	chr02:30329275	C	G	47	88	0.676647	14	19	0.540541	26	57	0.308411	27	26	0.516667	B	Ribosomal RNA-processing protein 7 domain containing protein.
	chr02:30329415	C	T	7	25		3	1		7	17		4	3
Os02g0730700	chr02:30437997	G	T	4	2	0.667832	2	0	0.396175	1	0	0.527108	0	0	0.535714	B	Peptidase A1 domain containing protein.
	chr02:30438062	C	A	25	19		31	8		26	29		12	6
	chr02:30438328	G	A	35	85		96	60		74	66		25	23
	chr02:30438486	G	A	31	85		92	77		74	62		23	23
Os02g0741900	chr02:31055564	G	A	5	16	0.617778	32	26	0.38189	43	27	0.575269	19	11	0.675373	B	Similar to T23E23.20.
	chr02:31058821	A	C	81	123		125	71		171	131		162	76
Os02g0760200	chr02:32008114	C	T	26	17	0.625835	34	26	0.596671	91	105	0.498165	50	51	0.585034	B	Conserved hypothetical protein.
	chr02:32011341	G	A	43	61		60	124		117	160		108	75
	chr02:32014897	C	T	26	128		75	80		63	86		37	45
	chr02:32016748	A	G	199	307		69	119		142	95		82	39
	chr02:32016788	C	T	173	309		70	102		122	93		65	30
	chr02:32016969	T	C	37	21		7	15		8	8		2	4
Os02g0764700	chr02:32204815	A	G	80	126	0.573034	29	56	0.533333	170	111	0.625984	171	102	0.646934	B	Similar to Ethylene-responsive transcription factor 4 (Ethylene-responsive element binding factor 4) (Related to APETALA-2 protein 5) (EREBP-4) (AtERF4).
	chr02:32205252	G	A	34	27		27	8		148	79		135	65
Os02g0779500	chr02:32994386	C	T	33	57	0.617347	44	15	0.391635	49	18	0.69863	24	17	0.5875	B	Conserved hypothetical protein.
	chr02:32994391	A	G	36	73		50	22		53	26		26	19
	chr02:32994449	A	G	81	112		66	66		102	44		44	30
Os02g0786000	chr02:33373456	A	G	0	0	0.566372	0	0	0.307692	11	6	0.610169	2	0	0.543478	B	Similar to predicted protein.
	chr02:33374210	T	C	0	13		0	0		10	14		8	1
	chr02:33374443	T	C	0	13		0	0		8	16		7	0
	chr02:33379764	G	A	15	11		21	14		20	13		14	7
	chr02:33380397	C	A	16	10		8	2		23	9		8	16
	chr02:33380405	T	C	14	10		7	0		21	6		8	16
	chr02:33380766	A	G	4	7		0	0		15	5		3	2
Os02g0809900	chr02:34615371	A	G	70	104	0.581395	59	40	0.437838	42	41	0.5	59	31	0.638191	B	Quinoprotein amine dehydrogenase, beta chain-like domain containing protein.
	chr02:34615530	A	G	74	96		45	41		43	44		68	41
Os02g0824900	chr02:35433764	G	A	30	12	0.581522	20	27	0.585253	32	22	0.543689	9	16	0.490683	B	F-box domain, cyclin-like domain containing protein.
	chr02:35434492	T	C	27	54		39	64		42	42		33	37
	chr02:35435208	A	T	20	41		31	36		38	30		37	29
Os02g0825033	chr02:35433764	G	A	30	12	0.536585	20	27	0.606667	32	22	0.536232	9	16	0.442105	B	Hypothetical protein.
	chr02:35434492	T	C	27	54		39	64		42	42		33	37
Os03g0114300	chr03:801403	G	A	6	0	0.311927	0	0	0.535714	4	10	0.689655	2	1	0.354839	B	Serine/threonine protein kinase domain containing protein.
	chr03:804996	G	T	19	0		14	11		7	11		5	8
	chr03:805870	T	C	13	14		14	20		16	11		6	3
	chr03:808887	G	T	12	6		17	22		26	6		6	21
	chr03:808974	C	G	8	5		15	17		26	4		7	14
	chr03:808995	C	A	7	4		13	15		21	4		5	11
	chr03:809179	G	A	10	5		5	5		20	8		2	2
Os03g0124300	chr03:1410063	A	G	2	0	0.650407	0	3	0.585664	16	12	0.498864	15	7	0.571166	B	Similar to ATP binding protein.
	chr03:1410555	C	T	21	32		1	46		39	54		77	56
	chr03:1410653	C	A	29	46		1	45		59	63		99	56
	chr03:1411121	G	T	58	152		52	59		79	88		123	96
	chr03:1411158	C	T	62	160		55	63		89	88		122	100
	chr03:1411294	A	G	84	159		71	71		95	75		119	95
	chr03:1411515	T	C	88	91		57	48		62	61		67	57
Os03g0138000	chr03:2097855	G	A	4	21	0.691336	6	14	0.534118	13	5	0.610345	13	8	0.697368	B	Conserved hypothetical protein.
	chr03:2097903	G	T	5	21		8	17		15	6		16	7
	chr03:2098474	A	G	6	8		8	0		10	0		22	0
	chr03:2098715	A	C	22	47		9	26		22	7		25	19
	chr03:2100133	G	T	23	54		32	37		29	16		26	11
	chr03:2100478	A	G	30	59		43	43		31	29		39	19
	chr03:2100591	T	G	36	79		37	44		38	29		32	13
	chr03:2100798	C	T	37	94		38	34		19	21		35	12
	chr03:2101930	T	A	8	0		17	12		0	0		4	3
Os03g0171600	chr03:3835314	T	C	44	79	0.642356	34	29	0.482955	32	53	0.512605	99	48	0.677907	B	F-box protein containing a Kelch repeat motif, Reguration of leaf senescence, seed size and grain number
	chr03:3835503	A	G	56	68		41	29		37	46		118	62
	chr03:3835509	C	T	53	73		39	29		35	46		115	64
	chr03:3835905	T	C	61	103		30	39		68	44		146	50
	chr03:3836151	C	T	41	135		38	44		72	43		105	53
Os03g0183100	chr03:4356701	A	G	1	0	0.571429	0	7	0.691176	4	0	0.614458	0	6	0.363636	B	DNA-binding protein with a SAP-like domain, Regulation of cell proliferation
	chr03:4356702	G	T	1	0		0	7		4	0		0	6
	chr03:4358001	C	T	0	0		1	20		7	3		0	4
	chr03:4358628	G	T	0	0		0	0		0	6		0	6
	chr03:4360257	T	C	19	28		20	13		36	23		28	27
Os03g0186800	chr03:4532988	T	C	9	34	0.683486	7	4	0.478125	36	60	0.382528	79	35	0.641296	B	Modifier of rudimentary, Modr family protein.
	chr03:4533028	C	A	13	60		11	13		60	91		119	50
	chr03:4534303	A	G	23	102		34	27		99	170		189	88
	chr03:4536154	A	G	62	96		48	48		107	185		181	120
	chr03:4536238	A	G	72	103		52	47		113	190		172	120
	chr03:4536470	T	C	28	52		15	14		36	32		52	30
Os03g0194400	chr03:4906254	C	A	1	2	0.601869	24	0	0.606516	6	8	0.674897	9	1	0.663603	B	Similar to Acetyltransferase, GNAT family protein, expressed.
	chr03:4906301	T	G	4	15		28	9		34	20		27	9
	chr03:4906445	A	C	48	116		43	71		143	75		120	66
	chr03:4907312	C	T	132	188		51	141		246	134		180	82
	chr03:4908624	C	G	28	1		11	21		63	0		25	25
Os03g0202500	chr03:5377842	A	G	76	107	0.628242	125	99	0.425059	157	90	0.621567	168	74	0.691323	B	Cyclin-like F-box domain containing protein.
	chr03:5377950	G	A	96	118		146	110		167	108		175	67
	chr03:5378280	C	T	67	130		140	87		165	96		88	44
	chr03:5379258	A	G	17	69		70	58		93	60		50	30
	chr03:5379379	C	G	2	12		10	9		29	18		5	2
Os03g0212400	chr03:5860815	A	C	8	25	0.654028	20	31	0.448669	27	23	0.502618	14	3	0.602564	B	Similar to SNAP25 homologous protein SNAP29.
	chr03:5862275	A	C	35	57		69	44		79	94		17	14
	chr03:5863605	T	C	30	56		56	43		86	73		16	14
Os03g0213600	chr03:5946483	T	A	0	4	0.590643	0	6	0.436464	7	20	0.633495	1	12	0.620482	B	Conserved hypothetical protein.
	chr03:5946547	C	T	0	9		0	13		11	18		5	10
	chr03:5946612	A	G	0	9		0	12		11	15		5	11
	chr03:5949467	A	G	13	11		0	7		29	26		15	34
	chr03:5949696	A	C	15	18		0	9		22	24		17	40
	chr03:5949811	A	C	19	25		0	16		31	24		27	41
	chr03:5949812	T	C	19	25		0	16		30	24		27	41
	chr03:5954405	C	T	0	0		23	0		30	0		56	0
	chr03:5954434	G	T	1	0		24	0		29	0		52	0
	chr03:5954435	G	T	1	0		24	0		29	0		52	0
	chr03:5954474	A	C	2	0		31	0		32	0		52	0
Os03g0217900	chr03:6203355	C	T	122	146	0.513937	82	85	0.476027	220	157	0.576967	272	261	0.507761	B	Hypothetical protein.
	chr03:6203764	G	C	157	149		71	54		286	214		186	183
Os03g0241300	chr03:7481058	C	T	98	33	0.654487	2	18	0.696296	55	64	0.403058	42	25	0.523169	B	Regulation of embryo development
	chr03:7481099	C	T	103	48		2	13		53	54		57	20
	chr03:7481710	T	C	36	62		13	22		67	92		40	41
	chr03:7481925	A	T	56	91		19	28		80	102		71	50
	chr03:7482300	C	T	66	122		19	55		94	136		98	78
	chr03:7482380	A	G	51	117		28	52		88	120		97	75
	chr03:7482612	T	C	65	163		19	49		78	134		74	88
	chr03:7482651	A	T	66	161		16	46		72	123		78	100
	chr03:7482844	C	T	48	202		22	46		75	137		69	77
	chr03:7482867	A	G	54	219		24	47		76	131		74	84
Os03g0241400	chr03:7481058	C	T	98	33	0.654487	2	18	0.696296	55	64	0.403058	42	25	0.523169	B	Hypothetical protein.
	chr03:7481099	C	T	103	48		2	13		53	54		57	20
	chr03:7481710	T	C	36	62		13	22		67	92		40	41
	chr03:7481925	A	T	56	91		19	28		80	102		71	50
	chr03:7482300	C	T	66	122		19	55		94	136		98	78
	chr03:7482380	A	G	51	117		28	52		88	120		97	75
	chr03:7482612	T	C	65	163		19	49		78	134		74	88
	chr03:7482651	A	T	66	161		16	46		72	123		78	100
	chr03:7482844	C	T	48	202		22	46		75	137		69	77
	chr03:7482867	A	G	54	219		24	47		76	131		74	84
Os03g0247100	chr03:7782815	T	G	0	17	0.578431	3	0	0.55102	1	0	0.424242	6	3	0.607143	B	Conserved hypothetical protein.
	chr03:7782991	G	A	0	20		7	0		2	0		16	5
	chr03:7783945	T	G	43	22		12	27		11	19		12	14
	chr03:7784745	A	G	0	0		0	0		0	0		0	0
Os03g0253800	chr03:8112436	A	G	85	146	0.633388	54	40	0.428819	153	128	0.578947	167	105	0.641091	B	Mitochondrial import inner membrane translocase, subunit Tim21 domain containing protein.
	chr03:8112495	G	T	83	142		68	50		153	115		152	97
	chr03:8113263	G	A	91	152		80	61		129	103		179	89
	chr03:8113627	C	T	0	0		0	0		0	0		0	0
	chr03:8113744	A	T	0	0		0	0		0	0		0	0
	chr03:8114255	G	C	0	0		0	0		0	0		0	0
	chr03:8115733	C	T	70	138		63	42		154	116		187	119
	chr03:8115793	G	A	68	122		40	37		152	100		179	93
	chr03:8116296	T	A	0	0		0	0		0	0		0	0
	chr03:8116297	A	T	0	0		0	0		0	0		0	0
	chr03:8116740	T	C	0	0		0	0		0	0		0	0
	chr03:8117232	T	G	0	0		0	0		0	0		0	0
	chr03:8117423	T	A	0	0		0	0		0	0		0	0
	chr03:8117539	G	A	0	0		0	0		0	0		0	0
	chr03:8117561	T	C	49	70		22	17		121	72		131	61
	chr03:8117694	A	G	2	4		2	0		18	6		16	2
Os03g0265500	chr03:8763641	C	T	0	0	0.687135	0	0	0.670732	0	0	0.304545	0	0	0.547826	B	COI1 homolog, Jasmonate signaling
	chr03:8763642	C	T	0	0		0	0		0	0		0	0
	chr03:8763653	T	C	0	0		0	0		0	0		0	0
	chr03:8763656	T	C	0	0		0	0		0	0		0	0
	chr03:8763718	C	T	0	0		0	0		0	1		0	0
	chr03:8763729	C	T	0	0		0	0		0	1		0	0
	chr03:8763734	A	G	0	0		0	0		0	1		0	0
	chr03:8763735	A	G	0	0		0	0		0	1		0	0
	chr03:8763756	A	G	0	0		0	0		0	3		0	0
	chr03:8765321	T	A	5	49		16	16		9	25		14	6
	chr03:8766326	C	T	69	105		23	66		20	56		27	35
	chr03:8766697	A	G	11	27		5	10		13	25		7	5
	chr03:8766714	A	G	11	27		5	9		13	20		7	3
	chr03:8766715	C	G	11	27		5	9		12	20		7	3
	chr03:8766859	T	A	0	0		0	0		0	0		1	0
Os03g0268100	chr03:8893896	T	C	84	156	0.65	117	79	0.403061	41	58	0.414141	101	80	0.558011	B	Similar to T-snare.
Os03g0279000	chr03:9492931	C	T	234	432	0.664679	205	243	0.54326	418	601	0.408064	683	444	0.609439	B	Similar to Histone H2B.1.
	chr03:9493117	G	A	272	571		249	297		503	735		815	516
Os03g0280000	chr03:9557857	A	G	26	14	0.571116	27	8	0.346341	7	12	0.68932	2	1	0.604651	B	Similar to MDR-like ABC transporter.
	chr03:9560009	A	G	67	110		38	32		16	11		17	16
	chr03:9560018	G	A	65	102		38	31		17	9		16	14
	chr03:9561572	G	C	12	15		12	0		15	0		9	0
	chr03:9561845	C	A	11	9		10	0		9	0		5	3
	chr03:9562344	G	A	15	11		9	0		7	0		3	0
	chr03:9566067	G	A	0	0		0	0		0	0		0	0
Os03g0283300	chr03:9722014	C	T	17	19	0.581731	0	11	0.628571	121	105	0.616027	113	58	0.659381	B	Conserved hypothetical protein.
	chr03:9724748	G	T	70	102		13	11		248	125		249	129
Os03g0301200	chr03:10599297	G	T	3	1	0.596346	0	0	0.544474	0	2	0.492754	0	0	0.586777	B	COBRA-Like (COBL) family protein, Glycosyl-phosphatidyl inositol (GPI)-anchor protein, Regulation of stomatal development
	chr03:10599489	T	C	1	9		0	0		1	5		7	0
	chr03:10599631	A	T	2	8		0	0		3	2		3	0
	chr03:10599632	A	C	2	8		0	0		3	2		3	0
	chr03:10599897	C	A	0	14		0	0		10	7		3	0
	chr03:10600227	A	G	16	99		16	3		13	24		13	18
	chr03:10600243	T	A	17	106		16	2		15	28		14	19
	chr03:10600548	G	A	84	232		15	34		33	40		28	20
	chr03:10601193	C	T	263	298		70	91		33	55		42	29
	chr03:10601380	C	T	168	169		32	50		43	27		20	12
	chr03:10601440	G	A	109	67		18	21		33	17		8	2
	chr03:10601505	T	A	20	1		2	1		17	1		1	0
Os03g0310500	chr03:11080989	G	A	10	18	0.642857	8	9	0.526316	18	15	0.5875	24	17	0.597701	B	CAP, conserved site domain containing protein.
	chr03:11081001	A	T	7	13		8	7		19	12		19	12
	chr03:11081041	T	A	3	5		2	4		10	6		9	6
Os03g0333300	chr03:12316074	G	T	0	0	0.589928	0	0	0.647196	0	0	0.637271	0	4	0.654894	B	Similar to Eukaryotic translation initiation factor 2 beta subunit (eIF-2-beta) (P38).
	chr03:12316184	A	G	0	0		0	0		5	3		0	1
	chr03:12318020	T	C	513	738		453	831		1144	651		649	337
Os03g0344300	chr03:12823635	C	T	0	0	0.603448	0	0	0.361345	0	0	0.535354	0	0	0.393103	B	SUMO protease, Panicle architecture and fertility
	chr03:12823646	G	A	0	0		0	0		0	0		0	0
	chr03:12824097	T	A	44	56		28	30		15	13		4	16
	chr03:12824199	C	T	60	81		60	48		17	14		6	17
	chr03:12824468	A	G	62	78		61	33		22	16		10	18
	chr03:12824835	T	C	52	68		72	33		15	18		12	15
	chr03:12824882	A	G	43	72		75	27		11	23		11	16
	chr03:12824999	A	T	0	19		4	0		4	0		0	1
	chr03:12825062	T	G	0	17		0	0		3	0		0	0
	chr03:12825095	G	A	0	19		1	0		2	0		0	1
	chr03:12825619	C	T	0	0		0	0		1	0		2	0
	chr03:12826457	T	C	0	0		0	0		0	0		0	0
	chr03:12827656	T	C	15	10		3	1		13	8		9	4
	chr03:12828014	A	G	0	0		0	0		1	0		3	0
	chr03:12828176	T	G	0	0		0	0		2	0		0	0
	chr03:12828262	G	C	0	0		0	0		0	0		0	0
	chr03:12828264	T	A	0	0		0	0		0	0		0	0
Os03g0347800	chr03:13031367	C	T	11	10	0.625	8	10	0.652174	11	20	0.428571	23	14	0.581395	B	Peptidyl-tRNA hydrolase family protein.
	chr03:13033344	T	C	0	0		0	0		0	0		0	0
	chr03:13033455	A	G	0	0		0	0		0	0		0	0
	chr03:13034613	C	T	1	10		0	5		10	8		2	4
	chr03:13035110	C	T	0	0		0	0		0	0		0	0
	chr03:13035279	T	G	0	0		0	0		0	0		0	0
	chr03:13035289	T	C	0	0		0	0		0	0		0	0
	chr03:13036000	A	C	0	0		0	0		0	0		0	0
Os03g0374400	chr03:14728774	G	A	0	0	0.459233	2	0	0.363839	6	1	0.365495	7	0	0.558824	B	SNARE associated Golgi protein domain containing protein.
	chr03:14728857	A	G	8	14		7	5		11	20		10	5
	chr03:14728858	A	G	8	14		8	5		11	20		10	5
	chr03:14728875	A	G	9	14		8	7		13	23		10	5
	chr03:14728913	G	T	13	16		7	11		13	26		12	10
	chr03:14728967	T	G	25	18		14	12		27	33		18	14
	chr03:14735724	C	G	25	21		15	15		19	38		13	14
	chr03:14736496	C	T	61	61		35	40		23	80		16	22
	chr03:14736939	G	A	51	47		46	33		18	79		8	15
	chr03:14737526	T	C	47	68		55	21		43	98		18	19
	chr03:14737615	T	G	55	75		38	26		44	87		19	20
	chr03:14737622	T	C	50	74		29	27		43	83		18	19
	chr03:14737641	C	G	53	70		31	24		47	83		20	17
	chr03:14737699	C	T	66	61		35	26		34	76		18	12
	chr03:14737722	C	T	64	61		32	23		30	70		22	15
	chr03:14737771	T	C	61	63		35	23		27	71		19	12
	chr03:14737827	A	G	47	33		28	12		31	41		11	6
	chr03:14737864	G	A	39	16		20	4		24	17		4	0
	chr03:14737865	G	A	39	16		20	4		24	17		4	0
	chr03:14737880	C	A	37	13		19	4		19	15		1	0
	chr03:14737886	C	T	38	11		20	3		20	15		1	0
	chr03:14737898	A	G	34	0		17	1		16	0		1	0
	chr03:14737901	G	A	34	0		16	0		16	0		1	0
	chr03:14737971	G	A	15	0		11	0		6	0		2	0
	chr03:14737978	T	G	15	0		11	0		6	0		2	0
	chr03:14738007	G	A	5	0		6	0		1	0		1	0
	chr03:14738030	T	C	3	0		4	0		0	0		0	0
	chr03:14738063	T	C	0	0		1	0		0	0		0	0
Os03g0379300	chr03:15000231	C	T	0	0	0.417453	0	0	0.47205	0	0	0.506365	0	0	0.611578	B	Iron regulated bHLH transcription factor, Response to iron deficiency, Regulation of iron homeostasis
	chr03:15001183	A	G	42	47		18	17		100	65		150	86
	chr03:15001469	C	T	47	47		23	19		89	79		162	93
	chr03:15001548	G	A	73	52		25	22		97	78		162	115
	chr03:15001977	A	T	53	22		12	11		36	62		106	73
	chr03:15002042	C	T	24	9		7	7		28	47		61	42
	chr03:15002088	C	T	8	0		0	0		8	18		14	7
Os03g0383800	chr03:15214861	G	T	62	80	0.570388	27	104	0.682523	85	88	0.595949	91	46	0.661599	B	Similar to SAP domain containing protein, expressed.
	chr03:15214904	C	T	58	90		24	96		85	87		100	49
	chr03:15215010	T	C	56	102		35	72		97	76		91	60
	chr03:15215085	G	A	62	94		41	68		105	84		80	57
	chr03:15215664	T	C	51	81		37	59		95	65		86	51
	chr03:15215885	C	T	53	79		30	51		85	72		84	35
	chr03:15215914	T	A	48	64		31	47		77	68		73	31
	chr03:15216910	T	C	36	37		29	44		74	64		65	38
	chr03:15217206	T	C	8	2		2	7		30	25		15	11
	chr03:15217711	C	G	22	27		13	41		101	29		83	42
	chr03:15218008	C	G	26	18		14	27		92	29		56	33
	chr03:15218051	T	C	33	22		15	36		108	45		71	38
	chr03:15218629	C	A	16	9		9	8		84	26		106	21
Os03g0594700	chr03:22113462	A	T	130	74	0.36646	75	79	0.392638	88	68	0.561165	51	66	0.434505	B	Conserved hypothetical protein.
	chr03:22113725	A	G	63	32		47	18		80	53		20	35
	chr03:22114490	C	A	56	30		54	16		71	49		36	49
	chr03:22115086	G	A	43	29		19	12		37	39		23	20
	chr03:22116423	A	G	5	4		1	1		6	6		3	2
	chr03:22116430	G	T	4	4		1	1		4	5		2	2
	chr03:22116457	C	G	5	4		1	1		3	6		1	3
Os03g0679000	chr03:26887977	C	A	91	143	0.672457	114	79	0.413194	136	76	0.621875	82	73	0.527132	B	Vacuolar import and degradation protein Vid24 domain containing protein.
	chr03:26888140	C	T	41	128		55	40		63	45		54	49
Os03g0685300	chr03:27337102	G	T	4	6	0.618321	19	16	0.441048	82	176	0.37	78	58	0.556553	B	Class I glutamine amidotransferase, Regulation of grain quality, Carbon and nitrogen metabolism
	chr03:27337397	C	A	20	33		46	29		137	260		99	89
	chr03:27337638	C	T	26	42		63	56		188	257		133	100
Os03g0718600	chr03:29103319	C	T	30	31	0.508197	11	22	0.666667	36	35	0.507042	41	25	0.621212	B	Cytochrome c oxidase (COX) assembly protein, Regulation of mitochondrial reactive oxygen species (ROS) metabolism, Negative regulation of resistance to M. oryzae
Os03g0718650	chr03:29103319	C	T	30	31	0.508197	11	22	0.666667	36	35	0.507042	41	25	0.621212	B	Hypothetical protein.
Os03g0724100	chr03:29421235	C	T	39	68	0.687708	34	72	0.675439	49	53	0.435443	89	49	0.675057	B	Phosphatidylinositol transfer protein, Class III SEC14 protein
	chr03:29424363	C	G	55	139		114	236		123	170		206	93
Os03g0740700	chr03:30386693	T	C	0	0	0.680505	0	0	0.673947	0	3	0.662626	0	1	0.327731	B	Protein similar to CwfJ, C-terminal 2 domain containing protein.
	chr03:30386712	C	T	0	0		0	0		0	3		0	1
	chr03:30386723	C	T	0	0		0	0		1	5		0	1
	chr03:30386767	C	T	0	0		0	0		1	4		0	2
	chr03:30386993	A	C	0	0		0	0		7	9		0	1
	chr03:30387008	A	G	0	0		0	0		6	13		0	2
	chr03:30387077	T	C	0	0		0	0		7	7		0	5
	chr03:30387384	G	T	0	38		6	30		26	8		2	8
	chr03:30387400	G	C	0	36		6	29		25	7		3	10
	chr03:30389510	G	C	28	41		42	85		42	7		12	10
	chr03:30390690	C	T	27	39		40	53		33	9		7	9
	chr03:30390876	T	A	26	47		30	59		40	26		11	17
	chr03:30391620	C	T	36	66		35	84		65	31		23	37
	chr03:30391780	A	G	39	77		38	58		54	19		16	34
	chr03:30391850	T	G	21	33		12	34		21	16		4	22
Os03g0786700	chr03:32666070	T	G	13	16	0.663793	51	33	0.430421	84	62	0.573469	75	30	0.69589	B	N2, N2-dimethylguanosine tRNA methyltransferase family protein.
	chr03:32668059	A	T	65	138		125	100		197	147		179	81
Os03g0786751	chr03:32666882	G	A	0	0	0.582278	0	0	0.444444	0	0	0.575145	0	0	0.688462	B	Non-protein coding transcript.
	chr03:32667807	C	T	0	0		0	0		0	0		0	0
	chr03:32667983	A	G	34	0		0	0		0	0		0	0
	chr03:32668059	A	T	65	138		125	100		197	147		179	81
	chr03:32668554	T	C	0	0		0	0		0	0		0	0
	chr03:32668890	A	G	0	0		0	0		2	0		0	0
	chr03:32669704	T	A	0	0		0	0		0	0		0	0
	chr03:32670087	C	T	0	0		0	0		0	0		0	0
Os03g0788800	chr03:32783549	C	T	1	0	0.6308	0	0	0.380245	10	1	0.688739	1	0	0.686264	B	Zinc finger, RING/FYVE/PHD-type domain containing protein.
	chr03:32783575	G	A	8	9		3	4		55	12		11	1
	chr03:32783815	T	C	45	35		46	43		215	100		223	85
	chr03:32784087	T	C	38	56		69	51		265	122		288	131
	chr03:32784099	A	T	39	53		68	52		258	120		289	129
	chr03:32784177	C	T	23	43		67	59		275	139		262	130
	chr03:32784414	C	T	32	52		74	44		311	126		259	121
	chr03:32784466	G	T	22	53		71	47		338	141		293	132
	chr03:32784679	C	T	31	72		61	23		340	157		393	188
	chr03:32784717	T	C	33	59		59	21		324	143		404	186
	chr03:32784803	G	A	27	59		53	22		306	134		382	175
	chr03:32784899	T	C	28	47		49	16		321	144		366	174
	chr03:32785104	A	G	31	47		49	25		304	151		375	174
	chr03:32786732	G	T	9	39		25	18		187	90		216	97
	chr03:32787122	C	G	7	15		15	10		69	37		90	38
Os03g0799100	chr03:33310503	G	A	0	0	0.451923	0	0	0.5	1	0	0.466165	0	1	0.657895	B	Similar to WAVE-DAMPENED2.
	chr03:33310545	C	T	0	0		0	0		1	0		0	1
	chr03:33310706	G	A	5	0		0	0		8	4		12	3
	chr03:33312267	C	T	29	23		2	1		23	37		31	27
	chr03:33314473	C	T	23	24		1	2		26	29		53	16
	chr03:33314879	C	T	0	0		0	0		3	1		4	4
Os03g0807000	chr03:33722125	G	A	0	0	0.666667	0	0	0.457627	1	2	0.57971	4	11	0.421875	B	Conserved hypothetical protein.
	chr03:33722739	T	A	0	0		0	0		0	0		0	0
	chr03:33722789	C	A	0	0		0	0		0	0		0	0
	chr03:33723951	G	A	0	0		0	0		0	0		0	0
	chr03:33724104	G	A	0	0		0	0		0	0		0	0
	chr03:33724533	G	T	0	0		0	0		0	0		0	0
	chr03:33724645	T	G	0	3		8	8		12	11		8	9
	chr03:33724656	T	C	0	3		8	8		13	10		8	9
	chr03:33724728	C	T	1	0		6	6		8	4		4	3
	chr03:33724771	G	A	1	0		6	4		5	2		3	2
	chr03:33724811	C	A	1	0		4	1		1	0		0	3
Os03g0821000	chr03:34443062	G	T	44	46	0.505618	27	43	0.618705	87	100	0.475936	60	36	0.626943	B	Hypothetical protein.
	chr03:34443068	C	A	44	44		26	43		91	96		61	36
Os03g0821950	chr03:34507016	G	A	83	198	0.691626	76	149	0.653147	131	176	0.438919	275	125	0.685152	B	Hypothetical protein.
	chr03:34507148	G	A	109	226		81	160		153	185		283	137
	chr03:34507330	C	A	121	278		91	158		122	158		208	90
Os03g0836200	chr03:35134282	G	A	48	59	0.669767	34	14	0.480808	23	23	0.64455	11	1	0.663286	B	Similar to RNA-binding protein RZ-1.
	chr03:35134380	G	C	47	80		50	38		34	28		34	20
	chr03:35134428	T	A	41	78		54	49		38	28		49	28
	chr03:35134497	G	A	44	70		55	60		37	26		85	44
	chr03:35134873	G	A	32	118		53	63		74	30		105	56
	chr03:35135184	A	C	1	27		11	14		66	15		43	17
Os03g0836500	chr03:35147463	T	A	68	104	0.683983	77	44	0.45641	79	136	0.384762	70	60	0.552632	B	Conserved hypothetical protein.
	chr03:35147694	C	T	78	212		135	134		123	187		98	76
Os03g0840350	chr03:35335233	C	T	10	11	0.685751	0	2	0.470803	1	6	0.304348	5	0	0.504274	B	Non-protein coding transcript.
	chr03:35335324	A	C	47	116		26	30		16	36		8	21
	chr03:35335403	G	A	49	85		28	24		23	39		20	24
	chr03:35335418	C	T	44	87		28	23		16	39		20	26
	chr03:35335487	T	G	48	119		31	25		17	45		32	23
	chr03:35335496	A	C	49	121		32	25		18	43		33	22
Os03g0845300	chr03:35544286	C	A	71	138	0.551829	41	45	0.615385	74	86	0.488889	48	37	0.419913	B	Hypothetical conserved gene.
	chr03:35545380	G	A	34	19		24	24		62	54		31	34
	chr03:35545873	G	T	15	7		6	18		44	49		7	25
	chr03:35545908	T	G	13	8		4	20		41	45		6	20
	chr03:35545915	A	G	14	9		5	21		43	42		5	18
Os03g0851200	chr03:35830530	A	C	8	9	0.529412	6	3	0.333333	53	27	0.6625	55	34	0.617978	B	Similar to CAXIP1 protein.
Os04g0304000	chr04:13618897	T	G	39	64	0.564841	28	28	0.472727	19	26	0.515152	13	20	0.437908	B	Similar to OSIGBa0092O07.4 protein.
	chr04:13618934	G	A	43	73		34	31		23	27		17	22
	chr04:13622915	C	T	69	59		54	45		43	27		37	44
Os04g0321600	chr04:14812790	T	C	93	113	0.553623	94	153	0.569307	55	50	0.564516	57	53	0.459893	B	Peptidase M24 family protein.
	chr04:14812941	G	T	61	78		80	77		50	31		29	48
Os04g0382700	chr04:18772926	G	T	10	18	0.693878	22	0	0.401316	25	5	0.663717	8	13	0.333333	B	Vacuolar protein sorting-associated protein 11 domain containing protein.
	chr04:18775542	A	G	20	50		69	61		50	33		21	45
Os04g0398400	chr04:19684944	T	C	0	0	0.6	0	0	0.666667	0	0	0.527273	0	0	0.613636	B	Hypothetical protein.
	chr04:19684961	C	T	0	0		0	0		0	0		0	0
	chr04:19684971	G	A	0	0		0	0		0	0		0	0
	chr04:19684990	C	T	0	0		0	0		0	0		0	0
	chr04:19685003	T	G	0	0		0	0		0	0		0	0
	chr04:19685062	C	T	0	0		0	0		0	0		0	0
	chr04:19685076	C	T	0	0		0	0		0	0		0	0
	chr04:19685091	C	A	0	0		0	0		0	0		0	0
	chr04:19685094	G	A	0	0		0	0		0	0		0	0
	chr04:19685101	C	G	0	0		0	0		0	0		0	0
	chr04:19685142	T	C	0	0		0	0		0	0		0	0
	chr04:19685359	T	G	4	6		3	6		29	26		27	17
	chr04:19685618	T	G	0	0		0	0		0	0		0	0
Os04g0402300	chr04:19933339	T	C	21	35	0.619748	28	24	0.535714	75	74	0.558408	27	26	0.389189	B	Similar to Cysteine-type peptidase.
	chr04:19936952	G	A	68	110		36	46		152	111		20	42
	chr04:19936956	G	A	69	111		37	44		154	114		23	42
	chr04:19937336	G	A	23	39		3	6		54	45		2	3
Os04g0431200	chr04:21381761	A	G	77	94	0.51049	37	29	0.487223	157	92	0.618505	161	74	0.649867	B	Similar to OSIGBa0160I14.7 protein.
	chr04:21382589	T	A	122	179		85	77		230	163		201	104
	chr04:21383768	A	G	0	0		0	0		0	0		1	0
	chr04:21383785	G	A	0	0		0	0		0	0		1	0
	chr04:21383891	A	C	0	0		0	0		0	0		3	4
	chr04:21385067	T	C	157	155		80	95		192	137		199	114
	chr04:21385387	T	A	167	144		71	81		249	133		158	90
	chr04:21385623	C	T	37	12		28	4		41	11		11	10
Os04g0440100	chr04:21897115	C	G	5	10	0.684615	0	1	0.687697	2	4	0.521583	4	0	0.503571	B	Similar to H0525C06.10 protein.
	chr04:21897233	A	C	39	74		5	10		16	14		16	14
	chr04:21897471	A	T	51	89		9	19		29	11		7	15
	chr04:21897644	G	A	54	115		22	33		28	20		32	22
	chr04:21897860	T	C	34	105		13	35		20	20		30	27
	chr04:21898018	C	T	34	102		15	42		20	24		29	29
	chr04:21899236	A	G	33	65		19	37		16	20		12	14
	chr04:21899315	C	T	37	63		16	41		14	20		11	18
Os04g0443700	chr04:22095216	T	G	19	19	0.576642	25	18	0.421569	13	18	0.5	6	22	0.359223	B	Conserved hypothetical protein.
	chr04:22095974	T	C	22	31		17	17		20	15		15	25
	chr04:22097230	C	T	15	17		16	8		10	8		13	17
	chr04:22097416	G	T	2	12		1	0		1	3		3	2
Os04g0446200	chr04:22243833	T	C	0	0	0.65	0	0	0.6875	0	1	0.420455	0	0	0.602941	B	Similar to OSIGBa0140O07.13 protein.
	chr04:22244755	T	C	0	0		0	0		0	4		0	0
	chr04:22244958	T	C	0	0		0	0		0	1		0	0
	chr04:22245123	A	G	0	0		0	0		0	0		0	0
	chr04:22245720	C	T	14	23		4	9		28	37		29	24
	chr04:22246290	G	T	0	3		1	2		9	8		12	3
Os04g0446700	chr04:22267097	T	C	0	0	0.648562	0	0	0.599303	0	0	0.636364	0	0	0.472441	B	Hypothetical protein.
	chr04:22267107	G	T	0	0		0	0		0	0		0	0
	chr04:22267225	A	G	0	0		0	1		0	0		0	0
	chr04:22267245	T	G	0	0		0	3		0	0		0	0
	chr04:22267264	A	G	0	7		0	6		0	1		0	0
	chr04:22267772	C	T	54	54		26	52		14	11		13	18
	chr04:22269222	A	G	10	18		26	27		19	9		9	13
	chr04:22269444	G	T	2	19		28	30		23	4		14	8
	chr04:22269705	C	T	0	14		13	16		2	0		2	2
	chr04:22270089	T	C	18	24		5	18		9	6		3	10
	chr04:22270118	A	G	12	28		7	17		6	8		3	7
	chr04:22272160	A	C	14	29		7	2		9	7		10	8
	chr04:22272269	C	G	0	10		3	0		2	2		6	1
Os04g0452300	chr04:22564701	A	G	19	19	0.534247	23	21	0.389381	30	40	0.469194	35	19	0.681818	B	Similar to OSIGBa0093K19.10 protein.
	chr04:22565859	T	C	22	29		24	14		32	37		51	22
	chr04:22565895	G	A	27	30		22	9		37	35		49	22
Os04g0452350	chr04:22563352	C	T	0	0	0.5	0	0	0.477273	0	0	0.428571	0	0	0.648148	B	Non-protein coding transcript.
	chr04:22564014	A	T	0	0		0	0		0	0		0	0
	chr04:22564701	A	G	19	19		23	21		30	40		35	19
Os04g0463700	chr04:23148254	A	C	0	0	0.6	0	0	0.434944	0	0	0.566964	0	0	0.591575	B	Similar to ADL064Wp.
	chr04:23148438	C	T	0	1		0	0		6	0		12	6
	chr04:23149573	T	C	0	0		0	0		0	0		0	1
	chr04:23149610	A	G	0	0		0	0		0	0		0	1
	chr04:23149995	C	T	12	31		16	6		18	9		14	18
	chr04:23150000	C	A	14	33		22	7		21	10		20	24
	chr04:23150306	A	G	53	116		79	73		47	35		175	100
	chr04:23150933	A	C	53	17		35	31		35	43		102	73
Os04g0470300	chr04:23500117	A	G	7	24	0.620942	27	28	0.503467	17	23	0.436762	21	19	0.669145	B	Uncharacterised protein family UPF0136, Transmembrane domain containing protein.
	chr04:23500624	T	C	131	219		134	121		170	233		278	124
	chr04:23500858	T	C	124	196		122	120		184	225		245	121
	chr04:23501646	G	A	100	154		75	94		147	187		176	92
Os04g0531300	chr04:26565603	G	A	78	109	0.605396	30	55	0.690722	88	83	0.511489	39	27	0.675953	B	tRNA-dihydrouridine synthase domain containing protein.
	chr04:26567038	G	C	203	305		60	159		271	230		118	47
	chr04:26567691	G	A	196	346		90	182		303	296		143	63
	chr04:26568804	T	C	190	307		76	176		268	255		57	35
	chr04:26570884	G	A	147	212		58	142		208	215		96	38
	chr04:26571064	C	T	49	45		16	23		64	69		8	11
Os04g0548000	chr04:27428172	G	T	71	114	0.532884	71	65	0.474576	112	130	0.459909	101	59	0.615071	B	Protein of unknown function DUF862, eukaryotic domain containing protein.
	chr04:27429388	G	A	102	102		73	64		106	110		101	60
	chr04:27429500	C	T	104	100		73	67		86	117		100	70
Os04g0551700	chr04:27633249	T	C	1	5	0.617647	2	2	0.631148	1	0	0.537815	1	0	0.632	B	PAP fibrillin family protein.
	chr04:27633251	A	G	1	5		3	2		1	0		1	0
	chr04:27633253	G	A	1	5		3	2		1	0		2	0
	chr04:27633277	C	T	1	13		6	6		3	2		3	1
	chr04:27633282	T	G	1	14		7	4		4	2		4	2
	chr04:27633283	C	A	1	14		7	4		6	2		4	2
	chr04:27635894	A	T	12	0		0	0		0	0		3	0
	chr04:27637513	A	G	20	17		8	46		36	34		45	29
	chr04:27637732	C	A	14	11		9	11		12	15		16	12
Os04g0563100	chr04:28194169	A	G	88	84	0.517053	145	163	0.518919	181	120	0.609836	165	77	0.690476	B	Similar to H0211B05.13 protein.
	chr04:28195021	A	G	91	86		155	130		216	157		185	81
	chr04:28195231	C	T	57	77		110	139		178	118		132	62
	chr04:28195339	A	G	58	66		106	120		175	100		135	59
	chr04:28195340	T	C	60	66		107	120		180	100		137	59
Os04g0566100	chr04:28379808	C	T	0	0	0.663793	0	0	0.556452	4	0	0.597156	0	0	0.597015	B	Chromatin remodeling factor 714, Sucrose non-fermenting 2 (Snf2) family protein, Salt and drought stress response, Response to M. oryzae infection
	chr04:28380156	C	G	0	0		0	0		12	4		2	2
	chr04:28380306	G	A	0	0		0	0		20	8		4	4
	chr04:28383209	C	T	6	50		40	50		26	20		23	13
	chr04:28384564	C	A	37	104		70	70		63	47		51	32
	chr04:28385143	A	T	16	0		0	11		1	5		0	2
	chr04:28385198	A	G	19	0		0	7		0	1		0	1
Os04g0583600	chr04:29489058	A	G	254	312	0.551237	189	181	0.489189	510	406	0.556769	574	264	0.684964	B	Similar to Histone H4.
Os04g0627000	chr04:31900224	A	G	0	0	0.680532	1	2	0.550452	0	0	0.514335	1	0	0.676325	B	Similar to Homeobox-leucine zipper protein ROC2.
	chr04:31900535	T	C	91	97		117	83		86	68		42	57
	chr04:31901054	T	C	54	72		153	58		41	35		85	46
	chr04:31901392	G	A	19	28		92	44		32	22		77	40
	chr04:31901949	A	G	1	16		54	29		9	12		48	24
	chr04:31902322	T	G	1	28		49	34		15	5		43	28
	chr04:31902516	A	C	0	36		47	35		15	11		54	29
	chr04:31902875	T	C	0	28		18	14		18	9		24	15
	chr04:31903208	T	C	0	2		3	0		4	3		3	7
	chr04:31903464	T	C	0	0		0	0		10	7		6	12
	chr04:31905326	A	T	109	261		29	222		180	183		291	96
	chr04:31905374	C	T	109	250		34	210		182	204		283	104
Os04g0682050	chr04:34820813	A	G	44	71	0.636364	43	59	0.692	177	158	0.461165	83	93	0.395492	B	Rice ortholog of yeast Dre2 and human Anamorsin, Regulation of chitin-induced immune responses
	chr04:34822808	A	C	1	36		0	38		0	142		0	87
	chr04:34822845	C	T	31	31		21	44		129	93		64	67
	chr04:34823060	G	A	20	30		13	32		74	51		46	48
Os05g0110900	chr05:577187	A	C	0	0	0.431529	1	2	0.523077	0	0	0.533865	0	1	0.67871	B	Receptor-like cytoplasmic kinase, Positive regulation of peptidoglycan and chitin triggered immunity
	chr05:578975	T	C	85	62		70	78		58	51		136	56
	chr05:579017	C	T	90	66		73	78		61	59		145	54
	chr05:579931	A	G	59	51		55	48		52	38		91	43
	chr05:580001	C	A	63	59		59	60		59	47		90	58
	chr05:580227	G	A	38	21		18	27		22	26		40	22
	chr05:580321	C	A	22	12		3	13		16	13		24	15
Os05g0113900	chr05:738270	G	A	20	27	0.59316	8	10	0.43956	39	33	0.543779	69	40	0.67217	B	Similar to Histone H2A.
	chr05:738292	C	T	28	38		10	11		42	42		83	43
	chr05:738731	G	A	159	274		45	36		148	121		229	116
	chr05:738866	C	T	138	164		39	23		125	101		189	79
Os05g0137300	chr05:2172388	G	A	0	0	0.517442	0	0	0.321429	5	2	0.300823	1	2	0.590977	B	Thioredoxin fold domain containing protein.
	chr05:2172474	G	T	8	0		1	0		12	22		4	13
	chr05:2172526	C	G	10	0		1	0		19	30		8	16
	chr05:2172541	G	T	10	0		1	0		20	29		8	17
	chr05:2173214	A	G	18	0		30	4		29	59		30	35
	chr05:2173296	C	G	23	11		27	5		39	56		47	27
	chr05:2173580	T	C	2	4		25	18		21	80		53	31
	chr05:2173590	C	T	2	6		31	18		24	92		63	34
	chr05:2173667	C	T	3	12		31	19		24	86		70	32
	chr05:2173849	T	C	4	28		38	26		33	86		76	40
	chr05:2174075	A	G	3	28		24	9		30	53		33	25
Os05g0156700	chr05:3313706	T	A	51	48	0.60989	59	76	0.578313	50	45	0.572816	61	40	0.614679	B	Similar to Dihydrolipoyl dehydrogenase.
	chr05:3314840	C	T	20	63		81	116		68	43		73	44
Os05g0158200	chr05:3424812	A	G	56	106	0.686356	29	28	0.608177	96	78	0.495342	151	65	0.655788	B	Peptidase, trypsin-like serine and cysteine domain containing protein.
	chr05:3425282	T	C	76	148		58	54		137	112		217	100
	chr05:3425865	T	C	129	277		81	121		195	216		356	191
	chr05:3427533	A	T	116	294		62	154		210	244		341	203
Os05g0163400	chr05:3720037	G	A	0	0	0.392593	0	2	0.302326	0	1	0.64	0	5	0.552632	B	Zinc finger, RING/FYVE/PHD-type domain containing protein.
	chr05:3720049	C	T	0	0		0	2		0	0		0	5
	chr05:3720260	A	T	0	0		0	1		0	0		1	0
	chr05:3720444	C	T	0	0		0	0		0	0		1	0
	chr05:3721912	C	A	0	0		0	0		0	0		0	0
	chr05:3722881	A	G	42	32		22	5		13	6		8	0
	chr05:3723270	T	C	8	0		6	0		0	0		0	2
	chr05:3723364	T	G	5	0		1	0		0	0		0	0
	chr05:3723375	A	G	5	0		1	0		0	0		0	0
	chr05:3723968	C	T	13	11		0	1		3	6		6	5
	chr05:3724154	T	C	0	0		0	0		0	0		0	0
	chr05:3724522	C	T	0	0		0	0		0	0		0	0
	chr05:3724647	A	G	0	0		0	0		0	0		0	0
	chr05:3724669	A	T	0	0		0	0		0	0		0	0
	chr05:3725093	C	T	0	0		0	0		6	0		0	0
	chr05:3725138	C	T	0	0		0	0		3	0		0	0
	chr05:3725232	C	A	9	9		0	2		6	5		4	0
	chr05:3725404	T	G	0	1		0	0		1	0		1	0
Os05g0185700	chr05:5254353	A	G	1	0	0.656842	0	0	0.675944	0	0	0.426817	0	0	0.468705	B	Similar to predicted protein.
	chr05:5254390	G	A	0	0		1	0		3	0		0	0
	chr05:5257112	A	G	0	25		1	59		7	1		9	0
	chr05:5260853	G	A	23	34		29	32		70	75		49	46
	chr05:5260896	G	A	44	55		38	50		99	102		82	62
	chr05:5261524	G	A	50	97		50	103		120	203		94	136
	chr05:5261592	C	T	42	99		43	94		113	171		88	121
	chr05:5262114	T	C	3	2		1	2		5	8		0	0
Os05g0200100	chr05:6234000	G	C	32	44	0.435714	6	13	0.594595	53	37	0.632432	18	13	0.690909	B	Similar to Thioredoxin-like 6.
	chr05:6236715	A	G	47	17		9	9		64	31		20	4
Os05g0299300	chr05:13388580	G	T	21	25	0.543478	16	37	0.698113	61	40	0.636364	51	34	0.634409	B	Conserved hypothetical protein.
	chr05:13389205	C	A	0	0		0	0		0	0		1	0
	chr05:13389234	C	T	0	0		0	0		0	0		1	0
	chr05:13389324	G	A	0	0		0	0		0	0		1	0
	chr05:13389770	A	T	0	0		0	0		2	0		1	0
	chr05:13389820	T	C	0	0		0	0		3	0		3	0
	chr05:13389893	G	A	0	0		0	0		4	0		1	0
Os05g0305100	chr05:13774769	T	C	0	24	0.623529	28	19	0.33945	21	2	0.683099	26	11	0.666667	B	Similar to Transcription factor IIIB 90 kDa subunit (TFIIIB90) (hTFIIIB90) (B- related factor 1) (BRF-1) (hBRF) (TATA box-binding protein-associated factor, RNA polymerase III, subunit 2) (TAF3B2). Splice isoform 2.
	chr05:13779305	G	A	33	50		48	15		24	7		28	10
	chr05:13779354	T	C	46	42		49	13		27	9		29	9
	chr05:13781602	A	T	49	96		19	27		25	27		19	21
Os05g0333200	chr05:15611743	A	G	45	41	0.476744	30	50	0.625	81	46	0.637795	39	46	0.458824	B	&alpha;-subunit of GTP-binding protein, Signal transduction involved in morphogenesis, Gibberellin signal transduction, R gene-mediated disease resistance, Brassinosteroid (BR) response
Os05g0350700	chr05:16568255	A	G	0	5	0.577778	12	0	0.540404	4	19	0.300395	11	13	0.509202	B	Conserved hypothetical protein.
	chr05:16568469	A	G	15	14		14	0		11	20		15	13
	chr05:16568940	G	A	28	12		10	0		6	17		19	14
	chr05:16569656	T	C	22	16		23	10		4	22		16	13
	chr05:16570572	G	A	20	23		25	16		5	14		14	22
	chr05:16570750	G	C	19	16		24	16		10	7		14	19
	chr05:16573915	A	G	5	25		23	42		18	28		33	26
	chr05:16577220	A	G	1	35		44	81		17	36		43	25
	chr05:16577894	A	G	4	7		5	32		1	13		1	10
	chr05:16577948	A	G	0	3		1	10		0	1		0	3
	chr05:16577971	A	G	0	0		1	7		0	0		0	2
Os05g0364500	chr05:17443399	T	C	33	43	0.665158	74	150	0.698027	105	93	0.476043	45	60	0.436842	B	Heat shock protein DnaJ, N-terminal domain containing protein.
	chr05:17443503	T	C	28	52		71	141		93	110		50	63
	chr05:17444005	C	T	9	30		41	112		70	89		46	60
	chr05:17445803	G	A	4	22		13	57		40	47		25	31
Os05g0364550	chr05:17443399	T	C	33	43	0.641026	74	150	0.684211	105	93	0.478571	45	60	0.435185	B	Non-protein coding transcript.
	chr05:17443503	T	C	28	52		71	141		93	110		50	63
	chr05:17444005	C	T	9	30		41	112		70	89		46	60
Os05g0372200	chr05:17932390	A	G	98	102	0.575646	75	65	0.488235	81	86	0.426282	85	79	0.480132	B	Surfeit locus 6 family protein.
	chr05:17932713	G	A	17	32		7	18		35	67		30	52
	chr05:17932930	C	T	0	18		5	0		15	18		17	23
	chr05:17933310	G	C	0	4		0	0		2	8		13	3
Os05g0378900	chr05:18319223	T	A	1	3	0.302434	0	0	0.339107	0	0	0.514089	0	0	0.430293	B	Similar to Golgi transport complex protein-related.
	chr05:18319225	G	A	1	3		0	0		0	0		0	0
	chr05:18319360	C	G	10	11		0	0		1	0		2	0
	chr05:18319391	T	C	18	7		0	0		7	0		2	0
	chr05:18319397	G	T	18	7		0	0		7	1		0	0
	chr05:18319462	A	G	33	9		9	2		13	11		3	3
	chr05:18319484	C	A	40	16		11	5		21	13		4	6
	chr05:18319542	G	A	58	27		11	18		21	25		8	11
	chr05:18319620	G	A	89	49		11	27		16	30		14	15
	chr05:18319665	C	G	92	51		15	23		22	30		16	13
	chr05:18319668	T	C	90	53		15	23		22	30		15	14
	chr05:18319698	A	G	87	59		20	21		24	32		16	18
	chr05:18319758	A	G	80	54		19	18		29	23		18	19
	chr05:18319805	A	G	75	43		20	14		30	19		15	14
	chr05:18319809	C	T	79	42		21	14		32	21		15	14
	chr05:18319824	T	C	70	33		18	14		29	17		12	8
	chr05:18319862	T	G	65	18		24	9		29	11		12	7
	chr05:18319874	G	A	70	10		25	4		25	9		10	4
	chr05:18319875	C	T	71	8		25	4		25	9		10	4
	chr05:18319884	C	T	80	7		27	4		25	11		10	6
	chr05:18319893	T	C	75	12		26	6		26	7		9	6
	chr05:18319917	C	T	70	13		24	12		20	10		8	9
	chr05:18319920	A	G	70	13		23	12		20	10		8	9
	chr05:18319923	A	G	67	13		22	12		19	10		8	10
	chr05:18319926	A	T	67	14		22	12		19	11		8	10
	chr05:18319929	G	T	67	16		22	18		19	14		8	12
	chr05:18319989	A	T	68	20		25	19		22	18		9	13
	chr05:18320025	T	C	51	19		15	16		20	20		1	14
	chr05:18320112	A	G	46	26		13	12		27	30		1	14
	chr05:18320124	A	G	41	27		14	12		27	29		1	16
	chr05:18320160	G	A	37	21		12	12		29	31		1	17
	chr05:18320403	C	T	23	18		29	5		16	16		0	7
	chr05:18320436	C	T	22	13		23	5		13	12		0	6
	chr05:18321591	G	A	29	10		25	7		10	15		0	8
	chr05:18321747	T	C	21	3		14	0		11	9		0	5
	chr05:18321826	C	T	11	1		16	1		16	10		0	1
	chr05:18321830	A	T	11	2		15	1		17	10		0	1
	chr05:18321832	G	A	11	2		15	1		17	9		0	1
	chr05:18321835	A	G	10	2		15	1		17	10		0	1
	chr05:18321836	G	T	10	2		16	1		17	10		0	1
	chr05:18321865	G	A	7	4		15	1		12	13		0	2
	chr05:18321889	G	A	3	6		16	1		9	12		0	2
	chr05:18321955	C	T	2	7		11	2		11	12		0	2
	chr05:18321982	T	A	1	9		10	1		9	8		0	1
	chr05:18322000	A	C	1	9		10	1		7	7		0	1
	chr05:18322030	A	C	1	8		6	1		6	12		0	0
	chr05:18322929	T	C	0	4		0	0		2	8		0	0
	chr05:18322956	C	T	0	5		0	0		0	7		0	0
	chr05:18322971	A	G	0	6		0	0		0	7		0	0
	chr05:18322980	T	C	0	6		0	0		0	7		0	0
	chr05:18323001	G	C	0	5		0	0		0	7		0	0
	chr05:18323013	A	G	0	3		0	0		0	8		0	0
	chr05:18323040	A	C	0	2		0	0		0	7		0	0
	chr05:18323076	T	G	0	1		0	0		0	9		0	0
	chr05:18323096	C	A	0	2		0	0		0	9		0	0
	chr05:18323112	T	C	0	2		0	0		0	9		0	0
	chr05:18323184	A	G	0	3		0	0		0	7		0	0
	chr05:18323301	A	G	0	2		0	0		0	9		0	0
	chr05:18323343	A	G	0	2		0	0		0	9		0	0
	chr05:18323352	C	A	0	2		0	0		1	9		0	0
	chr05:18323730	C	G	0	0		0	0		0	2		1	0
	chr05:18323748	G	C	0	0		0	0		0	2		1	0
	chr05:18323760	G	C	0	0		0	0		0	2		1	0
	chr05:18323799	G	C	0	0		0	0		0	2		1	1
	chr05:18323814	G	T	0	0		0	0		0	2		1	1
	chr05:18323862	T	C	0	0		0	0		1	1		1	1
	chr05:18323954	T	C	0	0		0	0		1	2		0	1
	chr05:18323957	G	A	0	0		0	0		1	2		0	1
	chr05:18323959	T	G	0	0		0	0		1	2		0	1
Os05g0443300	chr05:21693003	C	T	19	19	0.465753	29	29	0.487179	43	60	0.388679	43	43	0.544503	B	Similar to predicted protein.
	chr05:21693269	G	A	20	15		31	28		43	57		43	31
	chr05:21697283	G	A	0	0		0	0		17	45		18	13
Os05g0463600	chr05:22767506	C	T	18	13	0.529774	17	59	0.685096	13	8	0.567219	12	16	0.683468	B	Conserved hypothetical protein.
	chr05:22767723	G	A	25	13		34	65		22	13		15	10
	chr05:22767824	A	G	27	17		37	66		21	9		21	11
	chr05:22768248	C	T	16	30		36	85		34	25		38	10
	chr05:22768275	T	C	20	23		32	87		31	24		40	10
	chr05:22768280	T	C	20	24		34	88		32	25		40	10
	chr05:22768299	A	C	20	29		39	80		29	26		36	9
	chr05:22768302	T	C	19	25		37	78		28	24		34	9
	chr05:22768303	G	A	19	25		37	79		28	24		34	9
	chr05:22768306	G	A	20	28		40	81		27	25		34	12
	chr05:22768856	A	C	25	31		50	87		43	32		35	51
Os05g0470650	chr05:23096831	G	C	110	68	0.450065	93	104	0.582207	61	41	0.613592	90	54	0.647746	B	Hypothetical conserved gene.
	chr05:23096870	A	G	122	93		99	137		75	56		97	65
	chr05:23097046	T	C	192	186		179	276		180	102		201	92
Os05g0472300	chr05:23196156	C	T	0	0	0.532872	0	0	0.525773	10	2	0.53949	1	1	0.467626	B	Ribonuclease P/MRP, subunit p29 domain containing protein.
	chr05:23196198	G	C	4	11		4	12		41	29		21	18
	chr05:23196338	C	A	39	57		27	43		113	108		84	93
	chr05:23197766	G	A	41	43		24	27		162	125		107	127
	chr05:23201234	G	C	32	24		28	15		77	77		68	90
	chr05:23201381	A	G	19	19		9	5		41	38		44	41
Os05g0474400	chr05:23285138	G	A	149	300	0.668151	161	150	0.482315	233	173	0.573892	328	251	0.566494	B	Prenylated Rab acceptor, Rice PRA1 homolog, Rab effector for vacuolar trafficking
Os05g0476200	chr05:23420251	A	G	71	105	0.693176	54	41	0.459763	61	63	0.546129	88	77	0.573529	B	Similar to DNA replication licensing factor MCM3 homolog (Replication origin activator) (ROA protein) (Fragment).
	chr05:23422023	T	C	144	328		244	202		147	139		155	98
	chr05:23422453	T	C	132	358		213	190		170	137		78	59
	chr05:23422606	A	C	163	407		225	230		190	139		89	73
	chr05:23424468	C	A	115	214		177	114		95	73		97	70
Os05g0489800	chr05:24067759	C	T	4	12	0.63522	9	9	0.624309	6	13	0.509091	5	8	0.360759	B	Centromere-specific histone H3
	chr05:24067783	C	T	6	12		11	12		11	17		6	11
	chr05:24067800	A	G	10	14		16	16		14	20		6	13
	chr05:24069122	T	C	23	48		27	50		52	39		23	49
	chr05:24070058	T	C	15	15		5	26		29	19		17	20
Os05g0498700	chr05:24552635	T	C	84	59	0.425339	79	86	0.414013	45	82	0.362235	48	33	0.629464	B	Similar to Gda-1 protein.
	chr05:24553178	C	A	106	62		181	103		67	141		127	72
	chr05:24554825	G	A	50	50		94	64		42	76		74	45
	chr05:24555063	T	C	14	17		14	7		34	32		33	16
Os05g0510700	chr05:25295865	C	G	0	2	0.649842	0	0	0.469027	1	0	0.616071	3	4	0.638393	B	Similar to BSD domain containing protein.
	chr05:25296339	C	T	22	37		10	8		35	11		33	11
	chr05:25297439	A	G	22	51		12	12		35	22		35	14
	chr05:25298906	A	G	39	63		22	20		36	27		36	28
	chr05:25298963	A	G	28	53		16	13		31	26		36	24
Os05g0542150	chr05:26911594	T	C	43	21	0.427586	2	0	0.5	80	69	0.539007	84	29	0.692683	B	Hypothetical gene.
	chr05:26911817	T	C	36	39		0	0		67	60		52	27
	chr05:26912094	C	T	0	0		0	0		0	0		0	0
	chr05:26912167	T	C	0	0		0	0		0	0		0	0
	chr05:26912170	C	A	0	0		0	0		0	0		0	0
	chr05:26912176	G	A	0	0		0	0		0	0		0	0
	chr05:26912177	T	C	0	0		0	0		0	0		0	0
	chr05:26912199	T	A	0	0		0	0		0	0		0	0
	chr05:26912295	G	A	0	0		0	0		0	0		0	0
	chr05:26912326	T	C	0	0		0	0		0	0		0	0
	chr05:26912614	G	T	0	0		0	0		0	0		0	0
	chr05:26912666	T	C	0	0		0	0		0	0		0	0
	chr05:26912687	G	C	0	0		0	0		0	0		0	0
	chr05:26912710	G	C	0	0		0	0		0	0		0	0
	chr05:26912745	G	A	0	0		0	0		0	0		0	0
	chr05:26912815	G	A	0	0		0	0		0	0		0	0
	chr05:26914266	G	A	4	2		1	3		5	1		6	7
Os05g0549300	chr05:27261915	G	C	109	163	0.676147	120	232	0.675195	192	183	0.491477	186	180	0.448757	B	Conserved hypothetical protein.
	chr05:27261927	C	T	108	165		122	244		187	192		188	183
	chr05:27262053	C	T	144	233		146	299		223	192		198	222
	chr05:27262114	C	T	180	326		145	359		260	233		203	258
	chr05:27262160	C	T	193	389		168	402		281	281		224	292
	chr05:27262213	T	G	222	432		201	408		312	313		272	305
	chr05:27262253	A	T	206	464		211	415		283	316		253	308
	chr05:27262422	T	A	244	605		224	529		326	314		299	349
	chr05:27262624	C	T	255	576		241	503		325	351		256	342
	chr05:27262734	C	T	199	474		198	351		268	341		173	271
	chr05:27262789	G	A	189	434		172	305		249	269		123	202
	chr05:27262934	A	G	12	42		7	17		35	58		7	14
Os05g0559600	chr05:27860772	C	G	6	37	0.600775	10	3	0.620253	21	35	0.473301	38	21	0.698052	B	Glycosyl transferase, family 43 protein.
	chr05:27861145	A	C	8	14		15	11		23	44		64	20
	chr05:27861486	C	T	32	21		8	25		43	61		82	33
	chr05:27864713	C	T	19	36		13	31		38	33		19	13
	chr05:27864792	C	T	19	24		8	14		36	22		6	4
	chr05:27864794	T	C	19	23		6	14		34	22		6	2
Os06g0127900	chr06:1470865	C	T	11	0	0.538388	0	0	0.346645	15	27	0.446985	18	10	0.6848	B	Ribonucleotide reductase, Chloroplast biogenesis
	chr06:1470867	C	T	17	0		3	0		16	27		32	10
	chr06:1471635	G	A	296	379		296	152		110	132		287	119
	chr06:1472023	A	G	157	182		110	65		74	80		91	58
Os06g0130000	chr06:1593697	T	G	36	78	0.652361	25	64	0.691892	51	50	0.569507	14	33	0.422414	B	AAA-type ATPase, Plant spastin, Defense response, Leaf senescence
	chr06:1595529	G	T	45	74		32	64		76	46		35	31
	chr06:1597045	A	G	0	0		0	0		0	0		0	1
	chr06:1597129	C	G	0	0		0	0		0	0		0	1
	chr06:1597182	A	G	0	0		0	0		0	0		0	1
Os06g0130800	chr06:1643527	C	T	75	100	0.575053	9	13	0.648148	116	126	0.518167	214	261	0.460987	B	Winged helix repressor DNA-binding domain containing protein.
	chr06:1643634	A	C	63	86		5	11		106	90		184	208
	chr06:1643635	A	C	63	86		5	11		106	89		181	208
Os06g0148600	chr06:2531044	C	A	41	0	0.384615	44	46	0.451505	74	64	0.507865	59	65	0.414085	B	Cyclin-like F-box domain containing protein.
	chr06:2531405	A	G	23	24		47	32		60	70		49	52
	chr06:2531480	A	T	21	22		36	23		43	39		19	41
	chr06:2531526	G	T	14	15		19	19		27	26		12	28
	chr06:2531548	C	T	13	9		18	15		22	20		8	22
Os06g0160100	chr06:3055933	G	T	0	0	0.421335	0	0	0.382637	0	0	0.404117	0	0	0.410112	B	Similar to Histones H3 and H4 (ISS).
	chr06:3056084	C	T	0	0		0	0		0	0		4	0
	chr06:3056106	T	C	206	10		29	2		17	1		13	2
	chr06:3056584	C	G	787	417		68	24		61	66		24	34
	chr06:3056588	A	C	760	433		65	25		61	68		24	34
	chr06:3056593	A	T	737	453		65	26		59	75		26	36
	chr06:3056615	A	G	683	549		63	33		56	102		21	44
	chr06:3056643	G	A	522	583		51	34		51	105		16	47
	chr06:3056659	G	C	406	541		43	33		39	99		15	43
	chr06:3057906	G	A	0	0		0	15		7	10		20	19
	chr06:3057912	C	T	0	0		0	15		7	7		18	19
	chr06:3057921	A	G	0	0		0	15		8	8		20	19
	chr06:3057930	A	G	0	0		0	16		7	9		18	18
Os06g0167100	chr06:3376580	T	C	0	0	0.571429	0	0	0.576923	0	1	0.666667	0	1	0.616667	B	Armadillo-like helical domain containing protein.
	chr06:3386136	T	G	36	48		66	90		68	33		37	22
Os06g0167125	chr06:3385325	C	T	0	0	0.571429	0	0	0.576923	0	0	0.673267	0	0	0.627119	B	Non-protein coding transcript.
	chr06:3386136	T	G	36	48		66	90		68	33		37	22
Os06g0191200	chr06:4612349	A	G	5	0	0.612306	5	8	0.507652	3	20	0.407165	8	11	0.535663	B	Similar to zinc ion binding.
	chr06:4612351	G	A	5	0		5	8		3	20		8	11
	chr06:4612372	G	A	8	0		7	0		9	0		10	0
	chr06:4612745	C	G	24	0		25	40		29	55		46	37
	chr06:4612780	A	G	25	3		23	43		29	63		43	42
	chr06:4612855	C	A	38	13		34	47		35	97		65	48
	chr06:4613564	A	G	41	32		36	58		43	108		64	60
	chr06:4613580	T	G	44	33		40	61		43	109		64	61
	chr06:4613584	A	T	44	33		40	63		43	107		64	61
	chr06:4613672	G	A	43	80		61	91		47	108		72	66
	chr06:4613759	T	A	47	88		55	94		50	105		62	71
	chr06:4613840	G	A	44	124		58	108		47	99		55	82
	chr06:4613843	C	T	44	125		58	113		46	101		56	84
	chr06:4613942	T	C	47	147		77	121		43	111		63	80
	chr06:4613971	C	T	48	150		80	114		40	115		58	73
	chr06:4613995	A	G	52	144		78	98		45	113		58	75
	chr06:4614707	T	C	44	165		87	145		42	109		51	88
	chr06:4614820	C	A	42	92		87	91		49	59		46	42
	chr06:4615184	C	G	44	62		90	59		47	38		47	25
	chr06:4615214	T	C	48	39		89	45		51	26		49	19
	chr06:4615222	C	T	48	0		88	0		51	0		48	0
	chr06:4615230	T	C	47	0		90	0		52	0		48	0
	chr06:4615241	A	T	51	0		91	0		52	0		46	0
	chr06:4615282	A	T	46	57		70	38		49	22		43	16
	chr06:4615293	T	C	48	57		74	38		45	22		47	16
	chr06:4615386	T	C	46	101		64	81		42	37		57	47
	chr06:4615431	G	A	42	94		62	66		38	38		55	49
	chr06:4615458	T	G	43	96		52	55		32	36		54	42
	chr06:4615621	C	T	20	32		24	25		22	2		35	25
	chr06:4615632	A	G	20	32		23	24		21	1		36	25
	chr06:4615701	G	C	13	27		18	15		18	0		25	24
	chr06:4615738	T	C	11	25		14	9		16	0		19	22
Os06g0225900	chr06:6503746	A	G	0	0	0.660633	0	0	0.627586	1	0	0.587748	0	0	0.639229	B	Similar to ATP binding / ATPase/ nucleoside-triphosphatase/ nucleotide binding.
	chr06:6503784	C	T	1	1		10	5		8	6		9	1
	chr06:6503805	A	G	2	1		16	11		10	16		15	13
	chr06:6503850	A	G	3	1		22	13		20	24		28	22
	chr06:6503858	G	T	3	1		22	13		20	24		26	22
	chr06:6503971	A	G	24	2		26	16		76	16		74	17
	chr06:6504054	A	G	21	57		33	78		71	58		74	38
	chr06:6504058	A	T	21	55		33	78		73	60		73	39
	chr06:6504357	A	G	0	28		0	21		24	19		30	15
	chr06:6505298	G	A	0	0		0	24		28	12		19	19
	chr06:6507517	A	C	0	0		0	14		24	14		17	20
Os06g0235850	chr06:7078089	C	G	28	152	0.626126	9	27	0.681818	26	110	0.466507	162	73	0.696798	B	Conserved hypothetical protein.
	chr06:7078243	T	A	33	156		16	29		41	110		170	86
	chr06:7078662	A	C	19	2		10	0		11	2		6	2
	chr06:7078815	G	A	40	37		0	6		24	1		11	0
	chr06:7078858	G	A	41	49		0	13		32	0		14	0
	chr06:7078986	A	T	18	0		0	0		7	0		2	0
	chr06:7078990	A	G	18	0		0	0		7	0		3	0
	chr06:7079173	C	T	29	12		0	0		19	0		2	0
	chr06:7079215	G	A	23	9		0	0		19	0		0	0
	chr06:7079366	G	C	0	0		0	0		6	0		0	0
	chr06:7079454	T	C	0	0		0	0		3	0		0	0
Os06g0236266	chr06:7086800	G	T	91	170	0.559072	67	81	0.617391	55	98	0.586498	40	28	0.577519	B	Conserved hypothetical protein.
	chr06:7086884	C	T	0	0		2	6		0	0		3	1
	chr06:7086944	T	C	0	0		2	6		0	0		2	1
	chr06:7087054	A	C	0	0		0	17		0	0		13	6
	chr06:7087082	T	G	0	0		0	17		0	0		12	5
	chr06:7087208	A	C	0	0		0	14		0	0		10	5
	chr06:7087595	T	C	0	0		0	6		0	0		5	5
	chr06:7087811	G	A	16	0		0	8		6	0		5	3
	chr06:7087959	G	A	34	13		0	7		6	0		3	2
	chr06:7088151	C	T	33	41		9	19		12	0		7	7
	chr06:7088170	T	C	38	45		10	22		12	0		9	7
	chr06:7088271	G	A	36	51		16	16		8	0		8	9
	chr06:7088275	C	A	36	52		16	15		8	0		8	9
	chr06:7088282	C	T	38	49		16	15		9	0		8	9
	chr06:7088290	T	C	38	45		16	14		9	0		8	8
	chr06:7088384	G	A	29	35		11	11		7	0		4	2
	chr06:7088392	C	T	29	29		11	10		7	0		4	2
Os06g0308800	chr06:11714201	A	G	1	40	0.679545	45	27	0.432234	36	79	0.381883	67	48	0.574713	B	Protein of unknown function DUF605 family protein.
	chr06:11714747	T	C	5	52		41	34		40	81		77	58
	chr06:11716525	A	G	80	131		45	31		96	112		105	67
	chr06:11716837	T	C	55	76		24	26		43	76		51	49
Os06g0316100	chr06:12197497	T	A	1	0	0.581395	0	1	0.660377	0	2	0.447552	2	2	0.567308	B	Similar to adhesin FhaB.
	chr06:12198029	A	G	21	45		14	53		33	66		98	61
	chr06:12200392	T	G	9	5		22	8		25	5		11	23
	chr06:12200538	C	T	5	0		0	8		6	6		7	4
Os06g0342500	chr06:13690573	C	T	0	0	0.604478	2	0	0.616667	3	2	0.428571	1	0	0.488095	B	K Homology, type 1, subgroup domain containing protein.
	chr06:13690707	G	T	1	17		10	16		4	3		2	5
	chr06:13692075	A	G	65	66		31	61		3	7		29	17
	chr06:13694464	A	G	22	41		42	55		3	2		5	12
	chr06:13694524	G	A	18	38		27	53		5	4		4	9
	chr06:13697487	G	A	0	0		3	0		0	2		0	0
	chr06:13697571	C	A	0	0		0	0		0	0		0	0
	chr06:13697821	C	A	0	0		0	0		0	3		0	0
	chr06:13697843	C	T	0	0		0	0		0	1		0	0
Os06g0365700	chr06:15254069	C	G	99	141	0.634081	129	141	0.54755	86	70	0.513555	69	50	0.550336	B	Hypothetical gene.
	chr06:15254139	T	C	131	212		131	158		120	105		101	79
	chr06:15254171	G	A	128	227		137	170		122	115		107	89
	chr06:15254219	T	C	144	240		153	190		145	133		117	101
	chr06:15254318	G	T	112	219		133	178		119	123		115	93
	chr06:15254393	C	T	71	148		102	113		71	82		65	57
Os06g0491800	chr06:16991833	C	G	0	0	0.373494	2	2	0.583908	1	1	0.326241	0	0	0.566667	B	HAT dimerisation domain containing protein.
	chr06:16991886	C	T	9	8		9	8		3	7		0	0
	chr06:16992191	T	A	18	24		30	53		11	24		2	5
	chr06:16992437	C	T	20	24		32	65		6	22		6	7
	chr06:16992442	A	G	21	24		33	66		6	22		6	8
	chr06:16992850	A	G	23	8		28	31		5	9		0	3
	chr06:16993176	A	T	10	0		13	0		1	3		0	0
	chr06:16993200	A	G	8	0		8	0		3	4		0	0
	chr06:16993973	C	T	22	0		13	0		4	0		8	0
	chr06:16993991	T	C	25	5		13	29		6	3		12	3
Os06g0502900	chr06:17812116	C	T	0	0	0.444444	0	0	0.327869	0	0	0.635659	0	0	0.5	B	Similar to DGCR14 protein.
	chr06:17813261	A	G	0	2		22	14		21	12		0	16
	chr06:17813300	A	G	0	2		23	18		21	12		0	12
	chr06:17813331	C	T	0	0		17	16		19	10		0	18
	chr06:17813714	C	T	1	0		20	12		12	13		14	8
	chr06:17815433	C	T	1	0		13	0		1	0		7	0
	chr06:17815455	A	G	1	0		13	0		2	0		7	0
	chr06:17815461	G	T	1	0		13	0		2	0		8	0
	chr06:17815533	A	C	0	0		2	0		0	0		0	0
	chr06:17815753	G	T	1	0		0	0		2	0		9	0
	chr06:17815776	G	A	0	0		0	0		2	0		9	0
Os06g0526600	chr06:19516640	A	G	1	0	0.635531	0	0	0.42	0	0	0.64433	0	1	0.582474	B	DEAD-box helicase ATP-binding protein, Response to abiotic stress (salt, dehydration, ABA, blue and red light)
	chr06:19516849	T	A	18	0		14	0		10	3		1	10
	chr06:19516915	T	G	30	12		26	1		32	9		8	11
	chr06:19516922	G	C	33	17		30	1		32	10		9	11
	chr06:19520819	T	G	31	59		5	20		13	12		17	18
	chr06:19520825	A	G	34	59		5	20		14	12		20	16
	chr06:19520862	A	G	32	53		6	17		15	17		19	10
	chr06:19523409	T	C	12	83		1	4		6	6		16	4
	chr06:19523550	T	A	8	52		0	0		3	0		10	0
	chr06:19523639	T	C	0	12		0	0		0	0		13	0
Os06g0535300	chr06:20035282	A	G	26	52	0.64557	78	119	0.600823	43	39	0.51495	41	22	0.663717	B	Similar to AFL190Cp.
	chr06:20036288	C	T	32	36		91	103		42	34		19	8
	chr06:20037045	C	T	14	41		12	38		19	37		4	2
	chr06:20037143	T	C	12	24		12	29		19	31		6	5
	chr06:20038446	C	T	0	0		0	3		8	1		1	1
	chr06:20039792	T	C	0	0		1	0		13	2		2	0
	chr06:20040824	T	C	0	0		0	0		11	2		2	0
Os06g0556000	chr06:21190888	C	G	49	60	0.508475	46	58	0.602241	136	183	0.457801	133	83	0.638418	B	Amino acid permease, Transport of amino acids
	chr06:21191098	A	G	44	52		38	69		118	141		109	61
	chr06:21191370	T	C	81	68		58	88		104	100		97	48
Os06g0556101	chr06:21190888	C	G	49	60	0.508475	46	58	0.602241	136	183	0.457801	133	83	0.638418	B	Hypothetical protein.
	chr06:21191098	A	G	44	52		38	69		118	141		109	61
	chr06:21191370	T	C	81	68		58	88		104	100		97	48
Os06g0614300	chr06:24574484	G	T	1	0	0.323944	0	0	0.417808	0	1	0.35249	0	0	0.67027	B	C-CAP/cofactor C-like domain domain containing protein.
	chr06:24574756	G	T	4	0		0	0		11	15		16	8
	chr06:24576358	G	A	10	0		18	0		23	39		28	14
	chr06:24577287	G	A	16	0		23	0		20	30		31	10
	chr06:24577328	T	G	12	0		25	6		21	52		26	11
	chr06:24581783	C	T	5	23		19	55		17	32		23	18
Os06g0639600	chr06:26007083	A	T	3	0	0.678363	4	0	0.685393	1	2	0.447736	1	2	0.585242	B	Similar to Elongator component.
	chr06:26007137	C	T	8	1		15	0		11	17		7	8
	chr06:26007443	C	T	62	72		43	50		142	138		157	116
	chr06:26008569	G	A	40	80		29	71		111	174		166	138
	chr06:26008632	T	C	35	75		26	58		108	160		156	132
	chr06:26009420	G	T	24	64		18	56		132	146		191	120
	chr06:26009460	C	T	21	62		16	49		126	138		197	120
	chr06:26009510	T	A	17	70		14	58		118	139		194	120
	chr06:26010227	C	A	10	40		3	24		52	74		81	59
Os06g0656800	chr06:26957654	A	T	5	0	0.468085	3	5	0.611111	4	2	0.454545	0	1	0.680851	B	FAS1 domain domain containing protein.
	chr06:26957838	G	A	10	11		2	3		3	5		16	7
	chr06:26957839	C	A	10	11		2	3		3	5		16	7
Os06g0690700	chr06:28789202	A	G	12	43	0.681529	9	30	0.555556	14	9	0.37037	17	13	0.520833	B	Similar to Potential cadmium/zinc-transporting ATPase HMA1 (EC 3.6.3.3) (EC 3.6.3.5).
	chr06:28790184	A	G	10	38		13	24		6	13		13	17
	chr06:28791688	G	A	28	18		20	16		0	8		13	15
	chr06:28794646	T	C	0	8		14	0		0	4		7	1
	chr06:28797022	C	T	0	0		0	0		0	0		0	0
	chr06:28797058	C	T	0	0		0	0		0	0		0	0
	chr06:28797122	C	T	0	0		0	0		0	0		0	0
	chr06:28797240	G	A	0	0		0	0		0	0		0	0
Os06g0708300	chr06:29970177	G	A	42	79	0.675	53	52	0.484375	84	124	0.417526	95	126	0.432243	B	Similar to RER1A protein.
	chr06:29970210	A	G	36	75		46	41		78	102		90	117
	chr06:29970475	G	A	0	8		0	0		0	0		0	0
Os06g0712500	chr06:30138492	T	C	22	17	0.668329	14	18	0.692737	72	58	0.520979	52	53	0.530093	B	Similar to Glycosyltransferase QUASIMODO1 (EC 2.4.1.-).
	chr06:30139981	T	A	45	84		22	50		97	93		70	64
	chr06:30140015	C	T	46	84		18	49		89	83		59	54
	chr06:30140973	G	A	20	83		1	7		40	40		48	32
Os06g0714000	chr06:30274475	G	A	0	0	0.504886	0	0	0.658019	0	0	0.622889	0	0	0.454068	B	Uncharacterised protein family UPF0183 domain containing protein.
	chr06:30274649	G	T	32	30		32	45		73	54		28	30
	chr06:30275687	A	T	58	58		65	125		135	81		75	71
	chr06:30276735	A	T	62	67		48	109		124	66		70	107
Os06g0716050	chr06:30413760	A	C	0	0	0.447761	0	0	0.633803	0	0	0.397129	3	0	0.564655	B	Hypothetical gene.
	chr06:30413862	T	A	92	85		19	36		41	57		60	45
	chr06:30414061	C	T	130	95		33	54		42	69		68	56
Os06g0716800	chr06:30452615	G	A	46	17	0.586957	25	51	0.658	61	23	0.666667	31	15	0.534221	B	bZIP transcription factor, Modulation of phenolamide metabolites and rice immunity
	chr06:30452772	C	A	42	54		32	60		111	63		62	50
	chr06:30452786	G	A	45	63		37	65		133	60		68	56
	chr06:30455019	G	A	24	54		45	66		105	50		53	53
	chr06:30455163	A	G	25	61		30	83		114	66		63	62
	chr06:30456117	T	C	8	21		2	4		20	10		4	9
Os06g0728600	chr06:31013876	C	T	0	0	0.533557	0	0	0.526221	0	0	0.59673	0	0	0.599398	B	EPS15 homology (EH) domain containing protein.
	chr06:31015188	T	C	20	0		0	0		1	12		5	2
	chr06:31015321	C	T	27	0		0	0		3	9		14	6
	chr06:31015328	G	A	24	0		0	0		3	12		14	6
	chr06:31017198	A	G	12	0		18	57		4	11		25	12
	chr06:31018194	C	T	4	23		33	52		9	10		15	13
	chr06:31019840	A	G	57	68		56	40		46	25		37	20
	chr06:31020452	C	A	63	104		68	47		66	28		37	34
	chr06:31021008	T	G	71	123		87	95		87	41		52	40
Os07g0100300	chr07:17600	C	G	0	0	0.50996	2	2	0.689655	1	6	0.38422	5	6	0.607232	B	Conserved hypothetical protein.
	chr07:17979	T	A	17	0		25	23		24	41		71	62
	chr07:18476	A	G	19	14		24	22		49	74		73	59
	chr07:19107	T	C	18	13		0	39		55	65		106	53
	chr07:20400	G	C	32	50		21	63		47	78		106	68
	chr07:20638	C	T	36	51		27	54		46	90		121	65
	chr07:21226	T	G	1	0		0	14		2	5		4	2
	chr07:21351	A	T	0	0		0	3		0	0		1	0
Os07g0100500	chr07:40228	G	A	12	21	0.545946	12	31	0.526144	15	19	0.493976	27	11	0.517606	B	Conserved hypothetical protein.
	chr07:40650	T	G	14	20		16	25		13	23		22	26
	chr07:40670	T	C	15	22		19	32		17	27		23	30
	chr07:41414	A	C	18	21		51	37		42	28		42	36
	chr07:41552	G	T	25	17		47	36		36	29		33	34
Os07g0105700	chr07:308516	A	G	53	88	0.586758	82	99	0.547794	18	40	0.331818	43	16	0.663462	B	Class-XIV kinesin
	chr07:308543	A	G	48	99		81	95		19	47		40	21
	chr07:309069	T	C	36	49		50	61		22	34		29	13
	chr07:309912	A	G	44	21		33	43		14	26		26	20
Os07g0105750	chr07:307799	C	T	0	0	0.586758	0	0	0.547794	0	0	0.331818	1	0	0.620087	B	Non-protein coding transcript.
	chr07:308138	C	G	0	0		0	0		0	0		3	5
	chr07:308516	A	G	53	88		82	99		18	40		43	16
	chr07:308543	A	G	48	99		81	95		19	47		40	21
	chr07:308669	T	A	0	0		0	0		0	0		0	6
	chr07:308679	A	G	0	0		0	0		0	0		0	6
	chr07:309069	T	C	36	49		50	61		22	34		29	13
	chr07:309188	A	G	0	0		0	0		0	0		0	0
	chr07:309243	G	A	0	0		0	0		0	0		0	0
	chr07:309752	A	G	0	0		0	0		0	0		0	0
	chr07:309809	G	A	0	0		0	0		0	0		0	0
	chr07:309912	A	G	44	21		33	43		14	26		26	20
	chr07:310056	T	C	0	0		0	0		0	0		0	0
	chr07:310625	G	A	0	0		0	0		0	0		0	0
	chr07:311130	G	A	0	0		0	0		0	0		0	0
	chr07:311648	T	C	0	0		0	0		0	0		0	0
Os07g0159500	chr07:3184839	C	T	86	111	0.562201	40	72	0.625551	53	39	0.535714	107	78	0.563275	B	Conserved hypothetical protein.
	chr07:3184888	A	G	87	101		38	57		60	46		108	71
	chr07:3187140	T	G	10	23		7	13		7	19		12	27
Os07g0159550	chr07:3184839	C	T	86	111	0.562201	40	72	0.625551	53	39	0.535714	107	78	0.563275	B	Hypothetical gene.
	chr07:3184888	A	G	87	101		38	57		60	46		108	71
	chr07:3185614	A	G	0	0		0	0		0	0		0	0
	chr07:3185720	C	T	0	0		0	0		0	0		0	0
	chr07:3186070	T	C	0	0		0	0		0	0		0	0
	chr07:3186155	C	T	0	0		0	0		0	0		0	0
	chr07:3186340	C	T	0	0		0	0		0	0		0	0
	chr07:3186544	G	T	0	0		0	0		0	0		0	0
	chr07:3186545	A	C	0	0		0	0		0	0		0	0
	chr07:3187140	T	G	10	23		7	13		7	19		12	27
Os07g0207700	chr07:5805479	T	C	7	4	0.67619	1	7	0.698113	7	19	0.387387	3	7	0.485294	B	Protein containing CTD phosphatase domain, Seed shattering
	chr07:5805554	A	G	0	0		0	0		0	0		0	0
	chr07:5805846	T	C	0	0		0	0		0	0		0	0
	chr07:5805963	G	A	0	0		0	0		0	0		0	0
	chr07:5807250	C	T	0	0		0	0		0	0		0	0
	chr07:5811009	A	G	27	67		15	30		36	49		30	28
Os07g0258400	chr07:8966139	G	A	0	35	0.64095	0	17	0.523316	23	10	0.492308	30	13	0.675	B	OsNramp1 (Integral membrane protein).
	chr07:8967253	G	A	0	37		0	20		19	10		26	19
	chr07:8968446	G	A	19	27		17	11		20	28		48	23
	chr07:8968913	T	C	22	34		25	9		24	29		46	25
	chr07:8969233	A	T	17	32		15	11		27	26		46	22
	chr07:8969937	G	T	41	38		23	22		28	31		48	17
	chr07:8970392	C	G	18	11		11	9		15	27		25	11
	chr07:8970518	T	A	4	2		1	2		4	4		1	0
Os07g0281000	chr07:10678942	A	G	43	98	0.581861	32	67	0.611486	66	71	0.446701	72	76	0.571329	B	Nucleotide-binding, alpha-beta plait domain containing protein.
	chr07:10679230	G	T	78	88		45	64		96	117		172	106
	chr07:10679232	C	A	75	88		45	64		90	116		163	106
	chr07:10679247	C	T	70	92		42	71		91	109		151	112
	chr07:10679580	A	G	57	82		27	65		88	104		129	97
	chr07:10682114	T	C	32	39		35	31		82	90		110	86
	chr07:10683051	T	C	0	7		4	0		15	47		24	33
Os07g0474700	chr07:17126544	G	T	153	81	0.313916	90	170	0.580861	152	155	0.492101	129	149	0.484264	B	Similar to cDNA, clone: J090064H24, full insert sequence.
	chr07:17126720	C	T	164	83		114	178		173	168		143	167
	chr07:17126768	T	A	153	72		108	175		156	164		137	153
	chr07:17127776	C	T	1	0		2	0		0	1		0	0
	chr07:17127943	C	T	1	0		1	0		0	3		0	1
	chr07:17127991	A	G	0	0		1	0		0	4		0	1
	chr07:17128236	T	A	1	0		10	0		0	7		2	1
	chr07:17128895	C	G	20	0		44	0		0	12		5	5
	chr07:17129567	A	G	121	40		58	65		112	80		51	25
	chr07:17129685	T	C	18	8		6	10		20	29		7	3
	chr07:17129729	T	G	4	7		4	9		10	20		3	3
Os07g0476500	chr07:17259547	C	T	80	104	0.565217	49	68	0.581197	284	182	0.609442	117	130	0.473684	B	Cyclophilin 21 protein, Oxidative stress tolerance, Regulation of peroxidase activity
Os07g0495900	chr07:18556677	T	C	0	5	0.60741	0	2	0.526984	10	0	0.567204	1	0	0.67757	B	DNA replication helicase 2_4, Salt stress response
	chr07:18557068	C	T	8	9		0	8		17	7		6	2
	chr07:18562734	G	A	96	28		37	25		44	14		52	9
	chr07:18563950	A	C	125	205		130	158		60	69		106	48
	chr07:18564145	T	C	123	195		126	170		68	66		112	60
	chr07:18564373	G	T	157	214		156	121		88	60		156	58
	chr07:18564375	A	T	169	201		156	121		88	60		157	58
	chr07:18564516	G	A	150	283		136	179		95	71		144	78
	chr07:18564739	A	G	145	320		117	151		96	81		107	68
	chr07:18564901	A	T	59	115		34	56		59	31		28	24
	chr07:18565078	T	G	17	48		2	5		8	24		1	9
Os07g0555250	chr07:22125521	C	A	0	0	0.371831	0	0	0.64486	0	3	0.365314	0	0	0.5	B	Non-protein coding transcript.
	chr07:22126171	C	T	24	0		0	0		0	13		0	0
	chr07:22126610	T	A	7	0		0	0		0	3		0	0
	chr07:22126831	A	C	0	0		0	0		0	2		0	0
	chr07:22126964	G	A	0	0		0	0		0	1		0	0
	chr07:22127258	T	C	0	0		0	0		0	5		0	0
	chr07:22127406	A	G	0	0		0	0		0	1		0	0
	chr07:22127535	A	T	0	0		0	0		0	5		0	0
	chr07:22128501	C	T	0	0		0	0		0	0		0	0
	chr07:22128773	T	C	13	10		2	8		4	14		2	11
	chr07:22128903	C	G	21	21		8	14		13	10		11	8
	chr07:22128939	G	A	29	24		13	17		16	19		17	14
	chr07:22128952	A	C	30	24		13	19		16	20		15	16
	chr07:22129321	A	G	58	26		25	37		25	34		23	25
	chr07:22129561	G	A	41	27		15	43		25	42		26	20
Os07g0555400	chr07:22128773	T	C	13	10	0.407407	2	8	0.64486	4	14	0.415966	2	11	0.5	B	Conserved hypothetical protein.
	chr07:22128903	C	G	21	21		8	14		13	10		11	8
	chr07:22128939	G	A	29	24		13	17		16	19		17	14
	chr07:22128952	A	C	30	24		13	19		16	20		15	16
	chr07:22129321	A	G	58	26		25	37		25	34		23	25
	chr07:22129561	G	A	41	27		15	43		25	42		26	20
Os07g0568500	chr07:22851785	G	T	101	177	0.655376	155	286	0.62885	51	51	0.475096	144	80	0.613394	B	Peptidase aspartic, active site domain containing protein.
	chr07:22851970	T	C	86	164		184	331		52	53		179	107
	chr07:22853436	T	C	47	104		155	220		21	33		80	67
Os07g0623100	chr07:25776804	G	A	63	119	0.653846	35	50	0.588235	59	55	0.517544	100	56	0.641026	B	Similar to ER66 protein (Fragment).
Os08g0101100	chr08:71799	G	A	158	127	0.420561	62	88	0.552316	22	19	0.560241	27	44	0.363971	B	High mobility group, HMG1/HMG2 domain containing protein.
	chr08:72058	G	A	122	91		60	91		25	16		16	35
	chr08:72210	A	G	108	72		72	73		23	19		26	42
	chr08:72285	T	C	108	70		67	70		23	19		30	52
Os08g0103600	chr08:201413	G	A	0	0	0.68523	0	0	0.670713	0	5	0.513957	0	2	0.672549	B	BTB domain containing protein.
	chr08:201521	T	A	25	38		15	30		43	53		45	36
	chr08:201570	A	G	42	80		26	78		96	89		113	75
	chr08:201744	C	A	77	172		63	120		181	183		297	128
	chr08:202591	C	T	61	146		61	110		161	135		301	142
	chr08:202599	G	A	55	130		52	104		145	127		273	118
Os08g0135600	chr08:2013231	T	G	1	0	0.550827	4	0	0.318966	15	0	0.654848	55	0	0.662541	B	Similar to predicted protein.
	chr08:2013235	T	C	1	0		4	0		9	0		29	0
	chr08:2013242	G	T	1	0		4	0		6	0		19	0
	chr08:2013244	A	G	1	0		4	0		6	0		19	0
	chr08:2013264	A	T	0	0		1	0		4	0		1	0
	chr08:2013268	T	A	0	0		1	0		6	0		4	0
	chr08:2013272	C	T	0	0		1	0		6	0		5	0
	chr08:2013313	G	A	15	10		6	1		28	8		28	11
	chr08:2013344	A	C	23	23		9	3		39	20		34	24
	chr08:2013354	T	C	23	29		12	3		45	24		35	26
	chr08:2013359	A	T	23	33		12	3		45	24		36	27
	chr08:2013402	T	C	34	53		12	7		70	49		54	38
	chr08:2013403	C	T	34	53		12	7		71	49		53	38
	chr08:2013408	G	A	34	54		11	7		71	50		51	44
	chr08:2013455	G	A	38	51		14	8		82	57		60	45
	chr08:2013993	A	C	50	59		18	11		107	67		89	48
	chr08:2014137	A	T	50	50		15	10		97	62		93	48
	chr08:2014166	T	A	52	51		18	14		109	67		97	60
	chr08:2014669	C	T	0	0		0	0		17	0		7	0
	chr08:2014680	G	T	0	0		0	0		17	0		7	0
	chr08:2014712	T	C	0	0		0	0		19	0		9	0
	chr08:2014713	C	T	0	0		0	0		19	0		9	0
	chr08:2014718	A	T	0	0		0	0		17	0		9	0
Os08g0155000	chr08:3166956	G	A	128	113	0.627985	144	155	0.529096	126	111	0.503889	168	97	0.659343	B	Similar to predicted protein.
	chr08:3166989	C	T	287	445		318	364		281	304		420	226
	chr08:3167035	T	C	371	631		420	482		363	381		520	279
	chr08:3167151	A	G	513	926		555	622		493	484		715	335
	chr08:3169750	C	T	583	1067		664	741		551	506		846	443
	chr08:3170552	A	G	3	0		3	0		0	0		2	0
Os08g0156700	chr08:3285187	T	C	20	22	0.593548	20	21	0.600522	108	44	0.657792	82	62	0.581119	B	Similar to VAP27.
	chr08:3285253	A	G	26	19		31	35		163	84		134	84
	chr08:3285382	G	A	28	45		38	59		222	114		167	111
	chr08:3288009	T	C	26	48		44	55		271	129		201	132
	chr08:3288572	G	A	19	36		18	38		171	96		170	150
	chr08:3289675	T	C	7	14		2	22		78	60		77	60
Os08g0157800	chr08:3382805	G	A	12	38	0.657971	4	21	0.619632	19	3	0.671756	11	8	0.476821	B	Conserved hypothetical protein.
	chr08:3385132	T	G	32	60		14	26		16	9		20	23
	chr08:3385213	T	A	41	64		17	25		15	14		21	28
	chr08:3385570	A	G	17	32		12	15		20	9		11	10
	chr08:3385585	A	T	16	33		15	14		18	8		9	10
Os08g0157850	chr08:3382805	G	A	12	38	0.657971	4	21	0.619632	19	3	0.671756	11	8	0.476821	B	Non-protein coding transcript.
	chr08:3385132	T	G	32	60		14	26		16	9		20	23
	chr08:3385213	T	A	41	64		17	25		15	14		21	28
	chr08:3385570	A	G	17	32		12	15		20	9		11	10
	chr08:3385585	A	T	16	33		15	14		18	8		9	10
	chr08:3386115	G	A	0	0		0	0		0	0		0	0
	chr08:3386522	A	C	0	0		0	0		0	0		0	0
	chr08:3386561	A	T	0	0		0	0		0	0		0	0
Os08g0172200	chr08:4237050	T	C	0	4	0.672185	0	0	0.693617	6	8	0.531469	2	1	0.432749	B	UvrB/UvrC protein domain containing protein.
	chr08:4237156	A	G	0	9		0	0		15	11		5	2
	chr08:4237274	C	T	0	21		0	0		24	14		6	5
	chr08:4239973	G	A	0	25		20	38		42	33		7	11
	chr08:4241740	C	T	2	16		19	49		30	16		6	13
	chr08:4242133	T	A	31	43		9	24		33	40		10	25
	chr08:4242150	G	A	33	45		8	24		40	40		15	23
	chr08:4242315	A	G	33	40		16	28		38	39		23	17
Os08g0176800	chr08:4496703	T	C	0	0	0.622283	0	0	0.642336	1	0	0.572785	1	0	0.642984	B	Similar to mRNA-associated protein mrnp 41 (Rae1 protein homolog).
	chr08:4497029	A	G	139	229		147	264		361	270		361	201
Os08g0225100	chr08:7617013	A	C	32	18	0.36	10	13	0.565217	47	41	0.534091	22	27	0.44898	B	Similar to predicted protein.
Os08g0233400	chr08:8107966	A	T	17	43	0.468085	0	13	0.45614	12	7	0.644628	6	4	0.506494	B	Ankyrin repeat domain containing protein.
	chr08:8107992	G	T	20	43		0	13		15	8		4	6
	chr08:8112920	G	A	23	1		16	0		14	6		9	6
	chr08:8113934	G	A	22	1		15	0		20	16		11	12
	chr08:8114855	C	T	18	0		0	0		17	6		9	10
Os08g0236900	chr08:8307831	A	C	20	24	0.357239	5	6	0.501484	11	1	0.473632	12	5	0.520584	B	Conserved hypothetical protein.
	chr08:8307888	A	G	21	24		4	10		12	2		10	8
	chr08:8307891	A	G	21	22		4	10		11	2		10	8
	chr08:8307893	C	T	26	22		4	10		12	2		11	8
	chr08:8307920	C	G	32	34		4	14		22	5		16	16
	chr08:8307960	C	T	30	37		4	21		23	6		18	15
	chr08:8307992	G	C	34	39		5	23		26	8		20	14
	chr08:8307999	T	C	36	40		5	23		26	9		20	14
	chr08:8308681	A	G	20	15		6	18		6	11		13	13
	chr08:8308769	C	T	26	32		9	21		12	17		13	14
	chr08:8308802	C	T	22	33		14	24		12	18		17	12
	chr08:8308977	C	T	25	33		14	21		11	25		21	13
	chr08:8309035	T	C	18	21		12	18		10	23		28	14
	chr08:8309150	G	T	23	16		14	16		9	15		13	8
	chr08:8309255	T	A	20	19		13	18		11	24		27	14
	chr08:8309446	G	A	15	16		8	15		15	20		20	18
	chr08:8309467	A	C	17	15		11	10		14	19		20	17
	chr08:8309480	T	C	17	15		10	11		14	19		20	18
	chr08:8309488	C	T	17	18		10	13		14	22		21	17
	chr08:8309492	A	G	17	16		10	10		13	21		21	18
	chr08:8309496	T	C	17	15		10	10		13	21		20	18
	chr08:8309552	G	T	16	15		10	7		17	21		12	12
	chr08:8309579	C	T	15	12		7	9		13	19		9	10
	chr08:8310824	C	A	18	0		5	0		6	11		0	9
	chr08:8310896	T	C	19	0		7	0		8	9		0	10
	chr08:8310905	G	T	22	0		7	0		8	8		0	8
	chr08:8310910	G	T	22	0		7	0		9	7		0	5
	chr08:8310913	G	A	20	0		7	0		9	9		0	5
	chr08:8310935	A	T	17	0		6	0		7	8		0	4
	chr08:8310943	C	T	17	0		6	0		6	7		0	4
	chr08:8311231	C	T	22	0		8	0		6	2		0	0
	chr08:8311270	G	A	26	0		6	0		6	0		0	0
	chr08:8311272	G	T	26	0		6	0		6	0		0	0
	chr08:8311277	C	A	22	0		6	0		5	0		0	0
	chr08:8311294	A	C	22	0		6	0		4	0		0	0
	chr08:8311306	A	T	20	0		6	0		3	6		0	0
	chr08:8311320	C	A	21	0		5	0		5	8		0	0
	chr08:8311328	T	A	20	0		5	0		6	8		0	0
	chr08:8311404	G	A	21	0		5	0		10	12		0	2
	chr08:8311513	G	C	15	0		2	0		9	13		0	2
	chr08:8311523	G	A	16	0		5	0		8	14		0	2
	chr08:8311528	T	A	17	0		7	0		8	13		0	2
	chr08:8311551	A	T	16	0		7	0		4	14		0	2
	chr08:8311559	A	C	16	0		7	0		4	14		0	2
	chr08:8311628	T	A	14	0		6	0		4	12		0	0
	chr08:8311629	C	A	14	0		6	0		4	12		0	0
	chr08:8311651	A	G	11	0		5	0		4	12		0	0
	chr08:8311770	A	G	0	0		0	0		0	0		0	0
Os08g0270200	chr08:10329441	G	C	3	0	0.695833	3	0	0.563536	5	11	0.442308	12	12	0.669967	B	Exosome-associated family protein.
	chr08:10332752	A	G	51	136		51	78		92	117		151	75
	chr08:10335219	T	C	19	31		25	24		41	46		40	13
Os08g0326300	chr08:14331049	C	G	0	0	0.452756	0	0	0.545064	0	2	0.368421	0	0	0.619048	B	Transposase, MuDR, plant domain containing protein.
	chr08:14332232	G	A	17	0		10	0		0	1		1	0
	chr08:14332519	A	T	13	0		14	6		2	9		4	0
	chr08:14332696	C	T	15	0		16	10		6	10		0	0
	chr08:14333370	G	T	16	5		6	15		6	10		7	1
	chr08:14333952	T	C	9	51		16	43		18	46		14	10
	chr08:14334613	T	C	50	54		36	40		21	27		12	12
	chr08:14338289	C	A	19	5		8	13		10	3		1	1
Os08g0338600	chr08:15227659	C	G	13	6	0.523585	3	8	0.535211	14	27	0.469543	20	10	0.664407	B	Conserved hypothetical protein.
	chr08:15230515	T	G	41	55		16	12		91	93		96	48
	chr08:15230596	A	G	47	50		14	18		80	89		80	41
Os08g0364500	chr08:16873219	T	A	25	42	0.626866	17	20	0.540541	113	79	0.588542	110	112	0.495495	B	Conserved hypothetical protein.
Os08g0374200	chr08:17520923	C	T	83	36	0.566952	45	20	0.45749	48	47	0.597895	6	21	0.593548	B	Similar to Ubiquitin carrier protein.
	chr08:17521449	T	C	38	38		28	15		51	44		5	8
	chr08:17522951	A	G	31	125		61	78		185	100		81	34
Os08g0441900	chr08:21531354	A	G	9	1	0.64486	46	14	0.401575	0	16	0.509506	6	11	0.69084	B	Hypothetical conserved gene.
	chr08:21531731	A	C	8	1		32	14		6	23		13	10
	chr08:21531894	A	G	9	1		21	13		10	20		12	15
	chr08:21533042	G	C	4	30		22	27		53	33		60	22
	chr08:21533133	T	C	8	36		31	34		65	37		90	23
Os08g0449500	chr08:21954500	G	A	34	39	0.659483	0	46	0.609756	13	7	0.626866	19	6	0.678445	B	Conserved hypothetical protein.
	chr08:21955230	C	A	45	114		48	29		113	68		173	85
Os08g0453766	chr08:22219951	A	C	0	0	0.52549	0	0	0.50655	0	2	0.458607	0	2	0.565287	B	Hypothetical gene.
	chr08:22220276	T	C	33	44		14	17		43	51		56	36
	chr08:22220306	A	G	33	45		19	18		48	54		61	35
	chr08:22221906	A	G	47	37		22	17		60	60		63	36
	chr08:22222100	C	T	46	45		22	14		58	62		68	37
	chr08:22225882	T	C	33	30		13	16		45	57		32	37
	chr08:22226096	T	C	24	31		11	15		46	60		31	36
	chr08:22226132	G	A	17	21		7	8		32	54		28	36
	chr08:22227370	G	A	9	15		5	11		17	12		16	18
Os08g0453800	chr08:22220276	T	C	33	44	0.526112	14	17	0.518987	43	51	0.460938	56	36	0.56964	B	Serine/threonine protein kinase-related domain containing protein.
	chr08:22220306	A	G	33	45		19	18		48	54		61	35
	chr08:22221906	A	G	47	37		22	17		60	60		63	36
	chr08:22222100	C	T	46	45		22	14		58	62		68	37
	chr08:22225882	T	C	33	30		13	16		45	57		32	37
	chr08:22226096	T	C	24	31		11	15		46	60		31	36
	chr08:22226132	G	A	17	21		7	8		32	54		28	36
	chr08:22226481	G	A	0	0		0	0		0	0		0	0
	chr08:22227370	G	A	9	15		5	11		17	12		16	18
	chr08:22227441	C	A	3	4		1	7		5	4		9	4
Os08g0462300	chr08:22692672	A	G	150	250	0.650526	257	146	0.355575	111	195	0.38546	116	94	0.543726	B	Cyclin-like F-box domain containing protein.
	chr08:22693088	C	T	129	260		341	179		111	182		122	102
	chr08:22693979	T	C	53	108		136	80		59	71		48	44
Os08g0492400	chr08:24327509	A	G	0	6	0.44086	0	0	0.610526	6	0	0.57377	6	1	0.649351	B	C2 calcium-dependent membrane targeting domain containing protein.
	chr08:24327599	G	A	0	6		0	0		9	0		3	1
	chr08:24327894	T	C	0	12		0	0		5	0		4	3
	chr08:24328506	T	G	0	3		0	10		11	0		1	3
	chr08:24328688	G	A	0	2		0	9		9	0		1	3
	chr08:24331787	G	A	11	4		8	17		11	14		8	6
	chr08:24331872	G	A	19	8		17	14		10	19		14	7
	chr08:24332182	T	C	22	0		12	8		9	19		13	3
Os08g0541400	chr08:27090871	C	T	0	4	0.666667	0	0	0.62069	9	5	0.6875	9	5	0.62963	B	Peptidyl-prolyl cis-trans isomerase, FKBP-type domain containing protein.
	chr08:27090908	C	G	4	6		0	2		16	6		8	6
	chr08:27090973	A	G	9	8		0	8		23	16		17	11
	chr08:27093175	A	T	10	28		11	8		51	18		17	8
Os08g0543600	chr08:27210546	C	T	15	71	0.648396	43	14	0.603261	66	38	0.562821	38	31	0.546667	B	Alpha-isopropylmalate/homocitrate synthase, conserved site domain containing protein.
	chr08:27211858	A	T	28	131		76	106		102	81		89	73
	chr08:27212721	T	C	44	57		38	77		57	63		27	20
	chr08:27213037	A	T	34	65		30	45		47	36		26	14
	chr08:27213234	T	A	46	63		15	33		65	51		30	29
	chr08:27213335	C	T	59	52		9	34		56	42		20	16
	chr08:27213689	A	C	37	46		8	24		46	30		16	21
Os09g0240500	chr09:3074079	T	C	6	46	0.660079	0	0	0.42029	26	7	0.45045	7	6	0.375691	B	Similar to Sulfate transporter 4.1, chloroplast precursor (AST82).
	chr09:3077600	C	T	34	15		27	13		48	74		23	35
	chr09:3079404	C	T	42	87		53	45		67	100		36	72
	chr09:3091207	A	T	0	19		0	0		9	2		2	0
	chr09:3092770	G	A	2	0		0	0		0	0		0	0
	chr09:3092772	T	C	2	0		0	0		0	0		0	0
Os09g0279000	chr09:5838790	T	C	97	217	0.692771	63	61	0.507812	110	102	0.533613	45	59	0.459016	B	Similar to r-interacting factor1.
	chr09:5843882	T	G	5	13		0	4		17	9		11	7
Os09g0279050	chr09:5838790	T	C	97	217	0.691083	63	61	0.491935	110	102	0.518868	45	59	0.432692	B	Non-protein coding transcript.
Os09g0382400	chr09:12975461	C	T	29	50	0.632911	11	22	0.666667	63	33	0.65625	20	15	0.571429	B	Conserved hypothetical protein.
Os09g0383400	chr09:13018837	T	A	0	0	0.470199	0	0	0.535088	0	2	0.621118	0	0	0.54321	B	DEAD-like helicase, N-terminal domain containing protein.
	chr09:13020023	C	T	0	0		0	9		13	11		13	0
	chr09:13021349	C	T	30	22		17	15		30	13		28	23
	chr09:13021694	A	G	36	38		19	26		32	23		34	32
	chr09:13022056	T	C	0	0		0	0		0	0		0	1
	chr09:13022689	T	C	14	11		17	11		25	12		13	18
Os09g0421700	chr09:15240823	A	C	891	2075	0.693668	1389	1969	0.597256	2387	2460	0.494458	1911	1537	0.551591	B	Zinc finger, U1-type domain containing protein.
	chr09:15240824	A	C	890	2078		1390	1969		2379	2464		1909	1536
	chr09:15241066	T	C	924	1968		1405	2050		2364	2333		1824	1454
	chr09:15241131	G	C	886	1992		1347	2081		2370	2467		1852	1509
	chr09:15241338	G	T	728	1636		945	1540		1896	1930		1510	1227
	chr09:15242455	A	G	185	450		245	358		559	569		456	429
Os09g0473300	chr09:18085579	A	G	1	0	0.615854	0	0	0.56	1	0	0.65	1	0	0.453237	B	Similar to Methylcytosine binding domain protein.
	chr09:18086789	A	G	17	33		36	75		55	31		29	39
	chr09:18087308	T	C	21	40		38	47		36	16		20	21
	chr09:18087571	C	A	24	28		36	18		12	9		13	16
Os09g0497000	chr09:19218336	C	T	44	50	0.683108	72	66	0.375904	43	58	0.457045	25	7	0.627232	B	Adenine nucleotide translocator 1 domain containing protein.
	chr09:19218374	A	G	35	61		75	70		51	52		22	7
	chr09:19218450	T	A	26	80		84	71		50	61		23	7
	chr09:19218673	A	G	51	106		93	72		50	73		25	18
	chr09:19219355	G	C	45	120		119	61		51	71		34	21
	chr09:19219361	T	A	50	119		122	59		58	69		33	20
	chr09:19219375	T	C	56	108		129	55		61	64		31	18
	chr09:19219402	A	T	58	132		123	65		61	62		29	24
	chr09:19219408	A	G	57	137		122	65		62	62		30	25
	chr09:19219497	A	T	47	98		97	40		43	60		29	20
	chr09:19219703	A	G	0	0		0	0		2	0		0	0
Os09g0507600	chr09:19678570	C	T	0	0	0.38558	3	0	0.555085	4	0	0.407595	3	2	0.595833	B	emp24/gp25L/p24 family protein.
	chr09:19678728	C	A	62	41		36	45		54	81		47	30
	chr09:19678761	C	A	66	42		34	40		50	76		46	32
	chr09:19678789	C	A	68	40		32	46		53	77		47	33
Os09g0507701	chr09:19678761	C	A	66	42	0.37963	34	40	0.565789	50	76	0.402344	46	32	0.588608	B	Hypothetical gene.
	chr09:19678789	C	A	68	40		32	46		53	77		47	33
Os09g0516600	chr09:20122615	C	T	71	51	0.546983	56	59	0.462323	65	81	0.479515	46	54	0.553398	B	Glyoxalase II.
	chr09:20122731	G	T	107	128		139	125		147	168		108	89
	chr09:20123745	C	T	117	154		188	187		205	233		195	165
	chr09:20125181	A	G	82	134		141	126		178	210		233	166
	chr09:20125740	A	G	67	80		143	80		198	184		233	170
	chr09:20127394	A	G	14	6		18	12		38	26		40	46
Os09g0529700	chr09:20744866	T	C	27	28	0.509091	13	6	0.315789	22	27	0.549451	33	23	0.516484	B	Homolog of the Vps22 subunit of the yeast ESCRT-II complex, Seedling viability and grain filling
	chr09:20748342	G	C	0	0		0	0		23	13		12	16
	chr09:20748438	G	A	0	0		0	0		5	1		2	5
Os09g0530600	chr09:20786365	T	C	90	126	0.59661	70	49	0.403974	83	68	0.535627	89	50	0.670423	B	Zinc finger, CCCH-type domain containing protein.
	chr09:20786380	C	T	95	134		69	50		84	67		91	52
	chr09:20786644	A	T	53	92		41	23		51	54		58	15
Os09g0537600	chr09:21151843	G	C	57	133	0.688213	34	59	0.503817	71	90	0.384083	116	49	0.692982	B	Cyclophilin 21 protein, Peptidyl prolyl cis-trans isomerase (PPIase) activity, Negative regulation of ABA signalling, Regulation of seed germination and seedling growth and development
	chr09:21152223	C	T	0	0		12	0		0	0		0	0
	chr09:21153068	G	T	0	10		0	0		8	22		3	0
	chr09:21153244	A	G	0	13		0	0		6	15		0	2
	chr09:21154196	C	T	25	25		19	7		26	51		39	19
Os09g0549600	chr09:21745828	T	C	339	653	0.658266	187	283	0.602128	529	652	0.447925	689	443	0.608657	B	Heavy metal transport/detoxification protein domain containing protein.
Os09g0553100	chr09:21912646	G	A	41	73	0.640351	29	25	0.462963	262	199	0.56833	307	148	0.674725	B	Similar to Histone H4.
Os09g0563800	chr09:22405510	G	C	0	0	0.444444	1	3	0.450704	0	0	0.543689	0	0	0.6	B	ATPase, AAA-type, core domain containing protein.
	chr09:22405553	A	T	0	0		0	4		1	0		0	0
	chr09:22405570	T	C	0	0		0	4		1	0		0	0
	chr09:22406392	T	A	0	0		11	21		12	8		5	0
	chr09:22408797	G	A	0	0		12	0		0	0		0	0
	chr09:22414328	A	G	30	24		15	0		42	39		34	26
Os09g0566550	chr09:22603029	T	C	47	98	0.666667	21	15	0.401709	44	14	0.683871	21	32	0.441667	B	Similar to serine/threonine protein kinase 1, CTR1.
	chr09:22604613	G	A	32	80		23	22		38	15		15	20
	chr09:22606039	C	T	18	16		26	10		24	20		17	15
Os10g0142100	chr10:2569504	A	G	79	148	0.651982	38	23	0.377049	290	195	0.597938	157	70	0.69163	B	C3HC4-type domain-containing zinc finger protein, Target of Osa-miR159a, Osa-miR159a-mediated regulation of rice resistance to M. oryzae
Os10g0156300	chr10:3541356	T	C	70	36	0.339623	58	42	0.42	38	52	0.422222	69	40	0.633028	B	Hypothetical conserved gene.
Os10g0167600	chr10:4664420	A	T	23	2	0.349398	30	21	0.301282	32	27	0.544	18	10	0.401709	B	Splicing variant
	chr10:4665563	G	A	15	15		39	15		21	16		17	30
	chr10:4665777	C	G	16	12		40	11		15	14		12	30
Os10g0213100	chr10:8035341	T	C	17	43	0.664384	7	75	0.660099	53	95	0.555882	48	66	0.608392	B	Similar to Gamma-aminobutyrate transaminase subunit isozyme 3 (EC 2.6.1.19).
	chr10:8035392	C	G	32	54		62	59		136	56		126	46
Os10g0377400	chr10:12048406	C	T	175	258	0.599299	56	115	0.666667	356	235	0.605419	308	151	0.681175	B	Similar to Ras-related protein Rab11D.
	chr10:12048430	C	A	168	251		59	114		357	225		318	141
	chr10:12052865	G	A	0	4		0	1		2	6		0	1
Os10g0378400	chr10:12113975	A	C	30	44	0.556604	32	32	0.396694	53	60	0.462312	76	57	0.5	B	Protein of unknown function DUF641, plant domain containing protein.
	chr10:12114816	T	C	17	15		41	16		39	47		39	58
Os10g0378450	chr10:12119489	A	G	19	30	0.612245	12	22	0.647059	15	9	0.625	4	5	0.444444	B	Similar to AT hook-containing MAR binding 1-like protein.
Os10g0390100	chr10:12940693	C	T	0	0	0.683046	2	1	0.355319	2	0	0.614265	0	0	0.48119	B	Non-protein coding transcript.
	chr10:12940707	C	T	0	0		2	1		2	0		0	0
	chr10:12940732	A	G	0	1		3	1		2	0		0	0
	chr10:12940741	G	A	1	2		8	3		2	2		1	0
	chr10:12940861	A	C	10	41		48	27		6	11		6	7
	chr10:12940877	C	T	10	42		50	30		7	11		9	9
	chr10:12940885	C	T	17	43		57	31		6	12		9	11
	chr10:12940900	A	T	17	50		57	34		8	14		12	13
	chr10:12941079	A	G	44	106		64	36		10	8		20	23
	chr10:12941116	C	T	41	94		63	28		11	8		19	23
	chr10:12941191	G	C	54	99		76	29		11	8		20	30
	chr10:12941196	A	G	56	91		76	26		10	7		21	29
	chr10:12941204	C	T	51	84		67	26		9	7		20	30
	chr10:12941217	C	A	46	75		65	27		9	4		19	29
	chr10:12941223	G	T	46	76		66	23		9	4		19	29
	chr10:12941239	C	G	44	78		70	24		8	3		19	29
	chr10:12941292	C	T	39	65		66	18		9	3		21	12
	chr10:12941293	T	G	37	65		61	18		9	3		21	12
	chr10:12941307	T	G	38	73		57	13		8	2		22	12
	chr10:12941325	A	G	34	74		54	12		10	8		22	13
	chr10:12941357	A	C	22	95		35	16		12	13		19	20
	chr10:12941439	C	G	27	112		25	19		8	11		21	20
	chr10:12941580	T	A	27	102		21	19		7	8		17	20
	chr10:12941631	A	G	27	94		20	17		10	5		17	24
	chr10:12942439	A	G	31	104		22	20		13	6		20	21
	chr10:12943225	G	A	29	56		17	28		7	8		14	18
	chr10:12943264	C	T	32	47		17	20		9	7		13	18
	chr10:12943891	G	A	25	42		13	16		7	7		14	22
	chr10:12943906	C	A	20	40		12	14		6	7		13	19
	chr10:12944275	G	A	11	22		5	1		4	1		7	5
	chr10:12944318	A	G	8	17		2	2		5	1		2	1
	chr10:12944513	C	G	12	25		2	11		11	5		7	6
	chr10:12944515	C	T	12	25		2	11		11	5		7	6
	chr10:12944582	C	A	13	25		2	8		11	5		7	6
	chr10:12944631	T	C	13	32		0	4		16	3		6	7
	chr10:12945044	A	G	9	14		1	7		13	1		7	6
	chr10:12945046	C	T	9	14		1	7		14	1		7	6
	chr10:12945071	G	A	8	10		1	6		11	1		8	5
	chr10:12945079	C	A	7	9		1	6		11	1		8	5
	chr10:12945122	A	G	9	8		1	5		9	5		4	4
	chr10:12945172	A	T	10	9		0	3		10	7		3	1
	chr10:12945350	A	C	11	5		0	3		10	7		2	1
	chr10:12945354	T	C	11	5		0	3		10	8		2	1
	chr10:12945443	A	G	2	4		0	3		5	3		5	5
	chr10:12945444	A	G	2	4		0	3		5	3		5	5
	chr10:12945446	T	C	2	4		0	3		5	3		4	5
	chr10:12945454	C	T	0	6		0	3		5	4		4	5
	chr10:12945513	T	C	0	7		0	2		5	4		4	6
	chr10:12945602	T	G	0	3		0	0		8	1		5	4
	chr10:12945688	G	A	0	0		0	0		4	3		6	6
	chr10:12946521	C	G	0	0		0	0		3	4		6	4
	chr10:12946608	A	G	0	0		0	0		3	0		2	0
	chr10:12946622	A	G	0	0		0	0		3	0		2	0
	chr10:12946625	A	G	0	0		0	0		3	0		2	0
	chr10:12946668	T	C	0	0		0	0		0	1		0	0
	chr10:12946693	G	T	0	0		0	0		0	1		0	0
	chr10:12946729	G	A	0	0		0	0		0	0		0	0
	chr10:12946739	A	G	0	0		0	0		0	0		0	0
	chr10:12946755	A	G	0	0		0	0		0	0		0	0
	chr10:12946768	A	G	0	0		0	0		0	0		0	0
	chr10:12946779	A	C	0	0		0	0		0	0		0	0
Os10g0396400	chr10:13294493	T	A	37	35	0.531579	20	23	0.400943	23	31	0.573816	18	24	0.666667	B	Leucine-rich repeat, cysteine-containing containing protein.
	chr10:13295045	C	T	74	68		61	36		53	45		64	31
	chr10:13296653	C	T	54	72		36	10		42	39		66	24
	chr10:13299759	C	T	6	17		7	4		42	17		34	20
	chr10:13299824	G	C	7	10		3	12		46	21		44	14
Os10g0418000	chr10:14679108	C	T	607	1382	0.694822	623	891	0.588507	617	476	0.564501	641	313	0.671908	B	Similar to Histone H2A.
Os10g0503700	chr10:19236518	T	C	14	25	0.680851	12	15	0.538217	12	4	0.567164	1	18	0.400966	B	Similar to ATP-dependent RNA helicase dhh1.
	chr10:19236538	A	G	17	34		16	20		26	13		5	22
	chr10:19236601	T	G	20	49		28	25		32	23		10	25
	chr10:19236794	C	A	10	76		38	51		52	43		33	24
	chr10:19237095	T	C	19	38		36	40		50	35		22	18
	chr10:19240526	G	C	25	2		14	18		18	23		12	15
	chr10:19241791	G	C	0	0		1	0		0	4		0	2
	chr10:19241911	C	A	0	0		0	0		0	0		0	0
Os10g0511900	chr10:19712765	G	T	33	67	0.614173	40	59	0.635468	36	21	0.66	27	43	0.356164	B	Similar to Plus-3 domain containing protein, expressed.
	chr10:19713299	A	G	65	89		34	70		63	30		25	51
Os10g0540900	chr10:21105400	C	T	19	20	0.518293	9	29	0.516779	32	42	0.568323	53	58	0.539749	B	Inorganic pyrophosphatase domain containing protein.
	chr10:21108133	C	T	16	11		41	54		80	53		53	34
	chr10:21108218	A	G	16	15		54	52		86	62		54	46
	chr10:21108369	G	T	13	18		57	48		77	59		45	46
	chr10:21108420	T	C	15	21		55	48		91	62		53	36
Os10g0569300	chr10:22570224	T	C	18	20	0.598639	9	0	0.413462	7	10	0.540146	18	12	0.601896	B	Protein of unknown function DUF248, methyltransferase putative family protein.
	chr10:22570516	A	G	20	52		13	0		21	21		44	28
	chr10:22570525	A	G	17	47		12	0		16	21		40	28
	chr10:22572965	G	A	61	57		27	41		28	7		25	15
	chr10:22573237	A	T	2	0		0	2		2	4		0	1
Os10g0573300	chr10:22759441	C	T	23	26	0.530612	35	49	0.583333	78	67	0.537931	113	66	0.631285	B	Conserved hypothetical protein.
Os10g0578000	chr10:23052955	C	G	147	295	0.692137	191	188	0.49659	233	123	0.659454	211	141	0.623153	B	Similar to hepatocyte growth factor-regulated tyrosine kinase substrate-like protein [Oryza sativa (japonica cultivar-group)].
	chr10:23054552	A	C	295	714		425	408		507	251		479	288
	chr10:23054690	C	A	297	685		409	428		496	273		475	259
	chr10:23054914	G	A	95	181		156	141		166	77		100	77
Os11g0114900	chr11:680258	G	T	18	9	0.333333	28	17	0.377778	15	10	0.6	22	11	0.666667	B	Similar to Nonspecific lipid-transfer protein (LTP) (Fragment).
Os11g0140800	chr11:1884877	T	C	81	55	0.404412	23	17	0.425	52	34	0.604651	45	35	0.5625	B	Similar to Cytochrome C biogenesis protein transmembrane region containing protein, expressed.
Os11g0146500	chr11:2104128	A	G	0	0	0.38961	0	0	0.319149	2	4	0.663793	2	2	0.463768	B	COMPASS-like complex component, Homolog of Arabidopsis ASH2R, Control of floral transition, Regulation of plant growth and development
	chr11:2104752	A	C	41	30		32	15		64	35		30	35
	chr11:2107010	T	G	4	0		0	0		4	0		0	0
	chr11:2107065	G	T	1	0		0	0		4	0		0	0
	chr11:2107070	G	T	1	0		0	0		3	0		0	0
Os11g0146700	chr11:2112583	G	C	20	63	0.507109	102	40	0.335938	61	77	0.446237	59	60	0.590734	B	Similar to predicted protein.
	chr11:2113917	A	C	26	17		56	37		63	75		49	28
	chr11:2113967	G	A	24	10		49	33		61	74		37	32
	chr11:2114554	A	G	15	7		54	24		58	78		44	35
	chr11:2114782	C	T	13	7		53	38		74	85		86	49
	chr11:2118527	C	A	6	3		26	0		15	23		31	8
Os11g0147100	chr11:2147884	T	G	264	383	0.595444	152	279	0.647541	374	313	0.543046	311	241	0.56055	B	Conserved hypothetical protein.
	chr11:2147894	G	A	251	375		149	274		364	308		300	238
Os11g0147200	chr11:2155217	T	C	0	0	0.502455	9	0	0.640867	3	0	0.577869	1	0	0.510769	B	Hypothetical conserved gene.
	chr11:2155293	C	T	35	0		17	0		19	0		11	0
	chr11:2155304	A	G	37	0		15	0		19	0		10	0
	chr11:2155731	G	T	37	0		15	0		23	8		19	0
	chr11:2155845	C	A	36	0		11	0		15	4		16	0
	chr11:2155868	T	C	45	0		13	0		15	3		23	0
	chr11:2156845	T	G	33	96		13	57		7	21		12	28
	chr11:2156930	G	A	36	117		11	62		11	24		33	50
	chr11:2157368	C	T	24	64		12	40		18	20		23	43
[truncated: 286 more rows]
