# Supplementary material for: Role of paternal Oryza sativa Baby Booms (OsBBMs) in initiating de novo gene expression and regulating early zygotic development in rice
Source: Plant J. 2025 Jun 26;122(6):e70305. doi: 10.1111/tpj.70305 (PMC12201997; doi:10.1111/tpj.70305)
Supplement: Supplementary file 2 — Table S1. Number of DEGs in bbms‐WT, WT‐bbms, and bbms‐bbms zygotes compared to WT‐WT zygotes at 4 HAF. Table S2. Identified genes from Modules 13, 14, 6, and 8 whose expression levels were putatively upregulated in WT‐WT and bbms‐WT zygotes at 4 HAF. Table S3. GO terms enriched from the genes in Modules 13, 14, 6, and 8 that were upregulated in WT‐WT and bbms‐WT zygotes at 4 HAF. Table S4. Identified genes from Modules 3 and 5 whose expression levels were putatively upregulated in WT‐WT and bbms‐WT zygotes at 18 HAF. Table S5. GO terms enriched from the genes in Modules 3 and 5 that were upregulated in WT‐WT and bbms‐WT zygotes at 18 HAF. Table S6. Number of SNPs in rice genes between Nipponbare (NB) and Kasalath (KS) rice. Table S7. Allele dependency and expression profiles of genes in rice zygotes at 4 HAF. Table S8. Genes in rice zygotes with paternal allele‐dependent expression at 4 HAF. Table S9. Genes in rice zygotes with maternal allele‐dependent expression at 4 HAF. Table S10. Genes in rice zygotes with biallelic expression at 4 HAF. Table S11. Genes with preferential expression from the paternal allele at 4 HAF. Table S12. Genes with preferential expression from the maternal allele at 4 HAF. Table S13. Genes with biallelic expression at 4 HAF. Table S14. Genes with biallelic expression at 18 HAF. Table S15. Genes with preferential expression from the paternal allele at 18 HAF. Table S16. Genes with preferential expression from the maternal allele at 18 HAF. Table S17. Genes with preferential expression from the paternal allele in Modules 13 and 8 at 4 HAF. Table S18. Genes with preferential expression from the maternal allele in Modules 13, 6, and 8 at 4 HAF. Table S19. Genes with biallelic expression in Modules 13, 14, 6, and 8 at 4 HAF. Table S20. GO terms enriched from biallelic expressed genes in Modules 13 at 4 HAF. Table S21. Expression levels of OsBBM1, 2, and 3 in rice zygotes produced by electro‐fusion of gametes isolated from wild type and bbms t [file TPJ-122-0-s001.zip › tpj70305-sup-00015-Table S14.xlsx]

## Sheet: Table S14
Supplementary Table S14. Genes with biallelic expression at 18 HAF
				Zygote from fusion of KS egg X NB sperm						Zygote from fusion of NB egg X KS sperm
		SNP		replicate 1			replicate 2			replicate 1			replicate 2
gene ID	SNP position	NB_SNP	KS_SNP	Reads on NB_SNP	Reads on KS_SNP	AI	Reads on NB_SNP	Reads on KS_SNP	AI	Reads on NB_SNP	Reads on KS_SNP	AI	Reads on NB_SNP	Reads on KS_SNP	AI	Judgement	Description
Os01g0100100	chr01:2988	T	C	5	3	0.488636	3	8	0.659794	3	13	0.456897	8	7	0.441667	B	RabGAP/TBC domain containing protein.
	chr01:3044	T	G	9	6		5	16		6	13		8	15
	chr01:3417	G	A	15	19		7	15		14	18		16	21
	chr01:7328	A	G	13	14		13	21		19	19		10	20
	chr01:10787	C	G	3	1		5	4		9	0		10	4
	chr01:10802	T	G	0	0		0	0		2	0		1	0
Os01g0100700	chr01:28117	C	A	2185	4204	0.654359	2516	3549	0.582672	5206	5248	0.500669	4720	4754	0.490525	B	Similar to 40S ribosomal protein S5-1.
	chr01:28467	C	G	1213	2229		1376	1885		3030	2966		2502	2747
Os01g0101200	chr01:62388	C	A	1	2	0.485149	2	2	0.607143	2	0	0.45098	0	3	0.630303	B	2, 3-diketo-5-methylthio-1-phosphopentane phosphatase domain containing protein.
	chr01:63383	C	T	0	6		0	0		9	3		2	4
	chr01:63457	G	T	0	8		1	1		8	11		3	3
	chr01:63503	G	T	3	6		3	3		12	17		14	6
	chr01:63560	C	T	7	5		3	5		16	18		16	11
	chr01:63861	T	C	0	0		0	0		0	0		1	0
	chr01:64067	C	T	0	0		0	0		0	0		0	0
	chr01:64494	C	T	0	0		0	0		0	0		0	0
	chr01:64913	C	A	17	8		5	8		9	13		29	18
	chr01:64985	T	C	16	10		6	7		10	19		29	14
	chr01:65353	A	G	8	4		2	8		3	3		10	2
Os01g0101300	chr01:63383	C	T	0	6	0.495495	0	0	0.639344	9	3	0.436709	2	4	0.645349	B	Similar to MRNA, partial cds, clone: RAFL22-26-L17. (Fragment).
	chr01:63457	G	T	0	8		1	1		8	11		3	3
	chr01:63503	G	T	3	6		3	3		12	17		14	6
	chr01:63560	C	T	7	5		3	5		16	18		16	11
	chr01:64913	C	A	17	8		5	8		9	13		29	18
	chr01:64985	T	C	16	10		6	7		10	19		29	14
	chr01:65353	A	G	8	4		2	8		3	3		10	2
	chr01:65643	T	C	5	8		2	7		2	5		8	3
	chr01:66205	C	T	0	0		0	0		0	0		0	0
Os01g0101700	chr01:82604	C	T	1	4	0.619048	1	3	0.5	2	4	0.478261	2	5	0.315789	B	Similar to chaperone protein dnaJ 20.
	chr01:82692	C	G	7	9		13	11		9	8		10	21
Os01g0101800	chr01:85532	C	G	12	15	0.518182	3	7	0.46988	65	42	0.533177	1	12	0.391111	B	Conserved hypothetical protein.
	chr01:87002	A	C	30	29		15	10		208	175		26	31
	chr01:87157	G	T	35	31		16	10		231	199		39	57
	chr01:87519	C	T	29	39		10	12		179	182		22	37
Os01g0101850	chr01:87002	A	C	30	29	0.512953	15	10	0.438356	208	175	0.526405	26	31	0.410377	B	Hypothetical protein.
	chr01:87157	G	T	35	31		16	10		231	199		39	57
	chr01:87519	C	T	29	39		10	12		179	182		22	37
Os01g0103600	chr01:186538	C	A	67	59	0.58209	61	50	0.542169	215	199	0.402757	246	221	0.4189	B	Similar to sterol-8, 7-isomerase.
	chr01:187442	G	T	0	0		0	0		0	0		0	0
	chr01:187509	T	C	0	0		0	0		0	0		0	1
	chr01:187510	G	A	0	0		0	0		0	0		0	1
	chr01:187596	T	C	0	0		0	0		1	0		0	2
	chr01:187655	G	A	0	0		0	0		1	0		0	2
	chr01:187778	T	C	0	5		0	0		1	0		0	2
	chr01:187942	A	T	0	3		0	0		0	0		0	2
	chr01:187974	T	G	0	0		0	0		0	0		0	0
	chr01:188035	C	G	0	0		0	0		0	0		0	0
	chr01:188094	T	A	0	0		0	0		0	0		1	0
	chr01:188914	T	C	0	0		0	0		0	0		0	0
	chr01:189322	A	G	0	0		1	0		0	0		0	0
	chr01:190215	G	T	17	50		14	40		39	185		47	180
	chr01:190453	T	C	0	0		0	0		2	3		0	1
	chr01:190763	C	T	0	0		0	0		1	1		1	0
	chr01:190773	G	A	0	0		0	0		1	1		1	0
	chr01:190786	A	C	0	0		0	0		1	1		1	0
	chr01:190890	T	A	0	0		0	0		1	0		0	0
Os01g0104000	chr01:206262	G	A	53	97	0.526786	64	99	0.595292	166	120	0.571214	139	126	0.534527	B	C-type lectin domain containing protein.
	chr01:206510	G	A	97	137		93	120		211	135		183	178
	chr01:206867	A	G	100	99		89	128		175	153		148	148
	chr01:206960	G	A	103	105		80	107		142	110		150	123
	chr01:206972	G	A	102	104		76	107		149	108		149	121
	chr01:207774	A	G	99	80		89	132		164	120		141	102
	chr01:208666	C	T	67	79		37	80		122	97		115	99
	chr01:209504	A	C	11	7		5	9		10	10		17	9
	chr01:209584	A	G	4	0		0	2		0	1		2	2
	chr01:209606	T	A	0	0		0	0		0	1		1	2
Os01g0104350	chr01:225009	A	G	9	10	0.48	16	11	0.451613	11	10	0.545455	22	12	0.55814	B	Non-protein coding transcript.
	chr01:225462	A	G	4	2		1	3		1	0		2	7
Os01g0105400	chr01:288842	G	C	3	6	0.666667	8	14	0.636364	15	10	0.6	19	12	0.612903	B	Similar to Kinesin heavy chain.
Os01g0108000	chr01:423620	T	G	7	9	0.379052	1	4	0.589091	6	5	0.661253	8	11	0.414991	B	Conserved hypothetical protein.
	chr01:425180	C	T	13	9		1	2		8	6		10	19
	chr01:425391	A	G	13	9		2	4		9	8		10	22
	chr01:425440	G	A	15	10		2	5		12	7		12	19
	chr01:425466	G	A	18	7		2	5		11	6		9	23
	chr01:425678	C	T	18	8		3	9		11	6		11	10
	chr01:425680	G	A	18	8		3	9		12	6		12	10
	chr01:425687	C	T	18	8		3	10		12	6		12	11
	chr01:426527	T	G	17	7		2	10		13	8		8	14
	chr01:426603	A	G	12	6		1	9		12	9		10	20
	chr01:426694	A	T	10	2		9	5		15	13		10	15
	chr01:426696	T	C	10	2		9	5		15	13		10	15
	chr01:426903	C	G	15	9		10	5		13	6		17	16
	chr01:426951	C	T	15	12		12	5		14	8		19	16
	chr01:428633	A	G	13	9		10	10		18	6		13	16
	chr01:428855	T	C	15	8		15	16		29	4		14	15
	chr01:429609	G	A	6	7		10	16		25	9		10	20
	chr01:429657	G	A	8	11		9	17		25	10		16	24
	chr01:429660	T	G	8	11		9	16		25	10		16	24
Os01g0109700	chr01:514129	G	A	14	14	0.524324	12	20	0.591398	63	58	0.516598	38	41	0.492212	B	Similar to Paired amphipathic helix repeat-containing protein / transcription regulator-related.
	chr01:514225	A	G	19	35		29	36		82	80		50	57
	chr01:516052	C	T	27	22		16	20		57	42		27	23
	chr01:516423	A	G	22	19		15	24		38	39		30	33
	chr01:520893	A	G	6	7		4	10		9	14		13	9
Os01g0109750	chr01:524687	G	A	0	0	0.621302	1	0	0.546099	1	0	0.591549	1	0	0.483146	B	Paired amphipathic helix domain containing protein.
	chr01:524713	C	T	0	1		2	0		2	1		1	0
	chr01:525146	C	T	31	57		34	43		21	11		41	47
	chr01:525466	A	G	33	47		27	34		18	17		43	45
Os01g0111200	chr01:590302	G	A	58	66	0.526382	82	46	0.474453	143	126	0.532483	163	98	0.590228	B	Like-Sm ribonucleoprotein (LSM)-related domain domain containing protein.
	chr01:590388	T	C	71	81		74	56		155	108		189	107
	chr01:590428	A	G	71	79		77	59		167	117		216	141
	chr01:590863	G	A	78	73		76	59		174	136		180	112
	chr01:593355	A	G	48	61		31	60		150	165		167	160
	chr01:593537	C	T	51	59		20	45		129	154		148	120
Os01g0112100	chr01:635570	T	A	0	0	0.528571	0	0	0.390947	0	0	0.407563	0	0	0.370968	B	Conserved hypothetical protein.
	chr01:636010	A	G	0	0		0	0		0	0		0	0
	chr01:636801	T	C	0	0		0	0		0	0		0	0
	chr01:637761	A	G	19	25		47	30		43	45		15	21
	chr01:637906	G	C	24	27		46	35		28	45		15	29
	chr01:637985	C	T	23	22		55	30		26	51		16	28
Os01g0112201	chr01:637985	C	T	23	22	0.488889	55	30	0.352941	26	51	0.337662	16	28	0.363636	B	Hypothetical protein.
Os01g0113600	chr01:738297	C	G	6	0	0.475043	3	0	0.568345	14	4	0.618227	8	2	0.532209	B	Hypothetical protein.
	chr01:738302	A	G	6	0		4	0		14	4		10	2
	chr01:738355	T	A	16	19		6	9		29	19		21	14
	chr01:738396	T	G	34	37		13	16		51	33		30	31
	chr01:738468	A	T	47	33		19	16		74	33		48	43
	chr01:738474	A	C	47	34		19	17		80	33		48	44
	chr01:739089	C	T	8	6		0	2		0	8		2	9
	chr01:740523	A	C	55	46		18	25		87	49		57	62
	chr01:741534	G	A	45	48		20	38		80	70		69	51
	chr01:741630	C	G	41	53		18	35		73	57		54	47
Os01g0113650	chr01:739089	C	T	8	6	0.452174	0	2	0.6	0	8	0.604167	2	9	0.453846	B	Hypothetical conserved gene.
	chr01:740523	A	C	55	46		18	25		87	49		57	62
Os01g0118000	chr01:1016196	C	A	15	46	0.689539	13	39	0.645374	36	35	0.511805	47	42	0.517454	B	Similar to Fructose-bisphosphate aldolase (EC 4.1.2.13) (Fragment).
	chr01:1017880	C	G	261	567		309	547		636	606		709	663
Os01g0118033	chr01:1016196	C	A	15	46	0.689539	13	39	0.645374	36	35	0.512548	47	42	0.517454	B	Non-protein coding transcript.
	chr01:1016475	G	T	0	0		0	0		0	0		0	0
	chr01:1016583	A	G	0	0		0	0		0	0		0	0
	chr01:1016585	T	C	0	0		0	0		0	0		0	0
	chr01:1017157	G	A	0	0		0	0		1	0		0	0
	chr01:1017166	A	G	0	0		0	0		1	0		0	0
	chr01:1017880	C	G	261	567		309	547		636	606		709	663
Os01g0118100	chr01:1028485	G	A	23	23	0.511364	20	30	0.6	32	26	0.559055	17	41	0.367925	B	Similar to Fructose-bisphosphate aldolase.
	chr01:1030042	T	A	20	22		14	21		39	30		22	26
Os01g0120400	chr01:1155518	A	C	6	40	0.684444	9	26	0.533333	20	25	0.596567	14	6	0.689796	B	Alanyl-tRNA synthetase, class IIc family protein.
	chr01:1158022	T	C	65	114		89	86		119	69		155	70
Os01g0120600	chr01:1165771	A	C	0	1	0.578947	0	0	0.692308	2	2	0.505495	1	0	0.625	B	Similar to Oxidoreductase NAD-binding domain containing protein, expressed.
	chr01:1166125	G	T	2	3		0	0		2	7		1	2
	chr01:1168141	G	C	5	6		4	7		29	29		10	6
	chr01:1168251	A	T	1	1		0	2		13	6		3	1
	chr01:1168376	G	A	0	0		0	0		0	1		0	0
Os01g0120800	chr01:1172040	G	A	130	196	0.587817	151	182	0.501241	397	325	0.60811	386	232	0.600819	B	Similar to Eukaryotic translation initiation factor 3 subunit 10 (eIF-3 theta) (Eukaryotic translation initiation factor 3 large subunit) (eIF3a).
	chr01:1172325	G	A	155	252		192	221		429	267		376	221
	chr01:1172390	C	A	148	245		199	210		378	245		328	227
	chr01:1173335	A	G	116	185		142	163		318	259		243	206
	chr01:1173336	C	T	116	186		143	163		320	258		244	206
	chr01:1176090	T	C	169	215		219	195		428	269		360	262
	chr01:1176410	A	G	187	266		266	230		392	245		357	229
	chr01:1176526	G	T	183	247		243	216		417	215		368	245
	chr01:1177001	T	C	223	274		239	234		508	247		434	254
	chr01:1178328	G	A	180	250		209	205		387	259		382	255
	chr01:1179317	A	G	15	0		7	1		36	0		35	3
	chr01:1179334	T	G	2	0		0	0		9	1		9	0
Os01g0121100	chr01:1184649	C	T	66	59	0.472	40	68	0.62963	89	84	0.514451	106	68	0.609195	B	Similar to SLL2.
Os01g0121300	chr01:1199213	A	G	22	20	0.604762	29	32	0.602871	45	36	0.633117	80	78	0.506494	B	Conserved hypothetical protein.
	chr01:1200402	T	G	14	16		23	33		31	26		43	57
	chr01:1202093	C	A	14	25		10	14		34	17		30	27
	chr01:1202105	T	G	14	24		10	13		34	14		28	26
	chr01:1202130	C	T	14	26		9	10		30	12		25	25
	chr01:1203343	G	A	3	8		1	12		10	4		14	8
	chr01:1203345	A	G	2	8		1	12		11	4		14	7
Os01g0121400	chr01:1199213	A	G	22	20	0.616667	29	32	0.61039	45	36	0.653386	80	78	0.528926	B	Hypothetical protein.
	chr01:1202093	C	A	14	25		10	14		34	17		30	27
	chr01:1202105	T	G	14	24		10	13		34	14		28	26
	chr01:1202130	C	T	14	26		9	10		30	12		25	25
	chr01:1203241	G	A	0	0		0	1		0	0		1	0
	chr01:1203343	G	A	3	8		1	12		10	4		14	8
	chr01:1203345	A	G	2	8		1	12		11	4		14	7
Os01g0121700	chr01:1226597	C	T	3	11	0.633333	15	2	0.305556	4	3	0.454545	7	19	0.38	B	ABC transporter-like domain containing protein.
	chr01:1228893	T	C	6	7		9	7		1	3		10	5
	chr01:1230418	T	C	1	1		1	1		0	0		1	3
	chr01:1230436	C	T	1	0		0	1		0	0		1	3
	chr01:1230496	G	A	0	0		0	0		0	0		0	1
Os01g0125800	chr01:1414188	G	T	26	53	0.667335	45	48	0.535235	45	52	0.409091	61	60	0.466102	B	Actin-interacting, WD40-repeat protein, Actin turnover
	chr01:1414899	G	C	34	72		69	64		62	84		78	75
	chr01:1416606	T	C	44	98		84	105		97	125		101	114
	chr01:1418603	G	C	35	78		61	75		65	129		91	123
	chr01:1418746	T	G	27	32		18	27		46	65		54	69
Os01g0125850	chr01:1414188	G	T	26	53	0.684091	45	48	0.529946	45	52	0.408194	61	60	0.470839	B	Hypothetical protein.
	chr01:1414899	G	C	34	72		69	64		62	84		78	75
	chr01:1416606	T	C	44	98		84	105		97	125		101	114
	chr01:1418603	G	C	35	78		61	75		65	129		91	123
Os01g0126401	chr01:1445562	T	C	0	0	0.434426	0	0	0.544828	0	0	0.479508	0	0	0.438356	B	Hypothetical gene.
	chr01:1445588	C	T	0	0		0	0		0	0		0	0
	chr01:1445647	T	C	0	0		0	0		0	0		0	0
	chr01:1445722	C	T	0	0		0	0		0	0		0	0
	chr01:1445867	G	A	0	0		0	0		0	0		0	0
	chr01:1445881	A	T	0	0		0	0		0	0		0	0
	chr01:1445917	T	C	0	0		0	0		0	0		0	0
	chr01:1445924	C	T	0	0		0	0		0	0		0	0
	chr01:1446067	G	T	0	0		0	0		0	0		0	0
	chr01:1446137	G	A	0	0		0	0		0	0		0	0
	chr01:1446148	T	C	0	0		0	0		0	0		0	0
	chr01:1446149	A	G	0	0		0	0		0	0		0	0
	chr01:1446169	C	T	0	0		0	0		0	0		0	0
	chr01:1446172	T	C	0	0		0	0		0	0		0	0
	chr01:1446228	T	C	0	0		0	0		0	0		0	0
	chr01:1446252	C	T	0	0		0	0		0	0		0	0
	chr01:1446268	G	A	0	0		0	0		0	0		0	0
	chr01:1446446	T	C	0	0		0	0		0	0		0	0
	chr01:1446499	G	A	0	0		0	0		0	0		0	0
	chr01:1446570	C	T	0	0		0	0		0	0		0	0
	chr01:1446582	A	G	0	0		0	0		0	0		0	0
	chr01:1446613	C	T	0	0		0	0		0	0		0	0
	chr01:1446993	A	G	3	2		2	1		5	10		8	6
	chr01:1447190	G	A	0	0		1	0		0	1		1	1
	chr01:1447629	T	C	18	23		19	24		48	43		40	53
	chr01:1448286	C	G	0	0		0	0		0	0		0	0
	chr01:1448516	T	C	0	0		0	0		0	0		0	0
	chr01:1449249	A	C	48	28		44	54		64	73		79	104
Os01g0126600	chr01:1446993	A	G	3	2	0.491409	2	1	0.487578	5	10	0.511258	8	6	0.50954	B	Paralog of FACTOR OF DNA METHYLATION LIKE 1 (OsFDML1), Regulation of flower development
	chr01:1447629	T	C	18	23		19	24		48	43		40	53
	chr01:1449249	A	C	48	28		44	54		64	73		79	104
	chr01:1450112	T	C	38	32		35	25		105	64		117	83
	chr01:1450177	G	A	24	33		36	29		86	94		113	101
	chr01:1450227	A	G	17	25		29	24		78	85		97	90
Os01g0127400	chr01:1508298	C	T	6	9	0.583333	11	2	0.455959	4	5	0.647541	4	6	0.527132	B	Protein of unknown function DUF3326 domain containing protein.
	chr01:1508873	C	T	21	23		19	16		21	6		25	30
	chr01:1508904	G	A	19	20		27	16		20	7		24	26
	chr01:1509728	A	G	19	34		21	19		14	10		27	19
	chr01:1510230	C	T	21	34		15	18		13	10		22	27
	chr01:1510625	A	G	4	4		6	8		4	3		15	7
	chr01:1510732	G	A	5	9		6	9		3	2		19	7
Os01g0128400	chr01:1572002	C	G	163	293	0.671626	152	235	0.594397	465	462	0.472283	554	487	0.508467	B	Protein of unknown function DUF2359, TMEM214 domain containing protein.
	chr01:1575630	G	C	77	178		91	140		222	285		321	349
	chr01:1576121	C	A	69	161		90	113		182	224		266	267
Os01g0128800	chr01:1598997	T	C	3	4	0.333333	0	8	0.672414	1	2	0.509434	0	2	0.421053	B	Similar to plant synaptotagmin.
	chr01:1600379	A	G	2	3		1	14		3	0		1	1
	chr01:1601440	A	G	0	0		0	0		0	0		0	0
	chr01:1603456	A	G	13	7		11	20		1	6		5	9
	chr01:1604855	G	A	24	9		14	30		3	8		10	12
	chr01:1605633	T	G	7	3		7	4		10	7		4	5
	chr01:1605651	G	A	7	2		5	2		9	3		4	4
Os01g0130000	chr01:1673567	G	T	1	0	0.563636	0	0	0.388601	3	0	0.402685	2	6	0.353142	B	Cation efflux protein family protein.
	chr01:1673666	T	A	6	3		2	2		7	11		21	43
	chr01:1673697	C	T	8	6		3	3		10	13		25	48
	chr01:1673789	G	A	13	21		11	10		19	29		58	130
	chr01:1673888	C	A	13	24		8	8		21	29		66	128
	chr01:1674429	T	C	26	25		13	10		18	36		97	181
	chr01:1674603	G	C	22	29		17	7		24	31		96	179
	chr01:1674609	A	G	22	28		17	7		24	30		96	182
	chr01:1674642	A	T	21	30		18	7		25	33		97	173
	chr01:1674890	A	G	28	36		21	14		21	35		113	173
	chr01:1676766	G	A	8	15		8	7		8	20		54	85
Os01g0130100	chr01:1673888	C	A	13	24	0.566667	8	8	0.348214	21	29	0.413284	66	128	0.349035	B	Hypothetical gene.
	chr01:1674429	T	C	26	25		13	10		18	36		97	181
	chr01:1674512	T	A	0	0		0	0		0	0		0	0
	chr01:1674603	G	C	22	29		17	7		24	31		96	179
	chr01:1674609	A	G	22	28		17	7		24	30		96	182
	chr01:1674642	A	T	21	30		18	7		25	33		97	173
	chr01:1674670	T	A	0	0		0	0		0	0		0	0
	chr01:1674672	A	T	0	0		0	0		0	0		0	0
Os01g0131300	chr01:1738917	T	C	22	21	0.525597	21	11	0.546512	77	47	0.543004	43	47	0.424084	B	Conserved hypothetical protein.
	chr01:1738973	T	C	43	55		33	37		196	126		102	142
	chr01:1739545	A	C	37	39		12	23		75	90		49	70
	chr01:1739546	A	C	37	39		12	23		75	90		49	71
	chr01:1739793	G	T	0	0		0	0		0	1		0	0
	chr01:1739812	G	A	0	0		0	0		0	1		0	0
	chr01:1739813	C	T	0	0		0	0		0	1		0	0
Os01g0133400	chr01:1845887	T	G	50	85	0.598901	35	89	0.666667	119	73	0.601835	98	136	0.447323	B	Similar to Hexose transporter (Fragment).
	chr01:1846277	C	T	52	92		43	110		145	92		109	136
	chr01:1848995	A	T	44	41		46	49		64	52		52	48
Os01g0133500	chr01:1849925	A	G	1	5	0.54	2	3	0.458333	2	3	0.625	5	5	0.610837	B	Beta-lactamase-like domain containing protein.
	chr01:1850133	C	T	2	4		8	3		8	6		19	10
	chr01:1851165	A	C	5	2		4	4		18	11		20	12
	chr01:1851221	G	A	4	4		5	4		20	14		18	14
	chr01:1851704	T	C	5	4		14	7		31	12		35	16
	chr01:1854680	C	T	6	8		6	12		21	13		27	22
	chr01:1856101	G	A	0	0		0	0		0	1		0	0
Os01g0139200	chr01:2084677	T	A	4	4	0.540741	3	3	0.475728	2	1	0.5	1	1	0.512821	B	Octicosapeptide/Phox/Bem1p domain containing protein.
	chr01:2084965	T	C	26	29		30	20		35	39		30	13
	chr01:2085284	C	T	29	32		20	19		35	34		26	38
	chr01:2086391	A	C	3	8		1	7		4	2		3	5
Os01g0139600	chr01:2097535	A	T	9	16	0.594059	9	17	0.656357	44	24	0.609	55	36	0.567078	B	Similar to Lipid phosphate phosphatase 2 (EC 3.1.3.-) (AtLPP2) (Phosphatidic acid phosphatase 2) (AtPAP2) (Prenyl diphosphate phosphatase).
	chr01:2097624	A	C	22	23		19	28		52	36		92	55
	chr01:2098894	A	T	23	42		19	30		107	78		150	98
	chr01:2099804	G	T	24	25		23	49		89	55		132	74
	chr01:2100342	T	A	23	30		16	26		150	84		117	96
	chr01:2100423	G	A	17	24		11	25		98	61		87	96
	chr01:2100471	T	C	5	20		3	16		69	53		56	71
Os01g0141100	chr01:2215765	A	C	18	14	0.451883	24	20	0.560311	28	22	0.512	29	16	0.573529	B	Similar to Salt-induced AAA-Type ATPase.
	chr01:2216420	T	C	60	50		44	73		56	57		98	71
	chr01:2216593	T	C	53	44		45	51		44	43		68	58
	chr01:2222797	T	G	0	0		0	0		0	0		0	0
	chr01:2222801	G	T	0	0		0	0		0	0		0	0
Os01g0141150	chr01:2216420	T	C	60	50	0.456731	44	73	0.581395	56	57	0.497512	98	71	0.562712	B	Hypothetical gene.
	chr01:2216593	T	C	53	44		45	51		44	43		68	58
	chr01:2216720	A	G	0	1		1	1		0	1		0	0
Os01g0141700	chr01:2250853	C	A	2	8	0.566038	3	2	0.577922	4	6	0.54717	8	4	0.470588	B	UV-damaged DNA binding protein 2, DNA repair
	chr01:2250861	T	A	8	10		5	3		12	9		15	4
	chr01:2251909	A	G	38	54		30	54		24	26		34	48
	chr01:2252107	G	T	23	39		17	43		26	9		28	38
	chr01:2252968	C	A	22	34		30	34		19	18		37	38
	chr01:2254725	T	A	30	29		17	16		14	9		25	30
	chr01:2254812	A	T	23	19		17	15		8	10		22	24
	chr01:2254930	G	A	15	17		11	11		9	9		15	21
Os01g0142200	chr01:2271313	T	C	22	28	0.585366	26	29	0.484615	84	73	0.549199	57	52	0.481967	B	Kinase binding protein CGI-121 domain containing protein.
	chr01:2273511	C	G	29	37		37	29		145	111		83	94
	chr01:2273711	G	A	0	7		4	5		11	13		7	12
Os01g0143300	chr01:2358365	G	A	145	211	0.592697	140	165	0.540984	314	345	0.47648	377	401	0.484576	B	Similar to Glycine-rich protein (Fragment).
Os01g0143350	chr01:2358365	G	A	145	211	0.592697	140	165	0.540984	314	345	0.47648	377	401	0.484576	B	Hypothetical gene.
Os01g0143800	chr01:2375066	A	G	19	49	0.690141	19	39	0.672414	46	47	0.5	39	60	0.393939	B	Mitochondrial glycoprotein family protein.
	chr01:2376680	T	C	2	0		0	0		1	0		0	0
	chr01:2376732	A	T	1	0		0	0		0	0		0	0
Os01g0144340	chr01:2391579	A	T	23	37	0.603509	36	35	0.508065	65	38	0.619835	42	57	0.449631	B	Similar to Actin-related protein 5.
	chr01:2391628	T	C	28	46		35	39		61	49		57	56
	chr01:2391941	C	A	34	47		29	36		59	23		57	57
	chr01:2392348	T	C	28	42		22	16		40	28		27	54
	chr01:2397275	G	A	0	0		0	0		0	0		0	0
Os01g0144600	chr01:2403349	A	G	2	6	0.547297	1	8	0.686007	5	11	0.483577	11	10	0.533482	B	Conserved hypothetical protein.
	chr01:2403571	G	A	4	8		3	15		13	23		13	16
	chr01:2405603	C	G	51	55		33	69		86	91		80	66
	chr01:2405618	T	C	51	57		31	69		87	91		77	62
	chr01:2405740	G	C	26	36		24	40		74	67		58	55
Os01g0144700	chr01:2406599	G	T	49	105	0.681818	40	82	0.672131	112	126	0.470588	138	134	0.507353	B	Conserved hypothetical protein.
Os01g0145200	chr01:2438121	A	C	24	53	0.568539	22	38	0.355742	32	59	0.505797	43	29	0.649068	B	Protein of unknown function DUF3681 domain containing protein.
	chr01:2438183	C	A	19	41		25	28		37	52		49	30
	chr01:2438237	G	T	22	33		25	3		35	40		47	30
	chr01:2438248	C	T	20	33		24	2		32	35		46	28
	chr01:2438297	A	G	19	9		23	9		34	17		39	15
	chr01:2438305	T	C	20	11		24	9		33	25		39	17
	chr01:2438341	A	G	20	13		22	10		36	30		35	20
	chr01:2438343	A	G	20	13		22	10		36	30		35	20
	chr01:2438382	T	C	14	17		22	11		31	35		23	21
	chr01:2438465	T	C	6	15		9	5		14	18		24	7
	chr01:2438565	G	A	4	8		6	1		14	0		19	5
	chr01:2438571	A	G	4	7		6	1		15	0		19	4
Os01g0147200	chr01:2560938	C	T	1	0	0.634675	0	0	0.53	1	0	0.520446	5	1	0.390706	B	C-terminus family protein, Responsible for the dwarf nature with least penalty on yield
	chr01:2560988	C	T	0	1		0	0		2	0		2	0
	chr01:2562330	A	G	0	0		0	0		0	0		0	0
	chr01:2562354	T	A	0	0		0	0		0	0		0	0
	chr01:2562503	C	G	0	0		0	0		0	0		0	0
	chr01:2564581	A	G	45	64		62	56		76	50		73	127
	chr01:2564937	G	A	44	83		53	61		99	87		83	120
	chr01:2565123	A	G	24	55		21	34		71	91		51	90
	chr01:2565246	T	G	4	2		5	8		31	30		13	16
Os01g0148100	chr01:2614391	A	G	27	63	0.614525	26	45	0.544776	35	68	0.418079	54	84	0.462406	B	Conserved hypothetical protein.
	chr01:2614833	A	T	0	1		0	0		1	2		0	1
	chr01:2614886	C	A	0	0		0	0		1	2		1	2
	chr01:2618877	C	T	34	41		26	24		31	29		58	46
	chr01:2619231	A	G	5	5		4	4		4	0		6	8
	chr01:2619260	T	C	3	0		1	0		1	0		4	0
	chr01:2623183	G	A	0	0		4	0		1	2		0	2
Os01g0148500	chr01:2641086	C	T	86	89	0.515885	86	88	0.471787	100	77	0.561644	119	72	0.635833	B	Protein of unknown function DUF1677, Oryza sativa family protein.
	chr01:2641244	C	G	145	141		146	127		172	133		199	125
	chr01:2643523	T	C	182	188		198	186		212	147		264	158
	chr01:2643781	A	G	174	188		194	159		179	145		224	128
	chr01:2643795	C	T	182	193		190	171		177	150		238	134
	chr01:2643832	C	T	184	212		190	167		176	140		252	129
	chr01:2644624	G	A	7	12		7	5		9	8		10	2
Os01g0148700	chr01:2652986	C	T	150	291	0.659864	148	229	0.607427	150	177	0.458716	191	210	0.476309	B	Protein of unknown function DUF1677, Oryza sativa family protein.
Os01g0149600	chr01:2687245	T	C	450	258	0.362983	230	122	0.335677	1592	906	0.648587	2403	1309	0.649774	B	Histon H2B
	chr01:2687371	C	T	259	146		148	69		1230	623		1623	861
Os01g0151600	chr01:2795233	T	G	60	68	0.53125	53	36	0.404494	89	49	0.644928	144	105	0.578313	B	Conserved hypothetical protein.
Os01g0152700	chr01:2838070	G	A	636	858	0.574297	540	774	0.589041	947	873	0.52033	1684	1628	0.508454	B	Similar to Histone H2B (CaH2B).
Os01g0152950	chr01:2847586	G	A	42	38	0.527066	34	64	0.667598	45	35	0.404858	44	19	0.689956	B	Cyclin-like F-box domain containing protein.
	chr01:2848159	A	G	55	53		34	72		27	46		46	20
	chr01:2848187	C	T	47	60		36	65		22	41		44	21
	chr01:2848504	C	T	22	34		15	38		6	25		24	11
Os01g0153400	chr01:2878146	T	C	29	16	0.358407	23	18	0.350245	24	9	0.627376	45	23	0.637965	B	Aminoacyl-tRNA synthetase, class II
	chr01:2878158	G	A	32	15		26	17		30	10		41	23
	chr01:2878218	C	T	26	13		24	17		28	7		31	23
	chr01:2878714	T	A	28	14		23	16		23	10		32	21
	chr01:2878795	A	G	26	14		39	11		30	19		43	22
	chr01:2878997	T	C	21	13		36	18		28	24		46	24
	chr01:2879018	T	G	19	12		28	17		24	22		47	24
	chr01:2879250	G	T	22	11		32	14		45	23		42	22
	chr01:2881038	C	T	23	20		44	22		37	43		53	39
	chr01:2882308	A	G	13	14		44	26		55	30		63	48
	chr01:2882361	C	T	14	9		36	17		48	27		59	37
	chr01:2882400	C	T	13	2		23	6		41	24		54	23
	chr01:2882410	C	T	10	2		10	5		33	21		39	20
	chr01:2882423	A	G	10	3		7	6		35	20		37	16
	chr01:2882511	A	G	4	4		2	4		14	5		20	5
Os01g0153900	chr01:2899683	A	C	501	725	0.590465	399	679	0.62836	29	18	0.617021	14	27	0.341463	B	Hypothetical conserved gene.
	chr01:2899684	A	G	504	724		403	677		29	18		14	27
Os01g0154100	chr01:2907477	C	A	1452	1629	0.528724	1394	1970	0.585612	412	543	0.431414	452	915	0.330651	B	Protein of unknown function DUF674 domain containing protein.
Os01g0154500	chr01:2927409	G	A	90	65	0.553971	68	57	0.565632	24	17	0.511236	28	17	0.522613	B	Protein of unknown function DUF674 domain containing protein.
	chr01:2927510	G	A	129	207		114	180		67	70		76	78
Os01g0154550	chr01:2926796	G	T	0	0	0.554878	0	0	0.566667	0	0	0.513966	0	0	0.522613	B	Non-protein coding transcript.
	chr01:2926955	G	A	0	1		0	1		1	0		0	0
	chr01:2927409	G	A	90	65		68	57		24	17		28	17
	chr01:2927510	G	A	129	207		114	180		67	70		76	78
Os01g0155600	chr01:2987355	C	T	270	360	0.578597	271	331	0.538264	740	638	0.538482	668	677	0.524654	B	Similar to Splicing factor RSZ33.
	chr01:2987528	C	A	255	359		289	296		785	627		727	636
	chr01:2989140	C	G	86	120		79	104		231	220		255	202
	chr01:2989143	A	G	86	118		79	106		231	218		244	201
Os01g0157900	chr01:3044626	A	G	103	49	0.455106	116	60	0.481481	84	28	0.605263	127	45	0.606214	B	Protein of unknown function Cys-rich family protein.
	chr01:3044783	C	T	177	126		176	125		154	83		255	131
	chr01:3046664	G	A	339	342		310	374		268	219		457	369
Os01g0158000	chr01:3047503	G	T	20	16	0.44479	15	7	0.456026	17	14	0.562784	15	10	0.641288	B	Importin alpha-2 subunit.
	chr01:3049658	C	T	73	65		74	73		88	66		117	52
	chr01:3051084	C	A	70	71		85	66		81	71		92	53
	chr01:3051484	A	G	97	67		80	67		93	69		107	65
	chr01:3051485	T	C	97	67		80	67		93	69		107	65
Os01g0167500	chr01:3447298	T	A	59	53	0.468992	47	63	0.489796	90	83	0.515228	83	56	0.572222	B	Protein of unknown function DUF250 domain containing protein.
	chr01:3447550	G	T	56	52		66	46		96	79		97	75
	chr01:3449904	G	T	17	12		8	7		13	21		21	16
	chr01:3450148	C	T	5	4		4	4		4	8		5	7
Os01g0168100	chr01:3479871	A	G	119	233	0.632573	110	231	0.642149	256	198	0.581298	207	113	0.612395	B	KIP1-like domain containing protein.
	chr01:3479928	C	T	135	227		124	220		276	186		186	117
	chr01:3480350	A	G	124	192		107	182		173	107		102	71
	chr01:3480541	T	C	89	152		92	144		128	109		88	68
Os01g0169900	chr01:3593060	G	A	28	45	0.612069	29	30	0.462963	46	46	0.570342	58	55	0.511182	B	Protein of unknown function DUF1421 family protein.
	chr01:3593182	C	T	30	50		38	36		50	32		45	49
	chr01:3593221	G	A	26	46		45	33		47	34		50	47
	chr01:3596062	T	G	6	1		4	1		7	1		7	2
Os01g0171800	chr01:3696404	C	G	9	16	0.654545	14	20	0.615385	22	14	0.671642	28	15	0.678571	B	Conserved hypothetical protein.
	chr01:3698621	G	A	10	20		6	12		23	8		29	12
Os01g0172000	chr01:3707112	T	C	32	80	0.675325	52	44	0.451613	78	69	0.472684	58	59	0.502976	B	Glycosyltransferase, ALG3 domain containing protein.
	chr01:3708122	T	A	33	68		51	48		64	79		56	63
	chr01:3708840	A	G	23	37		34	21		36	49		36	29
	chr01:3708932	G	A	12	23		16	13		21	25		19	16
Os01g0172200	chr01:3713809	T	C	17	28	0.654827	15	25	0.675553	49	60	0.531071	50	46	0.514151	B	DNA/RNA helicase, DEAD/DEAH box type, N-terminal domain containing protein.
	chr01:3713898	G	A	28	54		42	68		122	96		113	84
	chr01:3713910	G	A	29	58		41	69		130	99		117	89
	chr01:3713952	C	A	33	70		58	90		164	132		175	126
	chr01:3715683	G	A	48	87		66	130		99	124		119	128
	chr01:3716239	A	G	42	80		42	110		91	74		100	112
	chr01:3716286	A	G	38	75		51	117		94	78		103	102
	chr01:3716396	C	T	38	71		54	104		90	69		100	101
	chr01:3716414	C	T	36	71		51	103		86	69		85	97
	chr01:3717506	C	T	22	40		29	78		63	63		76	79
	chr01:3717567	G	A	22	42		24	74		60	59		79	82
	chr01:3717579	C	T	24	43		25	69		61	58		78	84
	chr01:3718532	C	T	2	0		1	2		2	0		4	3
Os01g0172400	chr01:3724786	G	A	30	60	0.633257	25	35	0.652174	79	86	0.485714	83	94	0.460954	B	Similar to Phospholipase D alpha 1.
	chr01:3724919	A	G	41	81		34	76		96	120		116	144
	chr01:3725049	A	G	44	84		29	69		106	118		118	140
	chr01:3727185	C	T	22	30		13	23		41	29		56	53
	chr01:3727651	C	T	12	15		18	15		30	32		38	42
	chr01:3728686	G	T	12	8		1	7		22	11		14	24
Os01g0174400	chr01:3825680	T	A	0	0	0.680672	0	0	0.591631	0	0	0.445373	0	0	0.518774	B	Hypothetical gene.
	chr01:3825687	C	T	0	0		0	0		0	0		0	0
	chr01:3825689	C	G	0	0		0	0		0	0		0	0
	chr01:3825709	G	T	0	0		0	0		0	0		0	0
	chr01:3825710	C	T	0	0		0	0		0	0		0	0
	chr01:3825727	T	C	0	0		0	0		0	0		0	0
	chr01:3825769	G	C	0	0		0	0		0	0		0	0
	chr01:3825848	C	T	0	0		0	0		0	0		0	0
	chr01:3825858	A	G	0	0		0	0		0	0		0	0
	chr01:3825875	T	C	0	0		0	0		0	0		0	0
	chr01:3825930	T	C	0	0		0	0		0	0		0	0
	chr01:3825958	G	A	0	0		0	0		0	0		0	0
	chr01:3825959	G	A	0	0		0	0		0	0		0	0
	chr01:3825990	T	C	0	0		0	0		0	0		0	0
	chr01:3825998	G	A	0	0		0	0		0	0		0	0
	chr01:3826172	C	G	0	0		0	0		0	0		0	0
	chr01:3826183	A	G	0	0		0	0		0	0		0	0
	chr01:3826197	G	A	0	0		0	0		0	0		0	0
	chr01:3826199	T	C	0	0		0	0		0	0		0	0
	chr01:3826210	A	G	0	0		0	0		0	0		0	0
	chr01:3826213	C	A	0	0		0	0		0	0		0	0
	chr01:3826236	G	A	0	0		0	0		0	0		0	0
	chr01:3826252	C	T	0	0		0	0		0	0		0	0
	chr01:3826260	T	C	0	0		0	0		0	0		0	0
	chr01:3826326	A	G	0	0		0	0		0	0		0	0
	chr01:3826910	C	T	0	0		0	0		0	0		0	0
	chr01:3826937	C	T	0	0		0	0		0	0		0	0
	chr01:3826943	A	G	0	0		0	0		0	0		0	0
	chr01:3826970	A	G	0	0		0	0		0	0		0	0
	chr01:3826978	T	C	0	0		0	0		0	0		0	0
	chr01:3826984	G	A	0	0		0	0		0	0		0	0
	chr01:3827010	C	T	0	0		0	0		0	0		0	0
	chr01:3827012	T	G	0	0		0	0		0	0		0	0
	chr01:3827013	T	A	0	0		0	0		0	0		0	0
	chr01:3827044	T	C	0	0		0	0		0	0		0	0
	chr01:3827113	A	G	0	0		2	0		6	4		4	4
	chr01:3827216	T	C	1	12		4	10		21	25		13	24
	chr01:3827414	T	G	7	21		10	11		20	49		10	34
	chr01:3827419	A	C	7	20		10	11		19	51		10	35
	chr01:3827433	T	G	7	23		10	14		20	53		12	37
	chr01:3827467	G	A	4	31		12	21		23	59		15	35
	chr01:3827504	G	A	8	31		9	20		21	55		24	28
	chr01:3827536	T	G	9	29		10	19		28	49		35	29
	chr01:3827538	T	G	9	29		10	19		29	49		36	29
	chr01:3827653	C	A	0	0		0	0		0	1		0	0
	chr01:3827663	T	C	0	0		0	0		0	0		0	0
	chr01:3827668	G	C	0	0		0	0		0	0		0	0
	chr01:3827696	G	A	0	0		0	0		0	0		0	0
	chr01:3827705	A	G	0	0		0	0		0	1		0	0
	chr01:3827706	G	A	0	0		0	0		0	1		0	0
	chr01:3827776	A	T	13	27		15	12		48	54		39	37
	chr01:3827809	C	T	12	22		16	17		51	51		43	36
	chr01:3827829	T	A	13	21		18	20		51	49		43	32
	chr01:3827834	G	C	13	19		17	20		53	48		45	30
	chr01:3827840	C	G	13	16		16	20		51	46		42	28
	chr01:3827874	T	G	8	16		15	17		51	41		40	24
	chr01:3827906	C	T	9	19		17	20		49	38		36	25
	chr01:3827954	G	A	0	0		0	0		0	0		0	0
	chr01:3828013	G	A	12	17		18	21		52	38		44	21
	chr01:3828103	G	A	0	1		2	1		2	0		1	0
	chr01:3828337	T	C	0	0		0	5		1	1		0	0
	chr01:3828376	G	A	0	0		0	6		1	1		0	0
	chr01:3828378	G	C	0	0		0	6		1	1		0	0
	chr01:3828429	A	G	10	11		15	28		41	46		36	22
	chr01:3828432	G	A	10	11		15	26		40	46		36	21
	chr01:3828480	C	A	8	10		13	23		35	40		33	22
	chr01:3828583	A	G	6	6		12	16		31	33		31	24
	chr01:3828600	A	G	6	6		9	17		25	33		28	27
	chr01:3828769	A	G	0	1		0	1		0	0		0	0
	chr01:3829299	A	G	4	6		8	8		29	32		21	24
	chr01:3829390	A	C	1	0		0	1		0	0		0	0
Os01g0174500	chr01:3827113	A	G	0	0	0.685246	2	0	0.582386	6	4	0.440387	4	4	0.510901	B	Metridin-like ShK toxin domain containing protein.
	chr01:3827216	T	C	1	12		4	10		21	25		13	24
	chr01:3827414	T	G	7	21		10	11		20	49		10	34
	chr01:3827419	A	C	7	20		10	11		19	51		10	35
	chr01:3827433	T	G	7	23		10	14		20	53		12	37
	chr01:3827467	G	A	4	31		12	21		23	59		15	35
	chr01:3827504	G	A	8	31		9	20		21	55		24	28
	chr01:3827536	T	G	9	29		10	19		28	49		35	29
	chr01:3827538	T	G	9	29		10	19		29	49		36	29
	chr01:3827776	A	T	13	27		15	12		48	54		39	37
	chr01:3827809	C	T	12	22		16	17		51	51		43	36
	chr01:3827829	T	A	13	21		18	20		51	49		43	32
	chr01:3827834	G	C	13	19		17	20		53	48		45	30
	chr01:3827840	C	G	13	16		16	20		51	46		42	28
	chr01:3827874	T	G	8	16		15	17		51	41		40	24
	chr01:3827906	C	T	9	19		17	20		49	38		36	25
	chr01:3828013	G	A	12	17		18	21		52	38		44	21
	chr01:3828429	A	G	10	11		15	28		41	46		36	22
	chr01:3828432	G	A	10	11		15	26		40	46		36	21
	chr01:3828480	C	A	8	10		13	23		35	40		33	22
	chr01:3828583	A	G	6	6		12	16		31	33		31	24
	chr01:3828600	A	G	6	6		9	17		25	33		28	27
	chr01:3829299	A	G	4	6		8	8		29	32		21	24
	chr01:3830219	T	C	2	8		7	10		13	28		14	23
	chr01:3830229	T	C	1	7		6	10		13	25		13	22
Os01g0178200	chr01:4064114	C	T	0	1	0.56	0	0	0.636364	0	0	0.357143	1	0	0.535714	B	Similar to integral membrane family protein.
	chr01:4066006	A	G	11	13		8	14		5	9		14	13
Os01g0179200	chr01:4121221	A	G	39	70	0.626214	34	35	0.48951	59	60	0.516949	88	49	0.659649	B	Syntaxin, N-terminal domain containing protein.
	chr01:4121266	C	T	38	59		39	35		63	54		100	48
Os01g0179300	chr01:4123421	G	C	1	1	0.592593	0	0	0.655172	0	2	0.539305	1	0	0.557416	B	Similar to BRI1-KD interacting protein 128 (Fragment).
	chr01:4123453	G	A	1	2		0	0		2	1		2	0
	chr01:4123481	T	C	0	1		0	0		2	2		1	1
	chr01:4123545	G	C	0	0		0	0		7	2		0	2
	chr01:4123738	A	G	1	0		0	1		9	5		5	4
	chr01:4123800	G	A	6	12		8	8		21	34		25	14
	chr01:4126084	T	G	44	63		38	78		133	106		109	87
	chr01:4126126	T	C	35	49		34	65		121	100		90	77
Os01g0179500	chr01:4144766	T	C	3	4	0.593103	6	3	0.554054	9	8	0.504348	3	7	0.534783	B	Enhancer of polycomb-like, N-terminal domain containing protein.
	chr01:4145078	T	C	5	5		8	2		6	9		4	6
	chr01:4146656	A	G	7	7		5	2		5	5		4	7
	chr01:4147415	T	C	11	15		7	5		11	17		13	14
	chr01:4149420	T	A	13	23		18	30		32	29		43	22
	chr01:4149533	C	T	17	28		19	26		38	32		44	39
	chr01:4150051	C	T	3	4		3	14		15	14		12	12
Os01g0179700	chr01:4160854	G	A	66	58	0.446281	82	81	0.512141	117	97	0.537002	124	132	0.46851	B	Similar to GTP-binding protein YPTM2.
	chr01:4160930	A	G	135	104		139	151		166	147		181	214
Os01g0179750	chr01:4160930	A	G	135	104	0.435146	139	151	0.52069	166	147	0.530351	181	214	0.458228	B	Non-protein coding transcript.
	chr01:4161780	T	C	0	0		0	0		0	0		0	0
	chr01:4162119	G	T	0	0		0	0		0	0		0	0
	chr01:4162156	C	T	0	0		0	0		0	0		0	0
	chr01:4162415	A	G	0	0		0	0		0	0		0	0
	chr01:4162891	T	A	0	0		0	0		0	0		0	0
	chr01:4163036	T	A	0	0		0	0		0	0		0	0
Os01g0180600	chr01:4234673	C	T	12	23	0.59854	27	30	0.535865	62	31	0.582902	51	50	0.438776	B	Similar to MutS homolog 7 (Fragment).
	chr01:4234856	C	T	14	29		36	45		74	53		61	100
	chr01:4236623	T	C	5	14		14	12		40	26		42	63
	chr01:4236714	C	T	12	10		18	21		38	34		43	54
	chr01:4242199	C	T	3	1		8	8		5	5		6	3
	chr01:4242817	T	C	3	3		5	7		4	6		6	2
	chr01:4242975	A	C	6	2		2	4		2	6		6	3
	chr01:4244448	T	C	0	0		0	0		0	0		0	0
	chr01:4244521	G	A	0	0		0	0		0	0		0	0
Os01g0180700	chr01:4245826	T	C	47	75	0.619946	23	44	0.624413	54	95	0.4375	82	61	0.54013	B	Hypothetical conserved gene.
	chr01:4245872	C	A	44	72		34	39		66	92		84	69
	chr01:4247549	C	A	20	53		19	34		59	61		43	46
	chr01:4248471	G	T	24	28		4	16		33	23		27	32
	chr01:4249663	A	G	6	2		0	0		5	8		13	4
Os01g0180800	chr01:4254960	T	C	110	131	0.563547	81	141	0.610609	206	219	0.475806	177	165	0.53377	B	Heat shock protein Hsp70 family protein.
	chr01:4255407	A	G	99	139		79	128		200	218		194	160
	chr01:4255408	T	C	100	139		78	129		200	220		195	160
	chr01:4256579	G	A	125	149		98	132		227	275		219	189
	chr01:4259532	A	G	9	14		9	11		52	43		29	37
Os01g0180850	chr01:4254960	T	C	110	131	0.5625	81	141	0.612009	206	219	0.471955	177	165	0.53804	B	Hypothetical protein.
	chr01:4255407	A	G	99	139		79	128		200	218		194	160
	chr01:4255408	T	C	100	139		78	129		200	220		195	160
	chr01:4256579	G	A	125	149		98	132		227	275		219	189
Os01g0182100	chr01:4307438	C	A	23	37	0.61859	27	30	0.5	40	51	0.411911	24	33	0.412463	B	Protein of unknown function DUF1618 domain containing protein.
	chr01:4307769	C	G	74	103		99	98		77	126		73	100
	chr01:4309734	A	T	22	53		49	47		49	60		42	65
Os01g0182200	chr01:4313779	C	G	17	20	0.56	13	15	0.515152	42	42	0.46789	24	29	0.434783	B	Similar to cDNA clone:001-208-D07, full insert sequence.
	chr01:4315675	C	T	5	8		3	2		9	16		16	23
Os01g0182400	chr01:4322855	A	G	14	13	0.480712	7	8	0.550847	13	15	0.54007	31	34	0.568127	B	Conserved hypothetical protein.
	chr01:4323529	T	C	36	31		19	27		40	28		97	67
	chr01:4323693	G	A	35	33		12	22		36	35		95	74
	chr01:4324610	A	G	30	23		22	23		20	22		77	55
	chr01:4324707	T	C	23	24		21	20		17	14		55	51
	chr01:4325103	C	A	19	19		13	15		15	8		56	38
	chr01:4325120	G	A	18	19		12	15		14	10		56	36
Os01g0183000	chr01:4395151	G	T	9	13	0.531746	11	11	0.497041	6	13	0.524324	16	17	0.581921	B	Similar to GmCK3p (EC 2.7.1.32) (Fragment).
	chr01:4396539	C	A	46	53		66	63		75	68		80	50
	chr01:4397127	G	T	4	1		8	10		10	7		7	6
	chr01:4397287	A	G	0	0		0	0		6	0		0	1
Os01g0183100	chr01:4400866	C	G	66	108	0.657407	86	87	0.509317	137	111	0.506967	96	74	0.545293	B	Cytochrome cd1-nitrite reductase-like, C-terminal haem d1 domain containing protein.
	chr01:4401080	C	G	50	103		67	72		96	93		62	55
	chr01:4401084	T	C	49	103		67	72		98	93		61	55
	chr01:4401327	T	C	50	97		83	86		106	124		68	58
	chr01:4401923	T	C	7	15		13	11		36	39		20	14
Os01g0183633	chr01:4425657	A	T	73	76	0.488636	64	59	0.464789	95	65	0.625	70	69	0.52069	B	Similar to predicted protein.
	chr01:4426585	G	A	68	54		56	39		90	46		52	50
	chr01:4426659	G	A	39	42		32	34		50	30		29	20
Os01g0183800	chr01:4437188	T	C	136	232	0.627649	118	137	0.53824	140	125	0.535809	208	166	0.565371	B	Cyclin-like F-box domain containing protein.
	chr01:4437257	T	C	126	205		107	123		136	124		219	161
	chr01:4437678	A	C	107	185		95	113		128	101		213	165
Os01g0184000	chr01:4444818	A	C	40	30	0.571064	16	23	0.605985	19	16	0.539286	10	11	0.51071	B	NUC156 family protein.
	chr01:4447358	T	A	205	267		150	212		191	157		110	114
	chr01:4447790	G	T	153	229		124	183		183	150		123	112
	chr01:4447857	T	C	166	237		128	185		183	157		114	100
	chr01:4447978	G	A	53	64		35	66		71	65		37	41
	chr01:4448008	A	G	29	43		12	44		48	49		25	31
	chr01:4448100	G	A	12	17		5	12		22	26		19	11
	chr01:4448145	T	A	6	5		3	3		14	14		8	7
	chr01:4448169	G	A	3	4		1	1		10	9		4	4
	chr01:4448201	T	A	2	0		0	0		4	2		1	1
	chr01:4448219	C	T	2	0		0	0		3	0		1	1
	chr01:4448235	G	T	2	0		0	0		3	0		1	1
	chr01:4448252	G	A	0	0		0	0		3	0		0	0
	chr01:4448281	T	C	0	0		0	0		1	0		0	0
	chr01:4448355	C	T	0	0		0	0		0	0		0	0
	chr01:4448371	T	C	0	0		0	0		0	0		0	0
Os01g0184500	chr01:4485779	A	T	5	2	0.593594	3	0	0.409994	7	0	0.5797	5	0	0.426667	B	DEAD-like helicase, N-terminal domain containing protein.
	chr01:4485826	C	T	12	11		22	11		22	13		17	18
	chr01:4485842	G	A	13	13		24	12		23	14		22	21
	chr01:4485847	C	T	13	14		25	12		25	14		22	21
	chr01:4485850	C	T	13	15		25	12		25	14		22	21
	chr01:4485883	T	G	17	26		32	14		25	16		23	29
	chr01:4485971	A	C	18	28		26	16		22	24		27	29
	chr01:4486071	T	C	22	29		32	24		22	21		22	31
	chr01:4486143	T	C	17	34		35	24		23	16		17	33
	chr01:4486152	T	C	19	34		36	29		26	18		17	33
	chr01:4486164	C	T	17	32		33	29		26	16		17	34
	chr01:4486170	C	T	17	34		34	27		27	15		18	31
	chr01:4486176	T	C	17	36		37	26		27	15		18	34
	chr01:4486186	C	T	19	37		38	27		28	16		16	35
	chr01:4486189	A	G	19	37		38	26		30	17		16	34
	chr01:4486191	T	C	19	37		37	26		30	17		16	34
	chr01:4486229	T	C	18	29		34	25		27	18		18	37
	chr01:4486289	G	T	22	16		34	14		30	13		20	15
	chr01:4486293	G	A	21	16		30	11		26	15		19	14
	chr01:4486308	G	C	19	15		31	8		27	17		20	18
	chr01:4486316	T	G	23	23		34	12		25	19		25	18
	chr01:4486317	G	A	23	23		34	12		26	19		25	18
	chr01:4486335	C	G	21	22		27	15		23	25		23	21
	chr01:4486347	G	A	22	23		27	16		27	25		24	21
	chr01:4486350	A	G	21	22		26	18		25	23		23	21
	chr01:4486356	C	T	23	25		29	18		25	24		23	24
	chr01:4486365	C	T	22	26		30	19		25	25		23	30
	chr01:4486412	A	G	16	37		25	26		22	27		20	36
	chr01:4487164	G	T	17	29		22	26		16	18		16	29
	chr01:4487165	A	T	17	29		22	26		16	18		16	29
	chr01:4488066	A	G	5	23		24	19		14	12		15	33
	chr01:4488902	G	A	8	19		4	19		21	12		17	17
	chr01:4489600	G	A	6	11		2	13		12	11		9	19
	chr01:4489657	G	A	5	9		2	11		11	11		6	15
	chr01:4489765	A	G	1	6		2	7		10	4		1	3
	chr01:4489768	A	T	1	6		2	7		8	4		1	3
	chr01:4489819	G	T	3	6		3	3		6	2		0	1
	chr01:4490014	C	G	0	0		0	0		1	0		1	0
Os01g0188100	chr01:4726880	G	A	29	32	0.544643	12	15	0.52	32	32	0.418129	39	33	0.535604	B	Isopenicillin N synthase family protein.
	chr01:4728871	A	G	37	41		25	22		55	82		64	56
	chr01:4729423	A	G	36	49		23	28		56	85		70	61
Os01g0190500	chr01:4826604	T	A	0	0	0.407407	0	0	0.416667	0	0	0.6	0	0	0.611111	B	IQ domain-containing protein, Homolog of GW5, Negative regulation of grain size and salt stress tolerance
	chr01:4826717	G	T	0	0		0	0		0	0		0	2
	chr01:4827553	T	C	4	3		3	1		3	3		4	2
	chr01:4827967	A	G	12	8		4	4		6	3		7	3
Os01g0191300	chr01:4879357	T	C	0	0	0.64	0	0	0.633333	0	0	0.4	0	0	0.662162	B	Similar to NAC-type transcription factor.
	chr01:4879633	G	T	1	1		1	0		2	3		2	0
	chr01:4880005	A	T	2	7		5	8		9	14		16	11
	chr01:4880021	G	A	2	8		5	9		10	15		20	11
	chr01:4880697	G	A	0	0		0	0		0	0		0	0
	chr01:4880844	A	G	0	0		0	0		0	0		0	0
	chr01:4881098	A	G	0	0		0	0		0	0		1	0
	chr01:4881649	T	G	0	0		0	0		0	0		0	0
	chr01:4881650	A	T	0	0		0	0		0	0		0	0
	chr01:4882869	T	G	0	0		0	0		0	0		0	0
	chr01:4884660	C	A	4	0		0	0		3	1		9	1
	chr01:4885812	G	A	0	0		0	2		0	3		1	2
Os01g0193400	chr01:5016605	G	A	0	1	0.366667	0	0	0.573643	0	0	0.529412	0	0	0.512821	B	TNFR/CD27/30/40/95 cysteine-rich region domain containing protein.
	chr01:5016700	G	A	0	1		0	0		0	0		0	0
	chr01:5016749	G	A	0	1		0	0		0	0		0	0
	chr01:5016805	C	T	0	0		0	0		0	0		0	0
	chr01:5016819	A	C	0	0		0	0		0	0		0	0
	chr01:5016856	T	A	0	0		0	0		0	0		0	0
	chr01:5016923	C	G	0	0		0	0		0	0		0	0
	chr01:5017453	C	T	0	0		0	0		0	0		0	0
	chr01:5017473	C	A	0	0		0	0		0	0		0	0
	chr01:5017806	G	C	0	1		0	0		0	1		0	0
	chr01:5018237	C	T	14	9		17	19		10	11		17	20
	chr01:5018281	C	T	13	9		14	18		11	10		17	17
	chr01:5018585	C	T	14	13		9	12		9	1		11	13
	chr01:5019038	C	T	9	3		4	9		1	3		13	4
	chr01:5019058	G	T	12	3		4	11		1	3		11	4
	chr01:5019656	C	T	9	3		3	5		3	0		5	5
	chr01:5019934	T	C	0	0		2	0		1	1		2	4
	chr01:5019986	A	G	2	0		1	0		0	1		2	4
	chr01:5019988	T	C	2	0		1	0		0	1		2	4
	chr01:5020110	T	C	1	0		0	0		0	0		0	1
Os01g0193500	chr01:5018237	C	T	14	9	0.347826	17	19	0.573643	10	11	0.537313	17	20	0.516129	B	Conserved hypothetical protein.
	chr01:5018281	C	T	13	9		14	18		11	10		17	17
	chr01:5018585	C	T	14	13		9	12		9	1		11	13
	chr01:5019038	C	T	9	3		4	9		1	3		13	4
	chr01:5019058	G	T	12	3		4	11		1	3		11	4
	chr01:5019656	C	T	9	3		3	5		3	0		5	5
	chr01:5019934	T	C	0	0		2	0		1	1		2	4
	chr01:5019986	A	G	2	0		1	0		0	1		2	4
	chr01:5019988	T	C	2	0		1	0		0	1		2	4
Os01g0193600	chr01:5021105	A	G	1	2	0.571429	0	1	0.684211	2	3	0.52459	1	0	0.619048	B	Methyltransferase small domain containing protein.
	chr01:5021464	C	T	6	9		11	22		11	10		8	7
	chr01:5021599	C	T	8	12		12	20		17	8		11	7
	chr01:5024931	T	A	6	5		1	9		2	8		6	2
Os01g0193900	chr01:5028432	A	G	2	0	0.57931	4	0	0.587719	0	0	0.373494	2	1	0.315534	B	ALWAYS EARLY/LIN-9 homologous protein
	chr01:5028523	C	A	5	4		6	8		0	4		8	5
	chr01:5031814	C	A	7	6		11	14		4	8		1	8
	chr01:5031896	C	A	5	6		8	15		5	6		2	9
	chr01:5032108	A	G	4	9		6	10		5	15		4	10
	chr01:5034463	A	G	5	11		13	13		7	10		7	17
	chr01:5035816	T	C	11	16		10	11		9	18		7	23
	chr01:5036455	C	A	9	10		23	29		13	27		19	36
	chr01:5036977	C	T	13	22		13	34		19	16		15	32
Os01g0195500	chr01:5138540	C	A	34	24	0.499742	25	16	0.538735	76	36	0.589739	57	28	0.628571	B	Translation initiation factor SUI1 domain containing protein.
	chr01:5138599	C	T	96	71		63	51		182	110		165	81
	chr01:5138600	C	G	96	71		63	51		181	110		166	81
	chr01:5138607	A	T	98	88		66	72		185	147		168	98
	chr01:5138645	G	A	105	97		75	87		188	166		182	95
	chr01:5138646	A	G	104	97		74	87		188	166		182	95
	chr01:5139459	C	T	242	234		171	206		402	293		438	292
	chr01:5139855	A	G	253	269		174	234		424	312		478	311
	chr01:5139870	C	T	277	280		194	248		466	325		497	320
	chr01:5140736	C	A	111	131		91	110		216	136		259	171
	chr01:5140759	G	A	109	129		91	105		211	145		252	160
	chr01:5140786	C	T	103	112		85	92		198	129		246	144
	chr01:5140793	A	G	100	101		84	85		189	110		238	129
	chr01:5140795	G	C	99	102		83	85		187	110		232	127
	chr01:5140846	C	T	61	79		59	74		129	92		161	90
	chr01:5140892	C	T	37	20		26	23		73	26		92	20
	chr01:5140921	T	C	9	17		2	22		16	22		19	16
	chr01:5140922	C	T	8	18		3	21		18	20		18	17
Os01g0196500	chr01:5214282	T	C	17	26	0.604651	20	23	0.534884	17	21	0.447368	34	18	0.653846	B	Prenylated rab acceptor PRA1 family protein.
Os01g0197200	chr01:5249044	C	T	51	50	0.452174	57	46	0.433628	62	73	0.480263	112	76	0.625592	B	Similar to predicted protein.
	chr01:5250825	T	C	12	2		6	3		8	6		18	3
	chr01:5251105	C	G	0	0		1	0		3	0		2	0
Os01g0198200	chr01:5331434	C	T	47	17	0.356364	24	31	0.491597	81	68	0.535135	89	69	0.557751	B	Similar to Casein kinase-like protein.
	chr01:5331439	C	T	45	18		26	31		85	69		91	68
	chr01:5332993	T	C	30	23		35	29		64	60		69	79
	chr01:5333554	A	G	19	12		12	14		27	23		49	29
	chr01:5333883	G	A	11	15		9	9		21	27		42	28
	chr01:5335171	G	A	7	6		3	1		7	5		9	11
	chr01:5335245	C	G	5	3		5	1		4	2		6	2
	chr01:5335247	G	T	5	3		5	1		4	2		6	2
	chr01:5335351	T	G	4	1		2	0		4	2		5	3
	chr01:5335479	T	G	2	0		0	0		0	0		1	0
	chr01:5335503	C	T	2	0		0	0		0	0		0	0
Os01g0198250	chr01:5331434	C	T	47	17	0.354369	24	31	0.515464	81	68	0.528421	89	69	0.543925	B	Hypothetical gene.
	chr01:5331439	C	T	45	18		26	31		85	69		91	68
	chr01:5332993	T	C	30	23		35	29		64	60		69	79
	chr01:5333471	T	C	0	0		0	0		0	0		0	0
	chr01:5333659	T	C	0	0		0	0		0	0		0	0
	chr01:5333883	G	A	11	15		9	9		21	27		42	28
Os01g0199900	chr01:5406538	C	A	1	1	0.492611	0	1	0.537572	3	2	0.537367	0	0	0.521429	B	Similar to Phosphoribosylaminoimidazole carboxylase catalytic subunit (EC 4.1.1.21) (AIR carboxylase) (AIRC).
	chr01:5406598	T	C	2	2		1	1		5	2		1	4
	chr01:5410100	C	A	31	23		22	27		41	35		36	34
	chr01:5410984	A	G	33	38		29	22		49	36		48	46
	chr01:5412353	A	G	36	36		28	42		53	53		61	49
	chr01:5412735	C	A	0	0		0	0		0	2		0	1
Os01g0199950	chr01:5410984	A	G	33	38	0.517483	29	22	0.528926	49	36	0.534031	48	46	0.534314	B	Hypothetical gene.
	chr01:5412353	A	G	36	36		28	42		53	53		61	49
Os01g0200500	chr01:5442906	C	T	2	3	0.499301	7	7	0.505576	8	8	0.502612	11	8	0.552326	B	MPPN family protein.
	chr01:5442932	G	A	1	3		7	7		9	8		12	7
	chr01:5443015	G	T	1	1		8	3		10	8		9	7
	chr01:5443243	G	C	12	14		16	15		11	16		22	10
	chr01:5445550	A	G	85	82		80	93		95	89		84	73
	chr01:5445786	G	A	78	87		92	101		116	95		103	92
	chr01:5445863	C	A	77	80		92	90		111	120		109	92
	chr01:5445950	C	T	93	83		97	88		108	127		115	90
	chr01:5446203	G	A	9	4		0	4		13	5		10	6
Os01g0203800	chr01:5699667	T	G	0	2	0.438017	0	1	0.625	0	2	0.595745	0	0	0.552381	B	Protein of unknown function DUF641, plant domain containing protein.
	chr01:5699859	C	T	14	13		9	5		28	4		11	8
	chr01:5700112	C	T	10	8		2	5		8	16		13	12
	chr01:5700244	T	C	12	12		0	7		11	12		10	10
	chr01:5700583	A	G	8	5		1	1		6	3		1	4
	chr01:5701254	C	T	8	1		0	2		2	4		0	3
	chr01:5701479	G	T	8	1		0	2		9	3		2	2
	chr01:5707455	G	T	7	4		2	1		10	9		8	2
	chr01:5707603	G	A	1	7		1	1		10	4		13	6
Os01g0203900	chr01:5699859	C	T	14	13	0.4	9	5	0.647059	28	4	0.603774	11	8	0.486842	B	Hypothetical protein.
	chr01:5700112	C	T	10	8		2	5		8	16		13	12
	chr01:5700244	T	C	12	12		0	7		11	12		10	10
	chr01:5700583	A	G	8	5		1	1		6	3		1	4
	chr01:5701254	C	T	8	1		0	2		2	4		0	3
	chr01:5701479	G	T	8	1		0	2		9	3		2	2
	chr01:5701549	T	A	0	0		0	0		0	0		0	0
Os01g0204000	chr01:5720318	G	A	56	50	0.416268	36	51	0.555556	58	67	0.512367	99	134	0.467416	B	DNA polymerase subunit Cdc27 domain containing protein.
	chr01:5721985	A	T	52	27		24	23		61	53		81	74
	chr01:5722881	G	A	0	0		0	0		0	0		0	0
	chr01:5723256	G	A	0	0		0	0		0	0		0	0
	chr01:5723378	C	T	0	0		0	0		0	0		0	0
	chr01:5723448	T	C	0	0		0	0		0	0		0	0
	chr01:5724000	G	C	14	10		4	6		26	18		28	29
Os01g0206200	chr01:5795145	T	G	280	423	0.608673	267	396	0.615298	252	262	0.481641	216	230	0.511532	B	Conserved hypothetical protein.
	chr01:5795241	T	C	294	453		257	446		252	276		262	225
	chr01:5797344	G	A	193	317		160	252		165	182		143	138
Os01g0206600	chr01:5808055	C	A	45	114	0.684211	41	88	0.675635	68	66	0.530134	65	81	0.480908	B	Conserved hypothetical protein.
	chr01:5808282	A	C	72	146		57	112		123	111		129	136
	chr01:5808296	T	G	68	139		58	121		130	115		129	130
	chr01:5808299	G	A	70	144		58	123		134	116		130	133
	chr01:5808553	C	G	3	16		3	8		20	13		13	23
Os01g0209000	chr01:5911519	G	A	1	0	0.645631	1	6	0.62069	2	2	0.490011	1	4	0.477539	B	Alg9-like mannosyltransferase family protein.
	chr01:5911533	A	G	1	0		1	6		3	4		1	4
	chr01:5911595	A	G	7	15		5	19		19	25		20	25
	chr01:5914160	A	G	79	135		87	151		149	135		154	160
	chr01:5914393	T	C	62	113		70	128		103	118		106	114
	chr01:5916479	A	T	69	136		89	104		190	201		207	228
Os01g0209200	chr01:5932236	C	A	83	56	0.4	99	59	0.368984	144	134	0.524355	165	132	0.546479	B	Similar to 14-3-3 protein 7.
	chr01:5934080	G	A	16	10		19	10		39	32		29	29
Os01g0209300	chr01:5932236	C	A	83	56	0.402878	99	59	0.373418	144	134	0.517986	165	132	0.556291	B	Non-protein coding transcript.
	chr01:5933135	T	C	0	0		0	0		0	0		3	2
Os01g0210600	chr01:6010864	C	T	23	18	0.5735	29	12	0.445218	89	83	0.561243	100	110	0.523986	B	Protein of unknown function DUF538 family protein.
	chr01:6010992	G	T	49	69		71	56		222	259		300	392
	chr01:6011219	T	C	349	435		445	369		1277	941		1871	1633
	chr01:6011496	A	T	340	501		528	435		1522	1177		2606	2284
	chr01:6011749	T	A	92	124		122	87		574	420		912	840
Os01g0211600	chr01:6077035	A	G	24	16	0.471074	24	7	0.363636	89	76	0.548649	58	72	0.504348	B	Cytochrome P450 family protein.
	chr01:6077722	G	A	27	25		12	10		61	57		62	60
	chr01:6078049	A	G	13	16		6	7		53	34		54	39
Os01g0212100	chr01:6118073	T	G	42	97	0.515012	17	55	0.652921	73	36	0.574822	60	54	0.565947	B	DEAD-like helicase, N-terminal domain containing protein.
	chr01:6119830	C	T	30	78		16	58		59	49		72	55
	chr01:6124990	T	A	50	48		25	62		63	56		60	41
	chr01:6132194	T	A	24	0		11	3		15	9		12	9
	chr01:6132207	G	A	27	0		10	2		15	10		12	9
	chr01:6132399	G	T	21	0		15	6		8	13		12	7
	chr01:6132507	A	G	16	0		7	4		9	6		8	6
Os01g0218032	chr01:6444677	C	T	4	3	0.613281	0	0	0.639706	4	2	0.487805	0	1	0.573494	B	Putative DNA demethylase, Endosperm development
	chr01:6444737	C	T	5	1		0	0		5	3		2	1
	chr01:6444765	A	G	6	1		0	1		4	4		3	1
	chr01:6444767	C	T	6	1		0	1		4	4		3	1
	chr01:6445148	A	C	1	4		0	1		2	4		1	0
	chr01:6445367	C	T	3	6		0	0		3	4		6	0
	chr01:6445438	A	G	3	7		0	0		4	5		7	0
	chr01:6445452	G	A	1	7		0	0		3	6		5	0
	chr01:6445535	A	G	4	7		0	0		2	5		9	0
	chr01:6446484	C	T	2	2		0	5		11	4		11	7
	chr01:6448190	T	C	7	4		8	17		23	21		8	10
	chr01:6455482	G	A	21	42		15	21		82	99		67	48
	chr01:6455571	T	C	24	45		12	19		99	87		69	52
	chr01:6455786	T	A	11	27		9	19		66	69		44	51
	chr01:6455995	C	T	1	0		3	2		5	11		3	3
	chr01:6456016	A	T	0	0		2	1		3	8		0	2
Os01g0219000	chr01:6523950	G	A	1	0	0.666667	1	0	0.466667	0	0	0.5	1	1	0.48	B	Conserved hypothetical protein.
	chr01:6524062	G	A	0	0		0	1		1	1		0	1
	chr01:6524425	G	T	9	20		15	13		16	16		11	11
Os01g0220300	chr01:6583689	G	A	0	0	0.672927	0	0	0.637078	5	2	0.487864	5	3	0.52065	B	Translation elongation factor EF1B/ribosomal protein S6 domain containing protein.
	chr01:6583702	T	G	7	6		1	1		12	10		11	7
	chr01:6586847	T	C	289	623		275	482		598	632		712	682
	chr01:6587018	C	T	111	209		105	169		219	212		218	174
	chr01:6587028	G	A	98	201		81	159		171	199		176	167
Os01g0224100	chr01:6814206	G	A	5	9	0.507246	3	2	0.594595	11	17	0.583333	3	9	0.470588	B	Similar to DNA binding protein-like protein.
	chr01:6814916	G	T	9	13		6	11		53	33		12	13
	chr01:6815224	G	C	20	13		6	9		62	40		17	14
Os01g0224400	chr01:6838641	A	C	0	0	0.38	0	0	0.617647	0	0	0.535714	0	0	0.314286	B	Similar to Mitochondrial carrier protein.
	chr01:6839836	T	C	31	19		13	21		60	52		11	24
Os01g0224500	chr01:6841666	T	C	54	52	0.511873	39	30	0.483516	77	47	0.637681	97	73	0.588235	B	Conserved hypothetical protein.
	chr01:6841669	T	G	55	53		38	30		78	46		98	73
	chr01:6841799	A	G	76	89		64	72		109	57		145	92
Os01g0225100	chr01:6889695	T	G	0	4	0.471831	0	0	0.579832	5	10	0.438326	4	7	0.466997	B	Conserved hypothetical protein.
	chr01:6889713	G	T	0	5		0	0		6	12		4	10
	chr01:6889960	C	A	4	7		0	2		7	16		8	8
	chr01:6890004	G	A	5	7		0	3		9	19		15	17
	chr01:6890051	C	G	7	7		1	2		11	27		26	29
	chr01:6890943	T	A	0	0		0	0		0	0		0	0
	chr01:6891151	G	T	0	0		0	0		0	0		0	0
	chr01:6891153	T	G	0	0		0	0		0	0		0	0
	chr01:6891421	T	C	0	0		0	0		0	0		0	0
	chr01:6895303	G	A	17	10		13	19		55	51		82	83
	chr01:6895993	A	G	24	14		15	24		49	63		74	86
	chr01:6896165	T	A	18	13		21	19		57	57		70	83
Os01g0225200	chr01:6898955	A	G	17	36	0.564516	19	20	0.653509	28	30	0.429561	23	42	0.427208	B	Similar to predicted protein.
	chr01:6899813	A	G	20	31		20	22		40	38		38	39
	chr01:6900271	C	T	0	0		0	0		0	0		0	0
	chr01:6900570	C	T	0	0		0	0		0	0		0	0
	chr01:6903610	A	T	28	33		21	40		46	54		45	50
	chr01:6903987	G	A	26	25		12	47		38	70		46	67
	chr01:6904078	T	A	17	15		7	20		34	55		27	42
Os01g0226300	chr01:6969090	T	C	473	628	0.577451	510	716	0.588478	811	803	0.513784	781	830	0.472308	B	Reticulon family protein.
	chr01:6969721	G	A	488	689		531	775		995	875		941	1113
	chr01:6969724	C	T	488	682		533	761		984	868		949	1086
	chr01:6969931	G	A	335	439		319	455		751	805		706	744
Os01g0226500	chr01:6979709	G	C	2	8	0.644737	4	3	0.510204	6	6	0.450549	4	5	0.486957	B	Conserved hypothetical protein.
	chr01:6980461	A	C	25	41		42	43		31	44		49	51
	chr01:6984212	A	G	0	0		1	2		3	0		2	2
	chr01:6984278	T	C	0	0		1	2		1	0		1	1
	chr01:6985001	T	C	0	0		0	0		0	0		0	0
	chr01:6985027	A	G	0	0		0	0		0	0		0	0
Os01g0227300	chr01:7044012	A	T	7	11	0.5	3	11	0.684211	6	5	0.487179	9	9	0.6	B	Similar to RAB7D.
	chr01:7047511	C	T	8	4		3	2		13	15		18	9
Os01g0228901	chr01:7116121	A	G	1	4	0.637555	1	4	0.484211	5	7	0.510373	3	3	0.405738	B	Hypothetical gene.
	chr01:7117142	C	T	9	8		4	4		11	14		4	6
	chr01:7121430	C	T	19	41		24	21		70	61		30	35
	chr01:7121450	T	G	22	34		27	19		66	56		31	35
	chr01:7123672	A	T	32	59		42	44		94	98		31	66
Os01g0229000	chr01:7121430	C	T	19	41	0.647343	24	21	0.474576	70	61	0.516854	30	35	0.403509	B	Similar to Transcription factor myb.
	chr01:7121450	T	G	22	34		27	19		66	56		31	35
	chr01:7123672	A	T	32	59		42	44		94	98		31	66
Os01g0229100	chr01:7127342	G	C	97	122	0.566964	114	128	0.532787	179	167	0.514205	181	169	0.512748	B	Similar to Eukaryotic translation initiation factor 3 subunit 6-interacting protein.
	chr01:7127624	A	G	0	2		0	1		1	2		0	1
	chr01:7127642	G	A	0	3		0	1		1	2		0	2
Os01g0229300	chr01:7161353	T	C	2	2	0.363636	0	0	0.5	9	8	0.413043	4	7	0.40404	B	EMBRYONIC FLOWER1 (EMF1)-like protein, Transcriptional regulator, Palea development, Regulation of floral organ identity
	chr01:7161710	G	A	0	3		0	0		3	8		1	1
	chr01:7162051	A	G	0	0		0	0		2	3		3	8
	chr01:7162463	C	T	2	0		0	0		3	2		3	8
	chr01:7163400	A	G	3	0		1	0		9	8		14	9
	chr01:7164090	A	C	6	0		2	3		8	17		10	22
	chr01:7164323	T	C	1	3		0	0		4	8		5	4
Os01g0229500	chr01:7173743	G	A	7	8	0.517241	7	5	0.388889	14	7	0.666667	20	13	0.6875	B	Thioesterase superfamily domain containing protein.
	chr01:7175715	C	T	7	7		4	2		6	3		13	2
Os01g0231800	chr01:7282510	C	G	8	8	0.395833	15	18	0.597222	15	26	0.470588	43	34	0.560209	B	Similar to cDNA clone:J033025F17, full insert sequence.
	chr01:7285630	C	T	21	11		14	25		25	19		64	50
Os01g0231900	chr01:7288234	C	T	11	18	0.528926	14	22	0.496063	30	29	0.545775	18	39	0.490541	B	K Homology, type 1, subgroup domain containing protein.
	chr01:7288901	A	G	27	27		30	34		44	32		35	53
	chr01:7289231	G	A	19	39		36	37		48	38		32	53
	chr01:7291436	G	T	38	27		48	36		45	40		60	71
	chr01:7293592	T	C	34	39		68	57		54	50		92	75
	chr01:7293870	G	A	31	35		46	53		52	51		94	65
	chr01:7294136	T	C	11	7		14	13		37	18		32	21
Os01g0232300	chr01:7325074	G	C	0	0	0.696154	0	0	0.630872	0	0	0.560641	0	0	0.566343	B	Similar to TRZ3 (TRNASE Z 3); 3'-tRNA processing endoribonuclease/ catalytic.
	chr01:7325358	A	C	0	0		0	0		0	0		0	0
	chr01:7327111	T	G	1	2		1	0		7	2		2	2
	chr01:7327484	A	T	2	6		0	3		11	3		13	2
	chr01:7327641	A	G	5	12		2	5		9	7		13	5
	chr01:7327781	C	T	5	7		3	7		8	2		7	5
	chr01:7328077	A	G	0	0		0	0		0	0		0	0
	chr01:7328116	C	T	0	0		0	0		0	0		0	0
	chr01:7328155	A	G	0	0		0	0		0	0		0	0
	chr01:7328681	G	A	0	0		0	0		0	0		0	0
	chr01:7328768	G	A	0	0		0	0		0	0		0	0
	chr01:7328846	C	A	0	0		0	0		0	0		0	0
	chr01:7328962	T	G	0	0		0	0		0	0		0	0
	chr01:7329084	T	G	0	0		0	0		0	0		0	0
	chr01:7330361	C	T	6	15		14	18		16	13		20	6
	chr01:7330967	G	A	28	27		24	48		50	34		27	19
	chr01:7331755	T	G	15	42		34	51		65	59		37	41
	chr01:7331922	C	T	16	62		27	52		67	63		46	48
	chr01:7332056	A	T	1	8		5	4		12	9		10	6
Os01g0232400	chr01:7335953	T	C	13	9	0.493274	10	7	0.532468	26	18	0.670623	22	14	0.490909	B	Similar to VHS1 protein (Fragment).
	chr01:7337415	C	G	16	13		11	9		39	9		13	20
	chr01:7337438	C	T	16	13		10	9		41	11		12	20
	chr01:7337787	T	C	16	26		11	13		36	13		26	24
	chr01:7338005	T	C	21	19		9	17		29	15		21	23
	chr01:7338803	G	C	23	25		20	19		40	38		28	32
	chr01:7339097	G	A	8	5		1	8		15	7		13	7
Os01g0232450	chr01:7335263	G	A	0	0	0.409091	0	0	0.411765	0	0	0.590909	0	0	0.611111	B	Conserved hypothetical protein.
	chr01:7335953	T	C	13	9		10	7		26	18		22	14
Os01g0232500	chr01:7340977	A	G	42	54	0.600306	23	42	0.616766	31	41	0.461203	43	44	0.487306	B	Ubiquitin-conjugating enzyme/RWD-like domain containing protein.
	chr01:7341008	A	T	51	68		35	48		44	57		54	47
	chr01:7343793	A	G	134	121		78	162		121	151		149	172
	chr01:7344741	A	G	144	274		128	207		160	188		240	259
	chr01:7344844	A	G	139	258		111	153		155	165		193	192
	chr01:7345290	C	T	12	9		9	6		18	16		12	13
Os01g0232550	chr01:7344741	A	G	144	274	0.652761	128	207	0.601002	160	188	0.471557	240	259	0.489819	B	Hypothetical conserved gene.
	chr01:7344844	A	G	139	258		111	153		155	165		193	192
Os01g0232700	chr01:7350643	A	T	47	70	0.580381	82	75	0.492239	129	151	0.491627	104	126	0.453333	B	Similar to Histidinol dehydrogenase, chloroplast precursor (EC 1.1.1.23) (HDH). Splice isoform 2.
	chr01:7351055	C	T	62	79		85	83		134	146		109	139
	chr01:7351755	G	T	45	64		62	64		148	128		127	145
Os01g0232800	chr01:7352636	T	C	71	130	0.622449	93	114	0.518519	161	159	0.515818	213	166	0.528926	B	Similar to KOB1.
	chr01:7353648	A	G	58	85		78	85		103	97		123	121
	chr01:7353717	A	G	56	90		89	81		111	96		112	112
Os01g0233900	chr01:7404960	G	A	0	3	0.489583	3	4	0.351648	5	9	0.492063	10	8	0.663366	B	Similar to cDNA clone:J013003E06, full insert sequence.
	chr01:7408633	C	T	45	34		53	28		45	42		47	20
	chr01:7409579	C	T	4	10		3	0		12	13		10	6
Os01g0234100	chr01:7417325	G	A	8	15	0.618402	6	7	0.617755	2	2	0.594363	9	7	0.584083	B	Transcriptional factor B3 family protein.
	chr01:7418088	C	T	78	115		67	100		36	31		73	54
	chr01:7421463	A	G	142	226		128	191		97	57		129	107
	chr01:7421543	C	G	143	246		137	184		93	56		138	103
	chr01:7421688	C	T	139	211		118	225		81	56		153	126
	chr01:7421797	A	C	144	228		141	239		94	56		168	102
	chr01:7421970	C	T	134	236		135	237		82	73		174	102
Os01g0235200	chr01:7460526	G	A	9	9	0.494505	3	13	0.663793	26	19	0.623457	26	15	0.56701	B	Conserved hypothetical protein.
	chr01:7460841	T	C	7	23		11	22		39	39		44	35
	chr01:7462501	C	T	18	21		11	9		43	29		32	28
	chr01:7463122	C	T	17	12		5	9		28	11		21	14
	chr01:7463149	A	G	18	11		4	9		26	9		18	15
	chr01:7463212	G	A	16	9		4	12		27	8		15	15
	chr01:7465096	G	A	0	0		0	0		0	0		0	0
	chr01:7465278	A	G	7	5		1	3		13	7		9	4
Os01g0235400	chr01:7477826	T	C	13	28	0.623003	21	41	0.685065	75	64	0.558333	48	45	0.484142	B	Similar to predicted protein.
	chr01:7477919	G	C	31	64		31	75		154	117		110	100
	chr01:7480046	A	G	66	100		57	107		198	165		141	150
	chr01:7480325	T	C	64	92		54	95		157	119		108	107
	chr01:7481450	C	T	20	40		12	33		64	43		38	47
	chr01:7481620	T	C	15	20		5	19		27	23		23	30
	chr01:7481621	T	A	15	20		5	19		27	23		23	30
	chr01:7481732	G	A	9	14		6	26		25	22		19	31
	chr01:7482413	C	A	0	5		1	3		4	1		3	6
	chr01:7482488	G	T	2	5		1	2		4	1		5	4
	chr01:7482655	A	C	1	2		1	2		2	5		1	3
Os01g0235632	chr01:7495742	C	T	17	54	0.653333	33	50	0.387097	70	61	0.489051	55	63	0.504673	B	Hypothetical protein.
	chr01:7496193	C	T	16	22		27	12		36	42		43	44
	chr01:7496278	A	G	14	20		21	10		25	30		37	32
	chr01:7496281	T	A	14	20		22	10		24	28		37	31
	chr01:7496282	C	A	14	20		22	10		26	28		36	31
	chr01:7497023	T	C	3	6		14	3		12	14		7	7
	chr01:7497172	C	A	0	5		13	1		8	7		1	4
Os01g0235700	chr01:7495742	C	T	17	54	0.653333	33	50	0.387097	70	61	0.489051	55	63	0.504673	B	Similar to BHLH transcription factor (Fragment).
	chr01:7496193	C	T	16	22		27	12		36	42		43	44
	chr01:7496278	A	G	14	20		21	10		25	30		37	32
	chr01:7496281	T	A	14	20		22	10		24	28		37	31
	chr01:7496282	C	A	14	20		22	10		26	28		36	31
	chr01:7497023	T	C	3	6		14	3		12	14		7	7
	chr01:7497172	C	A	0	5		13	1		8	7		1	4
Os01g0235800	chr01:7507929	T	C	30	42	0.539432	26	34	0.573529	40	28	0.581864	61	50	0.559099	B	K Homology domain containing protein.
	chr01:7508081	T	C	51	37		27	37		56	39		61	60
	chr01:7511173	T	A	34	56		32	51		81	56		83	58
	chr01:7511406	G	A	31	36		31	34		54	43		93	67
Os01g0237200	chr01:7594549	C	T	11	15	0.585366	13	12	0.506849	21	12	0.591837	11	12	0.5375	B	Conserved hypothetical protein.
	chr01:7594561	T	C	9	15		11	11		21	12		12	11
	chr01:7594651	G	T	14	17		11	14		16	16		18	14
	chr01:7595589	G	C	0	1		1	0		0	0		2	0
Os01g0238600	chr01:7670398	A	G	111	152	0.625645	82	101	0.566783	206	143	0.586345	298	183	0.632155	B	Nucleic acid-binding, OB-fold domain containing protein.
	chr01:7672479	C	A	293	521		264	346		593	434		863	510
	chr01:7672698	G	A	31	54		27	41		77	41		109	46
Os01g0238800	chr01:7678555	G	A	114	151	0.569811	79	114	0.590674	241	151	0.614796	224	167	0.57289	B	Hypothetical conserved gene.
Os01g0238850	chr01:7678438	C	T	0	0	0.569811	0	0	0.590674	1	0	0.615776	0	0	0.57289	B	Hypothetical gene.
	chr01:7678555	G	A	114	151		79	114		241	151		224	167
Os01g0238900	chr01:7681767	A	T	141	203	0.546547	99	174	0.607009	234	179	0.545455	164	148	0.513203	B	Similar to Protein SOF1.
	chr01:7683274	T	C	150	164		108	150		207	166		133	130
	chr01:7685404	G	A	162	179		107	161		207	195		150	146
Os01g0239100	chr01:7714064	G	A	109	84	0.499425	72	75	0.552855	59	58	0.481481	52	51	0.463043	B	Heat shock protein DnaJ family protein.
	chr01:7714079	G	A	108	88		74	76		57	56		49	48
	chr01:7716971	C	T	98	100		83	79		53	61		39	45
	chr01:7717536	G	T	0	0		0	0		1	3		0	4
	chr01:7717554	A	G	0	0		0	1		1	3		1	4
	chr01:7718385	G	A	14	17		15	26		23	23		12	22
	chr01:7718541	T	G	31	47		39	63		23	27		16	31
	chr01:7718929	A	G	0	0		0	0		0	0		0	0
	chr01:7718987	T	A	0	0		0	0		0	0		0	0
	chr01:7719023	G	A	0	0		0	0		0	0		0	0
	chr01:7719462	G	A	37	53		42	75		22	30		20	26
	chr01:7719648	T	C	0	0		0	0		0	0		0	0
	chr01:7719665	C	A	0	0		0	0		0	0		0	0
	chr01:7719872	G	A	0	0		0	0		0	0		0	0
	chr01:7719946	A	G	38	45		43	60		21	19		24	16
Os01g0239150	chr01:7714064	G	A	109	84	0.463373	72	75	0.501089	59	58	0.491279	52	51	0.492958	B	Hypothetical protein.
	chr01:7714079	G	A	108	88		74	76		57	56		49	48
	chr01:7716971	C	T	98	100		83	79		53	61		39	45
Os01g0239200	chr01:7718385	G	A	14	17	0.574468	15	26	0.61708	23	23	0.473404	12	22	0.431138	B	Triose phosphate/phosphate translocator
	chr01:7718541	T	G	31	47		39	63		23	27		16	31
	chr01:7719462	G	A	37	53		42	75		22	30		20	26
	chr01:7719946	A	G	38	45		43	60		21	19		24	16
Os01g0241100	chr01:7806928	T	C	47	68	0.549721	64	78	0.535573	101	69	0.562372	105	75	0.563336	B	Conserved hypothetical protein.
	chr01:7807136	C	T	53	67		71	79		79	57		97	83
	chr01:7807137	G	A	53	67		71	79		79	57		97	83
	chr01:7807191	A	G	69	77		71	98		77	66		103	81
	chr01:7807326	C	T	71	78		68	85		72	61		102	90
	chr01:7807418	C	T	65	86		66	66		75	65		127	96
	chr01:7809846	G	C	45	49		59	57		67	53		85	47
Os01g0242300	chr01:7854101	A	G	36	78	0.653495	48	46	0.559028	66	86	0.457701	79	64	0.470721	B	Optic atrophy 3 family protein.
	chr01:7855428	T	C	37	66		37	50		65	73		62	82
	chr01:7855458	T	G	41	71		42	65		80	91		68	89
Os01g0242333	chr01:7853648	G	A	0	0	0.684211	0	0	0.489362	0	0	0.434211	1	0	0.555556	B	Non-protein coding transcript.
	chr01:7853751	A	G	0	0		0	0		0	0		0	0
	chr01:7854101	A	G	36	78		48	46		66	86		79	64
Os01g0242500	chr01:7860016	A	C	11	20	0.645161	29	24	0.45283	29	20	0.591837	19	22	0.463415	B	D-tyrosyl-tRNA(Tyr) deacylase family protein.
Os01g0243100	chr01:7893114	A	G	18	27	0.681818	31	27	0.446429	7	7	0.34375	23	34	0.45098	B	Similar to Kinesin.
	chr01:7893293	C	T	10	33		31	23		4	14		23	22
Os01g0243700	chr01:7929622	G	T	6	6	0.5	8	14	0.636364	8	5	0.615385	25	20	0.555556	B	Similar to Beta-1, 3-glucanase-like protein.
Os01g0246100	chr01:8047536	T	C	1	2	0.568182	3	8	0.582524	12	6	0.601124	6	15	0.453039	B	Zinc finger, RING/FYVE/PHD-type domain containing protein.
	chr01:8047630	A	C	4	12		6	12		31	13		20	28
	chr01:8048739	A	G	16	16		15	26		34	14		18	27
	chr01:8050134	C	T	8	13		4	9		12	8		13	8
	chr01:8051679	G	C	12	12		3	4		2	8		8	6
	chr01:8051831	C	T	6	6		5	1		2	8		8	8
	chr01:8051967	A	T	3	2		1	0		1	0		2	0
	chr01:8053079	C	T	3	6		4	0		6	8		3	3
	chr01:8053124	C	T	4	6		2	0		7	6		4	4
Os01g0249300	chr01:8212530	C	T	38	12	0.535388	17	16	0.5346	41	44	0.39667	35	49	0.343585	B	Lg106-like family protein.
	chr01:8212602	T	A	83	59		55	58		86	104		67	107
	chr01:8212775	C	T	110	129		114	105		124	155		120	176
	chr01:8213643	T	A	87	116		77	105		67	129		73	155
	chr01:8213743	A	G	0	0		0	0		0	2		0	0
	chr01:8213757	C	A	0	0		0	0		0	1		0	0
	chr01:8213780	G	A	0	0		0	0		0	1		0	0
	chr01:8214054	A	C	0	0		0	0		0	0		0	0
	chr01:8214303	G	A	0	0		0	0		0	0		0	0
	chr01:8214373	T	C	0	0		0	0		0	0		0	0
	chr01:8214382	T	C	0	0		0	0		0	0		0	0
	chr01:8214674	G	A	0	0		0	0		0	0		0	0
	chr01:8214696	T	A	0	0		0	0		0	0		0	0
	chr01:8214739	A	G	0	0		0	0		0	0		0	0
	chr01:8214813	A	C	31	66		36	46		32	67		38	96
	chr01:8214859	C	G	29	47		26	34		26	60		33	86
	chr01:8214882	A	G	29	40		18	30		29	53		25	78
Os01g0250600	chr01:8272064	C	A	290	380	0.39434	183	261	0.445678	321	142	0.676065	476	577	0.573036	B	Conserved hypothetical protein.
	chr01:8272072	C	T	289	388		173	242		309	140		462	560
	chr01:8272218	C	T	262	422		173	256		307	470		429	588
	chr01:8272349	C	A	164	31		90	50		150	80		139	66
	chr01:8272357	T	C	163	11		92	47		145	69		131	60
	chr01:8272379	G	A	160	11		91	31		149	57		152	44
	chr01:8272387	C	G	152	0		81	0		149	0		162	0
	chr01:8272390	C	A	151	0		81	0		152	0		162	0
	chr01:8272413	T	C	137	0		77	0		157	0		167	0
	chr01:8272441	G	T	107	16		56	16		134	17		161	14
	chr01:8272465	T	C	94	23		51	20		137	36		156	26
Os01g0252100	chr01:8330232	A	G	0	0	0.427419	0	0	0.664062	0	1	0.561862	0	0	0.590698	B	Glycogen synthase kinase, Non-receptor serine/threonine protein kinase
	chr01:8330458	A	C	0	3		4	4		0	1		4	2
	chr01:8330711	T	A	0	5		6	1		0	2		5	8
	chr01:8331056	G	T	64	42		34	52		138	99		174	114
	chr01:8333710	T	A	74	54		21	57		179	140		227	159
	chr01:8333718	C	G	75	55		21	56		178	143		225	157
Os01g0252200	chr01:8334554	A	G	6	1	0.643678	6	5	0.622222	15	11	0.351097	27	9	0.530055	B	Zinc finger, CCCH-type domain containing protein.
	chr01:8334887	C	T	7	10		21	11		37	25		66	23
	chr01:8337507	A	G	14	26		21	37		40	85		68	71
	chr01:8337547	A	T	4	19		3	31		20	86		33	69
Os01g0253100	chr01:8368670	A	G	15	23	0.589744	19	9	0.321429	56	32	0.633333	60	45	0.564815	B	Similar to Avr9/Cf-9 induced kinase 1.
	chr01:8375351	G	T	1	0		0	0		1	1		1	2
Os01g0253300	chr01:8382132	C	A	2	1	0.635914	2	2	0.629203	2	7	0.489765	5	3	0.512821	B	Importin &alpha;1a, Adaptor of nuclear transport receptors, Positive regulation of disease resistance against the rice blast pathogen
	chr01:8383400	C	T	83	165		114	185		214	238		281	273
	chr01:8384080	A	G	239	329		227	416		488	492		566	514
	chr01:8386483	A	G	265	469		323	584		608	632		721	660
	chr01:8386708	A	G	316	529		326	549		703	730		749	760
	chr01:8386931	T	G	261	495		312	485		684	690		779	710
	chr01:8386947	T	A	247	500		284	481		676	698		759	717
	chr01:8387194	C	G	59	83		55	86		142	177		140	163
Os01g0253600	chr01:8396805	G	A	288	643	0.672788	234	548	0.691309	624	674	0.479807	781	791	0.4973	B	Replication factor A protein 3 domain containing protein.
	chr01:8398539	T	A	104	163		75	144		172	189		232	233
Os01g0254000	chr01:8414065	C	T	87	136	0.62396	108	122	0.571815	168	180	0.471074	149	155	0.511184	B	Small GTPase, Rice storage proteins proglutelin and &alpha;-globulin export from the endoplasmic reticulum in endosperm
	chr01:8414227	G	T	206	364		257	324		288	335		306	308
	chr01:8414353	C	G	240	366		278	402		327	346		329	311
	chr01:8414536	C	T	199	335		252	325		258	283		312	272
	chr01:8418789	G	A	95	172		125	175		144	182		162	161
	chr01:8418801	A	C	77	127		89	133		126	146		136	126
Os01g0254100	chr01:8421101	G	A	0	1	0.548387	0	7	0.688172	0	1	0.435484	1	6	0.308411	B	Topless-related protein 1
	chr01:8421452	G	A	35	35		25	67		23	35		12	30
	chr01:8423836	T	C	35	38		9	38		14	24		14	18
	chr01:8427287	C	A	14	30		12	9		12	5		3	15
	chr01:8428473	G	A	14	15		12	7		5	5		3	5
Os01g0258700	chr01:8659944	T	G	31	52	0.680556	34	50	0.533854	35	20	0.608333	45	33	0.579545	B	Zinc finger, CCCH-type domain containing protein.
	chr01:8660127	T	A	23	57		32	38		31	16		43	35
	chr01:8660232	G	A	21	41		36	30		25	17		45	22
	chr01:8661817	T	G	16	35		31	41		21	17		22	17
	chr01:8661997	T	C	8	36		26	23		20	19		27	24
	chr01:8662597	G	T	16	22		19	22		10	4		22	15
	chr01:8664285	A	G	0	2		1	1		4	1		0	2
	chr01:8664649	A	G	0	0		0	0		0	0		0	0
Os01g0259400	chr01:8691840	A	G	4	6	0.633588	6	7	0.60142	6	8	0.63943	7	11	0.460439	B	Armadillo-type fold domain containing protein.
	chr01:8691844	T	G	4	6		6	7		6	8		7	11
	chr01:8691874	T	A	9	12		6	12		14	11		25	27
	chr01:8691997	G	A	36	47		29	48		50	34		69	69
	chr01:8692065	A	C	35	53		36	53		58	36		81	72
	chr01:8692112	C	T	35	50		36	54		59	30		83	77
	chr01:8692228	T	C	24	59		44	69		51	24		85	69
	chr01:8692243	C	T	37	52		55	60		58	22		91	67
	chr01:8692250	A	G	31	56		49	70		55	24		97	80
	chr01:8692256	C	G	32	55		49	70		48	25		89	80
	chr01:8692374	A	G	43	78		56	84		54	29		83	125
	chr01:8692398	C	T	38	86		55	80		59	23		78	128
	chr01:8692549	G	A	33	55		42	80		50	18		99	109
	chr01:8692582	C	T	29	59		48	91		46	15		87	119
	chr01:8692672	G	A	23	56		47	76		42	20		72	107
	chr01:8692774	G	A	35	48		43	69		42	20		56	69
	chr01:8692797	T	A	31	46		43	64		36	19		51	54
	chr01:8692804	A	G	31	48		45	65		38	20		50	57
	chr01:8692809	T	C	31	49		45	67		41	20		49	59
	chr01:8692816	C	A	28	49		45	71		41	20		48	59
	chr01:8692855	T	A	22	45		44	70		37	26		53	59
	chr01:8692916	A	G	17	36		37	46		31	23		49	52
	chr01:8692917	C	A	18	36		38	46		31	23		49	52
	chr01:8692965	A	G	18	39		36	43		34	24		46	52
	chr01:8693353	T	C	17	36		35	42		33	15		37	62
	chr01:8693392	A	C	14	38		40	51		32	21		36	57
	chr01:8693897	C	T	21	33		24	46		23	11		33	52
	chr01:8694030	G	A	15	38		21	40		17	7		40	52
	chr01:8694306	A	G	16	27		17	30		19	10		31	36
	chr01:8694345	G	A	21	32		22	31		21	8		40	33
	chr01:8694489	C	A	16	22		15	25		22	9		33	23
	chr01:8695583	G	A	19	28		23	30		18	12		27	33
	chr01:8695647	G	T	19	25		21	26		12	18		26	37
	chr01:8695650	T	G	19	25		21	26		12	18		27	37
	chr01:8695654	T	C	18	25		21	26		13	16		28	36
	chr01:8696113	A	G	20	37		8	21		9	4		22	28
	chr01:8696122	G	A	21	37		11	21		9	4		21	34
	chr01:8696154	C	T	21	37		12	21		12	5		22	25
	chr01:8696221	A	C	19	35		15	28		11	6		18	32
	chr01:8696224	T	C	19	35		15	28		12	6		18	32
	chr01:8696383	T	C	18	22		13	17		7	5		16	24
	chr01:8696446	T	A	17	20		17	24		8	6		20	26
	chr01:8696500	T	C	15	21		15	22		9	8		23	22
	chr01:8696560	T	C	18	25		13	17		6	7		25	17
	chr01:8696610	T	C	17	33		12	12		6	8		22	17
	chr01:8696746	G	A	19	31		16	16		6	8		21	15
	chr01:8696896	G	T	11	20		15	30		4	7		20	22
	chr01:8697031	A	G	17	22		12	21		6	2		19	23
	chr01:8697387	A	G	11	29		9	25		10	6		14	27
	chr01:8697508	A	G	10	26		10	19		11	5		9	30
	chr01:8697522	A	G	12	24		10	20		11	5		7	34
Os01g0259933	chr01:8722908	A	G	11	9	0.413793	16	17	0.54902	38	22	0.625	21	18	0.494505	B	Non-protein coding transcript.
	chr01:8723050	T	C	4	2		4	7		29	19		14	19
	chr01:8723149	C	T	2	1		3	4		23	13		10	9
Os01g0260700	chr01:8759465	T	C	3	1	0.59375	4	1	0.447059	16	1	0.569767	3	3	0.552	B	Purine-rich DNA-binding protein, Regulation of the rice sucrose synthase 1 (RSus1) expression in response to sucrose
	chr01:8759693	T	G	14	29		17	21		34	40		30	36
	chr01:8763350	C	T	22	27		26	16		48	33		36	17
Os01g0261200	chr01:8793143	C	A	152	248	0.598248	120	230	0.620243	65	34	0.63017	101	75	0.622699	B	NAC transcription factor, Heat stress tolerance
	chr01:8794754	G	A	143	233		95	196		49	35		109	65
	chr01:8795598	G	T	99	157		80	133		40	27		58	33
	chr01:8795599	A	T	98	157		79	133		40	27		58	33
	chr01:8796146	G	A	58	85		39	43		30	16		31	20
	chr01:8796167	T	C	58	60		36	25		23	10		28	16
	chr01:8797175	T	C	34	16		20	6		12	3		21	4
Os01g0261500	chr01:8809888	A	G	33	34	0.464052	33	46	0.602151	36	30	0.529221	24	31	0.418182	B	Similar to Nucleoside-diphosphate-sugar epimerase.
	chr01:8811429	A	T	3	2		2	11		8	0		4	6
	chr01:8811476	C	T	46	22		19	23		26	5		20	7
	chr01:8811692	T	C	1	0		0	3		1	0		2	2
	chr01:8812689	G	A	35	37		26	43		43	48		26	54
	chr01:8812803	C	T	33	36		23	35		36	47		27	50
	chr01:8812897	A	G	13	11		8	7		13	15		12	10
Os01g0263500	chr01:8928468	A	G	29	22	0.410714	16	36	0.685185	34	24	0.609375	19	21	0.521739	B	Similar to predicted protein.
	chr01:8929601	G	T	4	1		1	1		5	1		5	1
Os01g0264700	chr01:9004595	T	A	4	8	0.505618	10	8	0.58642	10	23	0.529915	13	11	0.566092	B	Cellular retinaldehyde binding/alpha-tocopherol transport family protein.
	chr01:9005619	C	T	36	30		24	42		45	44		77	58
	chr01:9006837	C	A	23	27		16	19		30	20		54	37
	chr01:9006954	G	A	25	25		17	26		38	23		53	45
	chr01:9008066	A	G	0	0		0	0		1	0		0	0
Os01g0264900	chr01:9016350	T	G	165	258	0.603073	156	186	0.555901	248	222	0.528773	245	291	0.441379	B	Pre-mRNA-splicing factor SPF27 homolog
	chr01:9016440	T	A	145	213		130	172		239	212		203	276
Os01g0265100	chr01:9020093	T	A	371	697	0.66324	346	423	0.548234	895	571	0.592436	693	484	0.573847	B	Similar to ADP-ribosylation factor.
	chr01:9021061	G	C	448	916		511	617		1063	776		900	699
Os01g0265200	chr01:9024972	T	A	0	0	0.571429	0	0	0.482759	0	1	0.517241	0	0	0.538462	B	Mitochondrial carrier protein, Early leaf development
	chr01:9025195	A	T	1	0		2	5		1	10		5	4
	chr01:9025471	C	T	2	4		13	9		14	3		23	20
Os01g0265900	chr01:9070283	C	A	47	82	0.641221	50	73	0.593496	49	47	0.510417	83	72	0.535484	B	Similar to translin family protein.
	chr01:9071155	A	G	0	2		0	0		0	0		0	0
Os01g0266600	chr01:9118222	G	A	12	9	0.54023	13	14	0.620253	15	18	0.479452	11	14	0.469136	B	Thioredoxin fold domain containing protein.
	chr01:9121319	C	T	28	38		17	35		20	20		27	29
Os01g0267200	chr01:9166384	T	C	52	127	0.680292	52	97	0.635934	106	109	0.501459	108	118	0.516785	B	26S proteasome 19S regulatory particle non-ATPase subunit 11
	chr01:9166794	C	T	355	710		447	713		572	524		715	639
	chr01:9169284	T	C	405	874		472	919		657	656		780	755
	chr01:9169664	T	G	197	436		261	423		384	420		429	388
Os01g0267600	chr01:9179553	A	G	44	76	0.636364	44	61	0.580952	24	41	0.369231	71	89	0.44375	B	Sad1/UNC-84 (SUN) domain protein, Promotion of telomere clustering and homologous pairing in meiosis
	chr01:9181729	T	G	0	0		0	0		0	0		0	0
	chr01:9181806	G	A	0	1		0	0		0	0		0	0
Os01g0268300	chr01:9225349	T	C	0	0	0.681159	1	0	0.634146	3	1	0.536145	0	1	0.481283	B	Similar to DNA gyrase B subunit.
	chr01:9228690	T	C	44	94		44	78		86	76		90	96
Os01g0269000	chr01:9269122	A	G	15	26	0.656442	16	18	0.626761	75	56	0.496487	51	47	0.498551	B	Similar to Hydroxymethylglutaryl-CoA lyase.
	chr01:9270058	A	G	12	23		14	25		62	63		42	44
	chr01:9272220	A	C	8	16		8	16		25	29		23	19
	chr01:9272543	G	A	6	15		3	8		13	20		14	21
	chr01:9272589	G	A	7	17		4	9		16	22		17	21
	chr01:9272759	A	G	8	10		8	13		21	25		25	21
Os01g0269900	chr01:9319127	G	C	2	10	0.632974	7	0	0.563063	8	2	0.550871	8	7	0.603592	B	Key component of H2A.Z exchange complex
	chr01:9319156	T	C	3	7		8	0		12	4		9	7
	chr01:9319246	A	G	7	24		4	15		19	6		13	19
	chr01:9320172	A	T	24	51		13	30		20	27		47	31
	chr01:9320226	C	T	21	60		17	23		26	28		43	33
	chr01:9320327	T	C	15	51		17	26		38	24		42	30
	chr01:9320363	A	G	13	51		14	26		37	26		37	38
	chr01:9320878	G	A	17	45		18	24		37	31		39	41
	chr01:9320921	A	G	21	49		18	24		36	29		43	42
	chr01:9320981	G	A	20	41		13	15		24	32		39	32
	chr01:9321092	T	C	21	44		15	17		21	39		49	39
	chr01:9321099	C	T	20	42		14	18		21	36		51	40
	chr01:9321173	A	C	27	52		18	20		25	33		64	41
	chr01:9321190	C	A	28	51		17	20		24	34		61	42
	chr01:9321200	T	A	29	54		18	23		26	32		61	44
	chr01:9321416	C	T	24	33		13	22		35	29		53	36
	chr01:9321431	G	A	26	29		12	21		34	26		52	32
	chr01:9321446	C	T	22	27		11	19		33	19		49	28
	chr01:9321521	C	T	21	27		7	14		27	12		38	17
	chr01:9321559	G	T	20	4		9	5		27	5		36	5
	chr01:9321563	A	G	20	4		8	5		27	6		35	5
	chr01:9321587	A	C	21	4		9	4		22	5		35	5
	chr01:9321606	A	G	21	4		11	4		22	5		37	4
Os01g0269950	chr01:9320172	A	T	24	51	0.616514	13	30	0.564189	20	27	0.537359	47	31	0.61506	B	Hypothetical protein.
	chr01:9320226	C	T	21	60		17	23		26	28		43	33
	chr01:9320327	T	C	15	51		17	26		38	24		42	30
	chr01:9320878	G	A	17	45		18	24		37	31		39	41
	chr01:9320921	A	G	21	49		18	24		36	29		43	42
	chr01:9320981	G	A	20	41		13	15		24	32		39	32
	chr01:9321092	T	C	21	44		15	17		21	39		49	39
	chr01:9321099	C	T	20	42		14	18		21	36		51	40
	chr01:9321173	A	C	27	52		18	20		25	33		64	41
	chr01:9321190	C	A	28	51		17	20		24	34		61	42
	chr01:9321200	T	A	29	54		18	23		26	32		61	44
	chr01:9321416	C	T	24	33		13	22		35	29		53	36
	chr01:9321431	G	A	26	29		12	21		34	26		52	32
	chr01:9321446	C	T	22	27		11	19		33	19		49	28
	chr01:9321521	C	T	21	27		7	14		27	12		38	17
	chr01:9321559	G	T	20	4		9	5		27	5		36	5
	chr01:9321563	A	G	20	4		8	5		27	6		35	5
	chr01:9321587	A	C	21	4		9	4		22	5		35	5
	chr01:9321606	A	G	21	4		11	4		22	5		37	4
Os01g0270100	chr01:9325768	C	T	8	0	0.656616	11	0	0.461039	23	0	0.569026	15	0	0.463477	B	Similar to Cysteine protease inhibitor.
	chr01:9325806	A	G	6	0		10	0		19	0		8	0
	chr01:9325810	A	G	6	0		10	0		17	0		7	0
	chr01:9325835	A	T	19	0		19	0		34	0		27	0
	chr01:9325840	A	C	20	0		19	0		35	0		33	0
	chr01:9325841	G	C	20	0		21	0		37	0		33	0
	chr01:9325842	G	T	20	0		22	0		38	0		37	0
	chr01:9325844	A	T	21	0		22	0		38	0		37	0
	chr01:9325851	C	T	22	17		21	14		43	15		47	26
	chr01:9325868	A	T	30	34		31	22		54	30		56	39
	chr01:9325876	A	G	31	35		33	28		57	30		58	46
	chr01:9325878	G	A	30	35		34	28		57	30		58	46
	chr01:9325894	T	A	33	58		39	44		68	53		73	74
	chr01:9325988	T	C	59	113		91	84		138	106		109	152
	chr01:9325994	T	C	56	109		90	82		139	101		111	143
	chr01:9325997	C	G	55	114		89	84		137	101		112	143
	chr01:9326048	C	T	59	128		98	104		150	99		121	159
	chr01:9326054	A	C	59	127		101	100		148	96		120	154
	chr01:9326078	T	A	58	117		95	86		140	84		117	118
	chr01:9326089	C	G	66	105		101	76		146	70		127	106
	chr01:9326090	A	G	66	105		100	77		146	70		129	106
	chr01:9326466	C	T	57	135		89	87		140	109		123	120
	chr01:9326473	G	A	55	137		93	90		143	123		125	124
	chr01:9326500	T	C	60	139		93	86		127	137		117	135
	chr01:9326508	G	C	65	166		96	96		131	162		117	160
	chr01:9326521	C	T	64	163		92	98		127	160		114	156
	chr01:9326591	C	T	65	182		114	97		127	171		117	229
	chr01:9328722	T	G	62	174		104	109		133	166		115	233
	chr01:9328747	A	G	56	156		98	94		134	152		107	214
	chr01:9328807	G	T	39	120		63	85		101	113		83	169
	chr01:9329084	G	T	31	55		43	28		58	41		47	68
	chr01:9329157	A	G	10	1		26	1		25	2		21	7
	chr01:9329183	C	A	9	1		15	2		17	4		9	6
	chr01:9329253	A	G	4	0		9	2		16	4		8	5
Os01g0271700	chr01:9394904	A	T	0	0	0.699037	0	0	0.648305	0	0	0.496804	0	0	0.432052	B	Conserved hypothetical protein.
	chr01:9395015	C	T	0	0		0	0		0	0		0	1
	chr01:9395274	A	C	0	0		0	0		0	0		0	0
	chr01:9396068	C	T	0	0		0	1		0	1		2	3
	chr01:9396425	C	T	341	832		295	575		489	521		423	572
	chr01:9396579	C	G	34	39		37	36		55	29		36	30
Os01g0272650	chr01:9425922	G	T	0	0	0.625	0	0	0.5	0	0	0.526316	0	0	0.428571	B	Hypothetical protein.
	chr01:9426374	T	C	6	10		14	14		10	9		3	4
Os01g0273000	chr01:9441751	A	G	299	578	0.661538	308	504	0.612705	800	604	0.57652	779	677	0.541157	B	Similar to 26 proteasome complex subunit DSS1 (Deleted in split hand/split foot protein 1) (Split hand/foot deleted protein 1).
	chr01:9441910	A	G	449	884		448	692		1125	810		1167	973
Os01g0273300	chr01:9455140	G	A	0	0	0.361702	0	0	0.444444	0	0	0.5	0	0	0.516129	B	BSD domain containing protein.
	chr01:9455297	A	G	0	0		0	0		0	0		0	0
	chr01:9455638	A	G	1	0		0	0		0	0		1	0
	chr01:9455839	C	T	2	2		0	2		0	2		2	5
	chr01:9456361	G	A	17	5		11	13		11	8		11	14
	chr01:9456499	A	G	10	10		14	5		9	10		18	11
Os01g0275500	chr01:9626958	T	C	0	0	0.514151	0	0	0.677778	0	0	0.531034	0	0	0.597122	B	Similar to Protein argonaute 15.
	chr01:9626979	G	A	0	1		0	0		0	0		0	0
	chr01:9627075	T	A	3	0		4	0		0	3		1	0
	chr01:9627152	A	C	4	1		4	1		2	6		3	0
	chr01:9627189	G	A	8	5		6	3		4	7		5	3
	chr01:9627288	T	A	13	15		2	7		9	5		9	6
	chr01:9627368	A	C	17	15		3	8		9	5		9	6
	chr01:9627391	A	G	14	14		3	7		7	6		10	5
	chr01:9627822	G	A	15	15		1	7		13	9		8	7
	chr01:9627824	T	C	14	15		1	7		11	9		8	7
	chr01:9627858	A	G	12	14		4	7		12	8		5	8
	chr01:9628115	G	A	3	14		1	14		10	7		18	12
	chr01:9628871	G	A	0	0		0	0		0	2		2	1
	chr01:9628919	A	G	0	0		0	0		0	1		3	1
	chr01:9628960	G	A	0	0		0	0		0	0		2	0
	chr01:9629242	A	G	0	0		0	0		0	0		0	0
	chr01:9629327	A	C	0	0		0	0		0	0		0	0
	chr01:9629655	G	A	0	0		0	0		0	0		0	0
	chr01:9629952	A	G	0	0		0	0		0	0		0	0
Os01g0276200	chr01:9671608	G	A	190	261	0.578714	203	189	0.482143	288	343	0.456418	252	332	0.431507	B	Voltage-dependent anion channel 7, Mitochondrial porin
	chr01:9675942	G	A	0	0		0	0		0	0		0	0
Os01g0276500	chr01:9685077	C	G	59	166	0.679924	60	84	0.57385	177	156	0.508663	190	145	0.589263	B	Similar to Histidine biosynthesis bifunctional protein hisIE, chloroplast precursor [Includes: Phosphoribosyl-AMP cyclohydrolase (EC 3.5.4.19) (PRA-CH); Phosphoribosyl-ATP pyrophosphatase (EC 3.6.1.31) (PRA-PH)].
	chr01:9685240	G	A	79	155		96	124		178	190		217	142
	chr01:9689341	C	T	31	38		20	29		56	51		65	42
Os01g0276600	chr01:9691538	C	T	5	10	0.692308	9	5	0.416667	42	24	0.581699	32	35	0.503106	B	Zinc finger, RING/FYVE/PHD-type domain containing protein.
	chr01:9691739	G	A	2	6		4	3		31	28		32	36
	chr01:9692042	C	T	1	2		1	1		15	12		13	9
	chr01:9692084	G	T	0	0		0	1		1	0		4	0
Os01g0276650	chr01:9691538	C	T	5	10	0.666667	9	5	0.357143	42	24	0.636364	32	35	0.477612	B	Non-protein coding transcript.
Os01g0276700	chr01:9694037	C	T	0	0	0.565975	0	0	0.479326	0	0	0.573766	0	0	0.609433	B	Pyruvate kinase, Negative regulation of amylose content in the grain
	chr01:9694535	A	T	251	320		300	308		291	246		197	135
	chr01:9694783	G	A	733	987		918	704		758	594		627	380
	chr01:9694786	G	A	730	985		916	708		756	584		624	378
	chr01:9694840	G	A	746	993		927	959		778	569		616	386
	chr01:9695227	T	C	831	1079		1038	1020		861	571		671	459
	chr01:9695470	C	T	745	899		875	880		659	484		534	357
Os01g0276800	chr01:9702985	C	T	22	46	0.635036	22	52	0.623991	57	69	0.528371	74	47	0.503804	B	Glucosidase II &beta; subunit, Potential switch between programmed cell death and autophagy
	chr01:9703190	T	C	64	108		72	126		154	145		137	132
	chr01:9703680	G	T	71	119		90	153		210	186		163	166
	chr01:9704098	T	C	60	103		95	149		198	171		143	171
	chr01:9709536	T	G	33	59		47	61		98	69		79	71
Os01g0277700	chr01:9751821	G	A	65	144	0.688995	57	127	0.690217	112	130	0.46281	93	86	0.519553	B	Similar to Glycosyl hydrolases family 17 protein.
Os01g0279200	chr01:9878424	G	C	0	3	0.641053	1	2	0.533755	2	9	0.474334	4	0	0.610272	B	Similar to COP9 signalosome complex subunit 2.
	chr01:9883987	T	C	131	210		180	197		188	219		276	177
	chr01:9885142	A	C	118	214		148	163		290	292		383	245
	chr01:9885226	G	A	87	158		109	135		234	257		317	204
	chr01:9885450	G	A	5	24		4	9		16	32		30	19
Os01g0279300	chr01:9887664	G	T	48	32	0.670307	28	35	0.657025	77	47	0.496757	71	47	0.458716	B	Similar to Calmodulin 1 (Fragment).
	chr01:9887670	T	C	50	33		33	40		81	53		79	56
	chr01:9888807	T	C	179	433		208	416		361	374		385	483
	chr01:9888882	A	C	183	458		210	443		362	412		383	510
	chr01:9889107	C	T	23	26		19	20		38	45		32	25
Os01g0280000	chr01:9936937	C	T	2	3	0.570513	4	0	0.471204	10	10	0.421053	3	8	0.531447	B	Similar to Histone mRNA exonuclease 1.
	chr01:9937508	C	T	21	39		32	37		39	43		75	70
	chr01:9944950	G	A	19	30		33	29		22	51		48	47
	chr01:9946570	A	C	12	8		20	15		19	20		24	15
	chr01:9946674	A	G	13	9		12	9		14	19		19	9
Os01g0280400	chr01:9962827	G	C	25	40	0.633766	31	19	0.394389	47	56	0.517928	52	46	0.49151	B	DNA-binding protein.
	chr01:9963665	G	A	43	72		47	34		73	78		83	79
	chr01:9963821	T	G	61	107		80	31		99	83		114	105
	chr01:9964128	A	G	60	114		82	63		142	101		120	138
	chr01:9965852	G	A	93	155		127	92		159	166		181	201
Os01g0281200	chr01:10013859	T	C	73	156	0.639922	25	14	0.339623	100	188	0.349922	5	6	0.416667	B	Similar to Type B-like cyclin (Fragment).
	chr01:10014061	A	C	72	122		30	13		80	151		3	6
	chr01:10015236	A	C	39	49		15	9		45	79		2	2
Os01g0281250	chr01:10013320	C	A	0	0	0.65721	0	0	0.329268	0	0	0.346821	0	0	0.4	B	Hypothetical protein.
	chr01:10013859	T	C	73	156		25	14		100	188		5	6
	chr01:10014061	A	C	72	122		30	13		80	151		3	6
Os01g0282800	chr01:10099423	A	G	58	66	0.567938	56	68	0.511603	72	100	0.508713	68	81	0.457781	B	&beta; tubulin 1, Control of salt-insensitivity by stabilizing microtubule organization, Regulation of ionic homeostasis under salt stress
	chr01:10100073	A	G	2161	2855		2513	2672		2324	2217		1944	2328
	chr01:10100124	A	G	2039	2680		2395	2463		2154	2081		1857	2176
	chr01:10102947	A	G	3	0		3	0		4	0		2	0
Os01g0282866	chr01:10100073	A	G	2161	2855	0.568567	2513	2672	0.511301	2324	2217	0.510255	1944	2328	0.457676	B	Hypothetical protein.
	chr01:10100124	A	G	2039	2680		2395	2463		2154	2081		1857	2176
Os01g0283100	chr01:10123369	C	T	335	544	0.629966	322	415	0.573227	557	617	0.457749	650	616	0.504175	B	Similar to Ferripyochelin-binding protein-like.
	chr01:10123387	G	A	341	561		335	423		558	658		657	643
	chr01:10123627	C	T	97	211		89	164		223	310		263	285
Os01g0290100	chr01:10497124	A	T	27	35	0.562044	26	29	0.608392	112	73	0.604494	89	116	0.431641	B	L-cysteine desulfhydrase 1, Drought tolerance, Modulation of H<sub>2</sub>S production
	chr01:10499443	A	G	21	31		21	48		111	77		100	144
	chr01:10500075	G	C	12	11		9	9		44	23		30	27
	chr01:10500552	C	G	0	0		0	1		1	2		2	3
	chr01:10500769	C	T	0	0		0	0		1	1		0	1
Os01g0293200	chr01:10675361	G	T	0	0	0.682927	0	0	0.676471	0	3	0.469388	0	2	0.674419	B	Similar to predicted protein.
	chr01:10675934	A	G	2	6		0	4		3	2		3	0
	chr01:10675950	G	A	2	8		0	5		5	5		5	1
	chr01:10676389	C	T	9	14		10	14		14	15		21	10
	chr01:10676999	T	A	0	0		1	0		1	1		0	1
	chr01:10677497	T	C	0	0		0	0		0	0		0	0
	chr01:10677634	C	T	0	0		0	0		0	0		0	0
	chr01:10678218	A	G	0	0		0	0		0	0		0	0
	chr01:10678586	T	C	0	0		0	0		0	0		0	0
	chr01:10679047	C	T	0	0		0	0		0	0		0	0
Os01g0295700	chr01:10805587	C	T	1	2	0.451613	2	1	0.333333	1	1	0.583333	0	0	0.5	B	Similar to Protein phosphatase-2C.
	chr01:10805716	A	G	14	6		8	6		3	0		3	1
	chr01:10805811	C	T	16	13		17	7		3	2		1	1
	chr01:10807793	A	T	2	3		1	0		0	0		0	2
	chr01:10807997	T	A	1	4		0	0		0	2		0	0
	chr01:10808068	C	G	0	0		0	0		0	0		0	0
Os01g0296000	chr01:10819523	G	A	6	3	0.542857	6	12	0.606061	9	17	0.363636	10	11	0.434286	B	Protein kinase, core domain containing protein.
	chr01:10819682	C	T	9	10		8	17		12	15		13	15
	chr01:10819774	G	T	11	15		9	18		8	20		19	31
	chr01:10819910	C	T	16	11		17	17		16	27		14	21
	chr01:10820440	T	C	6	12		9	16		14	30		17	16
	chr01:10822264	T	G	0	6		3	0		9	10		3	5
Os01g0296100	chr01:10824964	G	A	43	69	0.607143	34	41	0.548035	89	70	0.588556	70	63	0.544432	B	Glycogen synthase kinase, Non-receptor serine/threonine protein kinase
	chr01:10825161	G	A	29	56		30	36		79	62		50	37
	chr01:10826468	C	G	62	106		55	64		160	103		121	108
	chr01:10826503	A	G	58	93		47	57		154	108		117	99
	chr01:10826635	G	T	61	67		41	53		166	110		126	98
Os01g0296133	chr01:10824964	G	A	43	69	0.634518	34	41	0.546099	89	70	0.56	70	63	0.545455	B	Non-protein coding transcript.
	chr01:10825161	G	A	29	56		30	36		79	62		50	37
Os01g0298301	chr01:10932811	T	C	36	34	0.485714	20	25	0.555556	98	100	0.494949	86	52	0.623188	B	Hypothetical conserved gene.
Os01g0299500	chr01:10980753	G	A	1	0	0.511111	0	0	0.589744	1	0	0.677419	0	0	0.661765	B	Conserved hypothetical protein.
	chr01:10980918	G	C	17	21		7	13		37	17		60	31
	chr01:10982697	A	C	2	1		4	4		12	6		13	7
	chr01:10982698	C	A	2	1		4	4		12	6		13	7
	chr01:10982738	G	A	0	0		1	2		1	1		4	1
Os01g0299700	chr01:10986154	C	T	104	84	0.564012	80	75	0.554499	17	12	0.634375	97	59	0.543244	B	3'-5' exonuclease domain containing protein.
	chr01:10986176	A	T	121	100		95	96		23	15		123	84
	chr01:10986204	T	G	173	195		145	186		30	26		211	173
	chr01:10986342	A	T	344	462		295	369		63	41		613	513
	chr01:10986373	A	C	349	470		306	375		63	34		640	549
	chr01:10986410	G	A	350	470		307	392		68	37		669	552
	chr01:10986586	G	A	284	348		239	316		42	22		453	344
	chr01:10986649	C	G	208	290		199	262		34	16		351	292
	chr01:10986767	T	G	106	146		85	101		12	8		176	168
	chr01:10986861	C	A	101	164		87	109		23	9		218	213
	chr01:10986911	C	A	94	161		83	110		31	14		224	227
Os01g0299801	chr01:10986342	A	T	344	462	0.57764	295	369	0.55956	63	41	0.649903	613	513	0.539181	B	Conserved hypothetical protein.
	chr01:10986373	A	C	349	470		306	375		63	34		640	549
	chr01:10986410	G	A	350	470		307	392		68	37		669	552
	chr01:10986586	G	A	284	348		239	316		42	22		453	344
	chr01:10986649	C	G	208	290		199	262		34	16		351	292
	chr01:10986767	T	G	106	146		85	101		12	8		176	168
	chr01:10986861	C	A	101	164		87	109		23	9		218	213
	chr01:10986911	C	A	94	161		83	110		31	14		224	227
Os01g0300000	chr01:10990850	G	A	246	194	0.440909	225	197	0.466825	399	414	0.490775	374	338	0.525281	B	3'-5' exonuclease domain containing protein.
Os01g0300200	chr01:10999509	C	T	2	9	0.690217	6	18	0.560976	33	53	0.472332	27	48	0.466667	B	Similar to ATP-citrate lyase subunit B.
	chr01:11000870	G	A	39	93		66	77		156	173		157	168
	chr01:11003689	A	G	16	25		18	20		44	40		40	39
	chr01:11005973	A	G	0	0		0	0		6	1		0	1
Os01g0300600	chr01:11025940	G	A	67	89	0.58658	108	122	0.570827	129	138	0.485037	92	100	0.45611	B	Nodal modulator 1
	chr01:11026065	G	A	60	89		109	139		129	147		89	115
	chr01:11026570	G	A	64	93		89	146		131	128		84	101
Os01g0300900	chr01:11059557	G	A	6	8	0.353365	12	7	0.431973	16	1	0.662	44	21	0.578067	B	Galactose oxidase/kelch, beta-propeller domain containing protein.
	chr01:11060980	C	G	23	7		13	11		18	7		37	21
	chr01:11061173	T	C	13	7		14	12		15	9		21	23
	chr01:11061204	T	G	11	6		10	10		12	6		18	24
	chr01:11062004	T	A	19	12		22	16		25	14		44	42
	chr01:11062189	C	T	29	13		33	25		24	19		64	51
	chr01:11062232	G	T	27	12		41	27		33	22		67	50
	chr01:11062277	C	T	20	12		37	30		28	23		60	45
	chr01:11062963	A	G	25	17		48	33		50	21		96	47
	chr01:11063095	T	C	32	18		43	29		46	21		86	47
	chr01:11063579	A	C	34	21		35	27		31	15		44	43
	chr01:11063610	C	A	30	14		26	27		33	11		41	40
Os01g0301000	chr01:11065744	G	A	16	32	0.57047	34	39	0.51462	40	36	0.535211	69	42	0.576052	B	Pentatricopeptide repeat domain containing protein.
	chr01:11065825	A	G	21	28		30	29		27	32		58	48
	chr01:11066051	C	T	27	25		19	20		47	31		51	41
Os01g0301700	chr01:11089090	A	C	1	1	0.615385	0	0	0.586957	2	0	0.5	1	5	0.377358	B	Tetratricopeptide-like helical domain containing protein.
	chr01:11089145	T	A	1	4		5	6		18	20		4	11
	chr01:11089158	A	C	0	4		5	6		18	20		4	11
	chr01:11090143	C	T	9	12		9	13		24	20		7	5
	chr01:11093907	G	A	3	2		0	2		1	4		4	1
	chr01:11093987	T	G	1	1		0	0		1	0		0	0
Os01g0302800	chr01:11192246	A	G	48	46	0.477419	30	29	0.50495	43	54	0.474286	53	86	0.408333	B	Conserved hypothetical protein.
	chr01:11192264	G	T	33	25		20	22		36	36		42	53
	chr01:11192347	G	T	0	3		0	0		4	2		3	3
Os01g0304050	chr01:11253653	G	T	0	0	0.454545	0	0	0.647059	0	0	0.673469	0	0	0.47619	B	Non-protein coding transcript.
	chr01:11254582	C	G	6	4		6	10		16	15		16	15
	chr01:11255870	C	T	0	0		0	0		0	0		0	0
	chr01:11256148	A	G	0	1		0	1		4	1		4	3
	chr01:11257375	A	G	0	0		0	0		1	0		0	0
	chr01:11258055	T	C	0	0		0	0		0	0		0	0
	chr01:11258129	G	A	0	0		0	0		0	0		0	0
	chr01:11258279	G	T	0	0		0	0		0	0		0	0
	chr01:11258688	T	A	0	0		0	0		0	0		0	0
	chr01:11258861	C	A	0	0		0	0		1	0		0	0
	chr01:11259841	A	G	0	0		0	0		0	0		0	0
	chr01:11260211	C	A	0	0		0	0		0	0		0	0
	chr01:11260316	G	A	0	0		0	0		5	0		0	1
	chr01:11260508	T	C	0	0		0	0		0	0		0	0
	chr01:11260635	G	A	0	0		0	0		0	0		0	0
	chr01:11260962	G	A	0	0		0	0		0	0		0	0
	chr01:11261114	A	G	0	0		0	0		1	0		0	0
	chr01:11261181	G	A	0	0		0	0		1	0		0	0
	chr01:11261279	G	T	0	0		0	0		0	0		0	0
	chr01:11261382	C	T	0	0		0	0		1	0		0	0
	chr01:11261383	A	G	0	0		0	0		1	0		0	0
	chr01:11261713	T	G	0	0		0	0		0	0		0	0
	chr01:11262057	G	A	0	0		0	0		0	0		0	0
	chr01:11262223	T	C	0	0		0	0		0	0		0	0
	chr01:11262427	T	G	0	0		0	0		0	0		0	0
	chr01:11262788	T	C	0	0		0	0		0	0		0	0
	chr01:11262933	T	G	0	0		0	0		0	0		0	0
	chr01:11263023	G	A	0	0		0	0		0	0		0	0
	chr01:11263387	T	C	0	0		0	0		0	0		0	0
	chr01:11263533	C	T	0	0		0	0		0	0		0	0
	chr01:11264015	C	A	0	0		0	0		2	0		0	3
	chr01:11264127	G	A	0	0		0	0		0	0		0	0
	chr01:11264489	A	G	0	0		0	0		0	0		0	0
	chr01:11264882	G	A	0	0		0	0		0	0		0	0
	chr01:11265595	T	C	0	0		0	0		0	0		0	0
	chr01:11265690	A	G	0	0		0	0		0	0		0	0
	chr01:11265944	T	C	0	0		0	0		0	0		0	0
	chr01:11265985	T	C	0	0		0	0		0	0		0	0
	chr01:11266155	A	G	0	0		0	0		0	0		0	0
	chr01:11266192	T	C	0	0		0	0		0	0		0	0
Os01g0304100	chr01:11254582	C	G	6	4	0.454545	6	10	0.647059	16	15	0.555556	16	15	0.526316	B	Similar to Cation chloride cotransporter.
	chr01:11256148	A	G	0	1		0	1		4	1		4	3
	chr01:11260508	T	C	0	0		0	0		0	0		0	0
Os01g0306800	chr01:11412878	A	G	10	16	0.646465	7	6	0.528571	27	19	0.47619	34	54	0.398119	B	Conserved hypothetical protein.
	chr01:11419649	T	G	14	15		9	12		17	23		37	41
	chr01:11420766	A	G	7	13		8	8		21	18		22	38
	chr01:11420873	C	A	2	12		5	6		14	20		17	32
	chr01:11420903	G	A	2	8		4	5		11	19		17	27
Os01g0309900	chr01:11621900	C	G	3	2	0.5	6	8	0.548387	11	6	0.621622	11	10	0.479167	B	Lipase, class 3 family protein.
	chr01:11622136	T	A	4	5		8	9		12	8		12	15
Os01g0314300	chr01:11814033	C	T	265	666	0.694825	276	611	0.688006	674	760	0.464139	734	837	0.463301	B	Uncharacterized domain 2 containing protein.
	chr01:11815706	C	T	136	247		109	238		232	286		257	311
Os01g0318600	chr01:12106520	T	C	0	0	0.653846	0	0	0.401961	0	0	0.467532	0	0	0.673077	B	Hypothetical protein.
	chr01:12106629	C	T	0	0		0	0		0	1		0	0
	chr01:12106708	A	G	0	0		0	0		0	0		0	0
	chr01:12106724	G	C	0	0		0	0		0	0		0	0
	chr01:12106728	C	T	0	0		0	0		0	0		0	0
	chr01:12107626	C	G	3	3		19	8		5	11		8	8
	chr01:12108838	T	C	3	8		19	19		14	17		14	5
	chr01:12109391	G	A	3	6		23	14		17	12		13	4
Os01g0321800	chr01:12268974	T	A	8	7	0.466667	9	8	0.470588	27	25	0.519231	20	22	0.47619	B	Gas vesicle protein GvpC repeat containing protein.
Os01g0322800	chr01:12308329	A	G	50	34	0.404762	24	17	0.414634	55	27	0.670732	43	29	0.597222	B	WD40 repeat-like domain containing protein.
	chr01:12309428	A	G	0	0		0	0		0	0		0	0
Os01g0323600	chr01:12364061	T	C	562	852	0.614313	346	775	0.697187	1013	916	0.516609	1046	1230	0.466198	B	S-adenosyl-l-methionine synthetase, Essential for histone H3K4me3 and DNA methylation, Regulation of gene expression related to flowering
	chr01:12364943	A	G	748	1251		505	1196		1179	1179		1373	1655
	chr01:12364979	G	C	773	1245		497	1198		1229	1195		1440	1658
	chr01:12365342	C	A	714	1107		428	920		1198	1032		1451	1537
Os01g0323775	chr01:12364061	T	C	562	852	0.614313	346	775	0.697187	1013	916	0.516609	1046	1230	0.466198	B	Hypothetical protein.
	chr01:12364943	A	G	748	1251		505	1196		1179	1179		1373	1655
	chr01:12364979	G	C	773	1245		497	1198		1229	1195		1440	1658
	chr01:12365342	C	A	714	1107		428	920		1198	1032		1451	1537
Os01g0324400	chr01:12403800	A	C	9	19	0.593838	19	9	0.596659	36	23	0.44868	20	21	0.383886	B	Hypothetical conserved gene.
	chr01:12404008	G	A	12	18		13	13		43	27		26	24
	chr01:12405505	A	G	16	15		15	12		46	20		19	19
	chr01:12406034	T	G	16	10		16	15		33	19		23	11
	chr01:12406038	C	G	15	9		16	14		32	18		23	11
	chr01:12406047	A	G	15	10		16	14		34	21		21	11
	chr01:12406125	A	T	0	0		2	1		1	0		1	2
	chr01:12406268	G	T	0	0		0	0		0	0		0	0
	chr01:12406436	A	T	0	0		0	0		3	1		0	1
	chr01:12407286	A	G	0	3		1	0		0	2		1	0
	chr01:12407437	C	T	2	3		10	7		7	7		4	5
	chr01:12407507	T	C	12	15		19	22		18	20		7	18
	chr01:12407750	T	C	27	49		20	64		20	93		5	54
	chr01:12407807	C	G	12	44		10	60		16	99		6	60
	chr01:12407925	G	A	9	17		12	19		17	26		6	23
Os01g0328500	chr01:12646613	C	T	3	1	0.669725	1	0	0.534483	9	3	0.593407	1	4	0.550218	B	Bucentaur or craniofacial development family protein.
	chr01:12647850	C	T	33	64		35	43		66	47		49	39
	chr01:12649427	C	G	36	81		45	50		87	61		76	60
Os01g0329800	chr01:12725363	C	A	2	8	0.690617	5	8	0.653377	6	4	0.51575	3	4	0.584475	B	YT521-B-like protein family protein.
	chr01:12727165	G	A	7	11		9	13		10	15		12	13
	chr01:12727491	G	T	21	29		14	16		16	15		23	14
	chr01:12727772	G	A	24	31		10	37		22	19		34	17
	chr01:12727808	A	G	24	33		13	40		19	25		31	21
	chr01:12728895	A	T	29	47		27	40		42	37		38	34
	chr01:12729016	G	A	25	52		24	33		43	48		33	32
	chr01:12730179	A	G	31	87		47	72		97	76		66	43
	chr01:12730215	G	C	34	96		46	84		93	84		77	51
	chr01:12730324	C	G	36	106		54	101		99	93		67	56
	chr01:12730393	A	C	36	82		46	96		101	90		74	49
	chr01:12730430	G	A	36	92		55	102		112	108		80	44
	chr01:12730436	A	G	37	91		56	104		113	108		80	45
	chr01:12730634	A	T	23	52		20	57		61	61		22	28
	chr01:12731064	A	C	1	0		0	0		1	1		0	1
	chr01:12731323	G	T	0	0		0	0		0	0		0	3
Os01g0331900	chr01:12849054	A	G	39	72	0.642222	18	32	0.596958	52	32	0.51005	57	58	0.484794	B	Protein of unknown function DUF846, eukaryotic family protein.
	chr01:12849514	T	C	50	91		35	51		63	59		88	95
	chr01:12849664	T	C	72	126		53	74		88	104		126	135
Os01g0338000	chr01:13286512	G	A	548	646	0.54969	477	636	0.564465	753	716	0.514589	780	701	0.545713	B	Small GTPase, Rice storage proteins proglutelin and &alpha;-globulin export from the endoplasmic reticulum in endosperm
	chr01:13287924	G	A	617	784		557	712		841	776		989	804
	chr01:13288313	C	A	217	257		199	250		346	338		344	254
Os01g0338150	chr01:13291505	A	G	6	16	0.592593	8	5	0.585366	23	28	0.472	18	25	0.548673	B	Hypothetical gene.
	chr01:13291671	G	T	25	30		8	19		33	37		40	24
	chr01:13292383	T	C	0	0		0	0		0	0		0	0
	chr01:13292491	G	A	0	0		0	0		0	0		0	0
	chr01:13292677	C	A	0	0		0	0		0	0		0	0
	chr01:13292749	T	G	0	0		0	0		0	0		0	0
	chr01:13292993	A	G	0	0		0	0		0	0		0	0
	chr01:13294008	A	G	0	0		0	0		0	1		0	0
	chr01:13294049	A	G	0	0		0	0		0	0		0	0
	chr01:13294824	C	T	2	2		1	0		3	0		4	2
Os01g0338200	chr01:13297509	G	C	10	33	0.686364	13	21	0.552941	19	17	0.581395	18	20	0.443515	B	Mov34/MPN/PAD-1 family protein.
	chr01:13297573	T	C	14	27		15	20		36	20		18	28
	chr01:13298685	A	C	13	29		18	25		30	29		24	31
	chr01:13304841	C	T	32	62		30	28		65	42		46	54
Os01g0338600	chr01:13321695	A	T	50	67	0.555556	28	36	0.541176	61	49	0.573333	24	32	0.506667	B	Similar to cysteine sulfinate desulfinase/cysteine desulfurase and related enzymes.
	chr01:13323633	G	A	14	13		11	10		25	15		14	5
Os01g0339001	chr01:13321695	A	T	50	67	0.57265	28	36	0.5625	61	49	0.554545	24	32	0.428571	B	Non-protein coding transcript.
Os01g0341200	chr01:13437024	T	C	42	15	0.339173	51	30	0.331928	148	86	0.636422	146	87	0.645981	B	Tubulin, conserved site domain containing protein.
	chr01:13437060	C	T	67	34		104	58		276	166		286	200
	chr01:13437064	G	A	78	39		120	61		319	184		328	217
	chr01:13437149	C	G	152	79		246	122		579	317		611	380
	chr01:13437218	A	T	188	91		328	172		654	401		804	402
	chr01:13437231	T	C	194	93		325	173		641	380		789	392
	chr01:13437272	G	T	200	99		340	177		611	371		839	430
	chr01:13437352	C	T	202	93		310	166		538	315		778	418
	chr01:13437383	T	G	219	95		344	190		555	317		798	453
	chr01:13437395	G	C	214	89		331	183		542	301		771	440
	chr01:13437636	A	G	116	83		224	117		352	202		453	225
	chr01:13437638	C	G	117	82		222	117		348	202		448	226
	chr01:13437662	G	C	108	61		216	90		320	146		439	220
	chr01:13437664	A	G	108	61		213	90		316	145		428	221
	chr01:13437678	G	A	92	64		183	95		272	157		364	194
	chr01:13437686	G	A	91	65		176	96		266	165		353	216
	chr01:13437811	C	G	28	45		42	48		61	116		98	130
	chr01:13438013	G	A	126	32		207	78		261	86		341	117
	chr01:13438038	G	A	118	58		207	61		270	143		345	207
	chr01:13438099	G	A	116	67		180	84		273	184		373	254
	chr01:13438257	G	C	140	49		228	76		296	128		430	173
Os01g0349400	chr01:13922836	A	G	22	8	0.357143	16	20	0.637584	20	26	0.323529	36	30	0.503704	B	Similar to Serine/threonine protein phosphatase PP1 (EC 3.1.3.16) (Fragment).
	chr01:13923851	T	C	27	12		9	25		6	21		26	27
	chr01:13923852	G	A	27	12		10	24		7	22		27	27
	chr01:13924177	T	C	23	17		19	26		9	19		40	46
	chr01:13927312	C	G	0	0		0	0		1	2		3	2
	chr01:13927337	C	T	0	3		0	0		1	1		2	1
	chr01:13927344	C	T	0	3		0	0		0	1		2	1
Os01g0351300	chr01:14059614	T	C	0	1	0.505263	2	0	0.405405	5	4	0.552795	4	1	0.583333	B	Exocyst complex subunit Sec15-like family protein.
	chr01:14059998	T	G	2	2		4	1		12	8		17	6
	chr01:14060619	T	C	17	11		12	3		30	14		18	14
	chr01:14061690	T	C	22	19		22	19		32	37		44	30
	chr01:14063826	G	A	4	11		0	7		4	6		12	12
	chr01:14064026	A	T	2	4		4	0		6	3		3	7
Os01g0355175	chr01:14264888	A	G	0	3	0.657658	0	0	0.534884	3	1	0.567797	7	2	0.615819	B	Hypothetical protein.
	chr01:14264898	A	G	0	3		0	0		3	1		7	2
	chr01:14265223	C	T	2	2		0	0		1	0		2	3
	chr01:14266450	G	A	5	13		2	4		5	9		14	4
	chr01:14266655	A	G	5	12		4	3		10	9		18	16
	chr01:14266726	T	C	4	10		5	3		9	9		16	11
	chr01:14266737	T	A	3	8		3	3		9	8		13	11
	chr01:14266770	T	A	4	7		3	4		10	9		12	7
	chr01:14266861	G	A	7	7		1	3		8	3		8	6
	chr01:14266969	G	A	8	8		2	3		9	2		12	6
Os01g0355600	chr01:14308996	T	C	1	6	0.58952	2	0	0.335443	5	4	0.477573	6	6	0.598916	B	Galactose-binding like domain containing protein.
	chr01:14309720	C	T	1	4		0	0		5	1		6	3
	chr01:14310129	A	C	0	6		2	2		5	5		6	2
	chr01:14310309	C	T	2	5		2	1		6	5		5	2
	chr01:14310423	C	T	2	1		1	1		5	2		7	2
	chr01:14310476	T	A	3	2		1	1		6	1		10	1
	chr01:14311176	C	T	7	3		3	4		12	8		14	8
	chr01:14311274	A	G	5	3		3	4		13	17		16	6
	chr01:14311628	T	C	5	7		10	1		9	18		10	6
	chr01:14312020	T	G	6	10		10	2		15	17		14	8
	chr01:14312118	G	A	3	7		6	2		12	11		15	6
	chr01:14314294	A	T	2	7		14	8		3	10		23	11
	chr01:14314618	T	C	4	5		22	6		12	14		22	13
	chr01:14314691	T	C	7	10		16	8		10	11		14	11
	chr01:14315315	C	T	17	8		32	12		14	19		13	13
	chr01:14316157	A	C	7	15		22	17		14	21		13	12
	chr01:14316205	T	C	7	13		19	11		11	11		10	11
	chr01:14316207	C	G	7	13		20	11		11	11		10	11
	chr01:14316387	G	A	8	6		22	9		7	7		7	5
	chr01:14316464	A	C	0	2		2	3		3	3		0	5
	chr01:14316492	A	T	0	2		1	3		3	2		0	6
Os01g0355900	chr01:14328715	G	A	0	0	0.619048	2	4	0.473214	1	1	0.521008	0	4	0.571429	B	SUMO protease, Ortholog of AtEsd4, Flowering time, Plant height
	chr01:14328822	A	G	3	6		6	8		8	18		13	22
	chr01:14329327	T	C	8	10		17	28		28	19		38	24
	chr01:14330082	C	T	0	0		0	0		1	0		0	0
	chr01:14331106	T	C	2	6		14	12		20	16		22	7
	chr01:14332696	C	T	3	4		18	1		4	3		6	3
	chr01:14332926	C	G	0	0		2	0		0	0		1	0
Os01g0357900	chr01:14480911	T	G	221	234	0.536638	279	300	0.532221	374	273	0.53842	407	315	0.530432	B	Similar to RALF.
	chr01:14480913	C	A	225	234		285	301		387	273		426	316
	chr01:14480914	T	G	225	234		285	301		388	273		427	316
	chr01:14481008	G	A	400	453		479	545		708	617		854	762
	chr01:14481157	A	G	348	412		413	465		736	657		854	767
	chr01:14481374	G	A	13	46		10	44		64	82		59	121
	chr01:14481434	A	G	33	67		49	71		168	189		189	211
	chr01:14481503	T	C	40	63		51	79		202	231		209	224
Os01g0358400	chr01:14514220	A	G	325	566	0.635241	373	502	0.573714	905	695	0.565625	763	681	0.528393	B	Similar to 40S ribosomal protein S4.
Os01g0358551	chr01:14514220	A	G	325	566	0.635241	373	502	0.573714	905	695	0.565625	763	681	0.528393	B	Conserved hypothetical protein.
Os01g0363500	chr01:14798833	T	C	0	0	0.555556	0	0	0.333333	0	0	0.571429	0	0	0.431818	B	Similar to predicted protein.
	chr01:14799430	C	G	0	0		0	1		0	0		2	1
	chr01:14800118	C	T	2	0		0	0		5	4		3	19
	chr01:14800472	G	T	2	1		0	3		1	6		3	1
	chr01:14801283	C	T	0	1		0	1		2	3		1	1
	chr01:14803388	A	G	8	13		9	0		15	5		10	3
	chr01:14803467	A	G	0	0		1	0		1	0		0	0
Os01g0367300	chr01:15007188	G	A	12	4	0.416667	10	11	0.568627	24	36	0.488722	26	37	0.438776	B	Nucleotide-binding, alpha-beta plait domain containing protein.
	chr01:15007646	C	A	16	16		12	18		40	32		17	18
	chr01:15013250	A	C	0	0		0	0		1	0		0	0
Os01g0367700	chr01:15067006	G	A	17	22	0.564103	22	11	0.333333	71	90	0.440994	65	73	0.471014	B	Similar to Cyclin-dependent protein kinase-like protein.
Os01g0367900	chr01:15076075	G	A	78	98	0.597222	92	103	0.547315	212	156	0.559322	273	228	0.528463	B	Chromatin remodeling factor 728, Sucrose non-fermenting 2 (Snf2) family protein, Drought stress response, Negative regulation of disease resistance to rice bacterial leaf blight Xoo, Regulation of nucleosome occupancy
	chr01:15078484	C	T	47	74		58	68		115	83		159	165
	chr01:15080187	G	A	18	38		25	39		51	59		112	83
	chr01:15082908	G	A	2	5		2	4		18	14		13	21
Os01g0372700	chr01:15356785	G	T	0	2	0.652982	5	2	0.619172	12	12	0.432423	6	5	0.499428	B	Similar to Asparaginyl-tRNA synthetase, cytoplasmic 1 (EC 6.1.1.22) (Asparagine-- tRNA ligase 1) (AsnRS 1).
	chr01:15356824	G	A	2	3		8	10		26	28		15	14
	chr01:15357002	G	A	133	280		165	236		264	299		340	279
	chr01:15357122	C	T	176	327		198	296		281	349		350	310
	chr01:15357757	A	G	213	393		229	353		261	336		325	322
	chr01:15358349	A	G	197	329		169	311		196	258		278	269
	chr01:15359031	C	A	164	311		149	268		163	258		278	337
	chr01:15360266	G	A	60	121		59	99		47	80		93	114
	chr01:15360362	T	C	25	55		20	49		29	42		31	56
	chr01:15360377	C	G	19	38		16	36		20	36		29	39
	chr01:15360539	G	T	0	2		3	0		0	7		0	4
Os01g0372866	chr01:15357122	C	T	176	327	0.64856	198	296	0.626164	281	349	0.421921	350	310	0.488183	B	Hypothetical gene.
	chr01:15357757	A	G	213	393		229	353		261	336		325	322
	chr01:15358349	A	G	197	329		169	311		196	258		278	269
	chr01:15359031	C	A	164	311		149	268		163	258		278	337
	chr01:15360266	G	A	60	121		59	99		47	80		93	114
	chr01:15360362	T	C	25	55		20	49		29	42		31	56
	chr01:15360377	C	G	19	38		16	36		20	36		29	39
	chr01:15360539	G	T	0	2		3	0		0	7		0	4
Os01g0374900	chr01:15453711	C	G	9	0	0.481694	12	0	0.443075	8	0	0.577838	9	0	0.457886	B	Zinc finger, RING/FYVE/PHD-type domain containing protein.
	chr01:15453724	T	A	11	0		12	0		9	0		11	0
	chr01:15453725	T	A	11	0		12	0		10	0		11	0
	chr01:15453740	T	C	13	8		13	4		17	7		14	17
	chr01:15455859	C	T	70	62		68	76		74	67		63	80
	chr01:15457302	T	C	79	84		89	82		124	96		86	120
	chr01:15457344	T	A	70	63		85	58		116	79		85	99
	chr01:15457345	C	G	68	63		80	57		112	79		83	99
	chr01:15457346	T	A	68	63		79	58		111	79		80	99
	chr01:15457367	A	G	71	67		73	57		107	87		79	108
	chr01:15457377	G	A	72	67		71	55		100	77		79	97
	chr01:15457384	G	T	65	67		66	51		101	72		74	83
	chr01:15457491	T	A	51	62		52	55		83	67		63	75
	chr01:15457508	A	G	50	54		48	53		81	62		58	68
	chr01:15457637	A	G	14	11		8	5		16	9		15	14
Os01g0375000	chr01:15462068	C	T	0	0	0.677599	0	0	0.672445	0	0	0.513774	0	0	0.492653	B	GTP1/OBG domain containing protein.
	chr01:15462086	G	T	0	0		0	0		0	0		0	0
	chr01:15462104	T	A	0	0		0	0		0	0		0	0
	chr01:15462109	A	G	0	0		0	0		0	0		0	0
	chr01:15462157	C	T	0	0		0	0		1	0		0	0
	chr01:15462158	C	A	0	0		0	0		1	0		0	0
	chr01:15462210	T	A	0	0		0	0		1	0		2	0
	chr01:15462227	T	A	0	0		0	0		3	2		3	0
	chr01:15462230	A	C	0	0		0	0		3	2		3	0
	chr01:15462255	A	T	3	1		1	2		5	3		3	1
	chr01:15462256	T	G	3	1		1	2		6	3		3	1
	chr01:15462289	T	A	6	4		4	4		18	11		6	7
	chr01:15462310	T	C	13	8		8	7		35	17		9	8
	chr01:15462327	G	A	23	19		14	18		48	28		12	7
	chr01:15462406	C	A	72	116		53	76		116	97		46	30
	chr01:15462429	G	A	89	166		61	114		138	154		62	55
	chr01:15462430	A	G	91	166		65	114		145	154		67	55
	chr01:15462440	G	C	107	190		72	133		168	175		87	69
	chr01:15462508	C	A	167	283		116	234		286	261		160	146
	chr01:15462518	A	G	173	295		116	244		297	271		165	157
	chr01:15462532	C	T	183	335		127	261		327	292		183	172
	chr01:15462602	C	T	177	296		144	257		308	281		192	171
	chr01:15462619	C	T	166	283		134	237		290	263		187	165
	chr01:15462664	A	G	176	356		168	295		289	267		195	192
	chr01:15462941	G	A	174	365		159	348		295	297		167	195
	chr01:15462974	A	G	161	354		160	316		281	281		160	187
	chr01:15463283	C	T	136	339		155	308		256	216		129	159
	chr01:15463292	C	G	140	346		158	311		271	217		128	158
	chr01:15463304	A	C	138	343		153	311		269	249		124	167
	chr01:15463385	G	A	138	340		137	283		247	244		107	149
	chr01:15464473	A	G	125	310		93	258		168	186		96	106
	chr01:15464705	A	G	122	334		106	283		161	182		94	100
	chr01:15464756	C	A	109	321		109	271		158	171		86	87
	chr01:15465547	T	C	75	234		63	186		102	117		66	70
	chr01:15465885	G	A	5	21		4	15		7	7		6	10
Os01g0375100	chr01:15474359	T	C	4	13	0.569892	4	8	0.626826	10	25	0.393229	12	14	0.400873	B	Similar to DnAJ-like protein slr0093.
	chr01:15474365	C	T	4	14		4	8		10	28		12	17
	chr01:15474390	G	A	5	22		4	10		13	37		17	24
	chr01:15474503	A	T	17	28		12	15		25	54		23	40
	chr01:15474650	C	A	20	34		28	25		39	52		37	63
	chr01:15474698	G	A	17	39		33	36		41	58		43	69
	chr01:15474737	C	A	17	42		35	37		39	62		46	65
	chr01:15474904	C	G	25	23		22	25		35	45		33	43
	chr01:15474925	A	G	24	22		20	26		33	43		31	37
	chr01:15475250	A	G	18	22		18	27		25	28		12	32
	chr01:15475408	C	A	20	23		19	33		26	33		23	21
	chr01:15475825	C	T	21	18		11	31		25	35		20	30
	chr01:15476338	G	A	9	14		7	30		19	26		20	35
	chr01:15476369	A	C	12	12		10	20		14	26		21	36
	chr01:15476547	A	G	20	22		6	22		20	35		23	39
	chr01:15476937	C	T	19	19		14	25		17	27		27	23
	chr01:15477242	T	C	18	17		12	31		18	25		16	26
	chr01:15477371	C	G	14	17		15	21		11	21		13	27
	chr01:15477816	T	C	9	9		3	12		9	12		15	16
	chr01:15478011	T	C	11	6		2	10		12	11		7	13
	chr01:15478165	T	C	8	4		1	10		6	8		4	8
	chr01:15478166	G	A	8	4		1	10		6	8		4	8
Os01g0377500	chr01:15618236	T	A	2	0	0.586359	1	0	0.552174	3	3	0.670732	2	0	0.685304	B	Similar to Ania-6a type cyclin.
	chr01:15618277	A	G	4	3		2	2		12	5		6	5
	chr01:15618407	G	A	11	26		13	18		41	31		44	39
	chr01:15618438	A	G	16	31		21	18		54	38		55	38
	chr01:15618808	A	G	18	43		23	32		50	40		78	37
	chr01:15618864	G	T	14	27		17	24		44	30		61	23
	chr01:15618994	T	C	18	28		15	21		60	28		75	35
	chr01:15618997	C	T	17	28		16	20		61	28		76	34
	chr01:15619003	C	T	18	29		16	19		60	29		75	35
	chr01:15619017	C	A	18	27		15	17		57	24		76	32
	chr01:15619030	C	A	21	26		15	19		61	20		80	30
	chr01:15619033	A	G	19	28		16	19		60	20		83	30
	chr01:15619040	C	T	19	27		19	23		60	22		81	28
	chr01:15619366	A	G	36	40		19	30		60	48		71	33
	chr01:15619455	G	A	29	39		16	32		59	36		72	45
	chr01:15621096	A	G	22	33		18	24		57	29		75	35
	chr01:15621132	C	T	21	25		18	17		53	24		75	32
	chr01:15621371	A	T	21	27		19	22		46	19		70	32
	chr01:15621393	G	C	20	27		18	20		50	19		72	29
	chr01:15624192	C	A	8	7		3	2		18	9		15	6
	chr01:15624210	G	C	2	2		3	1		13	3		11	2
	chr01:15624213	A	G	2	2		2	1		12	3		11	2
	chr01:15624230	T	C	1	0		2	0		11	0		8	0
	chr01:15624308	G	C	3	2		1	0		13	2		3	3
	chr01:15624309	C	A	3	2		1	0		13	2		3	3
	chr01:15624354	G	C	3	2		0	0		8	1		3	3
	chr01:15624377	T	C	3	1		0	0		5	0		2	0
	chr01:15624385	G	T	3	1		0	0		4	0		2	0
	chr01:15624464	A	G	2	0		0	0		0	0		1	0
	chr01:15624471	A	T	2	0		0	0		0	0		1	0
Os01g0383700	chr01:16046692	G	T	1	0	0.597015	0	0	0.554348	1	0	0.354167	0	0	0.478261	B	Similar to LEC14B protein.
	chr01:16050807	G	T	5	5		10	11		2	5		1	2
	chr01:16051876	T	C	6	2		9	16		4	9		5	3
	chr01:16053129	T	C	2	0		0	0		1	0		0	0
	chr01:16053292	C	T	2	0		0	0		0	0		0	0
	chr01:16053425	A	G	0	0		0	0		0	0		0	0
	chr01:16053534	A	G	1	1		1	1		0	0		0	0
	chr01:16053677	A	C	0	1		0	1		0	0		0	1
	chr01:16053897	A	G	1	2		0	2		2	0		0	0
	chr01:16054202	A	C	0	5		0	3		1	2		0	0
	chr01:16054227	T	C	0	5		0	2		1	1		0	0
	chr01:16054302	C	T	0	4		1	1		0	1		0	0
	chr01:16054765	G	A	0	1		2	2		2	2		0	0
	chr01:16055684	G	T	7	8		11	8		1	7		4	5
	chr01:16056205	A	C	2	5		7	4		1	4		1	1
	chr01:16056248	C	T	0	1		0	0		1	0		0	0
Os01g0388200	chr01:16347737	C	T	0	0	0.636364	2	3	0.372093	5	1	0.40458	2	2	0.429293	B	Conserved hypothetical protein.
	chr01:16347758	A	G	0	0		3	3		6	1		3	3
	chr01:16347875	C	T	2	8		8	3		9	12		15	20
	chr01:16348756	G	A	10	15		21	9		10	22		18	33
	chr01:16348842	C	A	6	11		21	11		9	23		16	27
	chr01:16349043	C	T	8	7		16	12		8	12		20	18
	chr01:16349453	A	T	2	8		10	7		6	7		11	10
Os01g0393000	chr01:16716877	A	C	0	1	0.408163	1	0	0.5	4	4	0.634146	0	4	0.43609	B	Conserved hypothetical protein.
	chr01:16717843	T	G	3	3		3	3		12	6		6	15
	chr01:16718119	T	G	10	5		4	1		22	7		11	16
	chr01:16718214	C	T	8	5		5	8		20	11		21	17
	chr01:16718384	C	T	8	6		3	4		20	17		20	23
Os01g0496900	chr01:17066957	A	T	0	0	0.568182	0	0	0.452055	0	0	0.393939	0	0	0.608333	B	Conserved hypothetical protein.
	chr01:17067042	G	T	0	0		0	0		1	2		1	0
	chr01:17067257	G	A	26	33		19	25		39	55		43	22
	chr01:17069639	C	T	0	0		2	0		0	1		0	0
	chr01:17070083	C	T	0	0		2	0		1	1		3	0
	chr01:17070177	G	A	0	0		4	0		0	5		4	0
	chr01:17070346	C	T	12	14		9	8		19	25		14	21
	chr01:17070692	A	C	0	3		4	0		5	11		8	4
	chr01:17070811	T	A	0	0		0	0		0	0		0	0
	chr01:17070813	C	G	0	0		0	0		0	0		0	0
Os01g0498200	chr01:17155426	G	A	38	44	0.568345	22	42	0.632812	24	20	0.513514	6	16	0.315789	B	Conserved hypothetical protein.
	chr01:17155582	G	A	22	35		25	39		14	16		6	10
Os01g0499300	chr01:17210301	T	C	2	3	0.583333	1	1	0.609756	3	7	0.566038	4	6	0.428571	B	Mov34/MPN/PAD-1 family protein.
	chr01:17210505	A	G	19	29		7	15		56	39		34	49
	chr01:17215492	T	C	26	42		20	24		38	28		37	41
	chr01:17218138	T	A	13	10		4	10		23	18		18	28
Os01g0500500	chr01:17266618	G	A	18	9	0.547945	8	23	0.68932	24	24	0.407143	25	29	0.423358	B	Hypothetical conserved gene.
	chr01:17267004	C	T	11	9		13	27		22	24		22	24
	chr01:17271547	T	C	2	9		8	11		11	14		8	10
	chr01:17274198	T	C	0	1		0	0		0	0		1	2
	chr01:17274609	A	T	1	6		1	6		0	11		1	7
	chr01:17274626	C	T	1	6		2	4		0	10		1	7
Os01g0501000	chr01:17309546	A	G	64	128	0.666667	31	76	0.699531	118	205	0.35861	135	164	0.462382	B	Conserved hypothetical protein.
	chr01:17309611	T	G	61	123		33	72		104	186		140	168
	chr01:17325585	C	A	4	7		0	1		5	15		20	11
Os01g0501700	chr01:17342382	A	G	28	26	0.5	13	20	0.638889	28	41	0.4	50	56	0.459459	B	Sec-independent translocase protein
	chr01:17346303	G	A	0	1		0	2		0	1		1	3
	chr01:17346350	C	G	0	1		0	1		0	0		0	1
Os01g0502400	chr01:17394684	A	C	37	40	0.599448	31	55	0.634667	99	116	0.507026	113	117	0.512222	B	2OG-Fe(II) oxygenase domain containing protein.
	chr01:17394761	T	C	45	60		46	73		140	136		147	141
	chr01:17399697	G	A	58	110		60	105		177	156		182	171
	chr01:17404336	C	T	3	6		0	5		12	10		13	9
	chr01:17404383	C	A	2	1		0	0		5	3		6	1
Os01g0502800	chr01:17423005	G	T	12	27	0.588424	6	9	0.459227	28	42	0.530899	27	22	0.646302	B	RNA recognition motif domain domain containing protein.
	chr01:17425339	G	A	38	51		43	50		67	30		56	30
	chr01:17425360	C	A	36	11		40	23		61	19		51	24
	chr01:17427226	C	T	19	36		15	9		10	31		25	10
	chr01:17427282	G	T	15	36		12	6		9	27		26	13
	chr01:17427485	T	C	8	22		10	10		14	18		16	11
Os01g0504500	chr01:17505459	T	C	48	37	0.435294	31	41	0.569444	64	67	0.484848	48	71	0.408333	B	Similar to Transparent testa 12 protein.
	chr01:17509161	A	G	0	0		0	0		0	0		0	0
	chr01:17509395	A	G	0	0		0	0		0	1		1	0
	chr01:17509724	G	C	0	0		0	0		0	0		0	0
	chr01:17509801	G	A	0	0		0	0		0	0		0	0
	chr01:17510814	G	A	0	0		0	0		0	0		0	0
Os01g0505500	chr01:17566619	G	T	4	2	0.421053	7	3	0.375	5	17	0.432836	25	12	0.62766	B	Pentatricopeptide repeat domain containing protein.
	chr01:17567151	G	A	2	2		9	7		10	10		14	8
	chr01:17567265	G	A	3	2		6	2		8	5		10	10
	chr01:17567365	A	G	2	2		3	3		6	6		10	5
Os01g0505700	chr01:17583645	A	G	3	1	0.560759	1	0	0.553548	10	4	0.541543	2	0	0.510365	B	Conserved hypothetical protein.
	chr01:17583755	A	C	24	12		25	10		64	23		54	14
	chr01:17584104	G	T	89	110		82	102		213	157		128	140
	chr01:17585082	T	C	106	128		99	118		208	210		158	154
	chr01:17586129	T	A	72	111		79	109		134	131		104	109
	chr01:17586196	A	G	53	81		60	90		101	93		71	79
Os01g0505866	chr01:17583755	A	C	24	12	0.518519	25	10	0.507937	64	23	0.538614	54	14	0.557895	B	Hypothetical gene.
	chr01:17585082	T	C	106	128		99	118		208	210		158	154
Os01g0507900	chr01:17751831	A	C	14	23	0.621622	18	27	0.6	28	29	0.491228	33	37	0.471429	B	Similar to NClpP3 (ATP-dependent Clp protease proteolytic subunit ClpP3).
Os01g0510500	chr01:17945099	C	T	5	15	0.622093	10	4	0.314607	9	17	0.325926	11	11	0.570552	B	Conserved hypothetical protein.
	chr01:17946193	C	G	19	15		24	6		24	35		58	36
	chr01:17946333	C	T	12	16		22	9		20	53		61	38
	chr01:17946537	T	G	11	22		24	15		31	58		53	48
	chr01:17946584	T	C	12	21		23	8		30	55		55	41
	chr01:17946772	A	T	6	18		19	14		18	55		41	36
Os01g0511200	chr01:17994729	G	A	17	19	0.541494	24	19	0.457426	75	76	0.476471	50	36	0.590335	B	Conserved hypothetical protein.
	chr01:17994911	A	C	29	27		31	20		99	109		88	64
	chr01:17994921	G	T	31	29		34	26		101	117		99	74
	chr01:17994922	C	G	31	29		34	26		100	117		99	74
	chr01:17994929	G	C	35	31		34	28		106	120		101	72
	chr01:17995658	T	C	34	41		42	40		134	137		113	88
	chr01:17996046	A	C	20	42		40	35		127	144		123	70
	chr01:17996079	T	C	23	40		32	35		128	146		112	66
	chr01:17997647	C	A	1	3		3	2		21	13		9	7
Os01g0511300	chr01:17999390	A	G	21	23	0.641232	16	23	0.618497	34	40	0.563046	23	27	0.504202	B	26S proteasome 19S regulatory particle non-ATPase subunit 9a
	chr01:18002023	A	G	114	242		123	206		207	173		218	210
	chr01:18002261	G	A	133	214		125	199		210	137		179	176
Os01g0512100	chr01:18041905	T	C	19	33	0.596774	24	51	0.684211	37	26	0.589041	49	37	0.581633	B	Similar to Chaperone protein dnaJ 15 (Protein ALTERED RESPONSE TO GRAVITY) (AtARG1) (AtJ15) (AtDjB15).
	chr01:18050073	A	G	6	4		0	1		6	4		8	4
Os01g0513400	chr01:18128151	G	A	19	23	0.526718	7	11	0.416667	20	17	0.496644	25	25	0.381188	B	Protein of unknown function DUF789 family protein.
	chr01:18128387	G	A	22	23		14	7		27	29		26	50
	chr01:18128388	A	T	21	23		14	7		27	29		26	50
Os01g0513700	chr01:18135314	T	C	6	17	0.613497	5	13	0.63354	8	18	0.518672	6	22	0.473477	B	Similar to trafficking protein particle complex subunit 1.
	chr01:18135361	T	A	21	47		31	39		56	58		40	48
	chr01:18138007	G	A	99	136		82	152		186	156		195	198
Os01g0514000	chr01:18158664	G	A	0	0	0.658686	0	0	0.618474	0	1	0.460711	0	0	0.520824	B	Similar to 50S ribosomal protein L24e.
	chr01:18158684	A	G	0	1		0	0		0	2		0	0
	chr01:18158692	A	G	0	1		0	0		0	2		0	0
	chr01:18158715	T	C	0	1		0	0		0	2		0	0
	chr01:18158826	G	A	14	5		14	1		42	20		30	9
	chr01:18158838	A	C	16	5		14	1		44	20		36	9
	chr01:18159076	C	T	146	271		161	211		257	325		299	285
	chr01:18159287	T	C	175	391		191	331		315	383		330	318
	chr01:18159619	G	A	142	285		167	284		260	311		293	262
	chr01:18163317	C	T	120	223		118	250		196	238		200	210
Os01g0514300	chr01:18167654	A	G	0	2	0.666667	0	0	0.416667	1	1	0.3125	2	4	0.55	B	Armadillo-type fold domain containing protein.
	chr01:18167657	T	C	0	2		0	0		1	1		2	4
	chr01:18169566	C	T	1	2		4	3		0	1		7	4
	chr01:18171625	C	T	4	4		3	2		3	8		11	6
Os01g0521500	chr01:18601258	C	T	3	7	0.620879	0	5	0.664804	1	1	0.42623	4	1	0.549828	B	Heat shock protein DnaJ family protein.
	chr01:18601477	G	A	4	20		3	9		17	10		18	15
	chr01:18602288	T	C	11	25		7	14		16	19		19	15
	chr01:18602424	G	A	11	18		13	30		21	19		28	30
	chr01:18604303	T	C	19	26		24	30		15	29		43	25
	chr01:18611416	G	T	21	17		13	31		34	62		48	45
Os01g0521550	chr01:18601258	C	T	3	7	0.666667	0	5	0.651852	1	1	0.472973	4	1	0.565657	B	Hypothetical protein.
	chr01:18601477	G	A	4	20		3	9		17	10		18	15
	chr01:18602288	T	C	11	25		7	14		16	19		19	15
	chr01:18602424	G	A	11	18		13	30		21	19		28	30
	chr01:18604303	T	C	19	26		24	30		15	29		43	25
Os01g0530500	chr01:19095791	G	A	32	58	0.644444	30	46	0.605263	83	63	0.568493	68	73	0.48227	B	Protein of unknown function DUF295 domain containing protein.
Os01g0534800	chr01:19390736	T	C	11	10	0.552941	10	20	0.584158	15	12	0.574468	21	10	0.575342	B	Similar to PRLI-interacting factor K (Fragment).
	chr01:19392711	C	T	27	37		32	39		39	28		63	52
Os01g0544700	chr01:20197590	G	A	71	109	0.605556	72	67	0.482014	69	102	0.403509	65	68	0.488722	B	Hypothetical conserved gene.
Os01g0549200	chr01:20489343	C	T	0	1	0.422764	0	2	0.453125	1	1	0.570588	1	1	0.533679	B	Hypothetical conserved gene.
	chr01:20492240	A	G	35	28		37	33		52	40		58	48
[truncated: 31,400 more rows]
