# Supplementary material for: Role of paternal Oryza sativa Baby Booms (OsBBMs) in initiating de novo gene expression and regulating early zygotic development in rice
Source: Plant J. 2025 Jun 26;122(6):e70305. doi: 10.1111/tpj.70305 (PMC12201997; doi:10.1111/tpj.70305)
Supplement: Supplementary file 2 — Table S1. Number of DEGs in bbms‐WT, WT‐bbms, and bbms‐bbms zygotes compared to WT‐WT zygotes at 4 HAF. Table S2. Identified genes from Modules 13, 14, 6, and 8 whose expression levels were putatively upregulated in WT‐WT and bbms‐WT zygotes at 4 HAF. Table S3. GO terms enriched from the genes in Modules 13, 14, 6, and 8 that were upregulated in WT‐WT and bbms‐WT zygotes at 4 HAF. Table S4. Identified genes from Modules 3 and 5 whose expression levels were putatively upregulated in WT‐WT and bbms‐WT zygotes at 18 HAF. Table S5. GO terms enriched from the genes in Modules 3 and 5 that were upregulated in WT‐WT and bbms‐WT zygotes at 18 HAF. Table S6. Number of SNPs in rice genes between Nipponbare (NB) and Kasalath (KS) rice. Table S7. Allele dependency and expression profiles of genes in rice zygotes at 4 HAF. Table S8. Genes in rice zygotes with paternal allele‐dependent expression at 4 HAF. Table S9. Genes in rice zygotes with maternal allele‐dependent expression at 4 HAF. Table S10. Genes in rice zygotes with biallelic expression at 4 HAF. Table S11. Genes with preferential expression from the paternal allele at 4 HAF. Table S12. Genes with preferential expression from the maternal allele at 4 HAF. Table S13. Genes with biallelic expression at 4 HAF. Table S14. Genes with biallelic expression at 18 HAF. Table S15. Genes with preferential expression from the paternal allele at 18 HAF. Table S16. Genes with preferential expression from the maternal allele at 18 HAF. Table S17. Genes with preferential expression from the paternal allele in Modules 13 and 8 at 4 HAF. Table S18. Genes with preferential expression from the maternal allele in Modules 13, 6, and 8 at 4 HAF. Table S19. Genes with biallelic expression in Modules 13, 14, 6, and 8 at 4 HAF. Table S20. GO terms enriched from biallelic expressed genes in Modules 13 at 4 HAF. Table S21. Expression levels of OsBBM1, 2, and 3 in rice zygotes produced by electro‐fusion of gametes isolated from wild type and bbms t [file TPJ-122-0-s001.zip › tpj70305-sup-00016-Table S15.xlsx]

## Sheet: Table S15
Supplementary Table S15. Genes with preferential expression from paternal allele at 18 HAF
				Zygote from fusion of KS egg X NB sperm						Zygote from fusion of NB egg X KS sperm
		SNP		replicate 1			replicate 2			replicate 1			replicate 2
gene ID	SNP position	NB_SNP	KS_SNP	Reads on NB_SNP	Reads on KS_SNP	AI	Reads on NB_SNP	Reads on KS_SNP	AI	Reads on NB_SNP	Reads on KS_SNP	AI	Reads on NB_SNP	Reads on KS_SNP	AI	Judgement	Description
Os02g0265900	chr02:9497886	G	A	19	3	0.0803571	22	0	0.0306122	0	11	0.0512821	0	11	0	P	Reticulon family protein.
	chr02:9497961	G	T	1	0		0	0		0	0		0	0
	chr02:9498319	T	G	1	0		0	0		0	0		0	0
	chr02:9498405	T	A	2	0		0	0		0	0		0	0
	chr02:9498780	G	A	1	0		0	0		0	1		0	0
	chr02:9500011	G	C	59	5		53	3		2	19		0	19
	chr02:9500175	G	C	20	1		20	0		0	6		0	6
Os02g0673700	chr02:27435534	C	A	0	0	0	0	0	0	0	0	0	0	0	0	P	Similar to OSIGBa0103M18.3 protein.
	chr02:27435677	C	A	0	0		0	0		0	0		0	0
	chr02:27436093	G	A	1	0		3	0		0	0		0	1
	chr02:27436106	C	T	1	0		3	0		0	0		0	1
	chr02:27436164	G	A	1	0		2	0		0	0		0	0
	chr02:27436545	C	T	2	0		0	0		0	0		0	1
	chr02:27436602	A	G	1	0		0	0		0	1		0	3
	chr02:27436796	G	A	0	0		0	0		0	3		0	1
	chr02:27436797	C	A	0	0		0	0		0	3		0	1
	chr02:27436833	T	C	0	0		0	0		0	2		0	0
	chr02:27436851	T	G	0	0		0	0		0	2		0	0
Os06g0673700	chr06:27960913	C	T	0	0	0	0	0	0	0	0	0	0	0	0	P	Hypothetical protein.
	chr06:27960937	G	A	0	0		0	0		0	0		0	0
	chr06:27961213	T	C	0	0		0	0		0	0		0	0
	chr06:27968970	T	C	4	0		9	0		0	32		0	8
	chr06:27969431	C	G	3	0		0	0		0	18		0	12
	chr06:27969617	C	G	3	0		0	0		0	17		0	13
	chr06:27969979	G	C	1	0		0	0		0	10		0	8
	chr06:27969983	C	G	1	0		0	0		0	10		0	8
	chr06:27970086	G	A	0	0		0	0		0	1		0	5
	chr06:27970090	A	C	0	0		0	0		0	1		0	5
	chr06:27970106	G	A	0	0		0	0		0	7		0	7
Os06g0674000	chr06:27967285	A	T	0	0	0	0	0	0	0	0	0	0	0	0	P	Conserved hypothetical protein.
	chr06:27967286	A	C	0	0		0	0		0	0		0	0
	chr06:27967393	C	T	0	0		0	0		0	0		0	0
	chr06:27967819	A	G	0	0		0	0		0	0		0	0
	chr06:27967872	C	A	0	0		0	0		0	0		0	0
	chr06:27968212	C	T	0	0		0	0		0	0		0	0
	chr06:27968228	G	A	0	0		0	0		0	0		0	0
	chr06:27968233	T	C	0	0		0	0		0	0		0	0
	chr06:27968254	G	A	0	0		0	0		0	0		0	0
	chr06:27968277	T	C	0	0		0	0		0	0		0	0
	chr06:27968447	C	A	0	0		0	0		0	0		0	0
	chr06:27968459	G	C	0	0		0	0		0	0		0	0
	chr06:27968580	A	T	0	0		0	0		0	1		0	0
	chr06:27968849	T	C	3	0		10	0		0	38		0	9
	chr06:27968970	T	C	4	0		9	0		0	32		0	8
	chr06:27969431	C	G	3	0		0	0		0	18		0	12
	chr06:27969617	C	G	3	0		0	0		0	17		0	13
	chr06:27969979	G	C	1	0		0	0		0	10		0	8
	chr06:27969983	C	G	1	0		0	0		0	10		0	8
	chr06:27970086	G	A	0	0		0	0		0	1		0	5
	chr06:27970090	A	C	0	0		0	0		0	1		0	5
	chr06:27970106	G	A	0	0		0	0		0	7		0	7
	chr06:27971209	A	G	0	0		0	0		0	0		0	0
	chr06:27971211	T	A	0	0		0	0		0	0		0	0
	chr06:27971223	C	G	0	0		0	0		0	0		0	0
	chr06:27971225	T	G	0	0		0	0		0	0		0	0
	chr06:27971245	T	C	0	0		0	0		0	0		0	0
	chr06:27971281	C	G	0	0		0	0		0	0		0	0
	chr06:27972522	A	G	0	0		0	0		0	0		0	0
	chr06:27972536	A	C	0	0		0	0		0	0		0	0
Os06g0697500	chr06:29180372	C	T	0	0	0	0	0	0	0	1	0.0277778	0	0	0	P	ATPase, AAA-type, core domain containing protein.
	chr06:29180446	A	C	0	0		0	0		0	1		0	0
	chr06:29180549	C	T	0	0		0	0		0	0		0	0
	chr06:29180612	G	A	1	0		0	0		0	0		0	0
	chr06:29180627	G	T	1	0		0	0		0	0		0	0
	chr06:29180725	C	G	2	0		0	0		0	0		0	0
	chr06:29180730	G	T	2	0		0	0		0	0		0	0
	chr06:29180733	G	A	2	0		0	0		0	0		0	0
	chr06:29180736	G	A	3	0		0	0		1	0		0	0
	chr06:29180747	A	G	3	0		0	0		0	2		0	0
	chr06:29180853	A	C	2	0		0	0		0	1		0	0
	chr06:29180857	T	A	2	0		0	0		0	1		0	0
	chr06:29180887	G	T	2	0		1	0		0	0		0	0
	chr06:29180888	G	C	3	0		1	0		0	0		0	0
	chr06:29180915	A	G	3	0		1	0		0	0		0	0
	chr06:29180924	C	G	3	0		1	0		0	0		0	0
	chr06:29180934	T	C	3	0		1	0		0	0		0	0
	chr06:29181105	T	C	4	0		1	0		0	0		0	2
	chr06:29181192	A	G	4	0		1	0		0	0		0	0
	chr06:29181419	G	A	1	0		1	0		0	2		0	0
	chr06:29181518	C	T	1	0		1	0		0	1		0	0
	chr06:29181758	T	A	4	0		3	0		0	7		0	1
	chr06:29181763	C	T	2	0		3	0		0	7		0	1
	chr06:29181772	C	T	2	0		3	0		0	6		0	2
	chr06:29181800	G	A	1	0		3	0		0	6		0	2
Os07g0129700	chr07:1566224	A	C	3	0	0	5	0	0	0	25	0	1	47	0.0245902	P	KNOTTED-type homeodomain protein, KNOX protein, Shoot formation during embryogenesis, Control of seed shattering, Control of internode development, Repression of lignin biosynthesis
	chr07:1566271	G	A	5	0		5	0		0	24		0	53
	chr07:1566571	A	C	6	0		8	0		0	44		2	79
	chr07:1566749	A	G	8	0		9	0		0	46		2	85
	chr07:1567077	C	G	4	0		10	0		0	50		4	93
Os10g0361876	chr10:11176679	G	A	0	0	0	1	0	0	0	2	0	0	0	0	P	Conserved hypothetical protein.
	chr10:11176724	G	A	0	0		2	0		0	1		0	0
	chr10:11176904	T	C	0	0		5	0		0	6		0	2
	chr10:11179365	A	T	0	0		0	0		0	4		0	2
	chr10:11179401	T	C	0	0		0	0		0	4		0	1
	chr10:11179414	C	T	0	0		0	0		0	4		0	1
	chr10:11180735	A	G	6	0		0	0		0	4		0	3
	chr10:11180896	C	T	1	0		1	0		0	2		0	1
	chr10:11180926	C	A	1	0		1	0		0	0		0	1
	chr10:11180961	C	T	0	0		1	0		0	0		0	0
Os11g0507833	chr11:18121807	C	T	145	0	0	68	4	0.048951	0	39	0	0	9	0	P	Non-protein coding transcript.
	chr11:18121816	C	T	146	0		68	3		0	39		0	9
Os12g0506100	chr12:19391981	G	C	2	0	0	3	0	0	0	11	0.0214876	0	14	0.013089	P	Conserved hypothetical protein.
	chr12:19392005	G	A	2	0		4	0		0	15		0	25
	chr12:19392011	C	G	2	0		4	0		0	16		0	27
	chr12:19392050	G	T	2	0		3	0		0	29		0	47
	chr12:19392057	T	C	4	0		3	0		0	29		0	46
	chr12:19392075	A	G	4	0		3	0		0	32		0	53
	chr12:19392080	A	G	6	0		3	0		0	33		0	54
	chr12:19392114	A	T	8	0		4	0		0	35		0	67
	chr12:19392133	C	G	8	0		3	0		0	31		0	59
	chr12:19392202	A	G	11	0		3	0		0	36		0	58
	chr12:19392259	C	A	11	0		3	0		0	41		0	47
	chr12:19392353	T	G	14	0		7	0		0	47		1	47
	chr12:19392454	T	C	7	0		7	0		1	41		2	29
	chr12:19392469	C	A	7	0		6	0		1	37		2	26
	chr12:19392470	A	C	7	0		6	0		1	37		2	26
	chr12:19392522	A	G	8	0		5	0		2	25		1	23
	chr12:19392546	G	A	8	0		4	0		2	17		0	21
	chr12:19392557	C	G	8	0		5	0		2	17		0	18
	chr12:19392578	A	G	8	0		5	0		1	10		0	18
	chr12:19392620	A	G	8	0		6	0		1	20		1	19
	chr12:19392680	G	A	9	0		4	0		2	33		1	30
