# Supplementary material for: Role of paternal Oryza sativa Baby Booms (OsBBMs) in initiating de novo gene expression and regulating early zygotic development in rice
Source: Plant J. 2025 Jun 26;122(6):e70305. doi: 10.1111/tpj.70305 (PMC12201997; doi:10.1111/tpj.70305)
Supplement: Supplementary file 2 — Table S1. Number of DEGs in bbms‐WT, WT‐bbms, and bbms‐bbms zygotes compared to WT‐WT zygotes at 4 HAF. Table S2. Identified genes from Modules 13, 14, 6, and 8 whose expression levels were putatively upregulated in WT‐WT and bbms‐WT zygotes at 4 HAF. Table S3. GO terms enriched from the genes in Modules 13, 14, 6, and 8 that were upregulated in WT‐WT and bbms‐WT zygotes at 4 HAF. Table S4. Identified genes from Modules 3 and 5 whose expression levels were putatively upregulated in WT‐WT and bbms‐WT zygotes at 18 HAF. Table S5. GO terms enriched from the genes in Modules 3 and 5 that were upregulated in WT‐WT and bbms‐WT zygotes at 18 HAF. Table S6. Number of SNPs in rice genes between Nipponbare (NB) and Kasalath (KS) rice. Table S7. Allele dependency and expression profiles of genes in rice zygotes at 4 HAF. Table S8. Genes in rice zygotes with paternal allele‐dependent expression at 4 HAF. Table S9. Genes in rice zygotes with maternal allele‐dependent expression at 4 HAF. Table S10. Genes in rice zygotes with biallelic expression at 4 HAF. Table S11. Genes with preferential expression from the paternal allele at 4 HAF. Table S12. Genes with preferential expression from the maternal allele at 4 HAF. Table S13. Genes with biallelic expression at 4 HAF. Table S14. Genes with biallelic expression at 18 HAF. Table S15. Genes with preferential expression from the paternal allele at 18 HAF. Table S16. Genes with preferential expression from the maternal allele at 18 HAF. Table S17. Genes with preferential expression from the paternal allele in Modules 13 and 8 at 4 HAF. Table S18. Genes with preferential expression from the maternal allele in Modules 13, 6, and 8 at 4 HAF. Table S19. Genes with biallelic expression in Modules 13, 14, 6, and 8 at 4 HAF. Table S20. GO terms enriched from biallelic expressed genes in Modules 13 at 4 HAF. Table S21. Expression levels of OsBBM1, 2, and 3 in rice zygotes produced by electro‐fusion of gametes isolated from wild type and bbms t [file TPJ-122-0-s001.zip › tpj70305-sup-00017-Table S16.xlsx]

## Sheet: Table S16
Supplementary Table S16. Genes with preferential expression from maternal allele at 18 HAF
				Zygote from fusion of KS egg X NB sperm						Zygote from fusion of NB egg X KS sperm
		SNP		replicate 1			replicate 2			replicate 1			replicate 2
gene ID	SNP position	NB_SNP	KS_SNP	Reads on NB_SNP	Reads on KS_SNP	AI	Reads on NB_SNP	Reads on KS_SNP	AI	Reads on NB_SNP	Reads on KS_SNP	AI	Reads on NB_SNP	Reads on KS_SNP	AI	Judgement	Description
Os08g0135500	chr08:2012011	A	T	3	1	0.916481	2	0	0.915696	15	0	0.959193	25	0	0.941769	M	X8 domain containing protein.
	chr08:2012016	G	A	2	2		2	0		15	0		29	0
	chr08:2012019	C	A	4	1		2	0		16	0		29	0
	chr08:2012033	G	T	6	1		4	4		27	0		34	0
	chr08:2012036	G	T	6	0		4	14		27	1		35	2
	chr08:2012039	G	T	6	0		4	24		30	1		34	3
	chr08:2012057	T	A	11	1		8	50		62	1		72	5
	chr08:2012064	G	C	10	1		9	59		63	1		72	6
	chr08:2012066	G	A	10	1		10	58		65	1		74	6
	chr08:2012079	T	C	14	129		10	73		70	1		74	6
	chr08:2012086	T	C	14	141		11	84		75	1		76	6
	chr08:2012156	G	A	22	205		15	154		101	4		107	6
	chr08:2012570	A	G	17	466		14	383		137	6		160	7
	chr08:2012624	C	T	21	493		15	401		138	5		168	8
	chr08:2012660	C	T	18	498		19	367		138	3		173	12
	chr08:2012700	A	G	24	414		20	305		120	2		150	9
	chr08:2012759	C	T	30	377		19	263		121	7		158	10
	chr08:2012762	T	C	28	371		20	265		119	7		157	11
	chr08:2012889	A	G	26	333		28	258		124	7		151	8
	chr08:2012902	C	T	23	330		29	253		123	5		151	8
	chr08:2012981	G	A	24	377		28	303		123	4		153	9
	chr08:2013014	A	T	30	333		24	254		114	4		127	6
	chr08:2013040	C	G	20	266		19	209		77	3		98	6
	chr08:2013041	A	G	20	266		19	209		77	3		96	6
	chr08:2013057	C	T	20	226		16	190		71	3		90	3
	chr08:2013094	C	T	19	69		12	75		44	3		61	2
	chr08:2013114	A	T	10	22		6	26		18	4		13	1
	chr08:2013140	A	T	6	6		5	16		11	4		6	0
	chr08:2013147	A	T	8	5		5	9		9	4		6	0
	chr08:2013165	T	C	6	1		5	8		6	3		6	0
	chr08:2013172	T	C	6	1		4	6		5	3		6	0
	chr08:2013217	T	G	3	1		2	1		8	0		5	4
	chr08:2013231	T	G	4	1		2	0		9	0		5	3
	chr08:2013235	T	C	4	1		2	0		8	0		5	3
	chr08:2013242	G	T	6	2		2	1		10	1		7	3
	chr08:2013244	A	G	6	2		2	1		10	1		7	3
Os09g0419200	chr09:15076301	T	G	0	0	1	0	0	1	0	0	1	0	0	0.92	M	Cinnamoyl-CoA reductase 19, Developmental lignification
	chr09:15076309	A	G	0	0		0	0		0	0		0	0
	chr09:15076460	A	C	0	4		0	2		1	0		3	1
	chr09:15077446	G	A	0	0		0	0		0	0		0	0
	chr09:15077512	T	A	0	0		0	0		0	0		0	0
	chr09:15077559	C	T	0	0		0	1		4	0		1	0
	chr09:15077589	T	G	0	0		0	1		3	0		1	0
	chr09:15077634	C	A	0	0		0	0		0	0		0	0
	chr09:15077848	G	A	0	0		0	1		2	0		2	0
	chr09:15077891	A	G	0	0		0	1		2	0		1	0
	chr09:15077892	G	T	0	0		0	1		2	0		1	0
	chr09:15078030	C	T	0	0		0	3		6	0		7	1
	chr09:15078555	C	T	0	0		0	3		4	0		4	0
	chr09:15078591	C	G	0	0		0	1		3	0		2	0
	chr09:15078840	G	C	0	1		0	4		3	0		6	0
	chr09:15078846	G	C	0	1		0	4		3	0		6	0
	chr09:15078875	C	G	0	1		0	5		3	0		6	1
	chr09:15078879	G	A	0	1		0	5		3	0		6	1
Os12g0167601	chr12:3401904	T	C	32	930	0.968652	38	765	0.945934	94	1	0.996795	9	0	1	M	Fertilization barrier 3 protein, Double fertilization
	chr12:3402192	T	C	58	1851		83	1352		217	0		22	0
