# Supplementary material for: Role of paternal Oryza sativa Baby Booms (OsBBMs) in initiating de novo gene expression and regulating early zygotic development in rice
Source: Plant J. 2025 Jun 26;122(6):e70305. doi: 10.1111/tpj.70305 (PMC12201997; doi:10.1111/tpj.70305)
Supplement: Supplementary file 2 — Table S1. Number of DEGs in bbms‐WT, WT‐bbms, and bbms‐bbms zygotes compared to WT‐WT zygotes at 4 HAF. Table S2. Identified genes from Modules 13, 14, 6, and 8 whose expression levels were putatively upregulated in WT‐WT and bbms‐WT zygotes at 4 HAF. Table S3. GO terms enriched from the genes in Modules 13, 14, 6, and 8 that were upregulated in WT‐WT and bbms‐WT zygotes at 4 HAF. Table S4. Identified genes from Modules 3 and 5 whose expression levels were putatively upregulated in WT‐WT and bbms‐WT zygotes at 18 HAF. Table S5. GO terms enriched from the genes in Modules 3 and 5 that were upregulated in WT‐WT and bbms‐WT zygotes at 18 HAF. Table S6. Number of SNPs in rice genes between Nipponbare (NB) and Kasalath (KS) rice. Table S7. Allele dependency and expression profiles of genes in rice zygotes at 4 HAF. Table S8. Genes in rice zygotes with paternal allele‐dependent expression at 4 HAF. Table S9. Genes in rice zygotes with maternal allele‐dependent expression at 4 HAF. Table S10. Genes in rice zygotes with biallelic expression at 4 HAF. Table S11. Genes with preferential expression from the paternal allele at 4 HAF. Table S12. Genes with preferential expression from the maternal allele at 4 HAF. Table S13. Genes with biallelic expression at 4 HAF. Table S14. Genes with biallelic expression at 18 HAF. Table S15. Genes with preferential expression from the paternal allele at 18 HAF. Table S16. Genes with preferential expression from the maternal allele at 18 HAF. Table S17. Genes with preferential expression from the paternal allele in Modules 13 and 8 at 4 HAF. Table S18. Genes with preferential expression from the maternal allele in Modules 13, 6, and 8 at 4 HAF. Table S19. Genes with biallelic expression in Modules 13, 14, 6, and 8 at 4 HAF. Table S20. GO terms enriched from biallelic expressed genes in Modules 13 at 4 HAF. Table S21. Expression levels of OsBBM1, 2, and 3 in rice zygotes produced by electro‐fusion of gametes isolated from wild type and bbms t [file TPJ-122-0-s001.zip › tpj70305-sup-00018-Table S17.xlsx]

## Sheet: Genes in module 13
Supplementary Table S17. Genes with preferential expression from paternal allele in module 13 at 4 HAF
Locus_ID	NBKS.4h.1.ref	NBKS.4h.1.alt	NBKS.4h.2.ref	NBKS.4h.2.alt	KSNB.4h.1.alt	KSNB.4h.1.ref	KSNB.4h.2.alt	KSNB.4h.2.ref	AI	AI_NBKS.1	AI_NBKS.2	AI_KSNB.1	AI_KSNB.2	judge2	Description	module Colors	module_id
Os01g0180900	0	196	0	19	2	189	0	187	0.00337268	0	0	0.0104712	0	P	2-oxoglutarate and iron-dependent oxygenase, Starch accumulation	blue	13
Os01g0211200	0	175	0	61	0	209	0	11	0	0	0	0	0	P	Cytochrome P450 family protein.	blue	13
Os02g0721200	0	265	0	174	0	188	0	142	0	0	0	0	0	P	Ubiquitin-conjugating enzyme, E2 domain containing protein.	blue	13
Os05g0189300	0	284	0	29	0	182	0	30	0	0	0	0	0	P	Vegetative storage protein/acid phosphatase domain containing protein.	blue	13
Os08g0293400	6	66	0	57	0	76	0	93	0.0201342	0.0833333	0	0	0	P	Similar to Glutathione S-transferase.	blue	13
Os10g0519800	0	240	0	85	0	12	0	26	0	0	0	0	0	P	DUF295-domain protein, Regulation of seed development	blue	13
Os11g0182200	2	695	0	349	0	82	0	58	0.00168634	0.00286944	0	0	0	P	Transferase family protein.	blue	13
Os11g0507833	2	474	0	188	0	216	0	294	0.00170358	0.00420168	0	0	0	P	Non-protein coding transcript.	blue	13
Os12g0257900	2	163	1	234	0	165	0	13	0.00519031	0.0121212	0.00425532	0	0	P	Similar to Receptor-like kinase.	blue	13

## Sheet: Genes in module 8
Supplementary Table S17. Genes with preferential expression from paternal allele in module 8 at 4 HAF
Locus_ID	NBKS.4h.1.ref	NBKS.4h.1.alt	NBKS.4h.2.ref	NBKS.4h.2.alt	KSNB.4h.1.alt	KSNB.4h.1.ref	KSNB.4h.2.alt	KSNB.4h.2.ref	AI	AI_NBKS.1	AI_NBKS.2	AI_KSNB.1	AI_KSNB.2	judge2	Description	module Colors	module_id
Os01g0551000	0	17	0	19	0	9	0	15	0	0	0	0	0	P	Conserved hypothetical protein.	yellow	8
