# Supplementary material for: Role of paternal Oryza sativa Baby Booms (OsBBMs) in initiating de novo gene expression and regulating early zygotic development in rice
Source: Plant J. 2025 Jun 26;122(6):e70305. doi: 10.1111/tpj.70305 (PMC12201997; doi:10.1111/tpj.70305)
Supplement: Supplementary file 2 — Table S1. Number of DEGs in bbms‐WT, WT‐bbms, and bbms‐bbms zygotes compared to WT‐WT zygotes at 4 HAF. Table S2. Identified genes from Modules 13, 14, 6, and 8 whose expression levels were putatively upregulated in WT‐WT and bbms‐WT zygotes at 4 HAF. Table S3. GO terms enriched from the genes in Modules 13, 14, 6, and 8 that were upregulated in WT‐WT and bbms‐WT zygotes at 4 HAF. Table S4. Identified genes from Modules 3 and 5 whose expression levels were putatively upregulated in WT‐WT and bbms‐WT zygotes at 18 HAF. Table S5. GO terms enriched from the genes in Modules 3 and 5 that were upregulated in WT‐WT and bbms‐WT zygotes at 18 HAF. Table S6. Number of SNPs in rice genes between Nipponbare (NB) and Kasalath (KS) rice. Table S7. Allele dependency and expression profiles of genes in rice zygotes at 4 HAF. Table S8. Genes in rice zygotes with paternal allele‐dependent expression at 4 HAF. Table S9. Genes in rice zygotes with maternal allele‐dependent expression at 4 HAF. Table S10. Genes in rice zygotes with biallelic expression at 4 HAF. Table S11. Genes with preferential expression from the paternal allele at 4 HAF. Table S12. Genes with preferential expression from the maternal allele at 4 HAF. Table S13. Genes with biallelic expression at 4 HAF. Table S14. Genes with biallelic expression at 18 HAF. Table S15. Genes with preferential expression from the paternal allele at 18 HAF. Table S16. Genes with preferential expression from the maternal allele at 18 HAF. Table S17. Genes with preferential expression from the paternal allele in Modules 13 and 8 at 4 HAF. Table S18. Genes with preferential expression from the maternal allele in Modules 13, 6, and 8 at 4 HAF. Table S19. Genes with biallelic expression in Modules 13, 14, 6, and 8 at 4 HAF. Table S20. GO terms enriched from biallelic expressed genes in Modules 13 at 4 HAF. Table S21. Expression levels of OsBBM1, 2, and 3 in rice zygotes produced by electro‐fusion of gametes isolated from wild type and bbms t [file TPJ-122-0-s001.zip › tpj70305-sup-00019-Table S18.xlsx]

## Sheet: Genes in module 13
Supplementary Table S18. Genes with preferential expression from maternal allele in modules 13 at 4 HAF
Locus_ID	NBKS.4h.1.ref	NBKS.4h.1.alt	NBKS.4h.2.ref	NBKS.4h.2.alt	KSNB.4h.1.alt	KSNB.4h.1.ref	KSNB.4h.2.alt	KSNB.4h.2.ref	AI	AI_NBKS.1	AI_NBKS.2	AI_KSNB.1	AI_KSNB.2	judge2	Description	module Colors	module_id
Os03g0778000	83	9	31	3	55	0	23	0	0.941176	0.902174	0.911765	1	1	M	Calmodulin binding protein-like family protein.	blue	13
Os08g0346500	800	64	1084	31	608	0	448	43	0.955166	0.925926	0.972197	1	0.912424	M	Transfactor-like protein.	blue	13

## Sheet: Genes in module 6
Supplementary Table S18. Genes with preferential expression from maternal allele in modules 6 at 4 HAF
Locus_ID	NBKS.4h.1.ref	NBKS.4h.1.alt	NBKS.4h.2.ref	NBKS.4h.2.alt	KSNB.4h.1.alt	KSNB.4h.1.ref	KSNB.4h.2.alt	KSNB.4h.2.ref	AI	AI_NBKS.1	AI_NBKS.2	AI_KSNB.1	AI_KSNB.2	judge2	Description	module Colors	module_id
Os01g0761701	21	0	278	0	24	0	184	2	0.996071	1	1	1	0.989247	M	Hypothetical conserved gene.	salmon	6
Os03g0418000	8	0	42	2	22	0	150	0	0.991071	1	0.954545	1	1	M	Similar to Basic endochitinase 2 precursor (EC 3.2.1.14).	salmon	6
Os04g0531100	3450	82	2252	12	5321	90	3757	34	0.985465	0.976784	0.9947	0.983367	0.991031	M	Small C2-domain protein consisting of a single C2 domain, Phloem protein, Signaling pathway involving Ca<sup>2+</sup> ions, Defense response	salmon	6
Os07g0681400	306	23	890	4	486	4	421	1	0.985012	0.930091	0.995526	0.991837	0.99763	M	Similar to Calcium-binding protein CAST.	salmon	6
Os12g0249100	407	1	2472	5	168	0	440	2	0.997711	0.997549	0.997981	1	0.995475	M	Tetraspanin domain containing protein.	salmon	6

## Sheet: Genes in module 8
Supplementary Table S18. Genes with preferential expression from maternal allele in modules 8 at 4 HAF
Locus_ID	NBKS.4h.1.ref	NBKS.4h.1.alt	NBKS.4h.2.ref	NBKS.4h.2.alt	KSNB.4h.1.alt	KSNB.4h.1.ref	KSNB.4h.2.alt	KSNB.4h.2.ref	AI	AI_NBKS.1	AI_NBKS.2	AI_KSNB.1	AI_KSNB.2	judge2	Description	module Colors	module_id
Os01g0758000	178	0	325	0	149	0	705	0	1	1	1	1	1	M	Similar to copper-binding family protein.	yellow	8
Os01g0783200	67	4	124	2	56	0	8	0	0.977011	0.943662	0.984127	1	1	M	Similar to Diacylglycerol kinase.	yellow	8
Os01g0788800	667	56	771	66	1440	4	526	3	0.963487	0.922545	0.921147	0.99723	0.994329	M	Similar to Isoform 2 of Homeobox-leucine zipper protein TF1.	yellow	8
Os02g0669100	76	0	448	9	331	2	59	5	0.982796	1	0.980306	0.993994	0.921875	M	SK<sub>3</sub>-type dehydrin, Response to abiotic stress, Drought and salt stress tolerance	yellow	8
Os04g0111200	121	0	421	43	116	5	229	0	0.948663	1	0.907328	0.958678	1	M	Similar to ATP sulfurylase (Fragment).	yellow	8
Os06g0125800	53	0	175	8	39	0	18	0	0.972696	1	0.956284	1	1	M	RING finger protein with E3 ligase activity, Mediation of broad-spectrum disease resistance	yellow	8
Os08g0130550	15700	1729	17461	1165	10386	860	8776	969	0.917207	0.900798	0.937453	0.923528	0.900564	M	Hypothetical protein.	yellow	8
