# Supplementary material for: Role of paternal Oryza sativa Baby Booms (OsBBMs) in initiating de novo gene expression and regulating early zygotic development in rice
Source: Plant J. 2025 Jun 26;122(6):e70305. doi: 10.1111/tpj.70305 (PMC12201997; doi:10.1111/tpj.70305)
Supplement: Supplementary file 2 — Table S1. Number of DEGs in bbms‐WT, WT‐bbms, and bbms‐bbms zygotes compared to WT‐WT zygotes at 4 HAF. Table S2. Identified genes from Modules 13, 14, 6, and 8 whose expression levels were putatively upregulated in WT‐WT and bbms‐WT zygotes at 4 HAF. Table S3. GO terms enriched from the genes in Modules 13, 14, 6, and 8 that were upregulated in WT‐WT and bbms‐WT zygotes at 4 HAF. Table S4. Identified genes from Modules 3 and 5 whose expression levels were putatively upregulated in WT‐WT and bbms‐WT zygotes at 18 HAF. Table S5. GO terms enriched from the genes in Modules 3 and 5 that were upregulated in WT‐WT and bbms‐WT zygotes at 18 HAF. Table S6. Number of SNPs in rice genes between Nipponbare (NB) and Kasalath (KS) rice. Table S7. Allele dependency and expression profiles of genes in rice zygotes at 4 HAF. Table S8. Genes in rice zygotes with paternal allele‐dependent expression at 4 HAF. Table S9. Genes in rice zygotes with maternal allele‐dependent expression at 4 HAF. Table S10. Genes in rice zygotes with biallelic expression at 4 HAF. Table S11. Genes with preferential expression from the paternal allele at 4 HAF. Table S12. Genes with preferential expression from the maternal allele at 4 HAF. Table S13. Genes with biallelic expression at 4 HAF. Table S14. Genes with biallelic expression at 18 HAF. Table S15. Genes with preferential expression from the paternal allele at 18 HAF. Table S16. Genes with preferential expression from the maternal allele at 18 HAF. Table S17. Genes with preferential expression from the paternal allele in Modules 13 and 8 at 4 HAF. Table S18. Genes with preferential expression from the maternal allele in Modules 13, 6, and 8 at 4 HAF. Table S19. Genes with biallelic expression in Modules 13, 14, 6, and 8 at 4 HAF. Table S20. GO terms enriched from biallelic expressed genes in Modules 13 at 4 HAF. Table S21. Expression levels of OsBBM1, 2, and 3 in rice zygotes produced by electro‐fusion of gametes isolated from wild type and bbms t [file TPJ-122-0-s001.zip › tpj70305-sup-00020-Table S19.xlsx]

## Sheet: Genes in module 13
Supplementary Table S19. Genes with biallelic expression in module 13 at 4 HAF
Locus_ID	NBKS.4h.1.ref	NBKS.4h.1.alt	NBKS.4h.2.ref	NBKS.4h.2.alt	KSNB.4h.1.alt	KSNB.4h.1.ref	KSNB.4h.2.alt	KSNB.4h.2.ref	AI	AI_NBKS.1	AI_NBKS.2	AI_KSNB.1	AI_KSNB.2	judge2	Description	module Colors	module_id
Os01g0101800	483	800	595	335	929	406	438	496	0.545515	0.376461	0.639785	0.69588	0.468951	B	Conserved hypothetical protein.	blue	13
Os01g0104000	1008	647	525	469	353	171	389	417	0.571752	0.609063	0.528169	0.673664	0.48263	B	C-type lectin domain containing protein.	blue	13
Os01g0153300	12931	6141	12050	5344	8627	5147	5595	3711	0.658365	0.67801	0.692768	0.626325	0.601225	B	Similar to Histone H2B.1.	blue	13
Os01g0204000	507	334	227	159	361	280	221	154	0.586714	0.602854	0.588083	0.563183	0.589333	B	DNA polymerase subunit Cdc27 domain containing protein.	blue	13
Os01g0299700	4796	2994	3266	2116	1681	878	1283	608	0.625695	0.615661	0.606838	0.656897	0.678477	B	3'-5' exonuclease domain containing protein.	blue	13
Os01g0300000	74	41	122	79	40	53	23	37	0.552239	0.643478	0.606965	0.430108	0.383333	B	3'-5' exonuclease domain containing protein.	blue	13
Os01g0338000	2854	2225	3281	1608	3076	1504	2423	1571	0.62744	0.561922	0.671098	0.671616	0.60666	B	Small GTPase, Rice storage proteins proglutelin and &alpha;-globulin export from the endoplasmic reticulum in endosperm	blue	13
Os01g0512100	61	76	67	30	20	22	22	14	0.544872	0.445255	0.690722	0.47619	0.611111	B	Similar to Chaperone protein dnaJ 15 (Protein ALTERED RESPONSE TO GRAVITY) (AtARG1) (AtJ15) (AtDjB15).	blue	13
Os01g0575000	423	457	384	180	581	439	442	425	0.549385	0.480682	0.680851	0.569608	0.509804	B	Root hair defective 3 GTP-binding family protein.	blue	13
Os01g0582400	89	67	155	175	87	49	32	38	0.524566	0.570513	0.469697	0.639706	0.457143	B	Similar to Multidomain cyclophilin type peptidyl-prolyl cis-trans isomerase.	blue	13
Os01g0593600	143	127	109	69	171	85	86	62	0.597418	0.52963	0.61236	0.667969	0.581081	B	Similar to Protein SYS1.	blue	13
Os01g0617500	281	182	368	195	392	195	292	137	0.652791	0.606911	0.653641	0.667802	0.680653	B	N-terminal acetyltransferase A complex auxiliary subunit NAA15	blue	13
Os01g0681600	52	57	34	34	32	22	28	26	0.512281	0.477064	0.5	0.592593	0.518519	B	Hypothetical conserved gene.	blue	13
Os01g0812100	83	125	89	130	167	149	172	102	0.502458	0.399038	0.406393	0.528481	0.627737	B	Similar to NHL25.	blue	13
Os01g0835900	2485	2173	2535	1377	2076	1020	1415	807	0.612831	0.533491	0.648006	0.670543	0.636814	B	Similar to Histone H4.	blue	13
Os01g0846500	222	209	255	266	115	170	125	68	0.501399	0.515081	0.489443	0.403509	0.647668	B	Hypothetical conserved gene.	blue	13
Os02g0168700	33	69	56	54	30	27	70	51	0.484615	0.323529	0.509091	0.526316	0.578512	B	Peptidyl-prolyl cis-trans isomerase, FKBP-type domain containing protein.	blue	13
Os02g0193900	1539	708	1807	777	955	445	185	119	0.686458	0.684913	0.699303	0.682143	0.608553	B	Similar to Mediator of RNA polymerase II transcription subunit 18.	blue	13
Os02g0202500	176	156	105	103	125	101	54	39	0.535506	0.53012	0.504808	0.553097	0.580645	B	Similar to nucleic acid binding.	blue	13
Os02g0217600	82	80	76	42	11	13	13	9	0.558282	0.506173	0.644068	0.458333	0.590909	B	Similar to Isoform 2 of Serine/threonine-protein phosphatase PP2A-3 catalytic subunit.	blue	13
Os02g0221300	3908	1898	2638	1304	2731	1381	3192	1940	0.65654	0.673097	0.669203	0.664154	0.62198	B	Similar to cDNA clone:001-114-H08, full insert sequence.	blue	13
Os02g0436400	466	362	521	247	482	252	190	94	0.63466	0.562802	0.678385	0.656676	0.669014	B	NAD(P)-binding domain containing protein.	blue	13
Os02g0465400	23	15	22	15	31	17	38	34	0.584615	0.605263	0.594595	0.645833	0.527778	B	7-dehydrocholesterol reductase	blue	13
Os02g0474700	79	120	77	42	170	92	290	148	0.605108	0.396985	0.647059	0.648855	0.6621	B	Armadillo-like helical domain containing protein.	blue	13
Os02g0598200	196	235	180	115	238	103	558	344	0.595226	0.454756	0.610169	0.697947	0.618625	B	Hypothetical conserved gene.	blue	13
Os02g0634600	218	144	212	198	89	139	158	117	0.53098	0.60221	0.517073	0.390351	0.574545	B	Conserved hypothetical protein.	blue	13
Os02g0638000	619	517	1037	654	361	288	426	317	0.579047	0.544894	0.613247	0.55624	0.573351	B	Conserved hypothetical protein.	blue	13
Os02g0641800	270	508	470	498	424	494	331	238	0.462419	0.347044	0.485537	0.461874	0.581722	B	Similar to RNA helicase (Fragment).	blue	13
Os02g0655700	845	594	652	366	352	367	510	244	0.600254	0.587213	0.640472	0.489569	0.676393	B	Amino acid/polyamine transporter I family protein.	blue	13
Os02g0728700	33	74	31	29	113	54	20	17	0.530997	0.308411	0.516667	0.676647	0.540541	B	Ribosomal RNA-processing protein 7 domain containing protein.	blue	13
Os02g0741900	214	158	181	87	139	86	97	157	0.563896	0.575269	0.675373	0.617778	0.38189	B	Similar to T23E23.20.	blue	13
Os02g0760200	543	547	344	244	843	504	466	315	0.576984	0.498165	0.585034	0.625835	0.596671	B	Conserved hypothetical protein.	blue	13
Os02g0779500	204	88	94	66	242	150	103	160	0.580849	0.69863	0.5875	0.617347	0.391635	B	Conserved hypothetical protein.	blue	13
Os03g0186800	451	728	792	443	447	207	153	167	0.543979	0.382528	0.641296	0.683486	0.478125	B	Modifier of rudimentary, Modr family protein.	blue	13
Os03g0268100	41	58	101	80	156	84	79	117	0.526536	0.414141	0.558011	0.65	0.403061	B	Similar to T-snare.	blue	13
Os03g0279000	921	1336	1498	960	1003	506	540	454	0.548906	0.408064	0.609439	0.664679	0.54326	B	Similar to Histone H2B.1.	blue	13
Os03g0283300	369	230	362	187	121	87	22	13	0.628325	0.616027	0.659381	0.581731	0.628571	B	Conserved hypothetical protein.	blue	13
Os03g0333300	1149	654	649	342	738	513	831	453	0.631826	0.637271	0.654894	0.589928	0.647196	B	Similar to Eukaryotic translation initiation factor 2 beta subunit (eIF-2-beta) (P38).	blue	13
Os03g0594700	289	226	136	177	177	306	128	198	0.445938	0.561165	0.434505	0.36646	0.392638	B	Conserved hypothetical protein.	blue	13
Os03g0685300	407	693	310	247	81	50	101	128	0.445711	0.37	0.556553	0.618321	0.441048	B	Class I glutamine amidotransferase, Regulation of grain quality, Carbon and nitrogen metabolism	blue	13
Os03g0724100	172	223	295	142	207	94	308	148	0.617999	0.435443	0.675057	0.687708	0.675439	B	Phosphatidylinositol transfer protein, Class III SEC14 protein	blue	13
Os03g0836500	202	323	168	136	316	146	178	212	0.51398	0.384762	0.552632	0.683983	0.45641	B	Conserved hypothetical protein.	blue	13
Os04g0321600	105	81	86	101	191	154	230	174	0.545455	0.564516	0.459893	0.553623	0.569307	B	Peptidase M24 family protein.	blue	13
Os04g0431200	869	536	735	396	584	560	286	301	0.579798	0.618505	0.649867	0.51049	0.487223	B	Similar to OSIGBa0160I14.7 protein.	blue	13
Os04g0563100	930	595	754	338	379	354	672	623	0.588805	0.609836	0.690476	0.517053	0.518919	B	Similar to H0211B05.13 protein.	blue	13
Os04g0583600	510	406	574	264	312	254	181	189	0.586245	0.556769	0.684964	0.551237	0.489189	B	Similar to Histone H4.	blue	13
Os04g0682050	380	444	193	295	168	96	173	77	0.500548	0.461165	0.395492	0.636364	0.692	B	Rice ortholog of yeast Dre2 and human Anamorsin, Regulation of chitin-induced immune responses	blue	13
Os05g0158200	638	650	1065	559	825	377	357	230	0.613699	0.495342	0.655788	0.686356	0.608177	B	Peptidase, trypsin-like serine and cysteine domain containing protein.	blue	13
Os05g0185700	417	560	322	365	312	163	340	163	0.526495	0.426817	0.468705	0.656842	0.675944	B	Similar to predicted protein.	blue	13
Os05g0372200	133	179	145	157	156	115	83	87	0.490047	0.426282	0.480132	0.575646	0.488235	B	Surfeit locus 6 family protein.	blue	13
Os05g0476200	663	551	507	377	1412	625	777	913	0.576652	0.546129	0.573529	0.693176	0.459763	B	Similar to DNA replication licensing factor MCM3 homolog (Replication origin activator) (ROA protein) (Fragment).	blue	13
Os05g0498700	188	331	282	166	188	254	260	368	0.450663	0.362235	0.629464	0.425339	0.414013	B	Similar to Gda-1 protein.	blue	13
Os05g0542150	152	130	142	63	62	83	3	3	0.562696	0.539007	0.692683	0.427586	0.5	B	Hypothetical gene.	blue	13
Os05g0549300	2941	3043	2382	2926	4303	2061	4064	1955	0.578247	0.491477	0.448757	0.676147	0.675195	B	Conserved hypothetical protein.	blue	13
Os06g0127900	215	266	428	197	561	481	217	409	0.512257	0.446985	0.6848	0.538388	0.346645	B	Ribonucleotide reductase, Chloroplast biogenesis	blue	13
Os06g0167100	68	34	37	23	48	36	90	66	0.604478	0.666667	0.616667	0.571429	0.576923	B	Armadillo-like helical domain containing protein.	blue	13
Os06g0365700	663	628	574	469	1187	685	950	785	0.567918	0.513555	0.550336	0.634081	0.54755	B	Hypothetical gene.	blue	13
Os06g0639600	801	988	1150	815	464	220	366	168	0.559332	0.447736	0.585242	0.678363	0.685393	B	Similar to Elongator component.	blue	13
Os06g0716800	544	272	281	245	270	190	329	171	0.618593	0.666667	0.534221	0.586957	0.658	B	bZIP transcription factor, Modulation of phenolamide metabolites and rice immunity	blue	13
Os07g0105700	73	147	138	70	257	181	298	246	0.543262	0.331818	0.663462	0.586758	0.547794	B	Class-XIV kinesin	blue	13
Os07g0159500	120	104	227	176	235	183	142	85	0.569182	0.535714	0.563275	0.562201	0.625551	B	Conserved hypothetical protein.	blue	13
Os07g0623100	59	55	100	56	119	63	50	35	0.610801	0.517544	0.641026	0.653846	0.588235	B	Similar to ER66 protein (Fragment).	blue	13
Os08g0101100	93	73	99	173	360	496	322	261	0.465637	0.560241	0.363971	0.420561	0.552316	B	High mobility group, HMG1/HMG2 domain containing protein.	blue	13
Os08g0155000	1814	1786	2671	1380	3182	1885	2364	2104	0.583673	0.503889	0.659343	0.627985	0.529096	B	Similar to predicted protein.	blue	13
Os08g0156700	1013	527	831	599	184	126	230	153	0.616435	0.657792	0.581119	0.593548	0.600522	B	Similar to VAP27.	blue	13
Os08g0176800	362	270	362	201	229	139	264	147	0.616515	0.572785	0.642984	0.622283	0.642336	B	Similar to mRNA-associated protein mrnp 41 (Rae1 protein homolog).	blue	13
Os08g0374200	284	191	92	63	199	152	113	134	0.560261	0.597895	0.593548	0.566952	0.45749	B	Similar to Ubiquitin carrier protein.	blue	13
Os08g0462300	281	448	286	240	618	332	405	734	0.475478	0.38546	0.543726	0.650526	0.355575	B	Cyclin-like F-box domain containing protein.	blue	13
Os09g0240500	150	183	68	113	167	86	58	80	0.489503	0.45045	0.375691	0.660079	0.42029	B	Similar to Sulfate transporter 4.1, chloroplast precursor (AST82).	blue	13
Os09g0382400	63	33	20	15	50	29	22	11	0.63786	0.65625	0.571429	0.632911	0.666667	B	Conserved hypothetical protein.	blue	13
Os09g0421700	11955	12223	9462	7692	10199	4504	9967	6721	0.5718	0.494458	0.551591	0.693668	0.597256	B	Zinc finger, U1-type domain containing protein.	blue	13
Os09g0529700	50	41	47	44	28	27	6	13	0.511719	0.549451	0.516484	0.509091	0.315789	B	Homolog of the Vps22 subunit of the yeast ESCRT-II complex, Seedling viability and grain filling	blue	13
Os09g0549600	529	652	689	443	653	339	283	187	0.570596	0.447925	0.608657	0.658266	0.602128	B	Heavy metal transport/detoxification protein domain containing protein.	blue	13
Os09g0553100	262	199	307	148	73	41	25	29	0.615314	0.56833	0.674725	0.640351	0.462963	B	Similar to Histone H4.	blue	13
Os10g0213100	189	151	174	112	97	49	134	69	0.609231	0.555882	0.608392	0.664384	0.660099	B	Similar to Gamma-aminobutyrate transaminase subunit isozyme 3 (EC 2.6.1.19).	blue	13
Os10g0377400	715	466	626	293	513	343	230	115	0.631324	0.605419	0.681175	0.599299	0.666667	B	Similar to Ras-related protein Rab11D.	blue	13
Os10g0378400	92	107	115	115	59	47	48	73	0.478659	0.462312	0.5	0.556604	0.396694	B	Protein of unknown function DUF641, plant domain containing protein.	blue	13
Os10g0418000	617	476	641	313	1382	607	891	623	0.636216	0.564501	0.671908	0.694822	0.588507	B	Similar to Histone H2A.	blue	13
Os10g0578000	1402	724	1265	765	1875	834	1165	1181	0.619585	0.659454	0.623153	0.692137	0.49659	B	Similar to hepatocyte growth factor-regulated tyrosine kinase substrate-like protein [Oryza sativa (japonica cultivar-group)].	blue	13
Os11g0114900	15	10	22	11	9	18	17	28	0.484615	0.6	0.666667	0.333333	0.377778	B	Similar to Nonspecific lipid-transfer protein (LTP) (Fragment).	blue	13
Os11g0140800	52	34	45	35	55	81	17	23	0.494152	0.604651	0.5625	0.404412	0.425	B	Similar to Cytochrome C biogenesis protein transmembrane region containing protein, expressed.	blue	13
Os11g0544700	807	945	874	518	1439	799	855	1144	0.538545	0.460616	0.627874	0.642985	0.427714	B	Structural homolog of eukaryotic general repressor DrAp1, Repressor	blue	13
Os12g0113500	514	289	358	269	171	242	292	165	0.580435	0.6401	0.570973	0.414044	0.63895	B	Similar to CBL-interacting protein kinase 14.	blue	13
Os12g0114500	39	33	40	48	34	38	74	57	0.515152	0.541667	0.454545	0.472222	0.564885	B	Similar to Nonspecific lipid-transfer protein (LTP) (Fragment).	blue	13
Os12g0137500	50	24	53	32	10	8	6	9	0.619792	0.675676	0.623529	0.555556	0.4	B	Similar to Avr9/Cf-9 rapidly elicited protein 271 (Fragment).	blue	13
Os12g0209100	70	93	41	22	110	62	54	37	0.562372	0.429448	0.650794	0.639535	0.593407	B	Similar to predicted protein.	blue	13
Os12g0242900	996	891	702	437	1487	725	549	1199	0.534498	0.527822	0.61633	0.672242	0.314073	B	DNA polymerase alpha, subunit B domain containing protein.	blue	13
Os12g0498300	104	110	39	84	72	72	52	74	0.439868	0.485981	0.317073	0.5	0.412698	B	WD40 repeat-like domain containing protein.	blue	13
Os12g0533600	426	542	357	346	267	369	353	236	0.484461	0.440083	0.507824	0.419811	0.599321	B	Hypothetical conserved gene.	blue	13

## Sheet: Genes in module 14
Supplementary Table S19. Genes with biallelic expression in module 14 at 4 HAF
Locus_ID	NBKS.4h.1.ref	NBKS.4h.1.alt	NBKS.4h.2.ref	NBKS.4h.2.alt	KSNB.4h.1.alt	KSNB.4h.1.ref	KSNB.4h.2.alt	KSNB.4h.2.ref	AI	AI_NBKS.1	AI_NBKS.2	AI_KSNB.1	AI_KSNB.2	judge2	Description	module Colors	module_id
Os05g0489800	112	108	57	101	101	58	113	68	0.533426	0.509091	0.360759	0.63522	0.624309	B	Centromere-specific histone H3	cyan	14
Os06g0130000	127	96	49	67	152	81	128	57	0.602378	0.569507	0.422414	0.652361	0.691892	B	AAA-type ATPase, Plant spastin, Defense response, Leaf senescence	cyan	14
Os06g0160100	373	550	219	315	2986	4101	238	384	0.416321	0.404117	0.410112	0.421335	0.382637	B	Similar to Histones H3 and H4 (ISS).	cyan	14
Os12g0480000	180	128	125	74	142	90	41	61	0.580262	0.584416	0.628141	0.612069	0.401961	B	S-acyltransferase, Palmitoyl-acyl transferase, DHHC protein, Salt and oxidative tolerance	cyan	14

## Sheet: Genes in module 6
Supplementary Table S19. Genes with biallelic expression in module 6 at 4 HAF
Locus_ID	NBKS.4h.1.ref	NBKS.4h.1.alt	NBKS.4h.2.ref	NBKS.4h.2.alt	KSNB.4h.1.alt	KSNB.4h.1.ref	KSNB.4h.2.alt	KSNB.4h.2.ref	AI	AI_NBKS.1	AI_NBKS.2	AI_KSNB.1	AI_KSNB.2	judge2	Description	module Colors	module_id
Os01g0242300	169	347	270	205	235	133	199	139	0.514437	0.327519	0.568421	0.638587	0.588757	B	Optic atrophy 3 family protein.	salmon	6
Os01g0280000	55	80	96	67	143	111	94	63	0.54725	0.407407	0.588957	0.562992	0.598726	B	Similar to Histone mRNA exonuclease 1.	salmon	6
Os03g0171600	244	232	583	277	458	255	170	182	0.605998	0.512605	0.677907	0.642356	0.482955	B	F-box protein containing a Kelch repeat motif, Reguration of leaf senescence, seed size and grain number	salmon	6
Os03g0310500	47	33	52	35	36	20	20	18	0.59387	0.5875	0.597701	0.642857	0.526316	B	CAP, conserved site domain containing protein.	salmon	6
Os04g0548000	304	357	302	189	316	277	196	217	0.518072	0.459909	0.615071	0.532884	0.474576	B	Protein of unknown function DUF862, eukaryotic domain containing protein.	salmon	6
Os06g0712500	298	274	229	203	268	133	124	55	0.580177	0.520979	0.530093	0.668329	0.692737	B	Similar to Glycosyltransferase QUASIMODO1 (EC 2.4.1.-).	salmon	6
Os08g0449500	126	75	192	91	153	79	75	48	0.650775	0.626866	0.678445	0.659483	0.609756	B	Conserved hypothetical protein.	salmon	6
Os09g0516600	831	902	855	690	553	458	589	685	0.508359	0.479515	0.553398	0.546983	0.462323	B	Glyoxalase II.	salmon	6
Os11g0271100	130	108	195	105	217	112	71	142	0.567593	0.546218	0.65	0.659574	0.333333	B	Mitogen-activated protein kinase, Negative regulation of defense response to the M. oryzae and Xoo pathogens	salmon	6
Os11g0545300	108	115	112	154	311	187	217	267	0.508498	0.484305	0.421053	0.624498	0.448347	B	Similar to Topoisomerase 6 subunit A-like protein.	salmon	6

## Sheet: Genes in module 8
Supplementary Table S19. Genes with biallelic expression in module 8 at 4 HAF
Locus_ID	NBKS.4h.1.ref	NBKS.4h.1.alt	NBKS.4h.2.ref	NBKS.4h.2.alt	KSNB.4h.1.alt	KSNB.4h.1.ref	KSNB.4h.2.alt	KSNB.4h.2.ref	AI	AI_NBKS.1	AI_NBKS.2	AI_KSNB.1	AI_KSNB.2	judge2	Description	module Colors	module_id
Os01g0181300	1566	1286	672	701	1504	680	1023	808	0.578277	0.549088	0.489439	0.688645	0.558711	B	Hypothetical protein.	yellow	8
Os01g0296100	795	1202	387	251	452	532	453	303	0.477029	0.398097	0.606583	0.45935	0.599206	B	Glycogen synthase kinase, Non-receptor serine/threonine protein kinase	yellow	8
Os01g0302800	262	204	168	78	285	211	298	225	0.585211	0.562232	0.682927	0.574597	0.56979	B	Conserved hypothetical protein.	yellow	8
Os01g0693300	555	730	613	711	816	354	318	600	0.4901	0.431907	0.462991	0.697436	0.346405	B	Similar to Lipid phosphate phosphatase 2 (EC 3.1.3.-) (AtLPP2) (Phosphatidic acid phosphatase 2) (AtPAP2) (Prenyl diphosphate phosphatase).	yellow	8
Os01g0768100	89	69	83	122	147	157	75	91	0.472989	0.563291	0.404878	0.483553	0.451807	B	Conserved hypothetical protein.	yellow	8
Os01g0834400	237	164	227	110	36	31	57	52	0.609409	0.591022	0.673591	0.537313	0.522936	B	Similar to HAP3.	yellow	8
Os01g0836800	159	145	37	19	137	73	55	41	0.582583	0.523026	0.660714	0.652381	0.572917	B	Transmembrane receptor, eukaryota domain containing protein.	yellow	8
Os01g0954400	377	476	737	341	260	283	185	131	0.558781	0.44197	0.683673	0.478821	0.585443	B	Pi-starvation induced RING-type E3 ligase, Pi homeostasis	yellow	8
Os02g0164800	720	680	867	459	778	576	731	403	0.593786	0.514286	0.653846	0.574594	0.644621	B	Ubiquitin thioesterase OTU1	yellow	8
Os02g0286200	52	88	120	75	75	62	61	45	0.532872	0.371429	0.615385	0.547445	0.575472	B	Lipase, class 3 family protein.	yellow	8
Os02g0480900	21	46	41	40	386	330	150	120	0.527337	0.313433	0.506173	0.539106	0.555556	B	LsmAD domain domain containing protein.	yellow	8
Os02g0730700	175	157	60	52	191	95	145	221	0.520985	0.527108	0.535714	0.667832	0.396175	B	Peptidase A1 domain containing protein.	yellow	8
Os02g0764700	318	190	306	167	153	114	64	56	0.614766	0.625984	0.646934	0.573034	0.533333	B	Similar to Ethylene-responsive transcription factor 4 (Ethylene-responsive element binding factor 4) (Related to APETALA-2 protein 5) (EREBP-4) (AtERF4).	yellow	8
Os03g0124300	439	441	622	467	640	344	335	237	0.577589	0.498864	0.571166	0.650407	0.585664	B	Similar to ATP binding protein.	yellow	8
Os03g0212400	192	190	47	31	138	73	118	145	0.529979	0.502618	0.602564	0.654028	0.448669	B	Similar to SNAP25 homologous protein SNAP29.	yellow	8
Os03g0217900	506	371	458	444	295	279	139	153	0.528544	0.576967	0.507761	0.513937	0.476027	B	Hypothetical protein.	yellow	8
Os03g0241300	738	1093	700	638	1218	643	376	164	0.544345	0.403058	0.523169	0.654487	0.696296	B	Regulation of embryo development	yellow	8
Os03g0301200	204	210	142	100	1012	685	202	169	0.572687	0.492754	0.586777	0.596346	0.544474	B	COBRA-Like (COBL) family protein, Glycosyl-phosphatidyl inositol (GPI)-anchor protein, Regulation of stomatal development	yellow	8
Os03g0374400	572	993	266	210	766	902	326	570	0.41911	0.365495	0.558824	0.459233	0.363839	B	SNARE associated Golgi protein domain containing protein.	yellow	8
Os03g0679000	199	121	136	122	271	132	119	169	0.571316	0.621875	0.527132	0.672457	0.413194	B	Vacuolar import and degradation protein Vid24 domain containing protein.	yellow	8
Os03g0718600	36	35	41	25	31	30	22	11	0.562771	0.507042	0.621212	0.508197	0.666667	B	Cytochrome c oxidase (COX) assembly protein, Regulation of mitochondrial reactive oxygen species (ROS) metabolism, Negative regulation of resistance to M. oryzae	yellow	8
Os03g0788800	3578	1617	3852	1761	639	374	435	709	0.65592	0.688739	0.686264	0.6308	0.380245	B	Zinc finger, RING/FYVE/PHD-type domain containing protein.	yellow	8
Os03g0836200	272	150	327	166	432	213	238	257	0.617518	0.64455	0.663286	0.669767	0.480808	B	Similar to RNA-binding protein RZ-1.	yellow	8
Os04g0402300	435	344	72	113	295	181	120	104	0.554087	0.558408	0.389189	0.619748	0.535714	B	Similar to Cysteine-type peptidase.	yellow	8
Os04g0470300	518	668	720	356	593	362	363	358	0.557136	0.436762	0.669145	0.620942	0.503467	B	Uncharacterised protein family UPF0136, Transmembrane domain containing protein.	yellow	8
Os04g0531300	1202	1148	461	221	1324	863	737	330	0.592428	0.511489	0.675953	0.605396	0.690722	B	tRNA-dihydrouridine synthase domain containing protein.	yellow	8
Os05g0110900	268	234	526	249	271	357	306	279	0.550602	0.533865	0.67871	0.431529	0.523077	B	Receptor-like cytoplasmic kinase, Positive regulation of peptidoglycan and chitin triggered immunity	yellow	8
Os05g0200100	117	68	38	17	61	79	22	15	0.570743	0.632432	0.690909	0.435714	0.594595	B	Similar to Thioredoxin-like 6.	yellow	8
Os05g0333200	81	46	39	46	41	45	50	30	0.558201	0.637795	0.458824	0.476744	0.625	B	&alpha;-subunit of GTP-binding protein, Signal transduction involved in morphogenesis, Gibberellin signal transduction, R gene-mediated disease resistance, Brassinosteroid (BR) response	yellow	8
Os05g0350700	76	177	166	160	156	114	214	182	0.491566	0.300395	0.509202	0.577778	0.540404	B	Conserved hypothetical protein.	yellow	8
Os05g0470650	316	199	388	211	347	424	517	371	0.565453	0.613592	0.647746	0.450065	0.582207	B	Hypothetical conserved gene.	yellow	8
Os05g0474400	233	173	328	251	300	149	150	161	0.57937	0.573892	0.566494	0.668151	0.482315	B	Prenylated Rab acceptor, Rice PRA1 homolog, Rab effector for vacuolar trafficking	yellow	8
Os06g0191200	1182	1721	1502	1302	1851	1172	1758	1705	0.516116	0.407165	0.535663	0.612306	0.507652	B	Similar to zinc ion binding.	yellow	8
Os06g0308800	215	348	300	222	299	141	118	155	0.518354	0.381883	0.574713	0.679545	0.432234	B	Protein of unknown function DUF605 family protein.	yellow	8
Os06g0708300	162	226	185	243	162	78	93	99	0.482372	0.417526	0.432243	0.675	0.484375	B	Similar to RER1A protein.	yellow	8
Os07g0207700	43	68	33	35	71	34	37	16	0.545994	0.387387	0.485294	0.67619	0.698113	B	Protein containing CTD phosphatase domain, Seed shattering	yellow	8
Os07g0474700	623	643	477	508	291	636	607	438	0.473123	0.492101	0.484264	0.313916	0.580861	B	Similar to cDNA, clone: J090064H24, full insert sequence.	yellow	8
Os07g0476500	284	182	117	130	104	80	68	49	0.565089	0.609442	0.473684	0.565217	0.581197	B	Cyclophilin 21 protein, Oxidative stress tolerance, Regulation of peroxidase activity	yellow	8
Os08g0338600	185	209	196	99	111	101	38	33	0.545267	0.469543	0.664407	0.523585	0.535211	B	Conserved hypothetical protein.	yellow	8
Os08g0364500	113	79	110	112	42	25	20	17	0.550193	0.588542	0.495495	0.626866	0.540541	B	Conserved hypothetical protein.	yellow	8
Os08g0541400	99	45	51	30	46	23	18	11	0.662539	0.6875	0.62963	0.666667	0.62069	B	Peptidyl-prolyl cis-trans isomerase, FKBP-type domain containing protein.	yellow	8
Os09g0497000	532	632	281	167	1011	469	624	1036	0.515152	0.457045	0.627232	0.683108	0.375904	B	Adenine nucleotide translocator 1 domain containing protein.	yellow	8
Os09g0507600	161	234	143	97	123	196	131	105	0.468908	0.407595	0.595833	0.38558	0.555085	B	emp24/gp25L/p24 family protein.	yellow	8
Os11g0573200	332	510	490	292	431	569	166	234	0.469246	0.394299	0.626598	0.431	0.415	B	Similar to Zinc knuckle family protein, expressed.	yellow	8
Os11g0600700	994	1298	794	467	1299	717	417	474	0.542415	0.433682	0.629659	0.644345	0.468013	B	Similar to RING domain protein.	yellow	8
Os11g0703400	1330	2000	1819	1565	2811	1206	2172	1080	0.581563	0.399399	0.53753	0.699776	0.667897	B	Similar to BRI1-KD interacting protein 109.	yellow	8
Os11g0704800	222	205	129	214	202	270	94	57	0.464465	0.519906	0.376093	0.427966	0.622517	B	Similar to Membrane protein.	yellow	8
Os12g0129000	445	401	222	158	150	99	81	165	0.52179	0.526005	0.584211	0.60241	0.329268	B	Uncharacterised protein family UPF0414 domain containing protein.	yellow	8
Os12g0224000	115	69	93	117	462	365	559	442	0.553105	0.625	0.442857	0.558646	0.558442	B	Similar to Diacylglycerol kinase 1 (EC 2.7.1.107) (Diglyceride kinase 1) (DGK 1) (DAG kinase 1).	yellow	8
