# Supplementary material for: Role of paternal Oryza sativa Baby Booms (OsBBMs) in initiating de novo gene expression and regulating early zygotic development in rice
Source: Plant J. 2025 Jun 26;122(6):e70305. doi: 10.1111/tpj.70305 (PMC12201997; doi:10.1111/tpj.70305)
Supplement: Supplementary file 2 — Table S1. Number of DEGs in bbms‐WT, WT‐bbms, and bbms‐bbms zygotes compared to WT‐WT zygotes at 4 HAF. Table S2. Identified genes from Modules 13, 14, 6, and 8 whose expression levels were putatively upregulated in WT‐WT and bbms‐WT zygotes at 4 HAF. Table S3. GO terms enriched from the genes in Modules 13, 14, 6, and 8 that were upregulated in WT‐WT and bbms‐WT zygotes at 4 HAF. Table S4. Identified genes from Modules 3 and 5 whose expression levels were putatively upregulated in WT‐WT and bbms‐WT zygotes at 18 HAF. Table S5. GO terms enriched from the genes in Modules 3 and 5 that were upregulated in WT‐WT and bbms‐WT zygotes at 18 HAF. Table S6. Number of SNPs in rice genes between Nipponbare (NB) and Kasalath (KS) rice. Table S7. Allele dependency and expression profiles of genes in rice zygotes at 4 HAF. Table S8. Genes in rice zygotes with paternal allele‐dependent expression at 4 HAF. Table S9. Genes in rice zygotes with maternal allele‐dependent expression at 4 HAF. Table S10. Genes in rice zygotes with biallelic expression at 4 HAF. Table S11. Genes with preferential expression from the paternal allele at 4 HAF. Table S12. Genes with preferential expression from the maternal allele at 4 HAF. Table S13. Genes with biallelic expression at 4 HAF. Table S14. Genes with biallelic expression at 18 HAF. Table S15. Genes with preferential expression from the paternal allele at 18 HAF. Table S16. Genes with preferential expression from the maternal allele at 18 HAF. Table S17. Genes with preferential expression from the paternal allele in Modules 13 and 8 at 4 HAF. Table S18. Genes with preferential expression from the maternal allele in Modules 13, 6, and 8 at 4 HAF. Table S19. Genes with biallelic expression in Modules 13, 14, 6, and 8 at 4 HAF. Table S20. GO terms enriched from biallelic expressed genes in Modules 13 at 4 HAF. Table S21. Expression levels of OsBBM1, 2, and 3 in rice zygotes produced by electro‐fusion of gametes isolated from wild type and bbms t [file TPJ-122-0-s001.zip › tpj70305-sup-00021-Table S20.xlsx]

## Sheet: GO terms of module 13 at 4 HAF
Supplementary Table S20. GO terms enriched from biallelic expressed genes in modules 13 at 4 HAF
GO terms (Biological processes)	nGenes	Pathway Genes	Fold Enrichment	Enrichment FDR	-log10(FDR)
GO:0071840 cellular component organization or biogenesis	23	2574	3.59177	3.0689e-05	4.51302
GO:0016043 cellular component organization	21	2244	3.76172	3.09401e-05	4.50948
GO:0033036 macromolecule localization	14	1010	5.57181	3.89964e-05	4.40898
GO:0006334 nucleosome assembly	5	55	36.5424	3.92909e-05	4.40571
GO:0034728 nucleosome organization	5	65	30.9205	5.34279e-05	4.27223
GO:0022607 cellular component assembly	12	773	6.2401	5.34279e-05	4.27223
GO:0071702 organic substance transport	15	1292	4.66679	5.34279e-05	4.27223
GO:0006996 organelle organization	16	1486	4.32804	5.34279e-05	4.27223
GO:0051276 chromosome organization	9	443	8.16636	0.000108907	3.96294
GO:0044085 cellular component biogenesis	14	1224	4.59765	0.000114321	3.94187
GO:0006325 chromatin organization	7	240	11.724	0.000128846	3.88993
GO:0031497 chromatin assembly	5	97	20.7199	0.000206316	3.68547
GO:0043933 protein-containing complex organization	10	638	6.30041	0.000206316	3.68547
GO:0065004 protein-DNA complex assembly	5	113	17.7861	0.000356658	3.44775
GO:0065003 protein-containing complex assembly	9	551	6.56569	0.000356658	3.44775
GO:0071705 nitrogen compound transport	12	1031	4.67856	0.000356658	3.44775
GO:0051641 cellular localization	11	892	4.95698	0.000466882	3.33079
GO:0006338 chromatin remodeling	5	125	16.0787	0.000486421	3.31299
GO:0046907 intracellular transport	10	740	5.43198	0.000486421	3.31299
GO:0071824 protein-DNA complex subunit organization	5	129	15.5801	0.000538058	3.26917
