# Supplementary material for: Role of paternal Oryza sativa Baby Booms (OsBBMs) in initiating de novo gene expression and regulating early zygotic development in rice
Source: Plant J. 2025 Jun 26;122(6):e70305. doi: 10.1111/tpj.70305 (PMC12201997; doi:10.1111/tpj.70305)
Supplement: Supplementary file 2 — Table S1. Number of DEGs in bbms‐WT, WT‐bbms, and bbms‐bbms zygotes compared to WT‐WT zygotes at 4 HAF. Table S2. Identified genes from Modules 13, 14, 6, and 8 whose expression levels were putatively upregulated in WT‐WT and bbms‐WT zygotes at 4 HAF. Table S3. GO terms enriched from the genes in Modules 13, 14, 6, and 8 that were upregulated in WT‐WT and bbms‐WT zygotes at 4 HAF. Table S4. Identified genes from Modules 3 and 5 whose expression levels were putatively upregulated in WT‐WT and bbms‐WT zygotes at 18 HAF. Table S5. GO terms enriched from the genes in Modules 3 and 5 that were upregulated in WT‐WT and bbms‐WT zygotes at 18 HAF. Table S6. Number of SNPs in rice genes between Nipponbare (NB) and Kasalath (KS) rice. Table S7. Allele dependency and expression profiles of genes in rice zygotes at 4 HAF. Table S8. Genes in rice zygotes with paternal allele‐dependent expression at 4 HAF. Table S9. Genes in rice zygotes with maternal allele‐dependent expression at 4 HAF. Table S10. Genes in rice zygotes with biallelic expression at 4 HAF. Table S11. Genes with preferential expression from the paternal allele at 4 HAF. Table S12. Genes with preferential expression from the maternal allele at 4 HAF. Table S13. Genes with biallelic expression at 4 HAF. Table S14. Genes with biallelic expression at 18 HAF. Table S15. Genes with preferential expression from the paternal allele at 18 HAF. Table S16. Genes with preferential expression from the maternal allele at 18 HAF. Table S17. Genes with preferential expression from the paternal allele in Modules 13 and 8 at 4 HAF. Table S18. Genes with preferential expression from the maternal allele in Modules 13, 6, and 8 at 4 HAF. Table S19. Genes with biallelic expression in Modules 13, 14, 6, and 8 at 4 HAF. Table S20. GO terms enriched from biallelic expressed genes in Modules 13 at 4 HAF. Table S21. Expression levels of OsBBM1, 2, and 3 in rice zygotes produced by electro‐fusion of gametes isolated from wild type and bbms t [file TPJ-122-0-s001.zip › tpj70305-sup-0002-TableS1.xlsx]

## Sheet: WWvsBW Up DEGS
Supplementary Table S1. Numbers of upregulated DEGs in bbms-WT zygotes compared to WT-WT zygotes at 4 HAF
Locus_ID	Description
Os01g0113300	Similar to ARK protein (Fragment).
Os01g0142300	Glycosyl transferase, group 1 domain containing protein.
Os01g0633100	ADP-glucose pyrophosphorylase large subunit, Controll of starch biosynthesis in endosperm development
Os01g0699900	Similar to Plasma membrane associated protein-like.
Os01g0872900	Protein of unknown function DUF635 family protein.
Os01g0873000	Hypothetical conserved gene.
Os01g0948600	Conserved hypothetical protein.
Os02g0153900	Leucine-rich repeat receptor-like kinase
Os02g0612900	Similar to Temperature stress-induced lipocalin.
Os02g0667500	Similar to tetracycline transporter protein.
Os03g0105500	Conserved hypothetical protein.
Os03g0195800	Similar to Sulfate transporter (Fragment).
Os03g0266900	17.4 kDa class I small heat shock protein, Heat tolerance
Os03g0291500	Asparagine synthetase, Biosynthesis of asparagine following the supply of ammonium
Os03g0840800	Similar to Phospholipase D.
Os04g0597800	A member of the nitrate transporter 1/peptide transporter family (NPF), PTR/NRT1 transporter, Peptide transporter, Contribution to nitrogen allocation and grain yield
Os05g0438201	Conserved hypothetical protein.
Os05g0485300	TRAM, LAG1 and CLN8 homology domain containing protein.
Os06g0140800	Protein kinase, core domain containing protein.
Os06g0271400	Transposase, Ptta/En/Spm, plant domain containing protein.
Os07g0153150	Conserved hypothetical protein.
Os08g0419100	Conserved hypothetical protein.
Os10g0315400	Similar to SKIP interacting protein 28 (Fragment).
Os10g0494200	Similar to N-acetyl-gamma-glutamyl-phosphate reductase.
Os11g0444900	Octicosapeptide/Phox/Bem1p domain containing protein.
Os12g0267200	Cyclopropane-fatty-acyl-phospholipid synthase domain containing protein.
Os12g0576600	Metallophosphoesterase domain containing protein.
Os02g0134700	Hypothetical conserved gene.
Os06g0195800	Similar to DNAJ heat shock N-terminal domain-containing protein.
Os10g0529500	Tau class glutathione S-transferase, Heavy metal and drought stress tolerance

## Sheet: WWvsWB Up DEGs
Supplementary Table S1. Numbers of upregulated DEGs in WT-bbms zygotes compared to WT-WT zygotes at 4 HAF
Locus_ID	Description
Os01g0113650	Hypothetical conserved gene.
Os01g0115950	Hypothetical protein.
Os01g0136400	Protein kinase, core domain containing protein.
Os01g0158500	Similar to arginyl-tRNA synthetase.
Os01g0160800	Ribosome-inactivating protein, Defense against herbivorous insects
Os01g0185300	Transferase family protein.
Os01g0214500	Conserved hypothetical protein.
Os01g0252100	Glycogen synthase kinase, Non-receptor serine/threonine protein kinase
Os01g0276900	Conserved hypothetical protein.
Os01g0313300	Similar to EREBP-3 protein (Fragment).
Os01g0498300	Glycosyltransferase AER61, uncharacterized domain containing protein.
Os01g0609300	PDR-type ABC transporter 9
Os01g0714600	Similar to cDNA clone:J023088C01, full insert sequence.
Os01g0763750	Exocyst subunit EXO70 family protein E1, Homolog of EXO70E2 in Arabidopsis thaliana (AtEXO70E2), BPH (brown planthopper) resistance
Os01g0769700	Receptor-like kinase, Control of reproductive growth and development, Repression of cell death
Os01g0778100	Hypothetical conserved gene.
Os01g0783700	Similar to EF-hand Ca2+-binding protein CCD1.
Os01g0787000	Similar to Peroxidase (EC 1.11.1.7).
Os01g0799100	NB-ARC domain containing protein.
Os01g0837200	Similar to esterase/lipase/thioesterase family protein.
Os01g0841700	Fungal elicitor-responsive C2-domain protein, Defense signaling
Os01g0850100	Inositolphosphorylceramide synthase 1, Regulation of plant height, Sphingolipid metabolism
Os01g0864500	Putative harpin-induced protein, Negative regulation of salt and drought tolerance
Os01g0865700	Zinc finger, RING/FYVE/PHD-type domain containing protein.
Os01g0866500	Similar to Soluble inorganic pyrophosphatase (EC 3.6.1.1) (Pyrophosphate phospho- hydrolase) (PPase).
Os01g0872900	Protein of unknown function DUF635 family protein.
Os01g0874300	MYB transcription factor, EAR motif-containing transcription factor, Transcriptional repressor, Positive regulation of rice resistance to brown planthopper (BPH)
Os01g0892500	Similar to carboxylic ester hydrolase.
Os01g0894300	Fructokinase, Fructose phosphorylation under anoxic conditions
Os01g0934100	C2 calcium-dependent membrane targeting domain containing protein.
Os01g0959100	Similar to Abscisic stress ripening protein 1.
Os01g0966900	Similar to Sorbitol transporter.
Os01g0975000	Protein of unknown function DUF966 family protein.
Os02g0153900	Leucine-rich repeat receptor-like kinase
Os02g0165100	Protein kinase, core domain containing protein.
Os02g0193300	Conserved hypothetical protein.
Os02g0327500	Protein of unknown function DUF266, plant family protein.
Os02g0437200	SNAP-34.
Os02g0466400	Similar to Inositol phosphate kinase.
Os02g0579800	Similar to Fw2.2.
Os02g0606800	Isochorismatase hydrolase family protein.
Os02g0631100	Photosystem II oxygen evolving complex protein PsbQ family protein.
Os02g0686700	Protein of unknown function DUF581 family protein.
Os02g0705400	Similar to Pathogen induced protein 2-4.
Os02g0715300	Conserved hypothetical protein.
Os02g0738100	Conserved hypothetical protein.
Os02g0761900	Dimethylmenaquinone methyltransferase family protein.
Os02g0791500	Similar to Nucleotide sugar epimerase-like protein (UDP-D-glucuronate 4- epimerase) (EC 5.1.3.6).
Os02g0803300	Epsin-like, N-terminal domain containing protein.
Os02g0807200	Similar to Protein kinase family protein.
Os02g0818800	Pentatricopeptide repeat domain containing protein.
Os03g0116400	Similar to Membrane protein.
Os03g0133400	Lysine motif (LysM) receptor-like protein (RLP), Chitin oligosaccharide elicitor-binding protein, Perception and transduction of chitin elicitor signal for defense responses
Os03g0154100	Aromatic-ring hydroxylase family protein.
Os03g0154750	Hypothetical gene.
Os03g0187550	Hypothetical gene.
Os03g0187600	GRAM domain containing protein, Tolerance to abiotic stresses
Os03g0203700	Similar to Calcium-transporting ATPase 2, plasma membrane-type (EC 3.6.3.8) (Ca(2+)-ATPase isoform 2).
Os03g0232400	Phytosulfokine family protein.
Os03g0264300	Similar to Protein kinase domain containing protein, expressed.
Os03g0265900	Conserved hypothetical protein.
Os03g0284800	Topoisomerase 6 subunit A3, Negative regulation of chlorophyll biosynthesis, Cold stress response
Os03g0286300	Similar to Phosphate/phosphoenolpyruvate translocator protein-like.
Os03g0285800	Mitogen-activated protein kinase 5, BTH-induced MAPK 1, Disease resistance, Abiotic stress tolerance, Positively regulation of drought, salt and cold tolerance,
Os03g0290300	&omega;-3 fatty acid desaturase, Defense response
Os03g0297000	Protein of unknown function DUF538 family protein.
Os03g0299200	Similar to Alcohol dehydrogenase (Fragment).
Os03g0301200	COBRA-Like (COBL) family protein, Glycosyl-phosphatidyl inositol (GPI)-anchor protein, Regulation of stomatal development
Os03g0564600	Protein of unknown function DUF26 domain containing protein.
Os03g0567600	Xylan arabinosyltransferase 3
Os03g0598100	Similar to ACR4.
Os03g0639600	Similar to Zinc-finger protein Lsd1.
Os03g0710000	Protein of unknown function DUF292, eukaryotic domain containing protein.
Os03g0714100	Conserved hypothetical protein.
Os03g0760200	Cytochrome P450 monooxygenase CYP81A6, Resistance to bentazon and sulfonylurea herbicides
Os03g0801900	Protein of unknown function DUF569 family protein.
Os03g0809100	Major facilitator superfamily protein.
Os04g0142400	Conserved hypothetical protein.
Os04g0149400	Conserved hypothetical protein.
Os04g0447700	Similar to Polyketide reductase.
Os04g0497000	Similar to Allyl alcohol dehydrogenase.
Os04g0503600	Similar to OSIGBa0112M24.5 protein.
Os04g0509600	Ammonium transporter, Ammonium uptake, Ammonium transport
Os04g0531400	Similar to Lectin-like receptor kinase 7;2.
Os04g0531500	Concanavalin A-like lectin/glucanase domain containing protein.
Os04g0537800	Protein of unknown function DUF26 domain containing protein.
Os04g0550800	Major intrinsic protein family protein.
Os04g0556600	cis-Zeatin-O-glucosyltransferase, Catalyze O-glucosylation of cZ and cZ-riboside
Os04g0597800	A member of the nitrate transporter 1/peptide transporter family (NPF), PTR/NRT1 transporter, Peptide transporter, Contribution to nitrogen allocation and grain yield
Os04g0604300	Similar to Xyloglucan endotransglucosylase/hydrolase protein 24 precursor (EC 2.4.1.207) (At-XTH24) (XTH-24) (Meristem protein 5) (MERI-5 protein) (MERI5 protein) (Endo-xyloglucan transferase) (Xyloglucan endo-1, 4-beta-D-glucanase).
Os04g0650366	Similar to H0212B02.9 protein.
Os04g0654500	Conserved hypothetical protein.
Os04g0674000	Similar to H0403D02.10 protein.
Os04g0677300	Harpin-induced 1 domain containing protein.
Os04g0685300	Homolog of harpin induced gene 1, Component of defense/stress response pathways and development
Os04g0693400	Hypothetical protein.
Os05g0100600	Similar to aminophospholipid ATPase.
Os05g0135800	Ser/Thr protein kinase, Negative regulator of innate immunity
Os05g0138300	Similar to ICT protein (Fragment).
Os05g0287800	Similar to Phosphatidic acid phosphatase-like protein.
Os05g0324700	Conserved hypothetical protein.
Os05g0393100	Leucine-rich repeat, N-terminal domain containing protein.
Os05g0427400	Similar to Phenylalanine ammonia-lyase.
Os05g0451100	Phosphate transporter 4;2
Os05g0455400	Similar to DNA binding protein.
Os05g0495900	Similar to Beta-1, 3-glucanase precursor (Fragment).
Os05g0526400	Reticulon family protein.
Os05g0534800	Hypothetical conserved gene.
Os05g0539800	Protein of unknown function DUF778 family protein.
Os05g0553400	R2R3-MYB transcription factor, Tolerance to high temperature, Modulation of amino acid metabolism, Anthocyanin synthesis, Hormonal signaling
Os05g0594100	Similar to GDA2 protein.
Os06g0102700	Similar to predicted protein.
Os06g0109500	Similar to Beta-phosphoglucomutase.
Os06g0143400	Similar to Acyl-ACP thioesterase (Fragment).
Os06g0203600	Chalcone isomerase domain containing protein.
Os06g0215600	Similar to Oxo-phytodienoic acid reductase.
Os06g0215900	Similar to Oxo-phytodienoic acid reductase.
Os06g0239200	Conserved hypothetical protein.
Os06g0285200	Nuclear Factor-Y (NF-Y) family of transcription factor, Control of heading, Regulation of reproductive growth and development
Os06g0318800	Non-protein coding transcript.
Os06g0587100	Conserved hypothetical protein.
Os06g0589300	ABC transporter-like domain containing protein.
Os06g0600301	Similar to GTP-binding nuclear protein Ran1B (Fragment).
Os06g0676600	Protein kinase, core domain containing protein.
Os06g0692800	Protein of unknown function DUF547 domain containing protein.
Os06g0696400	Xyloglycan endo-transglycosylase precursor.
Os06g0726200	Similar to Chitinase 1.
Os07g0121100	Protein of unknown function DUF1719, Oryza sativa family protein.
Os07g0121750	Conserved hypothetical protein.
Os07g0139400	NAD(P)-binding domain containing protein.
Os07g0162450	Protein of unknown function DUF3778 domain containing protein.
Os07g0169700	GA 20-oxidase3, GA metabolism
Os07g0176200	Tesmin/TSO1-like, CXC domain containing protein.
Os07g0446600	Similar to OSIGBa0102I15.5 protein.
Os07g0483500	Similar to Phosphoribosyltransferase (Fragment).
Os07g0545800	GRAS family protein, N-acetylchitooligosaccharide elicitor-responsive protein, Pathogen-induced defense response
Os07g0568600	Similar to Calcium-dependent protein kinase.
Os07g0593400	Similar to golgi transport 1 protein B.
Os08g0104700	Chaperonin Cpn60/TCP-1 family protein.
Os08g0127100	Amino acid transporter
Os08g0136800	Protein of unknown function DUF26 domain containing protein.
Os08g0137800	Cupredoxin domain containing protein.
Os08g0141400	Similar to mRNA, clone: RTFL01-03-I20.
Os08g0412700	Protein of unknown function DUF1262 family protein.
Os08g0441600	Chorismate mutase, Resisitance to bacterial leaf blight (BLB) disease
Os08g0482700	Cupredoxin domain containing protein.
Os08g0518600	Conserved hypothetical protein.
Os09g0324400	Cyclin-like F-box domain containing protein.
Os09g0411500	Similar to predicted protein.
Os09g0425900	Similar to senescence-associated protein DH.
Os09g0454600	Similar to Mitochondrial phosphate transporter (Fragment).
Os09g0533600	Receptor-like cytoplasmic kinase, Resistance to multiple bacterial and fungal pathogens
Os09g0565300	Similar to RING-finger protein.
Os10g0189600	Pyridoxal phosphate-dependent transferase, major region, subdomain 1 domain containing protein.
Os10g0315400	Similar to SKIP interacting protein 28 (Fragment).
Os10g0491000	Plant Basic Secretory Protein family protein.
Os10g0502400	Glutamyl-tRNA reductase, Rice homolog of Arabidopsis GluTR
Os10g0518150	Non-protein coding transcript.
Os10g0521900	Similar to Membrane protein.
Os10g0535800	Protein of unknown function Cys-rich domain containing protein.
Os10g0555100	Glycogenin glucosyltransferase, Submergence-related gene
Os10g0580900	Conserved hypothetical protein.
Os11g0114300	Conserved hypothetical protein.
Os11g0207400	NB-ARC domain containing protein.
Os11g0236932	Hypothetical conserved gene.
Os11g0474450	Hypothetical gene.
Os11g0578500	Heat shock protein DnaJ family protein.
Os11g0580000	Similar to predicted protein.
Os11g0661800	Concanavalin A-like lectin/glucanase domain containing protein.
Os11g0664500	Hypothetical conserved gene.
Os11g0664800	Hypothetical conserved gene.
Os11g0704800	Similar to Membrane protein.
Os12g0114000	Conserved hypothetical protein.
Os12g0119800	Similar to Harpin-induced protein 1 containing protein, expressed.
Os12g0132200	Similar to CBL-interacting protein kinase 32.
Os12g0576600	Metallophosphoesterase domain containing protein.
Os01g0186900	Similar to cDNA clone:001-117-G12, full insert sequence.
Os01g0281100	Conserved hypothetical protein.
Os01g0303000	Similar to CP12 (Fragment).
Os01g0305200	Lg106-like family protein.
Os01g0674450	Non-protein coding transcript.
Os01g0699100	MAP kinase kinase kinase, Salt stress response, Seed dormancy control
Os02g0462800	WRKY transcription factor 42, Transcriptional repressor, Promotion of leaf senescence
Os02g0582800	Conserved hypothetical protein.
Os02g0623932	Similar to WAK80 - OsWAK receptor-like protein kinase.
Os02g0702100	Similar to transcription factor GT-3b.
Os03g0258200	Alpha/beta hydrolase fold-3 domain containing protein.
Os03g0794200	Similar to N-acetyltransferase.
Os04g0538900	Glyoxalase/bleomycin resistance protein/dioxygenase domain containing protein.
Os04g0600300	Homodimeric diiron-carboxylate protein, Cyanide-resistant respiration in mitochondria, Reactive oxygen species (ROS) scavenging
Os05g0183100	WRKY transcription factor, Positive regulation of blast and bacteria blight resistance
Os05g0550000	Similar to protein binding protein.
Os08g0138100	Similar to blue copper protein.
Os08g0526400	Defence response, Rin4 domain containing protein.
Os09g0446700	Conserved hypothetical protein.
Os11g0130200	Protein of unknown function DUF309 family protein.
Os11g0601500	GnK2 domain containing receptor-like kinase-9
Os12g0639800	Similar to CDS_VAMP.

## Sheet: WWvsBB Up DEGs
Supplementary Table S1. Numbers of upregulated DEGs in bbms-bbms zygotes compared to WT-WT zygotes at 4 HAF
Locus_ID	Description
Os01g0113300	Similar to ARK protein (Fragment).
Os01g0124650	Bowman-Birk inhibitor, Serine protease inhibitor, Resistance against the fungal pathogen
Os01g0136400	Protein kinase, core domain containing protein.
Os01g0142300	Glycosyl transferase, group 1 domain containing protein.
Os01g0160800	Ribosome-inactivating protein, Defense against herbivorous insects
Os01g0162800	Hypothetical conserved gene.								Supplementary Table S1. Numbers of upregulated DEGs in WT-bbms zygotes compared to WT-WT zygotes at 4 HAF
Os01g0201500	Similar to early nodulin 20.
Os01g0214500	Conserved hypothetical protein.
Os01g0224200	Hypothetical conserved gene.
Os01g0252100	Glycogen synthase kinase, Non-receptor serine/threonine protein kinase
Os01g0313300	Similar to EREBP-3 protein (Fragment).
Os01g0515300	Similar to Leucine Rich Repeat family protein.
Os01g0609200	Similar to Pleiotropic drug resistance protein 3.
Os01g0609300	PDR-type ABC transporter 9
Os01g0628700	Cytochrome P450.
Os01g0694500	Hypothetical protein.
Os01g0699900	Similar to Plasma membrane associated protein-like.
Os01g0716500	Methyltransferase type 12 domain containing protein.
Os01g0748900	Membrane attack complex component/perforin/complement C9 family protein.
Os01g0759100	Tubby family protein.
Os01g0763750	Exocyst subunit EXO70 family protein E1, Homolog of EXO70E2 in Arabidopsis thaliana (AtEXO70E2), BPH (brown planthopper) resistance
Os01g0769700	Receptor-like kinase, Control of reproductive growth and development, Repression of cell death
Os01g0783700	Similar to EF-hand Ca2+-binding protein CCD1.
Os01g0787000	Similar to Peroxidase (EC 1.11.1.7).
Os01g0833100	NLI interacting factor domain containing protein.
Os01g0835500	Similar to Respiratory burst oxidase protein.
Os01g0837200	Similar to esterase/lipase/thioesterase family protein.
Os01g0838350	Conserved hypothetical protein.
Os01g0864500	Putative harpin-induced protein, Negative regulation of salt and drought tolerance
Os01g0865700	Zinc finger, RING/FYVE/PHD-type domain containing protein.
Os01g0872900	Protein of unknown function DUF635 family protein.
Os01g0873000	Hypothetical conserved gene.
Os01g0874300	MYB transcription factor, EAR motif-containing transcription factor, Transcriptional repressor, Positive regulation of rice resistance to brown planthopper (BPH)
Os01g0881500	Chitin-induced gibberellins-responsive protein, GRAS family protein, Control of plant height
Os01g0894300	Fructokinase, Fructose phosphorylation under anoxic conditions
Os01g0895500	Peptidase S54, rhomboid domain containing protein.
Os01g0926700	Putative glycosyltransferase, Ortholog of Arabidopsis IRX10, Xylan biosynthesis, Secondary cell wall biosynthesis
Os01g0934100	C2 calcium-dependent membrane targeting domain containing protein.
Os01g0945600	Similar to amino acid permease family protein.
Os01g0949750	Similar to Glutathione S-transferase GST 28 (Fragment).
Os01g0955100	Calmodulin-like protein, Drought and salt tolerance
Os01g0957000	ATP-NAD kinase, PpnK-type, all-beta domain containing protein.
Os01g0959100	Similar to Abscisic stress ripening protein 1.
Os01g0966900	Similar to Sorbitol transporter.
Os01g0975000	Protein of unknown function DUF966 family protein.
Os02g0120100	Serine/threonine/tyrosine protein kinase, STY kinase, Regulation of ammonium uptake
Os02g0139000	Transcription factor, Regulation of Pi signaling and homeostasis, Tolerance to low-Pi stress
Os02g0149800	Stress-responsive NAC1-regulated protein phosphatase, Drought and oxidative stress tolerance
Os02g0153900	Leucine-rich repeat receptor-like kinase
Os02g0159200	Protein of unknown function DUF292, eukaryotic domain containing protein.
Os02g0165100	Protein kinase, core domain containing protein.
Os02g0209400	Conserved hypothetical protein.
Os02g0212500	Conserved hypothetical protein.
Os02g0224800	Ndr family protein.
Os02g0259850	Hypothetical gene.
Os02g0299300	Similar to cDNA clone:J023112L03, full insert sequence.
Os02g0300700	Translation initiation factor 1A
Os02g0437200	SNAP-34.
Os02g0457300	Similar to Histone H3.
Os02g0514500	Glycerophosphodiester phosphodiesterase, Response to Pi deficiency, Low Pi acclimation
Os02g0515200	BAR domain containing protein.
Os02g0518000	C2 calcium-dependent membrane targeting domain containing protein.
Os02g0579000	No apical meristem (NAM) protein domain containing protein.
Os02g0579800	Similar to Fw2.2.
Os02g0597200	Conserved hypothetical protein.
Os02g0611200	S-adenosylmethionine decarboxylase, Polyamine biosynthesis, Abiotic stress
Os02g0624400	Glycosyl transferase, family 8 protein.
Os02g0637000	Similar to OSIGBa0135K14.7 protein.
Os02g0639800	Hypothetical gene.
Os02g0661900	Similar to OSIGBa0143N19.13 protein.
Os02g0696500	Concanavalin A-like lectin/glucanase domain containing protein.
Os02g0702500	Similar to B0403H10-OSIGBa0105A11.22 protein.
Os02g0705400	Similar to Pathogen induced protein 2-4.
Os02g0733900	Regulation of style length
Os02g0738100	Conserved hypothetical protein.
Os02g0738300	Conserved hypothetical protein.
Os02g0739400	Similar to Avr9/Cf-9 rapidly elicited protein 231 precursor.
Os02g0744100	Methyltransferase type 11 domain containing protein.
Os02g0759400	RING-type E3 ubiquitin ligase, Rice homolog of Arabidopsis T&oacute;xicos en Levadura, Negative regulation of cold stress response
Os02g0773200	UspA domain containing protein.
Os02g0783700	Similar to Lysine ketoglutarate reductase/saccharopine dehydrogenase.
Os02g0803300	Epsin-like, N-terminal domain containing protein.
Os02g0812500	Cyclin-like F-box domain containing protein.
Os03g0105500	Conserved hypothetical protein.
Os03g0107700	Similar to EL2 protein.
Os03g0123800	Similar to Hydrolase.
Os03g0124300	Similar to ATP binding protein.
Os03g0129100	Seven transmembrane protein MLO2.
Os03g0132900	Similar to Chitinase 11.
Os03g0133400	Lysine motif (LysM) receptor-like protein (RLP), Chitin oligosaccharide elicitor-binding protein, Perception and transduction of chitin elicitor signal for defense responses
Os03g0136500	Similar to protein-methionine-s-oxide reductase.
Os03g0142500	Zinc finger, RING/FYVE/PHD-type domain containing protein.
Os03g0150600	Pi transporter, Pi homeostasis
Os03g0159600	Similar to Rab28 protein.
Os03g0211400	Calmodulin-binding, plant family protein.
Os03g0211500	Hypothetical conserved gene.
Os03g0217900	Hypothetical protein.
Os03g0218500	Similar to 70kD heat shock protein.
Os03g0232400	Phytosulfokine family protein.
Os03g0240600	U-box containing E3 ligase, Response to phosphate starvation
Os03g0241900	Similar to Senescence-associated protein 12.
Os03g0264300	Similar to Protein kinase domain containing protein, expressed.
Os03g0277300	Heat shock protein 70.
Os03g0290300	&omega;-3 fatty acid desaturase, Defense response
Os03g0295800	Gamma interferon inducible lysosomal thiol reductase GILT family protein.
Os03g0297000	Protein of unknown function DUF538 family protein.
Os03g0299200	Similar to Alcohol dehydrogenase (Fragment).
Os03g0299700	Conserved hypothetical protein.
Os03g0305600	Mitochondrial import inner membrane translocase, subunit Tim17/22 family protein.
Os03g0322800	Engulfment and cell motility, ELM domain containing protein.
Os03g0326000	Phospholipid-transporting ATPase 1 (EC 3.6.3.1) (Aminophospholipid flippase 1).
Os03g0356414	C3HC4 RING finger E3 ligase, SINA type E3 ligase, Negative regulation of drought stress tolerance
Os03g0374400	SNARE associated Golgi protein domain containing protein.
Os03g0390200	Serine/threonine protein kinase, Hyperosmotic stress response
Os03g0407900	Similar to Serine/threonine protein kinase-like.
Os03g0426350	Conserved hypothetical protein.
Os03g0440900	Extracellular leucine-rich repeat (eLRR) protein, Negative modulation of defense response to brown planthopper (BPH)
Os03g0564600	Protein of unknown function DUF26 domain containing protein.
Os03g0567600	Xylan arabinosyltransferase 3
Os03g0573001	Conserved hypothetical protein.
Os03g0594400	Monosaccharide transporter 2.
Os03g0603600	PLC-like phosphodiesterase, TIM beta/alpha-barrel domain domain containing protein.
Os03g0629800	Conserved hypothetical protein.
Os03g0639600	Similar to Zinc-finger protein Lsd1.
Os03g0655400	Similar to LIP5.
Os03g0678400	Zinc finger, RING/FYVE/PHD-type domain containing protein.
Os03g0709000	Membrane-associated, eicosanoid and glutathione metabolism (MAPEG) domain containing protein.
Os03g0714100	Conserved hypothetical protein.
Os03g0723700	Conserved hypothetical protein.
Os03g0726400	Conserved hypothetical protein.
Os03g0734100	Conserved hypothetical protein.
Os03g0744600	Similar to Ripening-associated protein (Fragment).
Os03g0776900	Similar to mitochondrial import inner membrane translocase subunit TIM14.
Os03g0781300	Conserved hypothetical protein.
Os03g0802200	Non-protein coding transcript.
Os03g0823800	Similar to Permease 1.
Os03g0830200	Cell number regulator 10, Negative control of grain yield
Os04g0115700	Hypothetical protein.
Os04g0127500	Serine/threonine protein kinase-related domain containing protein.
Os04g0128700	Thioredoxin-like fold domain containing protein.
Os04g0149400	Conserved hypothetical protein.
Os04g0202200	Hypothetical gene.
Os04g0445100	Similar to 22.7 kDa class IV heat shock protein precursor.
Os04g0447700	Similar to Polyketide reductase.
Os04g0449500	Similar to H0818E04.12 protein.
Os04g0456700	Similar to TMV induced protein 1-2.
Os04g0464100	Heavy metal transport/detoxification protein domain containing protein.
Os04g0488700	AGC kinase, Positive regulation of disease resistance
Os04g0497000	Similar to Allyl alcohol dehydrogenase.
Os04g0509600	Ammonium transporter, Ammonium uptake, Ammonium transport
Os04g0531400	Similar to Lectin-like receptor kinase 7;2.
Os04g0531500	Concanavalin A-like lectin/glucanase domain containing protein.
Os04g0597800	A member of the nitrate transporter 1/peptide transporter family (NPF), PTR/NRT1 transporter, Peptide transporter, Contribution to nitrogen allocation and grain yield
Os04g0608300	Auxin responsive SAUR protein domain containing protein.
Os04g0608800	YT521-B-like protein family protein.
Os04g0611400	Similar to Vacuolar sorting receptor 7 precursor (AtVSR7) (Epidermal growth factor receptor-like protein 3) (AtELP3) (BP80-like protein f) (AtBP80f).
Os04g0647900	Leucine-rich repeat, N-terminal domain containing protein.
Os04g0650366	Similar to H0212B02.9 protein.
Os04g0654500	Conserved hypothetical protein.
Os04g0674000	Similar to H0403D02.10 protein.
Os04g0674600	Similar to H0103C06.1 protein.
Os04g0674400	Rice ortholog of yeast Dre2 and human Anamorsin, Regulation of chitin-induced immune responses
Os04g0677300	Harpin-induced 1 domain containing protein.
Os04g0685300	Homolog of harpin induced gene 1, Component of defense/stress response pathways and development
Os05g0119100	Hypothetical protein.
Os05g0135800	Ser/Thr protein kinase, Negative regulator of innate immunity
Os05g0217000	Protein of unknown function DUF1070 family protein.
Os05g0218400	Receptor-like protein kinase, Response to moderate low temperature
Os05g0287800	Similar to Phosphatidic acid phosphatase-like protein.
Os05g0324700	Conserved hypothetical protein.
Os05g0367400	Thiamin pyrophosphokinase, eukaryotic domain containing protein.
Os05g0393100	Leucine-rich repeat, N-terminal domain containing protein.
Os05g0427400	Similar to Phenylalanine ammonia-lyase.
Os05g0433400	Protein of unknown function DUF1218 domain containing protein.
Os05g0438600	Fructose-1, 6-bisphosphatase class 1/Sedoheputulose-1, 7-bisphosphatase domain containing protein.
Os05g0438201	Conserved hypothetical protein.
Os05g0464300	Conserved hypothetical protein.
Os05g0469800	Pyruvate decarboxylase
Os05g0485300	TRAM, LAG1 and CLN8 homology domain containing protein.
Os05g0494200	Similar to Cystatin (Fragment).
Os05g0495700	Similar to Glycerol-3-phosphate dehydrogenase.
Os05g0501001	Hypothetical gene.
Os05g0534800	Hypothetical conserved gene.
Os05g0549900	Similar to Lipid phosphate phosphatase 3.
Os05g0553400	R2R3-MYB transcription factor, Tolerance to high temperature, Modulation of amino acid metabolism, Anthocyanin synthesis, Hormonal signaling
Os05g0569300	Similar to G-box binding factor 1.
Os05g0576600	Conserved hypothetical protein.
Os05g0591600	Cytokinin riboside 5'-monophosphate phosphoribohydrolase, Cytokinin-activating enzyme, Pollen development
Os06g0102700	Similar to predicted protein.
Os06g0109500	Similar to Beta-phosphoglucomutase.
Os06g0125800	RING finger protein with E3 ligase activity, Mediation of broad-spectrum disease resistance
Os06g0133000	Granule-bound starch synthase, Synthesis of amylose in endosperm
Os06g0140800	Protein kinase, core domain containing protein.
Os06g0143400	Similar to Acyl-ACP thioesterase (Fragment).
Os06g0151800	Hypothetical protein.
Os06g0159900	Similar to Arm repeat containing protein.
Os06g0184800	Similar to Low-temperature induced protein lt101.1 (Blt101) (Blt101.1).
Os06g0215600	Similar to Oxo-phytodienoic acid reductase.
Os06g0215900	Similar to Oxo-phytodienoic acid reductase.
Os06g0216300	Similar to 12-oxophytodienoic acid reductase.
Os06g0237300	Similar to LIM domain protein WLIM-1.
Os06g0239200	Conserved hypothetical protein.
Os06g0271400	Transposase, Ptta/En/Spm, plant domain containing protein.
Os06g0294600	Cytochrome P450 family protein.
Os06g0564700	Similar to Cysteine synthase (EC 4.2.99.8).
Os06g0587100	Conserved hypothetical protein.
Os06g0589300	ABC transporter-like domain containing protein.
Os06g0608800	RING-type E3 ubiquitin ligase, Positive regulation of basal resistance against M. oryzae
Os06g0649000	PAMP (pathogen-associated molecular pattern)-responsive transrepressor, Defense response
Os06g0649900	Secretory phospholipase D, Heading time regulation
Os06g0651000	Similar to Helminthosporium carbonum susceptibility1.
Os06g0676600	Protein kinase, core domain containing protein.
Os06g0683400	Small calcium-binding protein with one EF-hand motif, Positive regulation of osmotic and salt tolerance
Os06g0686400	Bifunctional inhibitor/plant lipid transfer protein/seed storage domain containing protein.
Os06g0696400	Xyloglycan endo-transglycosylase precursor.
Os06g0726100	Pathogenesis related (PR)-3 chitinase 3, Resistance against sheath blight pathogen
Os06g0726200	Similar to Chitinase 1.
Os06g0726800	G2/mitotic-specific cyclin 2 (B-like cyclin) (CycOs2).
Os06g0727400	Similar to Protein kinase APK1A, chloroplast precursor (EC 2.7.1.-).
Os07g0121100	Protein of unknown function DUF1719, Oryza sativa family protein.
Os07g0153150	Conserved hypothetical protein.
Os07g0162450	Protein of unknown function DUF3778 domain containing protein.
Os07g0190800	Similar to Thioredoxin h.
Os07g0446600	Similar to OSIGBa0102I15.5 protein.
Os07g0539300	Glycoside hydrolase, family 17 protein.
Os07g0545800	GRAS family protein, N-acetylchitooligosaccharide elicitor-responsive protein, Pathogen-induced defense response
Os07g0559700	Monosaccharide transporter 6, Assimilate unloading and sugar supply during seed development
Os07g0561300	F-box containing protein, Salt tolerance
Os07g0568600	Similar to Calcium-dependent protein kinase.
Os07g0573900	Hypothetical conserved gene.
Os07g0586700	Similar to HRT transcription factor (Fragment).
Os07g0593400	Similar to golgi transport 1 protein B.
Os07g0638300	1 Cys-peroxiredoxin A, Regulation of endosperm development
Os07g0644700	Hypothetical conserved gene.
Os07g0661400	Conserved hypothetical protein.
Os07g0666600	KIP1-like domain containing protein.
Os08g0124000	Similar to Resistance protein candidate (Fragment).
Os08g0127100	Amino acid transporter
Os08g0130550	Hypothetical protein.
Os08g0136800	Protein of unknown function DUF26 domain containing protein.
Os08g0137800	Cupredoxin domain containing protein.
Os08g0140700	Similar to CsAtPR5.
Os08g0141400	Similar to mRNA, clone: RTFL01-03-I20.
Os08g0157900	Similar to NAM protein.
Os08g0200500	Serine/threonine protein kinase domain containing protein.
Os08g0205400	Cu chaperone, Root-to-shoot Cu translocation, Distribution of Cu from old leaves to developing tissues and seeds
Os08g0207300	Conserved hypothetical protein.
Os08g0270800	Conserved hypothetical protein.
Os08g0352100	Conserved hypothetical protein.
Os08g0384900	Zinc finger, RING/FYVE/PHD-type domain containing protein.
Os08g0441600	Chorismate mutase, Resisitance to bacterial leaf blight (BLB) disease
Os08g0482600	Cupredoxin domain containing protein.
Os08g0482700	Cupredoxin domain containing protein.
Os08g0517700	Oxysterol-binding protein family protein.
Os08g0518600	Conserved hypothetical protein.
Os08g0524200	Uncharacterised conserved protein UCP037471 domain containing protein.
Os08g0524400	Protein of unknown function DUF568, DOMON-like domain containing protein.
Os08g0558100	EF hand domain containing protein.
Os08g0563500	Hypothetical conserved gene.
Os08g0563400	Similar to LOB domain protein 17.
Os08g0566900	Mpv17/PMP22 family protein.
Os09g0242600	Hypothetical protein.
Os09g0280500	Similar to Transcription factor HBP-1b(C38) (Fragment).
Os09g0284200	Similar to Serine/threonine protein phosphatase PP-X isozyme 2 (EC 3.1.3.16).
Os09g0314333	UAA transporter family protein.
Os09g0324400	Cyclin-like F-box domain containing protein.
Os09g0411500	Similar to predicted protein.
Os09g0472100	Similar to ABC transporter.
Os09g0475500	Protein of unknown function DUF246, plant family protein.
Os09g0527500	Similar to MEG5.
Os10g0189600	Pyridoxal phosphate-dependent transferase, major region, subdomain 1 domain containing protein.
Os10g0315400	Similar to SKIP interacting protein 28 (Fragment).
Os10g0320001	Hypothetical gene.
Os10g0340100	Conserved hypothetical protein.
Os10g0416100	Class III chitinase RCB4 (EC 3.2.1.14).
Os10g0469700	Leucine-rich repeat, typical subtype containing protein.
Os10g0480200	Similar to Rolled leaf1.
Os10g0494200	Similar to N-acetyl-gamma-glutamyl-phosphate reductase.
Os10g0497700	COBRA-like protein, Drought resistance
Os10g0517500	Cystathionine &gamma;-lyase
Os10g0518150	Non-protein coding transcript.
Os10g0528400	Tau class glutathione S-transferase 3
Os10g0535600	Similar to Hydrolase.
Os10g0535800	Protein of unknown function Cys-rich domain containing protein.
Os10g0536400	Similar to Oxidoreductase, 2OG-Fe oxygenase family protein, expressed.
Os10g0537500	Similar to Tobamovirus multiplication 3.
Os10g0541200	Similar to Protein phosphatase 2C containing protein, expressed.
Os10g0555100	Glycogenin glucosyltransferase, Submergence-related gene
Os10g0570001	Conserved hypothetical protein.
Os10g0577600	H3K9 demethylase, Floral organ development
Os10g0577800	Transcription factor binding protein, Poly (ADP-ribose) polymerase (PARP) domain protein, Abiotic stress tolerance, Control of leaf cell fate
Os10g0580900	Conserved hypothetical protein.
Os11g0114300	Conserved hypothetical protein.
Os11g0135000	Efflux transporter of phytosiderophores, Metal transport
Os11g0161800	Conserved hypothetical protein.
Os11g0207200	Similar to MAP3Ka.
Os11g0210201	Conserved hypothetical protein.
Os11g0236932	Hypothetical conserved gene.
Os11g0282700	Homeodomain-like containing protein.
Os11g0474450	Hypothetical gene.
Os11g0502700	Glycosyl transferase, family 31 domain containing protein.
Os11g0514500	Sorghum bicolor leucine-rich repeat-containing extracellular glycoprotein precursor.
Os11g0625801	Non-protein coding transcript.
Os11g0636050	Hypothetical protein.
Os11g0664500	Hypothetical conserved gene.
Os11g0704800	Similar to Membrane protein.
Os12g0112000	Similar to Peroxidase precursor (EC 1.11.1.7) (Fragment).
Os12g0114000	Conserved hypothetical protein.
Os12g0119700	Conserved hypothetical protein.
Os12g0119800	Similar to Harpin-induced protein 1 containing protein, expressed.
Os12g0132200	Similar to CBL-interacting protein kinase 32.
Os12g0134000	Similar to Hydroxymethylglutaryl-CoA lyase.
Os12g0169300	Conserved hypothetical protein.
Os12g0437800	Protease inhibitor, MG1 (M. GRAMINICOLA-RESISTANCE GENE 1)-mediated nematode resistance, MG1 is absent from Nipponbare (Susceptible)
Os12g0502800	Similar to Ureide permease 2.
Os12g0518200	Similar to Integral membrane protein DUF6 containing protein.
Os12g0555000	Root-specific pathogenesis-related (PR) protein, Drought and salt stress response, Defense response
Os12g0576600	Metallophosphoesterase domain containing protein.
Os12g0603800	Similar to Calmodulin NtCaM13.
Os12g0635400	VQ domain containing protein.
Os12g0637100	Acid phosphatase, Regulation of the growth under phosphate deficient condition
Os01g0157200	Conserved hypothetical protein.
Os01g0186900	Similar to cDNA clone:001-117-G12, full insert sequence.
Os01g0281100	Conserved hypothetical protein.
Os01g0631800	Conserved hypothetical protein.
Os01g0692000	Similar to Glutathione S-transferase GSTU6.
Os01g0702500	Similar to Dehydrin Rab25.
Os01g0879200	Plant disease resistance response protein domain containing protein.
Os02g0311150	BTB/POZ-like domain containing protein.
Os02g0582800	Conserved hypothetical protein.
Os02g0661100	Trehalose-6-phosphate phosphatase, Trehalose biosynthesis, Chilling tolerance
Os02g0687200	Protein of unknown function DUF581 family protein.
Os02g0702100	Similar to transcription factor GT-3b.
Os02g0763800	Xyloglucan fucosyltransferase domain containing protein.
Os03g0114400	Similar to Avr9/Cf-9 rapidly elicited protein 102 (Fragment).
Os03g0425600	UDP-glucose dehydrogenase.
Os03g0575200	High-affinity potassium transporter, Maintenance of potassium homeostasis, Salt tolerance
Os03g0730200	Hypothetical conserved gene.
Os03g0734500	Conserved hypothetical protein.
Os03g0794200	Similar to N-acetyltransferase.
Os03g0802500	AAA-ATPase family protein, Salicylic acid (SA)-mediated defense response against blast fungus M. oryzae
Os04g0179700	9-beta-pimara-7, 15-diene synthase, Momilactone phytoalexins biosynthesis, Defense response
Os04g0288100	Similar to Auxin-binding protein ABP20.
Os04g0388700	Similar to OSIGBa0096P03.3 protein.
Os04g0526800	Glucosyltransferases-like GTPase activators and Myotubularin (GRAM) domain-containing protein, Drought and salt tolerance, Regulationof the ABA pathway
Os04g0538900	Glyoxalase/bleomycin resistance protein/dioxygenase domain containing protein.
Os04g0600300	Homodimeric diiron-carboxylate protein, Cyanide-resistant respiration in mitochondria, Reactive oxygen species (ROS) scavenging
Os05g0196600	Similar to 1-aminocyclopropane-1-carboxylic acid synthase.
Os05g0249100	Conserved hypothetical protein.
Os05g0570200	Protein of unknown function DUF295 domain containing protein.
Os05g0571200	WRKY transcription factor, Regulation of defence response
Os06g0195800	Similar to DNAJ heat shock N-terminal domain-containing protein.
Os06g0215950	Non-protein coding transcript.
Os06g0216000	Similar to 12-oxo-phytodienoic acid reductase.
Os06g0662200	Basic leucine zipper (bZIP) transcription factor, Negative regulator of cold and drought stress response
Os06g0690200	Response to drought or chilling in tolerant genotypes, Response to submergence
Os07g0542232	Hypothetical protein.
Os07g0611500	C1-like domain containing protein.
Os07g0635500	Similar to Cytochrome P450.
Os07g0686800	Similar to Serine/threonine protein kinase-like.
Os08g0125800	Hypothetical conserved gene.
Os08g0138100	Similar to blue copper protein.
Os08g0458600	Signal transduction response regulator, receiver region domain containing protein.
Os08g0472800	ABA 8'-hydroxylase
Os08g0526400	Defence response, Rin4 domain containing protein.
Os09g0366500	Conserved hypothetical protein.
Os09g0444900	Similar to plant viral-response family protein.
Os09g0452400	Peptidase A1 domain containing protein.
Os09g0556200	Similar to predicted protein.
Os09g0561600	Wall-associated receptor-like kinase, Regulation of early embryo sac development, Female gametophyte development, Positive regulation of rice blast resistance
Os10g0107000	Similar to Class III peroxidase 124.
Os10g0342300	S-Domain receptor like kinase-45, Response to Xanthomonas oryzae pv. Oryzae
Os10g0527800	Glutathione S-transferase, Regulation of leaf senescence
Os11g0168500	Hypothetical conserved gene.
Os11g0168600	C-terminus of receptor-like cytoplasmic kinase, Salinity tolerance, Regulation of stomata response to stress
Os11g0237300	Hypothetical conserved gene.
Os11g0441900	Protein kinase-like, Response to B. glumae in resistant genotype CL 161
Os11g0695800	Similar to Receptor kinase MRKc.
Os12g0261250	Conserved hypothetical protein.
Os12g0465000	Hypothetical conserved gene.
Os12g0478200	Hypothetical protein.
Os12g0629300	Similar to Thaumatin-like protein.
Os12g0639800	Similar to CDS_VAMP.

## Sheet: WWvsBW Dn DEGs
Supplementary Table S1. Numbers of downregulated DEGs in bbms-WT zygotes compared to WT-WT zygotes at 4 HAF
Locus_ID	Description
Os01g0235632	Hypothetical protein.
Os01g0780800	SAND domain-containing protein, Trithorax group factor, Transcriptional regulation of stress responsive genes
Os02g0492500	Domain of unknown function DUF1618 domain containing protein.
Os02g0519950	Hypothetical protein.
Os02g0756800	Phosphate-induced protein 1 conserved region family protein.
Os03g0188400	Basic helix-loop-helix (bHLH) protein, Defense to brown planthopper
Os03g0276800	Heat shock protein Hsp70 family protein.
Os04g0582900	DNA replication helicase 2_11, Drought and salt stress response
Os06g0580100	Similar to cDNA clone:006-306-H07, full insert sequence.
Os07g0574200	SUMO family protein
Os08g0482700	Cupredoxin domain containing protein.
Os10g0426100	Similar to HAT family dimerisation domain containing protein.

## Sheet: WWvsWB Dn DEGs
Supplementary Table S1. Numbers of downregulated DEGs in WT-bbms zygotes compared to WT-WT zygotes at 4 HAF
Locus_ID	Description
Os01g0194300	Ankyrin-repeat protein, Herbivore-induced defense response, Blast disease resistance
Os01g0341200	Tubulin, conserved site domain containing protein.
Os01g0350500	Similar to H0124B04.7 protein.
Os01g0660700	Protein of unknown function DUF295 family protein.
Os01g0739700	Glycoside hydrolase, family 17 protein.
Os01g0840100	Heat shock protein 70, Hsp70 family protein
Os01g0856500	Auxin transporter, Primary root and root hair elongation, Cd stress response
Os01g0877500	Zinc finger, RING/FYVE/PHD-type domain containing protein.
Os01g0904400	Similar to Chromosome assembly protein homolog.
Os01g0949300	EF-Hand type domain containing protein.
Os02g0141100	Similar to Auxin response factor 5.
Os02g0152500	Chromatin remodeling factor, Protein containing PHD domain, FNIII domain and VID domain, Positive regulator of flowering, Regulation of leaf angle
Os02g0153000	Protein of unknown function DUF547 domain containing protein.
Os02g0204500	Hypothetical conserved gene.
Os02g0259850	Hypothetical gene.
Os02g0259900	Conserved hypothetical protein.
Os02g0543900	Similar to OSIGBa0159H11-OSIGBa0137A07.4 protein.
Os02g0657000	DREB-like protein, AP2/EREBP-type transcription factor, Drought tolerance, Seed germination, Response to abiotic stress
Os02g0747600	Similar to Transcription factor AP2D8.
Os03g0188400	Basic helix-loop-helix (bHLH) protein, Defense to brown planthopper
Os03g0210500	Protein of unknown function DUF538 family protein.
Os03g0214100	Replication protein A 70kDa subunit b
Os03g0279200	Similar to Histone H2A.
Os03g0326500	Similar to Thioredoxin-like 1.
Os03g0425000	Similar to predicted protein.
Os03g0428700	Similar to Expansin-A31.
Os03g0699100	WD40 repeat-like domain containing protein.
Os04g0177300	HIP116, Rad5p N-terminal domain containing protein.
Os04g0253000	Histone H1, Tolerance to cold and heat stress
Os04g0532500	Similar to Transcription factor L2.
Os04g0582600	DNA replication helicase 2_13
Os05g0147500	Similar to DEGP2 (DEGP PROTEASE 2); serine-type peptidase/ trypsin.
Os05g0438700	Similar to Histone H3.
Os05g0562300	Similar to DnaJ-like protein.
Os05g0574300	Similar to Histone H2B.2.
Os06g0127900	Ribonucleotide reductase, Chloroplast biogenesis
Os06g0130800	Winged helix repressor DNA-binding domain containing protein.
Os06g0158200	Sulfotransferase domain containing protein.
Os06g0159450	Similar to Histone H3.
Os06g0160000	Hypothetical protein.
Os06g0160100	Similar to Histones H3 and H4 (ISS).
Os06g0185700	Hypothetical conserved gene.
Os06g0253100	Heat shock protein Hsp20 domain containing protein.
Os07g0122200	Protein of unknown function DUF1719, Oryza sativa family protein.
Os07g0462200	Protein of unknown function DUF1218 family protein.
Os07g0545400	Protein H2A.
Os07g0574500	Small ubiquitin like modifier, SUMO family protein
Os07g0605400	Similar to EGG APPARATUS-1 protein (ZmEA1).
Os08g0101100	High mobility group, HMG1/HMG2 domain containing protein.
Os08g0128900	BTB/POZ-like domain containing protein.
Os08g0197100	Cyclin-like F-box domain containing protein.
Os08g0197400	F-box domain, cyclin-like domain containing protein.
Os08g0406900	Hypothetical protein.
Os08g0408500	Drought-inducible transcriptional activator, ERF transcription factor, Regulation of calmodulin-like protein, Drought tolerance, Salt tolerance
Os08g0520600	Conserved hypothetical protein.
Os08g0546900	Similar to NC domain-containing protein.
Os09g0334800	Similar to protein kinase.
Os09g0433650	Tobacco mosaic virus coat protein family protein.
Os10g0126700	Similar to F-box domain containing protein, expressed.
Os10g0438500	Cyclin-like F-box domain containing protein.
Os10g0443800	Hypothetical conserved gene.
Os10g0521000	Trehalase, Salt stress tolerance
Os11g0157000	Putative 5-3 exonuclease domain containing protein.
Os11g0170200	Protein of unknown function DUF869, plant family protein.
Os11g0212900	Serine/threonine protein kinase-related domain containing protein.
Os11g0295900	AP2-transcription factor, Initiation of zygotic development
Os12g0161900	Hypothetical conserved gene.
Os01g0125000	Seven-in-absentia protein, sina domain containing protein.
Os01g0136100	16.9 kDa class I small heat shock protein
Os01g0914700	Peptidase A22B, signal peptide peptidase domain containing protein.
Os05g0296800	Similar to Retrotransposon Karma DNA, complete sequence.
Os06g0235800	Similar to predicted protein.
Os08g0406600	Kelch related domain containing protein.
Os08g0502700	Pyridoxal phosphate-dependent transferase, major region, subdomain 1 domain containing protein.
Os09g0457900	AP2/ERF transcription factor, Regulation of the internode elongation
Os09g0471550	EGF-like calcium-binding domain containing protein.

## Sheet: WWvsBB Dn DEGs
Supplementary Table S1. Numbers of downregulated DEGs in bbms-bbms zygotes compared to WT-WT zygotes at 4 HAF
Locus_ID	Description
Os01g0154100	Protein of unknown function DUF674 domain containing protein.
Os01g0190500	IQ domain-containing protein, Homolog of GW5, Negative regulation of grain size and salt stress tolerance
Os01g0194300	Ankyrin-repeat protein, Herbivore-induced defense response, Blast disease resistance
Os01g0209200	Similar to 14-3-3 protein 7.
Os01g0235632	Hypothetical protein.
Os01g0341200	Tubulin, conserved site domain containing protein.
Os01g0350500	Similar to H0124B04.7 protein.
Os01g0513900	Similar to Kinesin heavy chain (Fragment).
Os01g0711400	Similar to Victorin binding protein.
Os01g0739700	Glycoside hydrolase, family 17 protein.
Os01g0877500	Zinc finger, RING/FYVE/PHD-type domain containing protein.
Os02g0135300	Similar to Wee1-like protein kinase.
Os02g0152500	Chromatin remodeling factor, Protein containing PHD domain, FNIII domain and VID domain, Positive regulator of flowering, Regulation of leaf angle
Os02g0153000	Protein of unknown function DUF547 domain containing protein.
Os02g0483500	Transferase family protein.
Os02g0614300	Similar to ANT-like protein.
Os02g0747600	Similar to Transcription factor AP2D8.
Os02g0756600	Similar to Phi-1 protein.
Os02g0813800	Similar to STYLOSA protein.
Os03g0188400	Basic helix-loop-helix (bHLH) protein, Defense to brown planthopper
Os03g0210500	Protein of unknown function DUF538 family protein.
Os03g0260000	Dynamin family protein.
Os03g0264800	Similar to ATPase, AAA family protein, expressed.
Os03g0276800	Heat shock protein Hsp70 family protein.
Os03g0347300	Zinc finger, CW-type domain containing protein.
Os03g0692400	Protein of unknown function DUF966 family protein.
Os03g0798300	DNA methyltransferase, Maintenance of methylation, Gene silencing
Os04g0177300	HIP116, Rad5p N-terminal domain containing protein.
Os04g0604200	Similar to Xyloglucan endotransglycosylase (Fragment).
Os04g0653600	Similar to AINTEGUMENTA-like protein.
Os04g0682300	Similar to Phosphomannomutase 2 (EC 5.4.2.8) (PMM 2).
Os05g0168800	KIP1-like domain containing protein.
Os05g0172100	F-box associated type 1 domain containing protein.
Os05g0298200	Ankyrin repeat containing protein.
Os05g0546500	Similar to Cell death-related protein.
Os06g0103800	Protein of unknown function DUF125, transmembrane family protein.
Os06g0158200	Sulfotransferase domain containing protein.
Os06g0658900	Homogentisate phytyltransferase (HPT), Tocopherol (vitamin E) biosynthesis, Plant development, Cold tolerance
Os07g0462200	Protein of unknown function DUF1218 family protein.
Os07g0574500	Small ubiquitin like modifier, SUMO family protein
Os07g0605400	Similar to EGG APPARATUS-1 protein (ZmEA1).
Os07g0620800	Cyclin, A/B/D/E domain containing protein.
Os08g0111200	Beta-glucosidase, GBA2 type domain containing protein.
Os08g0128900	BTB/POZ-like domain containing protein.
Os08g0406900	Hypothetical protein.
Os08g0546900	Similar to NC domain-containing protein.
Os09g0293500	BR receptor kinase, Brassinosteroid (BR) perception in the root
Os09g0326100	Protein kinase, core domain containing protein.
Os09g0433650	Tobacco mosaic virus coat protein family protein.
Os10g0207500	Similar to TPD1.
Os10g0521000	Trehalase, Salt stress tolerance
Os11g0116300	Class IV chalcone isomerase (CHI) protein family member, Chalcone isomerase like protein, Biosynthesis of extractable flavones and tricin-lignin
Os11g0170200	Protein of unknown function DUF869, plant family protein.
Os11g0295900	AP2-transcription factor, Initiation of zygotic development
Os11g0573000	Peptidase C19, ubiquitin carboxyl-terminal hydrolase 2 family protein.
Os01g0125000	Seven-in-absentia protein, sina domain containing protein.
Os01g0349800	Similar to Cytochrome P450.
Os01g0914700	Peptidase A22B, signal peptide peptidase domain containing protein.
Os04g0278000	Similar to PRLI-interacting factor G (Fragment).
Os04g0554300	Similar to OSIGBa0143N19.14 protein.
Os05g0398800	Similar to Serine/threonine-protein kinase PBS1 (EC 2.7.1.37) (AvrPphB susceptible protein 1).
Os06g0235800	Similar to predicted protein.
Os08g0406500	Kelch related domain containing protein.
Os08g0406600	Kelch related domain containing protein.
Os09g0130300	Hypothetical protein.
Os09g0131000	Conserved hypothetical protein.
Os09g0131150	Conserved hypothetical protein.
