# Supplementary material for: Role of paternal Oryza sativa Baby Booms (OsBBMs) in initiating de novo gene expression and regulating early zygotic development in rice
Source: Plant J. 2025 Jun 26;122(6):e70305. doi: 10.1111/tpj.70305 (PMC12201997; doi:10.1111/tpj.70305)
Supplement: Supplementary file 2 — Table S1. Number of DEGs in bbms‐WT, WT‐bbms, and bbms‐bbms zygotes compared to WT‐WT zygotes at 4 HAF. Table S2. Identified genes from Modules 13, 14, 6, and 8 whose expression levels were putatively upregulated in WT‐WT and bbms‐WT zygotes at 4 HAF. Table S3. GO terms enriched from the genes in Modules 13, 14, 6, and 8 that were upregulated in WT‐WT and bbms‐WT zygotes at 4 HAF. Table S4. Identified genes from Modules 3 and 5 whose expression levels were putatively upregulated in WT‐WT and bbms‐WT zygotes at 18 HAF. Table S5. GO terms enriched from the genes in Modules 3 and 5 that were upregulated in WT‐WT and bbms‐WT zygotes at 18 HAF. Table S6. Number of SNPs in rice genes between Nipponbare (NB) and Kasalath (KS) rice. Table S7. Allele dependency and expression profiles of genes in rice zygotes at 4 HAF. Table S8. Genes in rice zygotes with paternal allele‐dependent expression at 4 HAF. Table S9. Genes in rice zygotes with maternal allele‐dependent expression at 4 HAF. Table S10. Genes in rice zygotes with biallelic expression at 4 HAF. Table S11. Genes with preferential expression from the paternal allele at 4 HAF. Table S12. Genes with preferential expression from the maternal allele at 4 HAF. Table S13. Genes with biallelic expression at 4 HAF. Table S14. Genes with biallelic expression at 18 HAF. Table S15. Genes with preferential expression from the paternal allele at 18 HAF. Table S16. Genes with preferential expression from the maternal allele at 18 HAF. Table S17. Genes with preferential expression from the paternal allele in Modules 13 and 8 at 4 HAF. Table S18. Genes with preferential expression from the maternal allele in Modules 13, 6, and 8 at 4 HAF. Table S19. Genes with biallelic expression in Modules 13, 14, 6, and 8 at 4 HAF. Table S20. GO terms enriched from biallelic expressed genes in Modules 13 at 4 HAF. Table S21. Expression levels of OsBBM1, 2, and 3 in rice zygotes produced by electro‐fusion of gametes isolated from wild type and bbms t [file TPJ-122-0-s001.zip › tpj70305-sup-0003-TableS2.xlsx]

## Sheet: Genes in module 13 at 4 HAF
Supplementary Table S2. Identified genes from modules 13 whose expression levels were putatively upregulated in WT-WT and bbms-WT zygotes at 4 HAF
Locus_ID	module Colors	Description	WW-4h-1	WW-4h-2	WB-4h-1	WB-4h-2	BW-4h-1	BW-4h-2	BB-4h-1	BB-4h-2	C1	C2
Os01g0100800	blue	Protein of unknown function DUF1664 family protein.	36.6358	44.2703	44.3033	31.4649	40.0651	48.1719	57.5134	40.7686	27.4961	33.539
Os01g0100700	blue	Similar to 40S ribosomal protein S5-1.	1686.72	1637.26	1989.33	1496.49	1936.56	1758.85	1801.09	1514.41	1434.83	1520.49
Os01g0100900	blue	Sphingosine-1-phosphate lyase, Disease resistance response	277.865	175.085	250.909	226.713	206.58	151.552	240.376	275.748	164.465	97.1663
Os01g0101800	blue	Conserved hypothetical protein.	90.9234	112.562	89.3081	54.2911	86.7011	91.4894	116.292	47.5004	14.9369	13.4014
Os01g0104000	blue	C-type lectin domain containing protein.	52.9679	29.6975	35.3185	14.386	52.905	38.9574	34.9288	54.596	26.0686	32.2806
Os01g0104100	blue	Chaperone protein to regulate catalase (CAT) activity, Cold inducible zinc finger protein, Tolerance to cold, salt and drought	119.795	116.553	81.6158	54.121	104.908	117.775	78.7829	82.1098	88.9359	108.678
Os01g0106500	blue	Conserved hypothetical protein.	106.466	109.595	111.766	46.84	88.7429	122.471	54.7348	63.7217	37.2293	38.2538
Os01g0106400	blue	Isoflavone reductase-like protein, Homeostasis of reactive oxygen species (ROS)	1100.73	1327.25	1260.75	799.815	1280.11	1487.27	888.117	1448.64	384.893	216.065
Os01g0109700	blue	Similar to Paired amphipathic helix repeat-containing protein / transcription regulator-related.	23.8099	28.3253	20.7751	17.5126	22.585	28.565	27.3198	23.4664	13.9067	18.9117
Os01g0109750	blue	Paired amphipathic helix domain containing protein.	104.738	79.7648	112.407	107.812	109.465	98.14	118.738	100.556	64.6146	68.7921
Os01g0110400	blue	Similar to Acetyl-CoA C-acetyltransferase.	15.0522	4.91221	11.1001	17.3604	18.6849	23.3457	24.5715	19.2578	8.76141	4.96137
Os01g0111400	blue	Zinc finger, BED-type predicted domain containing protein.	31.272	29.1349	35.0393	13.7434	17.1591	23.7079	35.7515	20.0655	16.8204	11.3704
Os01g0112300	blue	Hypothetical conserved gene.	67.5268	47.4339	67.3693	34.3101	60.9867	51.659	46.364	53.4228	51.4364	35.8677
Os01g0115100	blue	Hypothetical conserved gene.	16.7538	12.2484	3.94167	8.22085	7.00287	12.2896	13.066	9.69602	4.40698	4.59907
Os01g0118100	blue	Similar to Fructose-bisphosphate aldolase.	11.2728	19.2588	17.3695	9.70191	9.08823	15.9637	15.8668	16.28	15.3817	8.04739
Os01g0118000	blue	Similar to Fructose-bisphosphate aldolase (EC 4.1.2.13) (Fragment).	206.198	178.369	218.364	168.772	211.067	183.579	186.007	169.663	146.589	132.826
Os01g0132700	blue	Surfeit locus 5 family protein.	66.3853	69.3172	64.9239	55.247	64.5232	88.3901	78.6196	70.518	74.4315	50.628
Os01g0136100	blue	16.9 kDa class I small heat shock protein	0.963107	140.262	1.56908	1.94021	0	412.114	311.421	248.776	0.083765	0.080181
Os01g0134500	blue	Similar to Delta-7-sterol-C5(6)-desaturase (EC 1.3.3.-) (Delta-7-C-5 sterol desaturase) (Delta7-sterol-C5-desaturase).	13.7335	16.432	10.5822	10.2504	18.0919	14.3266	21.8295	10.8621	9.1739	3.60064
Os01g0141100	blue	Similar to Salt-induced AAA-Type ATPase.	43.6996	46.2918	49.5457	34.6357	39.444	42.8493	52.2127	26.9062	29.2872	16.1913
Os01g0143100	blue	Adenine nucleotide translocator 1 domain containing protein.	22.585	35.7334	16.5709	13.4714	19.6749	19.5541	20.1742	15.4403	11.3918	9.12988
Os01g0144340	blue	Similar to Actin-related protein 5.	31.0687	29.3548	14.3353	14.3693	31.4545	21.4394	18.7559	18.9957	16.11	16.0771
Os01g0144600	blue	Conserved hypothetical protein.	29.8261	27.0346	37.2909	18.8295	34.9204	37.5879	28.4009	29.7154	12.3502	20.9288
Os01g0144700	blue	Conserved hypothetical protein.	45.5702	32.7904	40.3	46.6381	48.6745	65.3808	32.8739	34.0292	35.2596	44.378
Os01g0145600	blue	Conserved hypothetical protein.	9.27958	13.2546	8.65572	12.6281	16.1628	18.2592	8.14586	21.5818	12.1504	1.57703
Os01g0146101	blue	Conserved hypothetical protein.	60.3249	55.1003	48.7265	53.7911	64.0393	43.4858	53.1342	65.308	28.6714	3.20498
Os01g0148100	blue	Conserved hypothetical protein.	15.5422	20.4167	14.8621	12.3302	21.2119	30.8175	19.9349	17.0569	8.12517	1.14729
Os01g0148400	blue	Brix domain containing protein.	56.1172	62.0785	48.3001	39.5137	58.8499	80.1719	61.0097	36.3743	43.5195	5.35283
Os01g0148500	blue	Protein of unknown function DUF1677, Oryza sativa family protein.	82.8082	99.6064	100.858	56.412	100.935	97.7411	92.7493	61.0838	64.8805	79.9243
Os01g0148700	blue	Protein of unknown function DUF1677, Oryza sativa family protein.	147.835	141.053	147.361	114.445	165.777	118.69	131.267	128.958	109.353	109.662
Os01g0149400	blue	Hypothetical protein.	597.216	558.645	507.545	413.724	425.154	679.068	549.58	526.14	116.282	143.987
Os01g0149600	blue	Histon H2B	1022.09	806.684	918.898	557.381	1024.11	1017.17	1035.29	641.733	189.68	162.226
Os01g0150000	blue	Similar to Synaptic glycoprotein SC2.	37.8865	30.0655	21.9538	13.9785	50.9832	63.5728	25.5522	30.0234	26.4846	28.9632
Os01g0152300	blue	Similar to Histone H2B.1.	489.69	391.216	232.61	152.265	369.502	456.614	334.814	279.464	84.6167	84.7626
Os01g0152700	blue	Similar to Histone H2B (CaH2B).	533.6	486.497	447.215	353.195	411.963	587.831	551.962	407.433	255.82	221.216
Os01g0152900	blue	Similar to Histone H2B.1.	224.013	148.368	183.22	101.228	190.373	245.334	98.3341	162.48	44.7997	58.4721
Os01g0153100	blue	Similar to Histone H2B-3 (Fragment).	398.259	270.691	276.922	157.4	310.101	310.897	355.244	317.086	107.95	80.4577
Os01g0153300	blue	Similar to Histone H2B.1.	1493.7	1081.33	927.527	553.532	1470.76	1550.73	968.869	959.434	403.588	413.132
Os01g0154200	blue	Protein of unknown function DUF674 domain containing protein.	103.909	124.768	93.948	103.466	33.3979	95.5936	112.436	82.5265	56.9051	23.6951
Os01g0154100	blue	Protein of unknown function DUF674 domain containing protein.	1054.6	1468.52	897.574	412.591	544.207	494.759	587.78	378.726	662.668	315.062
Os01g0154300	blue	Hypothetical conserved gene.	168.506	186.188	162.849	155.763	186.695	190.096	159.143	184.635	158.603	126.683
Os01g0164500	blue	Similar to ATP-dependent RNA helicase-like protein.	27.1399	23.5785	17.9151	7.66937	23.3954	27.3675	17.3397	16.8426	14.1432	19.6351
Os01g0164700	blue	Uncharacterised protein family UPF0363 domain containing protein.	30.0014	37.715	32.7569	31.4169	29.0234	46.0393	39.0607	25.0603	22.1983	29.9577
Os01g0167100	blue	Hypothetical protein.	12.4821	7.47645	12.7781	9.48519	12.9357	4.00191	8.26597	13.3963	3.21658	6.20883
Os01g0170100	blue	SUPPRESSOR OF ABI3-5	21.9857	14.9695	18.1367	2.9867	22.7749	21.2184	21.0063	11.2838	9.66902	13.8552
Os01g0172000	blue	Glycosyltransferase, ALG3 domain containing protein.	58.098	47.5596	43.3044	40.0698	60.7743	58.4614	51.8194	38.8598	39.4779	40.5931
Os01g0173100	blue	Alba, DNA/RNA-binding protein family protein.	136.964	135.09	98.7464	92.9154	134.765	122.484	106.909	123.381	76.4715	78.489
Os01g0178100	blue	Region of unknown function DUF1767 domain containing protein.	21.9904	15.1822	14.6008	10.3192	13.2203	16.2007	14.4786	8.7004	5.23204	8.30569
Os01g0178200	blue	Similar to integral membrane family protein.	22.3779	15.5233	22.6377	21.4669	17.879	15.8813	20.3297	17.7311	8.39922	6.79262
Os01g0179200	blue	Syntaxin, N-terminal domain containing protein.	14.7056	24.8275	31.0102	23.8669	29.4205	20.2378	34.261	20.3831	8.94179	12.8753
Os01g0179300	blue	Similar to BRI1-KD interacting protein 128 (Fragment).	17.9413	25.9359	21.8814	13.027	13.1553	17.7304	20.6189	12.3389	15	16.7203
Os01g0179600	blue	UDP-glucuronosyl/UDP-glucosyltransferase family protein.	4.37279	5.81999	9.60833	1.00317	2.10092	10.2842	1.68535	5.87425	0	0
Os01g0180400	blue	Protein of unknown function DUF581 domain containing protein.	7.73082	3.09338	5.59784	10.4787	9.78526	10.8703	7.27472	6.04576	1.41112	1.02584
Os01g0180700	blue	Hypothetical conserved gene.	33.2944	56.5848	38.8285	25.8785	42.7414	53.3022	37.2259	20.5834	27.6673	18.9163
Os01g0180900	blue	2-oxoglutarate and iron-dependent oxygenase, Starch accumulation	8.21767	11.3344	12.319	1.83038	8.21401	13.4139	19.9805	6.84305	0	0
Os01g0180800	blue	Heat shock protein Hsp70 family protein.	120.059	148.686	71.1426	47.6029	133.633	182.34	103.466	99.0465	48.0113	48.3434
Os01g0183000	blue	Similar to GmCK3p (EC 2.7.1.32) (Fragment).	62.3255	60.6868	65.5224	40.0294	33.3272	60.7941	52.8974	47.8344	32.726	25.069
Os01g0185400	blue	WD40 repeat domain containing protein.	9.71564	11.1706	13.5011	5.16197	4.06355	6.72081	4.18867	10.6273	3.62789	3.57197
Os01g0188400	blue	Plastidic NADP malic enzyme	24.1542	22.8759	20.4224	16.1069	17.6313	14.2395	28.627	22.8238	19.3898	16.8138
Os01g0190000	blue	Similar to oxidoreductase.	8.95518	6.05634	5.63941	0.039544	9.21117	9.29834	0.242348	1.51433	1.25625	0.251948
Os01g0200400	blue	Thioredoxin domain 2 containing protein.	83.7099	63.8587	62.6258	44.5048	72.0594	68.037	68.0892	53.965	40.2226	59.6656
Os01g0200500	blue	MPPN family protein.	29.4796	38.699	47.9092	31.2937	45.3232	37.7668	27.9534	33.602	17.0746	16.0561
Os01g0204000	blue	DNA polymerase subunit Cdc27 domain containing protein.	69.4774	102.812	75.3537	37.9809	103.552	69.7688	75.3438	47.0774	33.045	36.0981
Os01g0205600	blue	Crotonase, core domain containing protein.	13.1746	23.7341	9.41917	13.8986	6.91574	10.6592	24.0451	8.45075	10.0973	6.16903
Os01g0206200	blue	Conserved hypothetical protein.	163.445	178.833	171.432	139.829	143.194	182.378	137.542	138.085	85.3529	88.0354
Os01g0209000	blue	Alg9-like mannosyltransferase family protein.	105.907	100.93	71.2878	47.0006	77.5777	72.4111	66.7787	55.8342	63.2365	52.1017
Os01g0211200	blue	Cytochrome P450 family protein.	12.8331	13.7118	30.0047	1.0503	2.73161	10.8038	10.4199	6.15502	0	0
Os01g0221300	blue	Conserved hypothetical protein.	17.1613	11.2022	19.363	9.7947	14.7645	15.7865	11.8139	17.3765	16.367	8.96496
Os01g0224200	blue	Hypothetical conserved gene.	11.7641	18.7452	11.8097	3.02823	21.0083	88.7256	82.9676	40.1256	2.17745	1.18465
Os01g0224300	blue	CHCH domain containing protein.	21.7152	17.0932	10.2636	7.476	13.7595	24.6364	14.0253	15.006	9.98291	11.2434
Os01g0224500	blue	Conserved hypothetical protein.	111.286	99.0243	89.2115	72.4351	101.356	125.956	74.6608	108.136	68.002	87.0369
Os01g0226250	blue	Non-protein coding transcript.	34.941	25.7049	39.4141	22.4349	30.8209	42.9803	33.0914	24.8	24.1126	22.4439
Os01g0226300	blue	Reticulon family protein.	159.807	158.931	169.462	108.023	200.354	153.074	188.239	152.263	119.406	133.492
Os01g0226500	blue	Conserved hypothetical protein.	42.412	46.4767	47.5068	36.6405	41.4212	46.7902	37.6297	36.1204	45.8808	35.5888
Os01g0228300	blue	Mpv17/PMP22 family protein.	50.551	52.477	50.264	42.7891	39.675	49.521	52.0997	49.0194	33.7541	27.3345
Os01g0228600	blue	Cytosolic hydroxypyruvate reductase, NADPH-dependent HPR, Photorespiratory metabolism	31.0026	28.614	25.7977	19.2733	15.0468	35.7759	23.6755	20.6731	20.3422	20.8179
Os01g0229100	blue	Similar to Eukaryotic translation initiation factor 3 subunit 6-interacting protein.	45.438	50.359	41.4697	28.7126	36.9506	34.3427	31.8228	43.7818	35.4903	46.6608
Os01g0234200	blue	Similar to DNA topoisomerase 2.	7.07156	7.30316	9.82641	2.29456	18.2298	11.1267	10.1944	10.4509	3.43429	6.31174
Os01g0234100	blue	Transcriptional factor B3 family protein.	343.306	511.825	366.317	347.582	319.929	264.586	380.604	178.461	244.345	255.275
Os01g0238900	blue	Similar to Protein SOF1.	76.2246	50.315	81.9277	38.8022	85.9104	69.7056	66.663	56.4733	49.496	47.4041
Os01g0239100	blue	Heat shock protein DnaJ family protein.	33.6239	43.6649	16.5135	19.7103	26.8608	47.1321	29.7471	20.7331	18.3912	13.5891
Os01g0241400	blue	CC-type glutaredoxin, Regulation of pre-harvest sprouting	104.877	123.467	46.1472	59.2546	61.8239	109.859	82.4941	87.8871	32.7601	33.4043
Os01g0250600	blue	Conserved hypothetical protein.	109.129	138.485	127.936	89.0201	97.1738	174.248	143.907	143.039	133.941	129.914
Os01g0254000	blue	Small GTPase, Rice storage proteins proglutelin and &alpha;-globulin export from the endoplasmic reticulum in endosperm	203.225	220.822	170.847	150.654	232.125	223.224	173.443	189.93	93.8292	105.672
Os01g0254100	blue	Topless-related protein 1	47.0499	38.9161	51.8832	49.0049	55.3514	65.3712	37.0454	32.0464	41.4284	31.9461
Os01g0254900	blue	Similar to Syntaxin 22 (AtSYP22) (AtVAM3).	50.8224	74.1669	46.4865	44.5678	60.9024	56.973	61.0854	43.9136	33.3282	35.3783
Os01g0256900	blue	Similar to SmX6 protein.	64.3091	72.3017	67.2874	59.7564	68.8842	66.3496	58.7191	64.3712	52.6829	47.6157
Os01g0260700	blue	Purine-rich DNA-binding protein, Regulation of the rice sucrose synthase 1 (RSus1) expression in response to sucrose	30.881	20.945	27.1801	32.4718	31.3262	26.4514	27.3462	27.3657	22.2539	16.7182
Os01g0263500	blue	Similar to predicted protein.	20.8889	21.0174	16.9299	14.9876	15.7072	22.8147	19.632	15.2324	12.6772	13.0553
Os01g0264900	blue	Pre-mRNA-splicing factor SPF27 homolog	129.798	99.5805	86.3265	103.334	112.426	138.802	96.0649	67.6133	81.0986	74.6243
Os01g0267200	blue	26S proteasome 19S regulatory particle non-ATPase subunit 11	447.959	362.257	451.242	283.203	308.707	451.327	339.824	353.242	198.515	214.923
Os01g0268800	blue	Ubiquitin-associated/translation elongation factor EF1B, N-terminal, eukaryote domain containing protein.	30.4595	35.726	38.6976	25.1632	37.4539	57.9476	37.417	30.5892	14.2391	11.9345
Os01g0268900	blue	Conserved hypothetical protein.	27.8268	15.5216	24.0587	18.4803	21.2516	22.3738	14.5633	23.265	13.0311	13.7481
Os01g0273000	blue	Similar to 26 proteasome complex subunit DSS1 (Deleted in split hand/split foot protein 1) (Split hand/foot deleted protein 1).	673.101	733.318	652.627	669.359	574.503	773.318	639.889	630.369	600.481	647.548
Os01g0276100	blue	Similar to 3-isopropylmalate dehydrogenase, chloroplast precursor (EC 1.1.1.85) (Beta-IPM dehydrogenase) (IMDH) (3-IPM-DH).	44.4809	57.8404	42.7798	50.6684	41.3568	59.3703	49.1744	45.9354	45.5185	34.4936
Os01g0276400	blue	Similar to presenilin.	14.8045	14.7268	11.0764	10.8654	4.90503	14.5823	15.1065	10.7404	3.70438	3.7014
Os01g0276200	blue	Voltage-dependent anion channel 7, Mitochondrial porin	57.4661	57.4915	49.4655	33.8401	69.0811	79.4726	46.6649	49.4589	40.9546	45.9544
Os01g0279200	blue	Similar to COP9 signalosome complex subunit 2.	160.482	190.053	136.785	97.523	190.656	218.782	179.874	148.287	173.119	146.687
Os01g0280400	blue	DNA-binding protein.	94.7363	57.5062	81.5339	53.9728	112.068	102.716	81.3493	49.2628	72.3373	81.9635
Os01g0280500	blue	Eukaryotic translation initiation factor 6	23.6399	0	0	21.0603	16.4791	88.2609	5.91831	49.378	3.50917	1.33072
Os01g0282800	blue	&beta; tubulin 1, Control of salt-insensitivity by stabilizing microtubule organization, Regulation of ionic homeostasis under salt stress	326.284	295.585	128.807	155.004	313.007	305.08	281.972	203.627	97.5971	82.7172
Os01g0283500	blue	Similar to predicted protein.	93.8454	68.4516	71.0765	73.0775	73.9127	137.12	96.0752	119.552	63.8675	66.2027
Os01g0299700	blue	3'-5' exonuclease domain containing protein.	195.322	285.654	152.307	211.919	166.095	232.88	242.163	228.06	142.398	120.508
Os01g0300000	blue	3'-5' exonuclease domain containing protein.	281.477	567.19	254.203	100.407	492.084	859.054	241.349	151.519	20.9683	11.3394
Os01g0300600	blue	Nodal modulator 1	25.8997	20.5823	19.2167	11.7825	20.0971	11.5294	19.4949	18.007	14.8344	12.3807
Os01g0338000	blue	Small GTPase, Rice storage proteins proglutelin and &alpha;-globulin export from the endoplasmic reticulum in endosperm	570.728	593.627	718.189	547.339	529.048	469.956	636.393	497.398	413.87	376.631
Os01g0343200	blue	Importin &alpha;1b, Adaptor of nuclear transport receptors, Positive regulation of disease resistance against the rice blast pathogen	34.0187	48.5478	40.7685	17.9352	21.0952	23.302	31.6112	23.7556	24.6467	25.2315
Os01g0351300	blue	Exocyst complex subunit Sec15-like family protein.	25.426	20.6354	21.8226	21.1148	21.0296	14.0443	20.0168	10.7767	17.8564	12.7093
Os01g0355400	blue	Similar to BPM3; protein binding.	11.4754	7.96023	0	0.037251	7.70609	36.4146	0.120942	0	0.173695	0
Os01g0367100	blue	Chloroplast-localized UDP-glucose epimerase (UGE), Galactolipid biosynthesis for chloroplast membranes, Photosynthetic capability and carbon assimilate homeostasis	48.9166	41.3306	31.9649	40.5162	44.0224	54.7183	42.2436	32.442	42.4989	32.2974
Os01g0369700	blue	Similar to Glutathione S-transferase GST 8 (EC 2.5.1.18).	63.7261	23.2986	115.663	10.3972	35.7448	78.5509	46.7363	17.9922	0	0
Os01g0372700	blue	Similar to Asparaginyl-tRNA synthetase, cytoplasmic 1 (EC 6.1.1.22) (Asparagine-- tRNA ligase 1) (AsnRS 1).	59.2888	79.5882	63.4137	54.2574	74.3661	85.4256	73.5121	53.0189	51.699	67.1086
Os01g0379101	blue	Conserved hypothetical protein.	8.00018	8.27227	5.7569	11.1082	14.6777	19.6815	5.19244	4.37872	7.63542	8.04031
Os01g0383700	blue	Similar to LEC14B protein.	12.5267	6.16671	18.85	12.9674	17.9592	11.9258	18.7173	8.18063	6.93517	3.44416
Os01g0393400	blue	Similar to MDR-like ABC transporter.	26.333	16.8696	25.9816	9.84739	20.2386	18.9636	8.26698	16.9292	16.3793	13.3448
Os01g0501000	blue	Conserved hypothetical protein.	51.7189	55.1584	38.4668	37.9819	43.8305	32.6323	40.992	44.3794	35.3282	34.4922
Os01g0502800	blue	RNA recognition motif domain domain containing protein.	27.5511	26.5038	16.4144	20.0129	26.4432	35.9468	20.5517	13.3299	26.2087	15.1955
Os01g0505600	blue	EF-Hand type domain containing protein.	7.10406	8.88321	3.75192	3.24598	4.87858	14.4418	2.0381	0.991114	0	0.856965
Os01g0505700	blue	Conserved hypothetical protein.	55.9463	28.9302	46.8443	29.7224	49.4763	75.963	41.668	30.3392	35.1415	39.9231
Os01g0507300	blue	Protein of unknown function DUF92, transmembrane family protein.	51.586	49.2688	45.9633	45.7854	37.0263	45.9968	60.2323	34.0849	27.7008	25.195
Os01g0507500	blue	Transcription elognation factor Eaf, N-terminal domain containing protein.	59.1234	76.0155	77.1484	53.5703	67.8484	65.8475	74.197	54.0732	56.0648	49.2439
Os01g0512100	blue	Similar to Chaperone protein dnaJ 15 (Protein ALTERED RESPONSE TO GRAVITY) (AtARG1) (AtJ15) (AtDjB15).	61.4167	61.6142	71.5216	43.8108	48.1747	72.2834	63.4957	51.2015	38.0318	32.1563
Os01g0513800	blue	Similar to Brix domain containing protein 1 homolog.	145.201	143.897	113.471	88.3453	105.136	137.586	118.498	103.138	114.68	100.717
Os01g0518400	blue	Similar to Transposon protein.	30.5392	28.8699	23.2024	15.6048	29.0334	30.9411	30.5933	21.2383	27.8457	12.4529
Os01g0519400	blue	Conserved hypothetical protein.	11.0059	11.3527	15.2067	16.1806	18.8899	21.1015	19.4491	19.3576	12.8761	10.0582
Os01g0521400	blue	Similar to lipase family protein.	37.4212	36.8961	24.6243	20.1676	37.5921	35.0762	29.0187	26.0825	29.4964	21.7635
Os01g0523000	blue	Hypothetical gene.	5.91055	12.8297	9.14547	0.939094	5.23934	10.7215	11.618	13.0851	4.68083	6.29408
Os01g0526200	blue	TRAUB family protein.	86.4716	67.8206	59.5811	39.7424	70.8295	83.7362	52.5726	55.1118	45.317	53.2466
Os01g0530400	blue	Monothiol glutaredoxin, Bacterial blight disease resistance, Bakanae disease resistance	41.8978	72.728	66.7327	71.2751	82.3652	124.057	76.3261	96.2413	72.5581	77.2798
Os01g0533900	blue	Similar to Multidrug resistance protein 1 homolog.	10.0357	10.707	4.02898	8.07942	10.8891	14.1648	3.21642	6.48313	4.5858	10.1011
Os01g0538000	blue	Conserved hypothetical protein.	14.9669	16.8114	15.94	14.5005	20.751	32.0661	24.3118	19.1472	21.3036	12.1653
Os01g0544450	blue	Similar to DNA replication licensing factor mcm4.	62.8835	78.7248	44.4431	21.201	45.3971	55.2841	55.0899	26.2083	12.6508	9.36021
Os01g0546900	blue	Similar to transcription factor jumonji (jmjC) domain-containing protein.	13.0065	21.2025	21.7894	13.1661	6.93702	18.0649	11.9718	12.0584	14.6296	9.00759
Os01g0549200	blue	Hypothetical conserved gene.	17.5913	20.8905	29.363	18.7602	24.3514	20.9162	18.6022	10.2175	7.62495	4.52646
Os01g0549700	blue	Member of the DExD/H-box family of helicases, DEAD-box ATP-dependent RNA helicase, RNA and DNA metabolism, Response to abiotic stress including salt stress and abscisic acid, Regulation of programmed cell death (PCD) during tapetum degeneration	158.423	155.189	118.141	38.2481	163.687	159.943	141.805	106.988	81.2695	89.5006
Os01g0550000	blue	DEAD-box ATP-dependent RNA helicase, Regulation of programmed cell death (PCD) during tapetum degeneration	164.452	134.34	117.874	53.8668	124.775	127.89	96.436	90.3252	106.993	93.1535
Os01g0558300	blue	RWD domain containing protein.	341.425	319.56	308.122	229.534	376.502	411.089	267.923	242.197	303.5	310.551
Os01g0558900	blue	Conserved hypothetical protein.	10.0556	13.4108	14.8343	6.59104	15.2179	22.7822	14.5889	6.27336	11.0596	17.1947
Os01g0558600	blue	Ras-related protein RIC1.	290.49	235.252	389.074	355.84	277	235.727	362.01	323.275	162.46	161.352
Os01g0559100	blue	Similar to Seryl-tRNA synthetase (EC 6.1.1.11) (Serine--tRNA ligase) (SerRS) (Fragment).	100.277	104.86	80.9066	54.1279	70.7033	101.636	58.0304	45.6479	73.7358	76.1719
Os01g0559200	blue	Phosphorylated adapter RNA export protein, RNA-binding domain domain containing protein.	25.5273	22.3071	19.9254	18.0586	18.0504	26.6666	15.077	14.5265	25.8546	13.0792
Os01g0559750	blue	Hypothetical gene.	222.919	276.639	104.472	159.184	160.71	460.504	263.649	134.779	28.8674	27.6024
Os01g0565600	blue	Protein of unknown function DUF866, eukaryotic family protein.	678.994	728.294	791.739	771.877	886.086	777.035	789.617	718.126	531.496	591.642
Os01g0570500	blue	Similar to Dual specificity kinase 1.	38.8024	78.8043	58.2991	48.4192	50.056	67.501	61.7471	53.2504	54.8194	48.21
Os01g0575000	blue	Root hair defective 3 GTP-binding family protein.	56.3366	38.8616	33.05	40.4076	33.476	43.0168	37.7294	32.1756	22.8591	21.0966
Os01g0578500	blue	F-box protein, Indica-Japonica hybrid male sterility	22.7884	15.5015	12.7793	3.9194	26.7557	22.9301	14.4744	17.0043	11.5813	12.0682
Os01g0579800	blue	Conserved hypothetical protein.	115.784	121.616	141.743	100.604	114.698	176.487	112.873	85.8198	109.241	134.305
Os01g0582400	blue	Similar to Multidomain cyclophilin type peptidyl-prolyl cis-trans isomerase.	30.561	34.4136	41.3449	26.1144	23.396	25.4619	30.1537	26.3674	21.4589	27.6794
Os01g0585100	blue	Similar to Integral membrane protein.	327.865	282.48	332.088	294.27	260.578	270.152	368.217	207.712	122.811	134.967
Os01g0593600	blue	Similar to Protein SYS1.	25.5149	19.7971	24.3222	20.1739	31.0085	27.9417	26.7665	32.3508	17.3233	16.8924
Os01g0595800	blue	FBD domain containing protein.	0	0	0	3.72943	0	17.7275	6.66202	0	6.90198	0
Os01g0596300	blue	Cyclin-like F-box domain containing protein.	86.2702	70.3336	80.7484	60.1254	71.3607	63.8737	51.6031	51.187	47.6351	38.6347
Os01g0604700	blue	Similar to cDNA clone:001-043-A08, full insert sequence.	27.875	26.8265	28.6064	27.2436	30.5962	32.5382	30.1308	28.1082	22.1299	17.7305
Os01g0605300	blue	Similar to Likely ubiquitin-conjugating enzyme e2.	29.7314	13.0655	18.3463	10.5183	26.7621	11.755	21.5457	8.60455	8.76034	13.3068
Os01g0606900	blue	Heat shock protein DnaJ, N-terminal domain containing protein.	75.1205	92.1601	50.3052	39.9506	46.0483	74.9426	103.942	59.3339	16.1248	20.8655
Os01g0610800	blue	Thrombospondin, type 1 repeat domain containing protein.	20.7317	8.52373	15.4758	23.7421	9.9246	34.044	12.2517	18.9047	35.6409	14.7061
Os01g0612000	blue	Similar to DNA methyl transferase4.	40.0458	51.9174	58.742	39.1477	49.049	44.2838	34.1779	42.0771	52.1174	33.8045
Os01g0612500	blue	Phospholipase/carboxylesterase domain containing protein.	6.2682	22.5101	26.5126	0.076293	2.41926	0.840907	14.4944	1.60968	2.13759	0
Os01g0617500	blue	N-terminal acetyltransferase A complex auxiliary subunit NAA15	44.2634	38.5845	43.9084	36.8065	41.4894	37.0702	42.1986	29.5033	36.7901	31.9778
Os01g0617800	blue	Conserved hypothetical protein.	73.0306	69.4356	89.1821	34.0161	67.2485	73.0383	57.3949	44.0549	51.2587	39.8254
Os01g0618500	blue	Similar to RNA helicase (Fragment).	39.0478	38.3441	32.745	19.4022	29.088	25.2443	29.9268	34.5517	38.9036	29.3875
Os01g0633100	blue	ADP-glucose pyrophosphorylase large subunit, Controll of starch biosynthesis in endosperm development	1.45172	5.77006	3.50082	1.9844	17.5043	42.3383	5.68778	5.15863	5.20811	8.58599
Os01g0639100	blue	DEAD box RNA helicase homologous to eukaryotic initiation factor 4AIII (eIF4AIII), Core components of the exon junction complex (EJC), Regulation of plant height, pollen, and seed development	58.2279	40.9057	51.5672	51.5413	60.2083	53.5224	66.4259	49.8461	38.3972	38.2362
Os01g0640800	blue	Similar to radical SAM domain-containing protein.	18.8908	11.0868	19.1503	17.7201	20.4267	18.9349	16.4786	14.3016	7.40356	10.2244
Os01g0642900	blue	Nucleic acid-binding, OB-fold domain containing protein.	57.0929	60.7078	70.56	58.2036	51.4839	94.3689	54.0654	50.2733	69.8573	53.774
Os01g0648500	blue	Similar to Transcription initiation factor TFIID subunit 7.	23.6193	9.44105	17.7552	2.32862	20.6382	36.2569	17.7975	18.739	16.9097	15.5753
Os01g0649000	blue	WD40 repeat-like domain containing protein.	8.85723	10.4527	6.14461	7.51856	15.4978	19.9537	13.4833	6.25744	13.536	10.7376
Os01g0649200	blue	Similar to Esterase.	43.8554	40.8562	42.9758	20.551	52.4485	68.8916	40.5423	82.3513	14.3296	15.0409
Os01g0654500	blue	Similar to NADP-isocitrate dehydrogenase.	381.297	274.429	315.304	237.337	464.404	320.238	370.931	291.262	248.519	281.642
Os01g0666500	blue	Similar to cytochrome B561-related.	24.2795	15.4139	25.6615	14.1187	20.3641	34.4263	27.0714	19.9488	14.1609	20.5967
Os01g0673300	blue	Protein of unknown function DUF295 family protein.	6.113	9.45381	6.17675	1.21589	1.68192	14.1216	6.44208	11.9256	3.22782	4.45763
Os01g0672700	blue	Hypothetical conserved gene.	25.4993	27.6808	34.0808	13.3926	21.835	25.5084	24.7856	24.0834	19.9126	10.5065
Os01g0679000	blue	RNA polymerase III Rpc82, C -terminal domain containing protein.	18.3045	25.5491	23.0209	19.2054	24.6026	25.3814	19.2457	16.2497	14.7891	15.9108
Os01g0681600	blue	Hypothetical conserved gene.	26.3557	29.4525	41.3924	18.513	28.1862	30.6432	33.619	27.0411	23.0972	20.55
Os01g0683100	blue	Microtubule-severing katanin-like protein, Cell elongation and division	40.4554	29.3377	41.4504	36.0022	27.6933	28.4971	41.2597	35.3671	19.7321	15.8014
Os01g0683400	blue	Similar to Origin recognition complex 4.	44.4544	45.2984	61.296	51.9883	37.52	65.2971	49.4707	30.9212	53.7778	37.497
Os01g0683600	blue	Conserved hypothetical protein.	127.323	111.709	92.1124	98.442	104.121	127.418	99.9782	84.1409	64.8134	69.5928
Os01g0687600	blue	Similar to Arginine/serine-rich coiled coil protein 1.	12.5589	18.0102	18.2524	10.0591	14.9433	17.984	12.4377	18.17	9.0854	10.0401
Os01g0698000	blue	Conserved hypothetical protein.	99.3764	81.0968	83.3738	78.6555	92.577	139.665	80.2424	66.4595	64.23	65.1645
Os01g0699900	blue	Similar to Plasma membrane associated protein-like.	2.99889	1.61627	24.0097	8.34405	10.0386	110.388	18.8712	84.7587	2.37455	2.73617
Os01g0707300	blue	Similar to Vesicle transport v-SNARE 13 (AtVTI13) (Vesicle transport v-SNARE protein VTI13) (Vesicle soluble NSF attachment protein receptor 13).	82.8129	94.332	107.037	77.0135	88.5608	113.122	88.3322	97.7517	65.0853	57.538
Os01g0708300	blue	Protein of unknown function DUF803 domain containing protein.	22.5945	7.27767	12.6756	19.9718	20.8886	20.2841	29.0703	14.2526	18.489	14.641
Os01g0708600	blue	TRAPP I complex, Trs31 domain containing protein.	140.887	130.707	143.741	117.951	127.062	170.431	122.961	130.068	126.556	129.053
Os01g0723200	blue	Similar to 40S ribosomal protein S19-like.	584.771	518.415	454.598	420.776	508.261	599.764	423.652	388.539	338.548	390.525
Os01g0727400	blue	NADH:ubiquinone oxidoreductase complex I intermediate-associated protein 30 domain containing protein.	76.1161	54.0172	77.3333	38.8784	63.2896	57.2726	37.0311	58.368	41.1798	48.0025
Os01g0732200	blue	GTP-binding protein, HSR1-related domain containing protein.	28.3276	22.8674	19.6498	9.88961	18.4464	36.9429	29.8132	15.7857	16.2706	17.1144
Os01g0737200	blue	Non-protein coding transcript.	19.5942	18.9904	19.8793	14.1411	10.4071	21.8672	15.6119	15.6164	13.4063	12.5807
Os01g0737300	blue	Similar to Phosphoesterase.	55.0019	63.4582	57.7714	45.6512	56.8578	60.4896	51.0118	39.5245	46.0193	53.8438
Os01g0736900	blue	Reticulon family protein.	773.718	647.711	946.605	840.25	919.524	672.375	800.725	871.269	381.325	363.406
Os01g0742500	blue	Hexokinase 6, Glucose sensor, Regulation of mitochondrial RNA metabolism	14.2928	15.0454	7.89883	7.20904	11.9551	21.2358	7.89898	13.3383	9.40158	10.1453
Os01g0743400	blue	Similar to Tryptophanyl-tRNA synthetase (Fragment).	31.5777	31.3614	32.0732	23.5812	26.7301	18.742	32.373	26.2529	28.8879	29.6161
Os01g0751300	blue	Domain of unknown function DUF1084 domain containing protein.	28.9141	44.906	39.3769	22.0368	34.6018	33.9823	43.1367	26.4769	17.7709	15.6763
Os01g0752400	blue	Hypothetical conserved gene.	19.2662	6.80651	21.3127	7.89349	13.6781	19.9267	13.2229	20.5679	15.4316	5.51917
Os01g0756000	blue	Conserved hypothetical protein.	19.4916	25.5426	7.82861	17.5091	10.5701	8.42511	22.1186	9.36068	11.6724	15.1469
Os01g0757500	blue	Heat shock protein, Heat tolerance	1334.59	1625.46	1077.67	1018.72	1542.51	2179.13	1346.79	1171.05	983.414	1033.17
Os01g0759700	blue	Similar to transcription regulator.	20.3281	26.2156	20.8505	18.2379	23.0807	34.4636	21.8422	13.2708	23.2539	24.5135
Os01g0765000	blue	Putative dCMP deaminase, Chloroplast development	28.0587	23.8336	9.82589	9.00932	14.2944	26.5372	20.9559	12.5999	6.89328	8.69213
Os01g0771200	blue	XA21 binding protein 24, ATPase, Inhibition of pattern recognition receptor (PRR) -mediated immunity	216.536	206.939	212.678	181.81	242.666	268.664	239.597	254.476	153.523	159.486
Os01g0771400	blue	Similar to CM0545.290.nc protein.	56.9841	53.5281	51.1403	40.3187	52.117	45.4698	52.1829	40.6163	45.3114	54.202
Os01g0772000	blue	Similar to Double-stranded RNA-binding protein 1.	45.9189	42.3778	44.5695	24.0044	57.8221	76.5781	44.4139	51.8552	43.294	52.2759
Os01g0772800	blue	Similar to Signal recognition particle 54 kDa protein 2 (SRP54).	115.437	137.049	134.202	76.2738	116.361	136.582	103.007	84.7625	70.749	76.4723
Os01g0773200	blue	Hypothetical conserved gene.	52.3565	54.9096	44.4053	35.8758	62.7736	48.6917	35.1713	40.1252	37.0981	35.6349
Os01g0777300	blue	Exonuclease 1, Cell proliferation, UV-damaged nuclear DNA repair under dark conditions	77.7999	100.376	31.3209	55.2092	38.2341	63.1317	55.2168	14.9825	28.3003	26.9467
Os01g0778800	blue	Peptidase M16, core domain containing protein.	157.2	164.948	217.094	104.762	99.9155	100.839	164.935	94.1241	56.3831	40.9106
Os01g0788950	blue	Similar to partner of Nob1.	95.9063	87.9366	103.847	75.1836	77.8876	84.3092	80.8815	86.6831	70.2653	77.3097
Os01g0793500	blue	Similar to mRNA, clone: RTFL01-05-M08.	48.7218	25.2035	49.4751	47.32	49.9886	47.2515	43.9863	40.2838	23.5746	27.2661
Os01g0801100	blue	Similar to Apurinic endonuclease-redox protein (DNA-(apurinic or apyrimidinic site) lyase) (EC 4.2.99.18).	94.0773	98.2013	90.132	89.3353	103.224	112.055	79.026	99.6571	80.6477	51.661
Os01g0801700	blue	Homolog of Arabidopsis GCD1 (GAMETE CELLS DEFECTIVE1), Early embryogenesis and endosperm development	58.3149	45.5093	50.5498	41.1313	39.6054	50.8099	52.7069	40.9015	37.2809	19.2462
Os01g0810000	blue	Utp11 family protein.	102.113	102.231	99.5646	60.8722	90.9892	106.614	101.559	101.398	54.04	65.6875
Os01g0812100	blue	Similar to NHL25.	30.8364	23.2425	41.3535	28.3575	14.06	32.8271	36.9716	32.5177	0.727392	1.15328
Os01g0814900	blue	Similar to Cytochrome b5 reductase.	52.198	37.6171	51.9623	51.4294	43.789	60.1165	56.2938	48.7521	54.0983	53.6283
Os01g0817100	blue	TRAM, LAG1 and CLN8 homology domain containing protein.	18.3981	38.3666	27.8393	36.1486	33.0348	44.1534	29.8406	25.5137	24.704	41.756
Os01g0819000	blue	Similar to transposon protein CACTA, En/Spm sub-class.	29.7697	37.7779	32.5343	31.4217	29.505	24.4657	34.2652	24.0195	7.43409	14.5742
Os01g0821800	blue	Nucleic acid-binding, OB-fold-like domain containing protein.	172.806	155.83	137.86	75.8508	155.759	127.694	148.804	103.678	105.536	111.897
Os01g0822900	blue	Non-specific lipid transfer protein (nsLTP), Regulation of plant height	43.2179	47.7261	22.8291	22.2604	14.1307	19.058	20.5841	15.7405	1.08665	2.16332
Os01g0832200	blue	Similar to selT-like protein.	43.4881	52.9944	52.572	54.0604	54.1526	86.5759	46.3281	40.966	36.5762	39.479
Os01g0834700	blue	Zinc finger, CCCH-type domain containing protein.	78.4303	69.0204	55.6232	48.2664	89.1932	92.1234	55.7215	69.6431	34.5403	35.9899
Os01g0835900	blue	Similar to Histone H4.	785.459	579.198	472.808	412.129	812.757	851.374	706.488	384.568	188.741	244.608
Os01g0837300	blue	Similar to UDP-glucuronic acid decarboxylase 1.	26.2342	14.1137	19.0665	22.5483	25.2612	24.9193	27.8725	22.3137	16.4381	21.6639
Os01g0838900	blue	Trp repressor/replication initiator domain containing protein.	53.9763	34.3334	37.142	22.9288	32.099	34.316	31.3139	36.1593	45.8741	37.3829
Os01g0839300	blue	Similar to 50S ribosomal protein L17.	197.765	183.187	219.908	155.665	187.091	210.008	171.763	175.323	173.268	196.151
Os01g0840100	blue	Heat shock protein 70, Hsp70 family protein	159.739	234.056	70.6421	27.3728	175.974	418.904	147.972	276.828	39.0523	35.2361
Os01g0842600	blue	Similar to AAA-metalloprotease FtsH.	25.0822	33.5878	22.2374	27.1817	27.3783	23.5374	31.6243	17.5986	25.5844	15.5188
Os01g0843700	blue	Conserved hypothetical protein.	47.4737	13.7148	21.1382	5.22582	31.3984	50.8948	14.8972	42.5955	0	1.11911
Os01g0846500	blue	Hypothetical conserved gene.	13.6451	24.9603	14.0755	23.4175	15.494	29.3501	16.5042	13.0173	10.2195	10.5686
Os01g0848900	blue	Conserved hypothetical protein.	2.64798	9.19105	9.63698	18.4071	17.2206	20.6707	5.11511	18.3179	10.1964	1.21253
Os01g0850400	blue	Similar to MYBY1 protein (Fragment).	30.9817	20.1284	30.596	20.6568	21.4796	17.7179	27.4818	21.9203	8.69038	9.89771
Os01g0851400	blue	Machado-Joseph disease protein MJD family protein.	31.273	44.9707	42.2807	19.2511	26.5254	43.3329	38.056	35.5407	30.365	20.981
Os01g0859100	blue	Similar to WIP1 protein (Fragment).	6.78668	3.86076	6.66051	8.54573	8.83107	10.0687	11.5917	6.53496	0.295626	0.350682
Os01g0860300	blue	Similar to Ribosomal protein L1.	378.611	347.08	271.216	208.038	307.05	384.347	275.505	289.707	246.185	255.025
Os01g0860800	blue	Glycoside hydrolase, family 17 protein.	30.7202	45.7077	52.6532	7.62377	12.3843	64.1646	37.2269	35.3927	0	0
Os01g0866400	blue	Cytosolic fructose-1, 6-bisphosphatase, Sucrose biosynthesis, Required for tiller bud outgrowth	4.34916	4.81653	9.24435	4.02029	13.0251	8.01997	12.6075	4.83997	2.73792	1.27578
Os01g0866200	blue	Similar to Histone H3.	888.402	685.026	520.182	372.48	811.519	888.629	740.825	715.291	259.12	224.779
Os01g0866700	blue	Similar to Sm-like protein.	351.176	307.118	283.249	270.413	282.832	316.906	267.005	252.543	239.797	235.228
Os01g0868300	blue	Similar to DNA polymerase alpha catalytic subunit (EC 2.7.7.7).	22.4386	25.5901	18.0789	12.6939	18.2655	18.0376	21.3382	14.7289	11.3126	6.86436
Os01g0869500	blue	Plant nuclear matrix 1 family protein.	65.8875	35.6295	49.8844	35.6665	44.4429	50.7307	24.7105	44.3418	23.5121	33.7662
Os01g0874100	blue	Hypothetical conserved gene.	13.8234	11.1846	24.6546	11.8869	20.1553	17.7589	13.1725	12.17	13.3842	6.73621
Os01g0874900	blue	Serine hydroxymethyltransferase, Negative regulator of sulphate/selenate uptake and assimilation, Cadmium tolerance, Synthesis of cysteine-rich storage proteins in seed	39.6775	47.6366	44.2632	36.1533	32.6725	43.5537	46.911	51.1923	24.4792	12.7635
Os01g0877300	blue	Mitotic checkpoint family protein.	38.5728	52.9939	26.811	26.9659	21.1183	26.0532	40.3515	15.5969	15.4596	19.9324
Os01g0878700	blue	Amino acid transporter, Regulation of grain protein content and nutritional quality	261.948	441.758	304.709	151.396	432.223	426.762	296.91	161.016	3.33092	14.6749
Os01g0878750	blue	Hypothetical protein.	8.7257	8.9135	9.73448	3.16875	21.5225	11.5032	3.31739	4.0666	0	0.262915
Os01g0883200	blue	Conserved hypothetical protein.	21.2739	23.0343	11.9713	6.764	16.2844	20.1688	9.99446	16.7021	14.114	7.76664
Os01g0884900	blue	Similar to DNA glycosylase.	6.75813	14.1873	19.0037	5.65055	8.95292	10.6567	4.08708	11.5439	7.47312	6.63346
Os01g0886500	blue	Similar to Ribosomal protein L37.	62.7507	71.9215	63.546	59.4327	72.8502	66.775	62.9037	51.0046	39.1408	39.2802
Os01g0887700	blue	Zinc finger, RING/FYVE/PHD-type domain containing protein.	47.7515	57.6858	51.3626	50.4947	43.77	66.7954	61.1252	47.7064	48.1528	45.9469
Os01g0888500	blue	Similar to Phosphoribosylformylglycinamidine synthase.	13.1119	18.544	14.3497	11.9992	10.0891	19.017	19.5297	16.2748	12.0031	7.39001
Os01g0888700	blue	RIO-like kinase domain containing protein.	35.5807	38.7637	33.7689	21.9641	36.5423	61.1248	27.189	31.3921	34.1952	30.1354
Os01g0895000	blue	Hypothetical protein.	0.933052	1.09378	1.96924	7.00545	3.63771	24.0596	8.35745	17.3264	1.61067	0.397885
Os01g0898900	blue	Nucleotide-sugar transporter family protein.	27.0866	29.3722	24.7099	22.6537	32.8644	48.4333	37.8971	33.7945	26.5067	24.1701
Os01g0901200	blue	Similar to RecA protein (Fragment).	96.7138	87.8107	61.7369	53.7966	109.566	103.981	96.4479	81.1401	65.9054	48.9311
Os01g0904400	blue	Similar to Chromosome assembly protein homolog.	30.865	22.815	9.05684	6.63746	14.1803	17.3046	23.9793	14.4743	9.51461	11.134
Os01g0911000	blue	Sas10/Utp3/C1D domain containing protein.	67.5123	49.7171	44.5023	32.6465	31.4537	52.2751	42.3947	31.1938	36.0546	42.627
Os01g0911900	blue	Similar to Uncharacterized ACR, COG1565 family protein.	38.8892	23.8161	47.4463	28.3989	32.7796	32.3246	27.0118	26.2159	29.4843	24.1555
Os01g0915000	blue	Protein of unknown function DUF506, plant family protein.	22.184	15.5392	8.25563	5.79531	22.0312	32.4339	28.9039	28.04	12.3698	7.92663
Os01g0915800	blue	Similar to FK506-binding protein 2-2 precursor (EC 5.2.1.8) (Peptidyl-prolyl cis- trans isomerase) (PPIase) (Rotamase) (15 kDa FKBP) (FKBP-15-2).	397.474	414.579	387.423	343.903	374.478	311.914	364.878	352.728	352.597	347.513
Os01g0916300	blue	Similar to PQBP-1 protein (Nuclear protein containing a WW domain) (Npw38) (JM26 protein).	24.6625	23.7706	20.6787	15.1434	25.9105	28.4259	23.0729	21.2805	17.8598	15.8695
Os01g0916350	blue	Hypothetical gene.	31.7938	21.6504	41.7982	13.1643	69.4376	23.4078	48.5715	16.5177	9.64051	11.5036
Os01g0916600	blue	RNA recognition motif, glycine rich protein domain containing protein.	497.669	493.022	449.51	454.573	590.222	632.089	430.189	470.384	472.189	526.731
Os01g0917300	blue	Similar to Cysteine-rich peptide.	23.4342	19.9097	13.7966	18.6475	13.1923	16.954	16.6988	15.2936	11.2907	8.51799
Os01g0918400	blue	Conserved hypothetical protein.	1.82094	2.61134	0	3.30625	2.57151	31.735	16.1209	17.8082	1.28133	2.1566
Os01g0918300	blue	Small ubiquitin like modifier, SUMO family protein	104.357	185.55	175.324	86.7666	96.3491	86.1191	131.977	130.349	64.9998	52.942
Os01g0918500	blue	Conserved hypothetical protein.	59.0892	52.7374	62.929	51.9317	29.8112	61.9126	80.4166	55.4122	29.1964	24.5256
Os01g0919500	blue	Zinc finger, RING/FYVE/PHD-type domain containing protein.	31.4016	40.6975	43.3919	24.871	36.0777	37.4629	51.221	37.9156	12.1679	19.1385
Os01g0928300	blue	Prefoldin domain containing protein.	30.4211	37.2351	45.5507	22.685	33.7869	41.7461	32.6384	41.9718	33.1521	23.0947
Os01g0935300	blue	Similar to cullin-1.	142.738	174.147	193.214	119.444	163.243	184.523	150.786	176.147	139.384	124.083
Os01g0945001	blue	Similar to RECA3 (RECA HOMOLOG 3); DNA binding / DNA-dependent ATPase.	18.9871	17.9512	13.8507	12.5341	16.6693	28.0784	9.27384	9.77099	9.06422	8.34536
Os01g0945800	blue	Nucleotide-binding, alpha-beta plait domain containing protein.	147.406	141.695	123.551	75.324	148.315	116.859	136.325	139.847	64.0615	65.95
Os01g0949500	blue	Similar to Calmodulin (CaM).	38.0114	46.0432	33.3745	37.4976	30.7694	55.5495	16.7262	30.6786	18.0384	18.7281
Os01g0956700	blue	Cadmium tolerance and accumulation	73.1209	90.6915	91.48	63.4158	78.0366	97.9985	81.3974	70.9889	64.3902	68.4249
Os01g0957900	blue	Armadillo-type fold domain containing protein.	14.8363	13.8916	11.9477	4.64952	11.7896	14.3783	7.53615	5.68427	10.4613	9.54974
Os01g0958400	blue	Similar to CFM6.	27.3393	15.6793	19.2356	18.0752	25.8582	25.6116	20.0125	21.5874	18.3532	14.467
Os01g0959000	blue	Splicing factor, mRNA processing	149.297	149.072	145.569	109.434	171.288	178.843	128.215	137.24	114.845	94.4296
Os01g0960000	blue	Gamma-secretase aspartyl protease complex, presenilin enhancer-2 subunit domain containing protein.	60.6819	65.0864	77.4313	60.0891	63.9638	78.3675	79.7791	77.795	31.57	28.4429
Os01g0966300	blue	Similar to Mitochondrial processing peptidase.	64.5196	55.5818	49.1694	43.7077	45.9693	55.9424	52.2308	36.085	38.9451	40.3612
Os01g0966400	blue	Leucine-rich repeat, SDS22 containing protein.	74.625	83.8065	98.9612	63.1863	85.0742	108.296	55.6366	56.8046	76.6568	91.5798
Os01g0967600	blue	Hypothetical protein.	22.3571	18.9853	23.8307	15.2815	26.7991	39.2213	22.3462	13.65	20.7241	22.0936
Os01g0967800	blue	Conserved hypothetical protein.	43.562	46.7603	52.4946	31.0069	33.6972	39.0826	46.7246	36.6868	26.1848	30.8529
Os01g0969100	blue	NAD(P)-binding domain containing protein.	324.325	310.67	255.062	237.863	251.57	260.082	229.746	233.868	219.636	250.987
Os01g0970500	blue	Small subunit of the transcription factor IIA on chromosome 1, Mediation of host susceptibility to disease	522.182	460.17	531.03	576.652	570.264	408.399	521.197	563.192	331.582	345.703
Os01g0973400	blue	Similar to radical SAM domain-containing protein.	93.2027	91.3498	91.0895	84.8766	101.455	134.316	67.1938	70.2427	88.5617	77.7784
Os01g0976800	blue	GATA transcription factor, Regulation of fertility conversion of two-line hybrid tms5 mutant rice	94.6372	67.2717	98.7577	87.6447	84.7176	80.7972	83.8684	101.121	55.2547	42.6985
Os02g0100700	blue	Alpha integrin-like protein, Pollen wall formation	35.6168	38.3203	44.5661	27.5187	53.2046	47.2897	37.7051	31.8307	19.7716	22.5215
Os02g0101000	blue	Amino acid transporter, transmembrane domain containing protein.	24.5366	41.7437	26.6707	21.1531	29.4485	32.9331	34.9931	20.6394	14.9699	12.4351
Os02g0100300	blue	Heat shock protein (HSP40), Putative tetratricopeptide repeat(TPR)-containing protein, Growth and development, salt tolerance, abiotic stress tolerance	643.007	587.146	531.548	540.007	659.03	680.245	405.798	455.072	335.617	381.929
Os02g0101100	blue	Initiation factor 3 family protein.	30.9679	23.1106	23.7784	29.1164	45.4609	44.7751	15.0718	21.4599	20.4111	17.2009
Os02g0101800	blue	Kinesin, motor domain domain containing protein.	27.6616	19.3948	10.1314	12.7093	25.6088	35.3735	14.3388	16.4703	22.3117	21.641
Os02g0102600	blue	Ankyrin repeat containing protein.	234.612	291.614	291.973	217.204	279.311	227.367	308.809	278.623	214.369	169.616
Os02g0103700	blue	Similar to 60S ribosomal protein L9 (Gibberellin-regulated protein GA).	151.992	154.2	166.868	129.579	156.345	164.395	141.922	154.195	137.532	130.52
Os02g0103900	blue	U3 small nucleolar RNA-associated protein 6 domain containing protein.	73.158	60.421	71.7651	36.919	52.257	55.5787	47.4317	42.8219	39.4395	42.8164
Os02g0116600	blue	Basic helix-loop-helix (bHLH) protein, Maintenance of Fe homeostasis	125.72	132.198	159.86	118.157	110.495	148.083	166.166	112.814	93.2301	89.6853
Os02g0116900	blue	Similar to 15.9 kDa subunit of RNA polymerase II.	205.854	202.254	162.429	170.275	213.757	259.818	172.024	186.961	167.225	165.24
Os02g0117200	blue	Similar to MIR-interacting saposin-like protein.	143.342	107.958	97.778	89.3762	86.2779	111.624	88.3272	70.8965	51.2197	54.1985
Os02g0119400	blue	Similar to Syntaxin 52 (AtSYP52).	119.308	158.918	161.962	130.319	147.283	149.544	142.685	154.304	111.122	105.398
Os02g0121100	blue	Zinc finger, CCHC-type domain containing protein.	29.0499	42.7136	29.1099	38.0554	20.4326	42.3956	20.5081	25.3027	20.1428	18.0006
Os02g0122300	blue	Translation initiation factor eIF3 subunit domain containing protein.	137.075	136.605	136.603	97.5223	69.4006	121.976	137.921	92.2102	93.0369	88.0238
Os02g0122700	blue	Similar to SET domain protein.	47.1224	40.007	32.9764	22.9326	16.3568	46.5194	44.2893	19.8319	8.81445	13.5464
Os02g0125300	blue	Bax inhibitor, Regulation of fungal elicitor-induced cell death	650.316	446.548	778.542	790.593	808.924	613.698	744.987	916.742	401.783	390.518
Os02g0125800	blue	Transcription factor Tfb4 family protein.	61.1075	55.5511	59.2122	63.1172	69.0961	77.1098	50.857	56.2482	46.7537	38.0021
Os02g0128800	blue	SIAH-type E3 ligase, Plant growth and development	237.842	217.515	258.444	199.663	276.353	199.774	263.781	247.322	166.341	188.466
Os02g0131700	blue	Similar to RNA binding protein.	20.8253	33.9816	21.7676	20.455	17.467	30.8522	30.7726	19.551	19.5661	25.0448
Os02g0132200	blue	Conserved hypothetical protein.	11.1691	14.72	4.29269	8.82345	7.46891	4.12645	11.8619	6.13181	4.81294	3.21612
Os02g0133300	blue	Similar to SMC3 protein.	32.181	43.1161	39.4615	26.8038	54.6364	44.9925	23.7951	28.5466	25.3016	22.6564
Os02g0133800	blue	Proteasome subunit alpha type 1 (EC 3.4.25.1) (20S proteasome alpha subunit F) (20S proteasome subunit alpha-6) (Proteasome component C2).	350.076	370.269	307.219	230.524	360.307	410.108	315.731	352.078	227.743	242.524
Os02g0134000	blue	Similar to bifunctional coenzyme A synthase.	319.232	343.125	430.411	261.567	273.637	324.58	298.406	283.315	105.863	84.1378
Os02g0135200	blue	Benzothiadiazole (BTH)-induced MAP kinase 2, Disease resistance response	78.8161	74.3149	95.1143	61.1462	31.3044	48.0536	78.3186	52.5725	1.61898	1.04499
Os02g0135700	blue	DNA polymerase V family protein.	16.1801	20.8563	14.9997	5.06941	14.2804	14.1876	11.1432	7.77299	9.64516	10.5577
Os02g0138600	blue	Protein of unknown function DUF1677, Oryza sativa family protein.	13.2092	15.6018	7.88363	8.47821	6.41227	23.5967	16.8819	13.0731	15.3932	15.6523
Os02g0141500	blue	Conserved hypothetical protein.	24.2523	31.8446	13.7779	11.8864	15.4869	25.1891	23.9202	24.422	8.85884	15.4292
Os02g0145000	blue	Hypothetical gene.	7.72785	10.3329	17.08	10.5895	6.49174	19.9302	7.6045	6.29458	17.9344	10.7904
Os02g0147700	blue	Conserved hypothetical protein.	41.5793	44.8909	46.7061	23.1785	42.0397	55.3679	29.7819	29.8828	31.881	29.1655
Os02g0147800	blue	Hypothetical conserved gene.	56.1817	79.4978	61.973	39.7055	45.4986	77.5051	78.8698	53.2643	19.6882	28.6165
Os02g0148300	blue	Similar to Myosin-like protein (Fragment).	21.7051	27.1307	15.3911	20.443	14.4082	18.244	26.6654	17.6625	11.9506	20.1983
Os02g0158400	blue	ssDNA-binding transcriptional regulator family protein.	270.502	241.441	183.077	147.414	264.352	363.564	177.635	135.619	132.817	174.074
Os02g0160200	blue	Cyclin-like F-box domain containing protein.	28.491	24.6045	29.1049	27.5037	14.1357	30.7088	32.0522	14.461	6.88641	5.44612
Os02g0161000	blue	Similar to Serine/threonine protein kinase-like protein.	18.4299	20.7909	21.5196	16.4416	11.9563	23.4797	29.0607	14.1079	10.1555	10.1205
Os02g0161900	blue	Similar to polyubiquitin containing 7 ubiquitin monomers.	2034.97	2146.72	1975.19	1624.87	1949.29	2044.95	1923.39	1903.46	1705.1	1580.17
Os02g0163600	blue	Conserved hypothetical protein.	20.4419	37.851	39.0704	33.0362	31.1931	27.2682	29.6276	27.447	24.2314	30.0341
Os02g0164400	blue	Hypothetical conserved gene.	6.23768	4.31197	0.516019	0.626312	1.19607	10.5404	6.19666	0.553664	0.341342	0
Os02g0167000	blue	Similar to holocarboxylase synthetase 1.	30.4874	32.0421	43.6294	26.8799	47.0313	46.0687	29.7186	38.0861	26.4575	33.4881
Os02g0167100	blue	Similar to 3-mercaptopyruvate sulfurtransferase precursor (EC 2.8.1.1).	18.0092	29.7791	14.9764	23.9892	13.8499	41.3637	9.39813	20.7814	27.8392	22.8711
Os02g0168700	blue	Peptidyl-prolyl cis-trans isomerase, FKBP-type domain containing protein.	8.70915	20.9499	20.3467	11.8701	16.9882	21.0478	17.7516	17.1499	15.4112	12.8435
Os02g0168900	blue	Ribonuclease H2, subunit C domain containing protein.	44.9755	32.8525	42.9167	25.866	46.0626	41.8972	41.4683	37.7992	40.8899	38.5826
Os02g0171100	blue	Similar to Glyceraldehyde-3-phosphate dehydrogenase (EC 1.2.1.12) (GAPDH).	138.341	119.752	125.595	111.723	111.864	126.478	114.84	116.08	101.366	95.8629
Os02g0173500	blue	Similar to Cholinephosphate cytidylyltransferase.	106.548	120.665	70.426	73.6476	93.8442	104.979	111.897	88.5654	82.5704	68.9207
Os02g0175100	blue	Similar to RISBZ4.	65.2196	78.3296	47.2313	50.6025	67.5991	117.7	41.3971	60.3024	48.1993	57.3891
Os02g0175900	blue	Mitotic checkpoint protein PRCC, C-terminal domain containing protein.	18.8072	11.6021	18.5701	9.50206	14.2707	15.0968	9.89106	15.7284	14.4311	8.45295
Os02g0179300	blue	Similar to RAD23 protein, isoform II.	51.1811	50.2187	46.0838	29.2876	43.1169	56.4523	50.476	32.9292	19.4423	21.665
Os02g0180100	blue	Peptidase C12, ubiquitin carboxyl-terminal hydrolase 1 family protein.	98.1234	93.6944	110.496	66.9803	101.028	123.899	108.625	97.1437	79.5401	82.1488
Os02g0180200	blue	Chloroplast-localized protein with YbaB DNA-binding domain, Control of tiller angle, Regulation of shoot gravitropism, Regulation of starch biosynthesis in gravity-sensing cells	76.1574	74.8323	91.0496	54.9282	76.0259	78.5507	72.0346	78.5547	69.1872	75.7025
Os02g0181900	blue	Similar to ClpB.	13.9093	21.7492	6.27398	4.39114	20.6503	28.6897	28.095	28.9531	5.33897	5.30143
Os02g0182500	blue	Similar to Proteasome subunit beta type 3 (EC 3.4.25.1) (20S proteasome alpha subunit C) (20S proteasome subunit beta-3).	79.4029	93.3334	70.8691	54.4264	82.4413	88.5044	62.9939	81.652	69.9441	74.7378
Os02g0184100	blue	Conserved hypothetical protein.	55.9385	39.061	57.4786	33.0318	50.7313	70.8507	38.9706	53.9046	37.6578	36.5155
Os02g0186700	blue	Conserved hypothetical protein.	55.3865	54.3803	66.5089	51.7686	35.505	69.2877	40.0172	35.5732	38.9501	46.9153
Os02g0193500	blue	Conserved hypothetical protein.	17.8614	15.2103	17.325	28.6623	23.6475	38.7245	27.3422	22.8423	14.779	15.776
Os02g0193900	blue	Similar to Mediator of RNA polymerase II transcription subunit 18.	93.853	108.037	106.322	106.694	128.11	99.3846	115.737	106.361	76.9125	73.8999
Os02g0195600	blue	A20/AN1-type zinc finger protein, Regulation of plant growth and abiotic stress response, Modulation of gibberellins (GA) and abscisic acid (ABA) biosynthesis	266.87	228.896	327.288	311.414	259.596	207.334	276.694	277.228	137.509	145.938
Os02g0195800	blue	Similar to Chaperone protein dnaJ 6 (AtJ6) (AtDjC6).	266.561	253.622	152.266	118.874	192.422	357.79	195.514	99.3239	110.031	123.342
Os02g0198200	blue	EF-Hand type domain containing protein.	184.495	286.773	232.593	127.811	143.271	229.174	182.928	79.9569	159.684	166.593
Os02g0198900	blue	Similar to Ribosomal protein L7/L12.	104.56	88.7608	92.8782	72.7282	117.918	121.674	80.6178	80.1693	81.4183	98.8683
Os02g0199900	blue	Regulatory subunit of the 26S proteasome, 26S proteasome regulatory particle triple-A ATPase subunit4	227.317	257.6	252.076	183.663	247.2	270.971	224.029	176.762	187	175.995
Os02g0202500	blue	Similar to nucleic acid binding.	44.366	59.8624	31.1726	29.8756	50.5948	60.0112	42.1177	50.5439	32.099	29.4802
Os02g0202600	blue	Tetratricopeptide-like helical domain containing protein.	62.6783	41.4358	49.9557	33.5952	57.8421	77.979	36.5862	69.5174	57.305	53.9468
Os02g0205300	blue	26S proteasome 19S regulatory particle triple-A ATPase subunit 6, ATPase subunit of 26S proteasome, Rpt6 homologue of rice	129.618	144.105	124.396	77.4286	145.472	176.469	117.66	85.9701	84.6711	63.6592
Os02g0208200	blue	Similar to RNA-binding protein 25.	52.0657	59.1821	43.7145	32.8152	59.0068	47.1948	46.1538	39.7964	35.7974	38.3281
Os02g0209100	blue	Similar to Coatomer beta' subunit (Beta'-coat protein) (Beta'-COP) (p102).	48.5315	58.0002	54.0653	26.2351	32.21	46.8697	44.3842	34.7179	31.3408	42.1363
Os02g0214900	blue	Class-I type histone deacetylase, Reproductive development, Seed morphology	13.042	14.9442	13.3883	3.31255	19.303	18.8003	9.60782	7.8983	2.74597	5.30088
Os02g0217600	blue	Similar to Isoform 2 of Serine/threonine-protein phosphatase PP2A-3 catalytic subunit.	43.8887	43.7406	46.3707	26.7441	43.6496	48.7336	39.7732	35.9585	26.7322	18.7595
Os02g0221300	blue	Similar to cDNA clone:001-114-H08, full insert sequence.	217.531	143.975	180.827	98.2388	200.389	148.455	211.51	148.644	151.764	113.424
Os02g0229000	blue	Similar to 40S ribosomal protein S19-like.	449.78	377.447	386.189	363.614	414.855	493.52	367.879	374.044	387.458	430.731
Os02g0230100	blue	Leucine-rich repeat, SDS22 containing protein.	69.4622	42.5248	39.4982	40.8838	50.9066	82.8607	36.9835	39.5033	39.9298	26.1968
Os02g0232100	blue	Zinc finger, RING/FYVE/PHD-type domain containing protein.	31.1749	31.9073	33.219	23.2948	35.1287	43.554	40.7028	30.6438	26.1171	20.1108
Os02g0234800	blue	Similar to U2 small nuclear ribonucleoprotein A' (U2 snRNP-A').	107.942	134.178	131.535	72.5498	94.9579	116.627	72.6416	82.0464	89.5439	86.0055
Os02g0244000	blue	Herpesvirus UL139, cytomegalovirus domain containing protein.	15.0601	8.14399	10.7528	7.40681	10.3409	19.4022	11.7753	10.6774	5.21633	7.27264
Os02g0247200	blue	Similar to T-complex protein 1, gamma subunit (TCP-1-gamma) (CCT-gamma) (Matricin) (mTRiC-P5).	72.4709	77.8378	52.8471	68.057	79.0204	81.1018	68.2621	50.7415	58.8861	67.373
Os02g0251700	blue	Conserved hypothetical protein.	158.634	144.648	140.593	157.775	161.936	136.867	175.762	146.482	125.213	112.593
Os02g0252100	blue	Similar to SC35-like splicing factor SCL30, 30 kD.	362.711	335.265	318.868	177.78	354.318	327.685	259.915	277.341	139.141	120.332
Os02g0255500	blue	ABA receptor, Pyrabactin resistance-like (PYL) abscisic acid receptor family protein, Cold and drought stress tolerance, ABA-mediated inhibition of seed germination	8.28842	4.74593	2.70946	5.58541	7.15308	19.6413	2.03127	6.23085	5.62385	2.94019
Os02g0255200	blue	Similar to Ribosomal protein S15a homolog.	120.896	156.007	114.791	115.543	126.678	177.951	142	130.258	138.042	136.594
Os02g0258200	blue	Similar to high mobility group family.	66.6014	74.2466	47.5421	49.3249	5.6014	25.7983	74.5321	43.4506	0.203254	1.65039
Os02g0258250	blue	Hypothetical conserved gene.	60.6513	63.84	42.7453	25.7641	9.49372	21.4511	80.8465	48.3826	0.313834	0
Os02g0259900	blue	Conserved hypothetical protein.	26.019	49.6121	4.60478	4.16775	15.7333	99.7722	78.0166	70.0161	4.87433	5.65516
Os02g0265900	blue	Reticulon family protein.	7.08968	19.7806	41.266	0.084041	80.2495	25.7406	37.6823	24.8209	0.239768	5.56129
Os02g0266100	blue	Zinc finger, U1-C type domain containing protein.	206.468	240.584	181.026	145.848	205.289	245.456	210.446	183.076	143.816	182.354
Os02g0272600	blue	Aph-1 family protein.	53.6604	64.7653	48.7501	22.7188	46.0538	68.1108	46.8031	43.2548	44.6338	48.7159
Os02g0275100	blue	Cytochrome C biogenesis protein family protein.	75.1902	73.6446	89.5686	63.6817	82.9696	96.2678	74.1935	68.5371	70.889	56.303
Os02g0280100	blue	Micro-fibrillar-associated 1, C-terminal family protein.	21.538	24.0753	16.9296	13.746	19.0603	18.4274	24.7529	16.6834	15.4918	12.1023
Os02g0281150	blue	Similar to Leucine Rich Repeat family protein.	26.8227	26.7415	50.4617	18.0032	37.7427	55.9038	41.8655	23.053	27.0699	29.5539
Os02g0290400	blue	Ribosomal biogenesis, methyltransferase, EMG1/NEP1 domain containing protein.	55.3261	51.2224	42.6771	30.5897	38.2843	43.591	36.3159	31.289	28.4107	24.6498
Os02g0293500	blue	Similar to CLP protease regulatory subunit CLPX precursor.	6.13348	15.9372	11.7646	5.17453	9.17487	23.4005	4.5016	10.677	6.4736	10.7971
Os02g0295700	blue	Aldehyde dehydrogenase, conserved site domain containing protein.	22.4575	24.9408	26.2166	11.2384	20.6967	21.3959	20.0956	10.9582	13.7623	19.7697
Os02g0301000	blue	Zinc finger, RING/FYVE/PHD-type domain containing protein.	15.7385	17.4084	15.6498	18.1002	8.73346	20.7959	20.0248	22.4778	22.7575	8.88834
Os02g0302900	blue	Reticulon family protein.	9.17454	1.98959	8.92066	8.80575	11.1019	11.5988	8.71516	6.49169	1.01153	1.46703
Os02g0305600	blue	Spectrin repeat containing protein.	26.4299	27.9304	33.0104	24.184	32.2536	35.9684	23.3003	23.888	30.6593	23.5897
Os02g0305800	blue	EKC/KEOPS complex, subunit Pcc1 domain containing protein.	93.605	88.8969	110.228	106.451	108.993	142.795	105.962	98.988	75.9583	68.4916
Os02g0305700	blue	Armadillo-type fold domain containing protein.	81.3743	75.9466	90.3974	54.0565	83.7897	86.4002	70.6401	60.4272	54.9297	63.4994
Os02g0306100	blue	Similar to cation cation antiporter.	61.4371	58.6756	67.9123	62.1129	61.7972	71.9942	51.2461	45.9079	44.1081	28.7723
Os02g0306250	blue	EKC/KEOPS complex, subunit Pcc1 domain containing protein.	130.498	93.3743	94.1026	103.837	104.922	168.584	109.735	86.4675	84.0017	74.3016
Os02g0312800	blue	Homolog of the Arabidopsis SNI1 protein, Negative regulation of E2F transcription factor	18.8343	12.6222	12.6297	11.3757	21.9171	25.5109	13.8261	12.7882	17.6696	18.9112
Os02g0313400	blue	Putative homolog of antiapoptosis protein Api5 in animal, Regulation of tapetal programmed cell death (PCD) and degeneration during pollen development	41.8119	56.1685	42.4183	26.7845	39.1136	66.2915	38.3765	40.2275	32.3191	28.3402
Os02g0317400	blue	Longin-like domain containing protein.	122.627	114.402	96.5446	117.236	100.724	131.031	112.746	108.138	90.7072	105.921
Os02g0317500	blue	Cyclin-like F-box domain containing protein.	387.186	514.734	558.227	471.405	347.911	323.556	444.55	300.217	180.37	180.257
Os02g0322500	blue	Non-protein coding transcript.	23.2866	15.1814	11.7132	19.1658	27.5499	22.2693	21.4207	10.8764	12.827	14.8968
Os02g0324300	blue	Protein of unknown function DUF572 family protein.	222.79	237.067	328.506	194.937	235.652	239.677	205.504	193.059	180.349	183.198
Os02g0325100	blue	26S proteasome 19S regulatory particle triple-A ATPase subunit 3	348.959	361.609	325.728	297.307	402.795	422.069	273.8	287.032	215.13	231.393
Os02g0435000	blue	Translocation protein Sec62 family protein.	95.3801	118.64	121.761	94.6019	115.321	126.038	131.771	91.8738	101.37	88.232
Os02g0436400	blue	NAD(P)-binding domain containing protein.	141.077	181.661	137.655	116.753	123.009	173.584	141.298	136.848	145.395	142.248
Os02g0461200	blue	Integrase/recombinase, N-terminal domain containing protein.	6.01797	14.912	14.7094	3.33636	9.67128	15.028	11.5145	17.8248	8.79634	9.65444
Os02g0461400	blue	Conserved hypothetical protein.	17.4597	32.3866	29.0316	22.9198	18.7132	37.2338	29.636	17.4568	19.7055	30.6145
Os02g0461900	blue	Similar to actin associated protein.	48.755	49.4047	52.652	41.1063	53.0828	64.5486	41.4274	37.065	49.5081	54.2588
Os02g0465400	blue	7-dehydrocholesterol reductase	174.731	165.495	176.01	154.899	193.442	149.629	201.971	163.803	153.752	137.914
Os02g0467300	blue	Conserved hypothetical protein.	264.637	306.178	288.641	306.725	141.181	341.215	308.074	160.329	2.33368	8.01031
Os02g0467700	blue	Glycosyl transferase, family 28, C-terminal domain containing protein.	90.6785	117.324	97.4756	93.5172	100.21	129.13	96.8819	89.3455	94.6816	75.9868
Os02g0468200	blue	Protein of unknown function DUF652 family protein.	103.195	100.212	100.711	66.3407	111.656	118.645	77.1219	91.0283	64.9907	69.0757
Os02g0473200	blue	Peptidase aspartic, catalytic domain containing protein.	31.3311	22.578	36.9871	21.0205	11.7026	27.9305	17.3454	20.7934	25.858	18.4704
Os02g0474700	blue	Armadillo-like helical domain containing protein.	26.7897	29.7517	20.798	13.5098	20.5228	20.8347	16.4233	13.12	11.8662	12.9161
Os02g0478700	blue	Ribosomal protein S27.	196.551	189.362	158.85	119.132	175.993	228.792	161.231	179.341	167.924	182.691
Os02g0481000	blue	Translation protein SH3-like domain containing protein.	98.6571	105.191	81.8099	64.4075	90.2518	94.4794	78.8335	74.4618	51.2283	56.5788
Os02g0495900	blue	Similar to predicted protein.	82.4773	86.5893	88.1472	86.7223	84.5988	95.9785	73.4066	68.764	61.75	76.9473
Os02g0501350	blue	Conserved hypothetical protein.	80.5952	61.423	51.9662	75.8184	57.5307	79.6202	67.6177	67.6077	76.2838	65.5309
Os02g0510300	blue	Similar to basic salivary proline-rich protein 2.	35.0906	28.6346	32.7659	29.1117	21.5853	30.719	24.5797	29.3932	16.4789	20.1996
Os02g0511500	blue	Similar to DOT2 (DEFECTIVELY ORGANIZED TRIBUTARIES 2).	40.6178	41.8834	37.726	28.8726	37.7775	42.7806	34.7203	27.6503	32.1121	31.5699
Os02g0517750	blue	Hypothetical gene.	2.76511	10.4294	27.7979	0.325703	1.96075	40.054	0.280706	7.09416	2.38618	0
Os02g0521300	blue	Copine protein, Negative regulation of disease resistance, Positive regulation of plant growth and development	10.7746	10.6554	13.9235	13.4755	10.6503	6.34882	15.1077	9.1413	4.17469	4.12125
Os02g0529700	blue	Similar to Acidic ribosomal protein P2a-4 (Fragment).	561.273	539.205	518.249	446.593	470.096	557.041	450.026	352.24	396.211	439.956
Os02g0534800	blue	Similar to 40S ribosomal protein S14 (Clone MCH2).	1250.49	1098.39	1197.11	890.038	1206.03	1242.76	1142.67	1148.91	1038.68	984.997
Os02g0536400	blue	Nucleotide-binding, alpha-beta plait domain containing protein.	63.778	67.6267	76.6019	46.7388	59.6616	62.5014	51.4852	65.0221	49.6668	60.8223
Os02g0550900	blue	FAR1 DNA binding domain domain containing protein.	16.2019	16.7483	11.7776	6.77623	13.3174	10.5633	15.4782	14.838	8.72937	6.27446
Os02g0554300	blue	Suppressor of actin (SAC) domain-containing phosphatase, Control of rice development via hydrolyzing phosphoinositides (PIs)	49.3638	56.5994	50.8976	37.6503	53.0135	66.4023	62.8096	52.0424	52.5086	41.3349
Os02g0555000	blue	Protein of unknown function, ATP binding family protein.	123.492	81.0622	122.515	82.6492	119.355	122.052	82.7308	107.91	61.2959	71.9135
Os02g0556900	blue	Similar to H0525C06.6 protein.	72.3167	88.9213	35.0215	17.9387	35.4293	64.809	104.842	25.7084	30.3394	29.0287
Os02g0557100	blue	AIG1 domain containing protein.	698.663	760.632	927.068	585.067	958.28	788.648	905.646	714.86	672.224	649.55
Os02g0564100	blue	Similar to EL3 protein.	35.3248	33.7514	24.53	16.4641	22.3336	24.691	23.485	27.7832	15.8465	20.5297
Os02g0564600	blue	Late embryogenesis abundant protein 3 family protein.	80.5959	41.8745	59.4987	39.1977	23.6264	49.0155	40.6877	48.2321	32.124	38.1752
Os02g0576400	blue	Conserved hypothetical protein.	5.19069	1.22278	4.7817	8.67029	6.39257	15.5514	14.1459	7.31208	4.44472	6.89217
Os02g0576700	blue	Nucleosome assembly protein (NAP) family protein, H3/H4 histone chaperone, Abiotic stress response and adaptation	503.286	415.638	412.925	328.133	473.075	583.118	366.663	315.285	372.701	305.585
Os02g0578800	blue	Protein of unknown function DUF962 family protein.	109.71	53.4716	104.633	143.879	102.683	103.437	124.688	99.6817	44.2669	28.2218
Os02g0580400	blue	Dynein light chain, type 1 family protein.	11.6542	16.4456	12.3793	8.72315	5.49427	25.2808	7.37073	18.042	1.02232	1.16168
Os02g0584700	blue	Heavy metal transport/detoxification protein domain containing protein.	51.7398	30.1589	7.53075	35.4688	10.5173	83.629	23.3457	6.79071	0.558501	0.620556
Os02g0586800	blue	Homolog of fluorescent (FLU) in Arabidopsis thaliana, Tetratricopeptide repeat (TPR)-containing protein	57.0216	60.3396	56.5109	51.944	51.6019	69.6827	64.5005	55.8833	59.0011	43.5832
Os02g0592500	blue	Folate receptor, conserved region domain containing protein.	112.595	90.8574	125.482	90.561	130.108	133.601	115.522	126.61	82.2949	81.0529
Os02g0593700	blue	Similar to TA4 protein (Fragment).	104.58	101.718	95.1395	87.7586	212.616	226.187	161.669	182.276	124.503	147.833
Os02g0593900	blue	Methyltransferase-related domain containing protein.	36.6737	48.6123	38.9817	36.1847	58.534	49.1759	43.2786	31.6197	41.3316	30.4105
Os02g0594800	blue	No apical meristem (NAM) family protein, Awn development, Regulation of boundary formation, lateral organ separation and floral organ identity	37.5304	22.5343	38.8881	40.5697	43.364	36.7575	39.1752	42.4502	27.7659	22.4964
Os02g0598200	blue	Hypothetical conserved gene.	19.6985	18.0479	8.44647	17.6867	15.6441	28.5857	18.3777	9.81526	13.2297	11.3712
Os02g0602400	blue	Mitochodrial transcription termination factor-related family protein.	18.011	5.56554	13.0753	10.3186	12.4405	18.0288	10.0419	7.70154	6.65417	13.6363
Os02g0604100	blue	Conserved hypothetical protein.	300.116	288.747	268.662	303.176	336.321	375.267	265.562	258.3	212.677	240.498
Os02g0606000	blue	Glycine-rich protein (GRP), Regulation of chloroplast development at early leaf stage	80.5052	67.9729	90.1276	62.581	76.6692	65.6073	75.0143	54.5858	41.8059	50.5271
Os02g0606100	blue	Eukaryotic translation initiation factor 2A	59.2073	61.372	43.3001	28.3031	68.8598	79.5367	58.323	47.0204	43.1515	52.6472
Os02g0606700	blue	D-box containing protein, Regulation of the cell cycle, Maintenance of meristematic activity under stress conditions	73.4487	65.4867	79.7373	42.0242	54.7286	90.7341	113.805	73.0676	26.5749	42.7396
Os02g0610600	blue	Similar to 9G8-like SR protein (RSZp22 splicing factor).	59.2675	47.1676	60.5067	51.3819	59.6859	42.6319	59.952	51.8568	38.1797	49.5013
Os02g0610400	blue	La protein, RNA-binding protein, Positive modulation of grain size, Pollen development, Rice growth and development	233.929	227.735	182.701	172.029	228.828	266.52	197.501	152.849	217.612	192.089
Os02g0611500	blue	Similar to Eukaryotic initiation factor-like protein.	53.7399	52.7857	50.7535	34.9417	25.7194	33.0112	42.1687	33.9655	42.8897	34.3991
Os02g0612800	blue	AT hook, DNA-binding, conserved site domain containing protein.	19.3544	19.7265	28.8698	21.1786	21.002	45.6889	32.5749	15.7194	17.0735	13.5153
Os02g0617200	blue	Conserved hypothetical protein.	32.4799	36.8939	18.502	18.0081	36.5371	31.7507	25.6276	29.0984	13.5189	25.9669
Os02g0617700	blue	Polyribonucleotide nucleotidyltransferase 2	27.4305	32.0304	28.4616	15.9976	29.3222	31.1407	24.6296	13.8699	20.9102	14.6918
Os02g0620100	blue	Mis12 family protein.	66.9801	68.6943	68.7014	26.5758	64.1225	72.5211	56.8704	32.9426	37.3573	34.5919
Os02g0620200	blue	Conserved hypothetical protein.	132.833	156.092	136.681	142.372	106.204	201.17	95.6524	138.622	76.0836	71.9935
Os02g0621700	blue	Similar to Succinyl-CoA ligase [GDP-forming] beta-chain, mitochondrial precursor (EC 6.2.1.4) (Succinyl-CoA synthetase, beta chain) (SCS-beta).	195.31	193.059	219.966	152.987	184.947	182.963	199.649	164.408	159.542	134.542
Os02g0633200	blue	Pentatricopeptide repeat domain containing protein.	22.6597	18.0175	25.0593	18.8461	17.1023	24.2842	12.636	18.0026	21.2523	13.7673
Os02g0634600	blue	Conserved hypothetical protein.	48.8603	52.1738	43.1516	41.2765	38.1592	48.0432	35.1568	40.7355	27.1024	25.1075
Os02g0634900	blue	Proteasome subunit alpha type 2 (EC 3.4.25.1) (20S proteasome alpha subunit B) (20S proteasome subunit alpha-2).	661.08	602.846	566.705	431.802	691.1	648.398	496.49	512.93	407.392	403.843
Os02g0637900	blue	Conserved hypothetical protein.	40.6088	42.8577	35.9479	30.2629	31.0945	54.1927	34.0476	43.1181	26.9174	27.3556
Os02g0638000	blue	Conserved hypothetical protein.	83.4868	85.879	59.813	51.3	73.8346	69.955	92.5666	71.6326	46.3996	44.2564
Os02g0638400	blue	BRO1 domain containing protein.	31.9844	32.3884	24.784	28.2217	25.4422	30.332	21.1675	23.8293	22.1154	11.345
Os02g0640700	blue	UBX domain containing protein.	10.2227	4.97483	3.68594	0	5.18787	15.0356	2.16402	5.86014	1.20442	0
Os02g0641800	blue	Similar to RNA helicase (Fragment).	82.0483	65.8825	65.7155	41.7645	53.319	59.0364	60.2746	50.0206	70.3028	69.0266
Os02g0644100	blue	Similar to Heat shock protein STI (Stress inducible protein) (GmSTI).	87.3643	102.048	61.3454	44.053	88.8883	146.766	68.1915	92.2031	47.4935	44.183
Os02g0650900	blue	Similar to Glutamate dehydrogenase 2 (EC 1.4.1.3) (GDH 2).	6.98968	14.6391	12.6394	3.8339	4.24133	13.5755	10.235	10.6222	2.91421	3.14091
Os02g0651000	blue	Uncharacterised protein family UPF0406 domain containing protein.	49.6778	39.042	35.2516	28.1652	39.41	36.6453	45.5683	48.3055	31.9128	24.5814
Os02g0654400	blue	Transcription initiation factor TFIID component TAF4 domain containing protein.	11.6445	13.8878	16.6545	9.19348	19.255	15.455	12.4974	8.50009	7.94757	9.0495
Os02g0655200	blue	Similar to Ap25.	7.18075	3.85077	5.11457	0.05041	6.44199	13.8065	9.58264	11.3076	0.603629	0
Os02g0655700	blue	Amino acid/polyamine transporter I family protein.	93.0533	93.0304	114.458	74.5004	101.881	76.9876	95.8535	96.7353	50.8154	32.3639
Os02g0656500	blue	DnaJ-like protein.	54.8716	85.6763	79.2407	59.0375	70.917	95.9812	77.1075	71.4489	58.6175	59.5965
Os02g0661300	blue	Homologue of Arabidopsis INP1, Regulation of pollen aperture formation	10.9982	14.3551	14.1468	11.3407	7.64939	18.1816	15.216	15.2741	2.86851	4.35074
Os02g0662200	blue	Guanine nucleotide exchange factor 3, Small GTPase regulator, Regulation of grain size and plant height	38.1705	42.0978	43.35	41.2239	53.1169	51.9842	38.5225	35.799	38.4914	33.3341
Os02g0664700	blue	Conserved hypothetical protein.	33.4398	38.9902	47.4004	34.1828	28.2398	33.474	36.0224	22.0841	25.6759	29.456
Os02g0666800	blue	Protein of unknown function DUF788 family protein.	247.663	208.554	296.258	242.376	271.304	272.422	206.541	270.491	188.506	168.686
Os02g0667500	blue	Similar to tetracycline transporter protein.	0	0.285373	2.0718	4.50894	10.7402	16.0129	4.88004	5.54265	4.04207	2.55708
Os02g0670400	blue	Similar to HMGc1 protein.	289.887	217.665	273.197	171.244	234.029	223.715	177.086	240.931	205.232	220.049
Os02g0672500	blue	Similar to Mitochondrial import inner membrane translocase subunit tim23.	4.81817	4.99395	6.29007	3.82608	6.44047	15.2724	9.09875	12.1142	2.30057	3.25752
Os02g0682200	blue	MADS-box transcription factor, Regulation of floral organ identity and meristem fate, Endosperm development	0.644394	4.1208	3.98535	0	5.05671	15.4571	7.00981	4.97257	0	0
Os02g0684300	blue	Nucleoporin protein Ndc1-Nup	22.3581	27.7761	19.4428	13.8602	20.2359	17.4914	29.7336	22.7327	4.00481	3.47524
Os02g0684500	blue	Similar to Histone H4.	86.021	50.9513	42.9002	54.2833	59.3367	120.622	66.5075	87.8583	8.0872	17.2036
Os02g0688900	blue	GPI transamidase subunit PIG-U family protein.	50.4893	51.0171	70.823	38.3841	63.3956	54.9302	61.0658	48.6216	53.7343	41.3028
Os02g0690700	blue	Adaptor protein 2 (AP2) complex mu subunit, Medium adaptin	59.2724	51.3145	44.2069	39.9672	45.9397	51.549	58.4364	44.7284	46.4873	46.2228
Os02g0693400	blue	Peptidase C19, ubiquitin carboxyl-terminal hydrolase 2 family protein.	52.48	49.9424	39.5821	35.6137	33.6913	44.9009	65.2143	29.0118	9.29058	8.08219
Os02g0697300	blue	ENTH/VHS domain containing protein.	206.125	213.761	252.026	239.032	204.417	166.767	209.03	216.826	117.099	117.435
Os02g0697800	blue	Similar to Secretory carrier-associated membrane protein 5.	10.1542	10.9408	12.4121	11.1852	20.1919	23.1942	16.0782	19.9669	10.5836	4.3667
Os02g0699433	blue	Hypothetical conserved gene.	291.928	349.957	324.323	138.473	140.597	328.152	196.609	154.273	86.6053	70.861
Os02g0699466	blue	Conserved hypothetical protein.	1066.66	1525.78	1202.99	540.393	686.519	1005.08	900.171	562.419	403.307	358.414
Os02g0699500	blue	Conserved hypothetical protein.	875.155	1304.35	906.052	396.74	499.412	954.816	672.134	418.67	311.512	317.364
Os02g0704900	blue	Similar to Inorganic pyrophosphatase-like protein.	1243.51	1357.06	1572.75	1182.86	1532.36	1182.51	1454.23	1325.16	1212.82	986.632
Os02g0709900	blue	Conserved hypothetical protein.	27.5189	30.8933	22.1154	21.4229	25.1047	37.5547	27.0722	23.1919	18.0196	17.3811
Os02g0710102	blue	Hypothetical conserved gene.	53.7233	46.3654	38.0786	29.9854	37.7216	72.9459	37.7786	23.5695	31.4417	35.9384
Os02g0713400	blue	Cytoplasmic/mitochondrial type NADPH-dependent thioredoxin reductase B	98.8632	61.8267	87.5404	79.5546	82.4011	82.6018	85.6302	86.2461	55.727	52.2255
Os02g0720300	blue	Protein-tyrosine phosphatase, dual specificity domain containing protein.	129.261	152.43	110.448	96.6709	148.475	155.107	126.6	161.817	124.183	99.0975
Os02g0720400	blue	Protein of unknown function DUF506, plant domain containing protein.	98.8552	70.1252	111.396	25.8888	72.6635	141.881	74.7062	117.566	20.1068	6.85066
Os02g0721200	blue	Ubiquitin-conjugating enzyme, E2 domain containing protein.	25.1084	32.4998	44.0726	1.42288	10.8712	34.3892	32.5907	30.7567	0	0
Os02g0723300	blue	Hypothetical conserved gene.	76.9938	58.7552	51.755	45.7337	86.2811	67.4964	59.8979	52.605	49.0776	51.6162
Os02g0723600	blue	Similar to RNA polymerase Rpb3/Rpb11 dimerisation domain containing protein, expressed.	89.9696	52.4299	68.6395	49.9869	44.6196	56.874	55.429	71.9761	74.3455	56.1322
Os02g0723700	blue	SNF5/SMARCB1/INI1 family protein.	110.711	116.264	103.78	65.104	127.647	125.895	77.9414	106.404	75.4417	80.6296
Os02g0724600	blue	Similar to predicted protein.	20.2564	12.2533	13.2383	16.3192	27.832	26.3809	11.0699	14.3582	12.2101	13.4987
Os02g0725700	blue	Subunit of a CCAAT-motif binding HAP complex, Regulation of meristem identity determination, Vegetative and reproductive development	15.0154	16.7248	2.9354	3.60524	4.73113	32.1819	3.58365	3.81797	1.65811	1.17782
Os02g0726400	blue	BSD domain containing protein.	53.8317	47.7645	46.6279	36.7642	50.0403	77.6362	46.0768	52.4915	30.2358	37.8568
Os02g0727500	blue	Protein of unknown function DUF1754, eukaryotic domain containing protein.	266.689	261.581	186.965	264.861	303.485	334.93	227.189	204.257	177.546	165.103
Os02g0728700	blue	Ribosomal RNA-processing protein 7 domain containing protein.	31.5236	27.1683	28.1005	11.4545	21.6203	23.3728	11.4972	23.5242	18.6812	17.6218
Os02g0730500	blue	Fcf2 pre-rRNA processing domain containing protein.	102.872	80.6943	84.0304	58.4497	84.4629	87.6615	61.5787	74.0688	50.4704	45.1196
Os02g0732500	blue	Similar to ADP-ribosylation factor-like protein.	249.782	195.54	219.814	209.277	152.635	173.625	190.31	157.307	68.5359	93.2016
Os02g0734900	blue	Similar to Erwinia induced protein 2.	144.321	93.3113	148.918	170.156	176.587	147.657	122.987	139.439	97.4031	116.276
Os02g0741900	blue	Similar to T23E23.20.	53.4745	54.0657	59.5691	41.8239	71.3456	64.0571	52.8143	67.461	45.6288	42.4814
Os02g0747600	blue	Similar to Transcription factor AP2D8.	198.609	243.024	51.0483	55.0638	298.028	177.011	91.1959	91.6716	86.247	75.9351
Os02g0749900	blue	Mitochodrial transcription termination factor-related family protein.	80.6208	89.3052	86.0957	62.9701	82.9887	70.8573	63.4719	68.3775	65.7041	87.0614
Os02g0750600	blue	Membrane-anchored ubiquitin-fold protein, HCG-1 domain containing protein.	18.854	21.8559	12.8193	14.5673	11.4367	31.2499	10.8387	21.9602	19.6915	7.4334
Os02g0752300	blue	Conserved hypothetical protein.	30.2193	22.6835	21.6386	20.298	12.0994	21.3244	18.5961	14.3661	7.56435	6.53805
Os02g0753200	blue	Conserved hypothetical protein.	70.2098	73.1438	60.5685	44.1749	60.9729	64.0216	60.6427	68.583	39.31	45.5445
Os02g0758000	blue	Similar to Low molecular weight heat shock protein precursor (Mitochondrial small heat shock protein 22).	58.8102	126.382	32.9369	2.24971	66.1664	113.011	36.9875	167.663	10.6727	3.62613
Os02g0760200	blue	Conserved hypothetical protein.	86.5822	85.0039	70.2259	77.4061	56.9619	63.02	81.5255	59.8917	45.9516	26.163
Os02g0761600	blue	Conserved hypothetical protein.	8.97912	8.37025	9.08801	9.09721	13.176	19.9832	10.9709	16.9164	12.437	9.68028
Os02g0762200	blue	Zinc finger, CCHC-type domain containing protein.	88.9864	98.7862	48.081	29.0217	102.891	96.8631	62.0559	48.4117	44.5887	41.9634
Os02g0767700	blue	YbaK/aminoacyl-tRNA synthetase associated region domain containing protein.	239.181	234.276	265.657	198.412	294.128	268.287	229.254	206.342	200.742	186.361
Os02g0769800	blue	Similar to Mitogen-activated protein kinase kinase kinase 1 (EC 2.7.1.-) (Arabidospsis NPK1-related protein kinase 1). Splice isoform 1S.	7.06356	11.493	4.60855	0.514169	8.59802	17.8655	3.29377	9.29714	4.19196	1.35631
Os02g0770000	blue	Beta 1 subunit of 20S proteasome.	283.629	286.449	227.218	174.818	301.291	342.031	228.36	200.573	169.048	181.33
Os02g0773200	blue	UspA domain containing protein.	4.34573	3.93146	15.5128	4.01449	2.7939	149.475	26.4489	112.873	7.30698	6.84034
Os02g0773300	blue	D-cysteine desulfhydrase, H<sub>2</sub>S biosynthesis	76.2	50.1103	63.0428	56.0137	64.5785	85.1967	67.7872	56.7744	55.2347	59.6255
Os02g0774300	blue	Similar to Heat shock 70 kDa protein, mitochondrial precursor.	97.7647	101.906	88.3778	85.8261	81.4259	115.916	110.898	72.998	100.043	86.4091
Os02g0775200	blue	Replication factor C subunit 3, DNA replication and repair, Regulation of cell proliferation	233.549	243.315	206.622	150.169	295.125	253.943	255.769	216.368	155.562	152.663
Os02g0779500	blue	Conserved hypothetical protein.	38.0603	45.5145	45.4586	59.7344	36.3377	78.1002	55.5125	45.3273	61.7109	53.964
Os02g0782100	blue	Uncharacterised domain NUC173 domain containing protein.	17.4384	25.4449	19.2594	8.99814	17.6523	16.3554	16.0695	8.09949	17.2006	15.5672
Os02g0782500	blue	Similar to Small heat stress protein class CIII.	18.1412	113.424	167.219	1.73712	59.2744	369.617	164.527	201.879	0.197641	1.48971
Os02g0782200	blue	Similar to NOT2/NOT3/NOT5 family protein, expressed.	115.064	96.5921	148.558	96.0878	140.49	103.621	114.913	85.7423	76.7084	77.3426
Os02g0784900	blue	RmlC-like jelly roll fold domain containing protein.	8.65172	5.27865	1.64327	0	7.96085	17.744	4.54741	3.64611	7.94384	4.54184
Os02g0784700	blue	26S proteasome 19S regulatory particle triple-A ATPase subunit 1b	90.858	108.426	91.9922	51.7137	121.77	105.606	91.236	63.4846	66.9896	56.0978
Os02g0789400	blue	Similar to 9G8-like SR protein (RSZp22 splicing factor).	387.52	414.228	391.312	385.051	386.359	502.356	396.784	400.142	334.824	326.501
Os02g0793000	blue	Zinc finger, CCCH-type domain containing protein.	29.3707	28.3241	41.5158	20.6474	43.4405	44.4283	32.6969	25.9308	36.8815	31.5797
Os02g0793800	blue	Conserved hypothetical protein.	21.7214	23.5769	14.6477	15.2898	15.0738	11.4522	13.7957	10.7545	6.72728	6.02336
Os02g0795900	blue	Similar to DEAD box-like RNA helicase (Fragment).	44.1093	41.0355	34.0499	25.1754	31.6623	38.0909	43.2077	25.7414	21.087	29.5946
Os02g0797400	blue	MCM family protein.	79.1885	115.224	51.0134	23.5489	49.4746	66.1853	78.3292	50.8269	24.1404	20.7264
Os02g0798700	blue	Neurochondrin domain containing protein.	14.4735	10.3721	18.0375	6.35994	13.0957	22.2772	17.0974	11.9891	9.53007	11.0696
Os02g0799100	blue	Hypothetical conserved gene.	8.56014	11.5759	15.9449	7.10492	15.6886	21.782	19.8992	12.801	6.62501	5.21902
Os02g0803700	blue	26S proteasome 19S regulatory particle triple-A ATPase subunit 5a	286.342	272.104	265.538	194.986	326.977	342.388	210.156	204.779	160.948	185.316
Os02g0804300	blue	Methyltransferase type 11 domain containing protein.	311.553	313.761	268.714	178.812	272.441	313.744	240.877	275.847	225.224	200.362
Os02g0805200	blue	Proliferating cell nuclear antigen (PCNA)	888.499	963.811	772.5	529.167	846.355	1041.69	878.663	481.238	322.577	355.996
Os02g0807000	blue	Similar to Phosphoenolpyruvate carboxylase kinase 1.	33.0452	72.3779	35.5496	16.7692	57.5188	100.693	43.4542	55.0126	22.311	40.7758
Os02g0807750	blue	Conserved hypothetical protein.	8.7949	19.4802	15.7113	13.7658	18.3969	21.6928	20.6275	12.8289	9.26788	9.07064
Os02g0813500	blue	Glutathione reductase, Abiotic stress tolerance	48.2081	44.1075	56.1844	44.6458	46.8081	68.7329	53.7971	54.0564	60.9449	51.4987
Os02g0813800	blue	Similar to STYLOSA protein.	16.3092	16.7016	5.81524	9.98642	7.13726	8.07718	4.77341	5.04068	8.58776	6.34676
Os02g0814600	blue	EF-HAND 1 domain containing protein.	39.1465	20.8049	25.4976	24.7685	39.1451	31.3625	20.533	18.4331	13.2663	10.395
Os02g0816700	blue	Conserved hypothetical protein.	6.19893	3.82333	7.11424	5.68767	12.5685	17.6108	12.2829	9.52025	4.28934	3.11365
Os02g0817200	blue	WD-40 repeat containing protein.	26.928	24.3032	27.4126	13.6838	23.5369	18.9255	29.555	12.5443	19.7954	12.8201
Os02g0820000	blue	Similar to Serine/threonine protein phosphatase PP1 isozyme 2 (EC 3.1.3.16).	70.7085	44.4558	38.8031	34.3275	53.1344	74.2982	56.4467	50.4182	30.5966	32.263
Os02g0820600	blue	Conserved hypothetical protein.	39.9555	32.4623	48.3491	22.255	37.3521	30.0464	34.9703	39.1823	22.2923	24.8215
Os02g0820700	blue	Similar to BS14b.	102.135	141.638	90.3563	52.6925	138.873	114.435	120.129	158.403	83.2123	77.1207
Os02g0821800	blue	Similar to Fibrillarin-2.	22.5279	41.0058	39.1654	23.1898	30.8737	54.1584	22.2407	25.0571	26.2766	21.2649
Os02g0821900	blue	Conserved hypothetical protein.	166.677	172.987	206.729	170.244	251.722	191.879	194.309	190.399	124.258	123.823
Os02g0822200	blue	Peptidase C12, ubiquitin carboxyl-terminal hydrolase 1 family protein.	67.8161	81.5055	81.0012	77.3276	87.2006	93.7437	108.197	50.2744	80.9272	66.9888
Os02g0822300	blue	Similar to RNA-binding protein Nova-1.	18.835	24.6968	13.7416	14.4815	10.5094	19.926	18.3007	15.3934	11.6184	12.2453
Os02g0822600	blue	Similar to 50S ribosomal protein L9.	16.2398	10.3185	10.1385	5.24308	14.6609	17.4136	9.22413	8.60908	6.3324	14.6642
Os02g0824400	blue	Conserved hypothetical protein.	462.935	403.468	471.238	423.341	514.272	574.632	468.189	383.62	317.084	406.714
Os02g0825650	blue	Hypothetical conserved gene.	99.3042	87.6547	69.4725	44.893	117.069	113.893	71.5967	94.1106	23.2326	28.9524
Os02g0826500	blue	ABC transporter-like domain containing protein.	175.773	203.034	202.673	138.094	193.313	196.986	211.713	151.694	172.116	147.165
Os02g0829100	blue	32-kDa subunit of replication protein A	428.491	438.721	325.068	262.662	473.148	409.687	448.33	321.246	246.847	253.696
Os02g0831300	blue	Armadillo-type fold domain containing protein.	28.6668	25.7127	23.3939	16.1226	14.3181	25.1907	18.4209	14.6545	13.5011	7.6403
Os03g0100010	blue	Conserved hypothetical protein.	16.4464	6.35893	2.77063	4.44541	11.3689	9.82199	11.611	2.37179	0.578497	3.1548
Os03g0105300	blue	Protein of unknown function DUF1677, Oryza sativa domain containing protein.	90.6342	68.9014	73.8689	41.6454	76.1635	98.9116	66.921	67.7657	56.8228	64.4991
Os03g0108600	blue	DEAD-box RNA helicase, Early chloroplast development under cold stress, Cold tolerance, Defence responses against biotic and abiotic stresses	13.1763	13.8423	14.6349	12.886	23.0314	20.7364	10.3476	9.06187	12.7313	10.3056
Os03g0109600	blue	Similar to Transcription factor homolog BTF3-like protein.	591.162	540.584	600.818	477.576	535.084	572.763	483.893	481.839	423.793	436.735
Os03g0110400	blue	Similar to nuclear matrix protein-related.	37.8078	48.7548	64.357	32.3828	57.4646	60.0924	38.2415	38.9354	32.4316	32.694
Os03g0110800	blue	DNA methyltransferase, Vegetative and reproductive development	42.717	40.0296	46.0765	27.4026	29.3737	44.5682	55.6721	32.1289	38.0873	19.9114
Os03g0111500	blue	Hypothetical conserved gene.	32.651	35.6886	42.1522	36.8358	42.1018	45.9925	41.2696	34.0194	39.6359	39.4295
Os03g0113100	blue	Similar to Thymidine kinase.	43.8542	32.1286	33.8828	22.9102	49.2257	46.9923	49.0574	25.7938	23.7573	22.9085
Os03g0113700	blue	Similar to Heat shock 70 kDa protein, mitochondrial precursor.	166.696	163.65	84.3811	48.886	163.595	151.466	149.647	192.455	96.6609	74.5872
Os03g0114200	blue	Nucleic acid-binding, OB-fold domain containing protein.	40.0509	34.2028	41.75	41.0898	38.2073	46.7624	35.0734	28.6274	34.4242	21.6995
Os03g0118200	blue	UAA transporter family protein.	1.79313	2.25864	0.738823	2.59146	6.90958	42.0529	0	0.778263	6.19315	11.4631
Os03g0118500	blue	Non-protein coding transcript.	18.7941	9.94005	5.88472	15.844	9.28222	14.6181	17.9545	8.90792	16.2007	7.63551
Os03g0118800	blue	Similar to Hydroxymethylglutaryl-CoA synthase.	14.4102	4.18571	22.8519	7.3463	25.4952	25.3833	8.92854	9.2653	8.72976	6.58532
Os03g0119900	blue	Similar to Histone H4.	850.346	700.005	492.509	473.122	698.003	808.06	666.195	677.116	387.665	435.933
Os03g0123200	blue	Nucleotide-binding, alpha-beta plait domain containing protein.	75.5154	61.7296	66.1079	59.6441	51.8882	60.1374	58.5145	39.002	52.7974	56.9704
Os03g0123100	blue	SUMO conjugating enzyme	630.235	672.523	775.846	662.323	859.554	742.73	710.675	647.172	411.248	476.124
Os03g0125300	blue	D111/G-patch domain containing protein.	51.9052	56.1085	45.5545	32.1735	51.4202	60.7281	43.9214	46.0141	37.6716	30.3418
Os03g0125900	blue	Conserved hypothetical protein.	3.7275	10.27	7.12674	0.004755	6.69404	9.27187	5.92554	12.8514	2.41795	3.42065
Os03g0127600	blue	Forkhead-associated domain containing protein.	15.2066	12.8451	9.69642	8.9379	10.6355	12.9081	6.62012	16.9706	7.51506	7.1202
Os03g0128200	blue	Similar to predicted protein.	2.59257	2.74308	5.16805	2.20077	3.03731	15.9674	5.61427	13.082	5.26959	2.25842
Os03g0128500	blue	DNA polymerase &delta; small subunit	154.183	168.102	89.8294	50.5404	134.512	227.203	89.184	78.7613	53.1349	57.1557
Os03g0129200	blue	Similar to predicted protein.	55.0731	48.7267	45.3067	25.3086	33.2157	46.8333	33.1782	36.3919	31.744	20.3869
Os03g0130400	blue	Adenylate kinase, subfamily protein.	46.8441	22.5565	27.6363	36.1765	26.904	55.4537	43.3374	40.1891	31.434	26.5994
Os03g0131200	blue	Catalase, Hydrogen peroxide-induced leaf cell death	34.2933	31.4489	48.772	12.4116	32.2505	19.3354	26.6655	30.5512	4.31991	2.76746
Os03g0136800	blue	Heat shock protein DnaJ, N-terminal domain containing protein.	30.5815	26.5882	21.1579	20.5366	15.3983	26.8072	24.6456	18.0176	14.4632	12.6165
Os03g0137500	blue	Voltage-dependent anion channel 6, Mitochondrial porin	157.583	174.09	154.332	114.186	146.375	128.193	163.928	97.008	131.714	146.065
Os03g0138700	blue	Peptide transporter	1.61128	0	5.74192	0	6.68438	18.9736	7.91637	3.64641	0.067715	0
Os03g0138100	blue	Similar to RNA recognition motif family protein, expressed.	19.1318	17.5067	14.5533	7.75795	14.8049	15.4891	17.217	13.6376	8.40191	7.2132
Os03g0143000	blue	Conserved hypothetical protein.	18.8248	14.5835	19.1813	6.66208	13.0775	19.5576	12.7102	13.303	12.7219	11.2768
Os03g0143300	blue	Similar to Cysteinyl-tRNA synthetase.	80.8447	94.8753	71.3558	53.8794	90.3396	103.685	92.6543	76.7168	86.7641	79.4007
Os03g0143400	blue	Similar to mitochondrial chaperonin-60 [Oryza sativa (japonica cultivar-group)].	157.463	158.157	93.7499	66.1547	148.542	181.326	142.335	126.993	123.062	108.307
Os03g0143600	blue	Similar to Inhibitor of growth protein 1. Splice isoform 2.	76.3905	66.0065	84.1375	48.8597	80.1799	85.9566	63.316	61.6341	46.6539	37.0328
Os03g0145800	blue	Ankyrin repeat containing protein.	79.0675	75.3768	74.0691	59.9331	94.3336	77.8422	56.957	71.0891	60.542	67.0931
Os03g0146300	blue	Similar to Cyclin-dependent kinases regulatory subunit.	366.946	349.338	338.641	273.166	370.182	405.487	324.738	276.311	252.753	379.146
Os03g0147900	blue	Peptidase S26A, signal peptidase I domain containing protein.	24.0419	23.3729	18.4044	11.8711	13.7999	24.1966	18.4525	27.8428	15.3045	13.685
Os03g0151500	blue	Conserved hypothetical protein.	6.20226	10.0826	3.76174	0.603179	12.3118	44.3356	7.0794	6.16146	0.595611	0.726814
Os03g0152600	blue	Conserved hypothetical protein.	26.6035	29.9297	21.2487	8.97382	29.1434	18.3344	35.0671	27.5186	18.3393	24.4134
Os03g0154000	blue	Aromatic-ring hydroxylase family protein.	342.302	159.527	222.35	157.678	346.283	227.721	99.2569	181.277	61.2101	56.5858
Os03g0156600	blue	Heavy metal-associated isoprenylated plant protein, Response to cold and drought stresses	0.364421	6.93251	0	0.405037	0	15.3955	8.04055	0.598139	0	2.68833
Os03g0160100	blue	Mitogen-activated protein kinase kinase kinase (MAPKKK), Disease resistance, Defense/stress response	13.2752	23.5077	16.0754	22.4014	8.96897	12.6726	25.6337	15.1261	12.5657	9.3349
Os03g0161000	blue	Conserved hypothetical protein.	22.8201	27.1248	24.5875	19.3644	36.6952	37.4495	23.0035	25.1183	9.0146	8.19934
Os03g0164700	blue	Carbohydrate/purine kinase domain containing protein.	4.87037	14.5497	9.18816	4.1849	11.7524	13.8684	12.1535	6.63315	11.4767	8.69316
Os03g0165266	blue	Chromatin remodeling factor 730, Sucrose non-fermenting 2 (Snf2) family protein, Salt and drought stress response, Response to M. oryzae infection	135.209	206.563	155.634	111.874	167.339	136.804	173.245	85.4267	110.899	95.7463
Os03g0166000	blue	Alba, DNA/RNA-binding protein family protein.	47.6509	48.6912	40.5229	37.3165	47.6361	55.6135	41.583	37.1029	44.1271	39.2063
Os03g0165900	blue	Tetratricopeptide-like helical domain containing protein.	369.954	382.893	529.39	214.922	426.95	641.94	328.663	391.884	12.4185	3.52324
Os03g0166800	blue	Carbon catabolite repressor 4, Exonuclease-endonuclease-phosphatase (EEP), mRNA deadenylation	23.8832	25.1104	19.2049	11.6996	19.6747	14.6591	23.4126	17.621	11.2908	14.249
Os03g0169100	blue	Ribulose-phosphate 3-epimerase, chloroplast precursor (EC 5.1.3.1) (Pentose-5-phosphate 3-epimerase) (PPE) (RPE) (R5P3E).	32.6316	31.9008	25.217	24.3011	27.6483	39.1195	28.5106	38.2656	10.3053	17.2815
Os03g0170300	blue	3-dehydroquinate synthase family protein.	21.1583	26.2692	16.8975	5.12974	25.6893	32.335	15.7237	15.6213	12.0942	22.9292
Os03g0180400	blue	20S proteasome alpha1 subunit	420.536	395.144	300.967	295.445	372.079	457.674	323.412	284.465	283.299	300.491
Os03g0182700	blue	Eukaryotic translation initiation factor 3 subunit 12 (eIF-3 p25) (eIF3k).	380.679	386.134	306.861	239.143	391.077	373.518	323.392	292.462	249.646	229.812
Os03g0184000	blue	Phytoene desaturase, Carotenoid biosynthesis	21.7081	27.5708	21.3387	17.9119	29.8856	19.5031	32.4194	24.4023	9.66737	7.89185
Os03g0184600	blue	Similar to Dihydroflavonol-4-reductase.	14.518	21.1633	24.0807	11.3494	14.587	16.2707	17.8745	20.7707	16.4713	10.7981
Os03g0185300	blue	Similar to Mitochondrial import inner membrane translocase subunit Tim17 family protein, expressed.	14.3049	18.7637	22.204	16.0725	11.9308	16.8112	17.5416	13.076	4.34126	14.4025
Os03g0186800	blue	Modifier of rudimentary, Modr family protein.	77.5209	64.8965	78.1123	64.6436	64.1029	64.0512	75.5883	66.9915	35.1517	36.0681
Os03g0195200	blue	Protein of unknown function DUF367 domain containing protein.	49.0063	68.9695	56.6837	42.2937	43.7656	81.4239	53.8787	51.6799	56.0489	62.4815
Os03g0198400	blue	Similar to Seryl-tRNA synthetase (EC 6.1.1.11) (Serine--tRNA ligase) (SerRS) (Fragment).	170.324	146.86	144.783	119.441	108.018	154.129	147.687	105.711	137.243	119.455
Os03g0201200	blue	Conserved hypothetical protein.	54.3365	75.6004	71.3407	38.9137	68.8055	67.1813	48.4248	43.2503	52.0544	44.8569
Os03g0203000	blue	Similar to somatic embryogenesis related protein.	62.0671	65.2528	68.0753	49.5484	47.7632	76.2889	45.0203	56.1443	36.3928	38.4574
Os03g0205150	blue	Hypothetical conserved gene.	57.8644	62.8436	85.1774	54.2281	62.3216	90.9015	55.9969	57.9368	58.5579	39.5563
Os03g0207900	blue	COMPASS-like complex component, Homolog of Arabidopsis RBL, Regulation of heading date	75.0743	80.4767	70.7038	68.8705	77.3908	94.0203	105.805	73.5029	79.4837	66.0123
Os03g0209400	blue	Vesicle transport protein, Regulation of protein export from ER in developing endosperm cells	141.884	112.524	178.277	146.776	192.743	192.432	191.692	128.414	67.8895	59.3164
Os03g0214100	blue	Replication protein A 70kDa subunit b	139.807	55.7224	19.7061	16.1468	45.1789	85.5248	100.708	2.85746	1.11564	12.7734
Os03g0221200	blue	Similar to Homocysteine S-methyltransferase 1 (EC 2.1.1.10) (S- methylmethionine:homocysteine methyltransferase 1) (SMM:Hcy S- methyltransferase 1) (ZmHMT-1).	464.571	613.184	1144.51	354.303	639.77	737.32	892.026	494.646	37.7056	20.5202
Os03g0224700	blue	Similar to HSP protein (Fragment).	16.4771	25.7654	21.5712	17.6262	16.1738	42.0745	36.8165	34.7895	17.798	13.8335
Os03g0227400	blue	Similar to glucan endo-1, 3-beta-glucosidase 7.	33.4058	25.0509	35.8424	26.8033	10.8063	12.5795	29.0054	18.0432	4.72151	8.07515
Os03g0228500	blue	Conserved hypothetical protein.	31.1785	20.2975	37.6648	16.5922	25.9038	20.4096	27.9336	23.6039	21.2897	26.0438
Os03g0229600	blue	Similar to Maf-like protein CV_0124.	45.0075	31.5231	35.8821	25.6079	49.6864	54.5368	37.0409	42.4423	34.2404	35.9145
Os03g0235100	blue	Similar to Pg4.	84.0474	53.0028	88.0033	61.0735	62.2988	82.6607	51.4124	43.0145	55.4858	44.5587
Os03g0237000	blue	Nonaspanin (TM9SF) family protein.	70.4387	45.5968	58.4438	62.8683	68.2961	55.2543	65.6405	50.451	35.705	33.2789
Os03g0239400	blue	Similar to Transcription factor HBP-1a(C14).	23.9718	33.7067	41.4337	21.4984	21.9725	17.7572	31.4833	25.6004	17.8641	14.1285
Os03g0240500	blue	Similar to Toc34-2 protein.	32.4067	44.9434	33.7577	24.5268	32.1537	41.6355	34.3297	25.2129	17.9397	25.7681
Os03g0240800	blue	Similar to AGL157Cp.	121.77	119.441	137.142	121.834	131.59	183.833	153.913	148.557	130.237	108.087
Os03g0241100	blue	Myb, DNA-binding domain containing protein.	18.4663	24.4144	21.5985	10.9911	19.8262	40.208	26.6537	24.7172	22.2599	19.3137
Os03g0242200	blue	Ras GTPase family protein.	12.6084	4.87805	11.7267	13.3481	12.4749	20.7806	19.3094	9.1495	15.8845	16.6834
Os03g0245100	blue	NAD(P)-binding domain containing protein.	7.97196	16.8724	9.16545	3.0799	11.3245	13.2812	13.0447	17.78	9.39964	7.22778
Os03g0243300	blue	26S proteasome 19S regulatory particle non-ATPase subunit 10, Blast disease resistance	466.509	438.901	435.03	388.917	520.511	583.965	428.45	338.38	312.722	337.359
Os03g0249300	blue	Nucleotide-sensitive chloride conductance regulator family protein.	158.446	160.98	172.605	111.655	107.653	111.801	117.732	121.968	80.7334	55.1159
Os03g0252800	blue	Pyridoxal phosphate-dependent transferase, major region, subdomain 1 domain containing protein.	26.4032	38.8919	43.6728	33.9956	38.6087	39.0014	47.4126	42.7709	22.3976	23.4444
Os03g0261500	blue	Heat shock protein DnaJ, N-terminal domain containing protein.	361.526	372.274	367.681	262.369	344.863	454.682	328.991	281.487	248.881	304.036
Os03g0262400	blue	Similar to Eukaryotic translation initiation factor 4E type 3 (eIF4E type 3) (eIF-4E type 3) (mRNA cap-binding protein type 3) (Novel cap-binding protein) (nCBP).	179.202	163.954	186.988	179.162	197.156	209.567	211.766	178.25	139.773	153.095
Os03g0263800	blue	S-ribonuclease binding protein, SBP1, pollen domain containing protein.	29.3213	27.783	38.9794	20.9955	46.0277	30.4598	32.9552	36.6441	30.3435	27.703
Os03g0266300	blue	17.9 kDa class I small heat shock protein, Heat tolerance	455.558	416.338	452.292	606.309	231.896	1219.25	946.609	892.115	482.716	668.681
Os03g0267000	blue	Small heat shock protein, Heavy metal resistance, Regulation of Cu tolerance, Regulation of bacterial leaf streak (BLS) and bacterial blight (BB) resistance	145.344	200.897	84.9044	2.84765	170.275	399.75	228.552	212.759	1.92346	1.47061
Os03g0267100	blue	Hypothetical protein.	4.83748	45.2835	30.5125	0.990986	24.0543	99.1092	65.4884	87.3752	1.25503	0.322252
Os03g0267700	blue	Adenine nucleotide translocator 1 domain containing protein.	24.6122	22.8031	22.2416	24.9522	24.6031	25.9925	31.3904	26.7014	17.9031	12.2245
Os03g0268100	blue	Similar to T-snare.	39.3531	50.9893	41.0597	31.0354	39.5941	54.2687	49.7527	51.3368	25.0154	28.9813
Os03g0269000	blue	Short chain alcohol dehydrogenase-like.	161.987	195.083	218.92	142.066	179.2	206.711	195.76	144.152	108.596	129.067
Os03g0277300	blue	Heat shock protein 70.	2.12496	10.0936	9.89138	11.5943	7.73238	41.6632	36.0033	27.6076	0.320589	1.12995
Os03g0276500	blue	Similar to Heat shock protein 70.	220.121	212.895	185.375	116.017	128.561	299.391	209.992	264.495	20.3288	16.9058
Os03g0276800	blue	Heat shock protein Hsp70 family protein.	660.595	678.72	484.814	469.869	206.047	262.677	321.675	222.289	366.97	280.005
Os03g0278300	blue	Similar to ALY protein.	36.428	44.9948	52.0395	38.7373	45.3327	39.6992	44.3076	37.1363	37.0332	37.6484
Os03g0279000	blue	Similar to Histone H2B.1.	320.954	175.432	255.907	140.648	300.174	300.633	153.909	219.236	132.597	155.79
Os03g0279200	blue	Similar to Histone H2A.	94.7372	82.0114	11.3635	3.17463	64.9494	27.7171	123.99	19.0037	0.258584	0
Os03g0279900	blue	Nitric oxide synthase-interacting domain containing protein.	48.9498	59.7801	51.357	29.7463	40.5181	60.3503	36.1594	51.3888	42.0633	45.5853
Os03g0283300	blue	Conserved hypothetical protein.	103.131	115.751	81.3678	65.6981	116.198	109.099	73.9793	90.9427	67.0895	88.2312
Os03g0283100	blue	Lambda class glutathione S-transferase, Maize In2-1 homologue, Detoxification of some chemical compounds	2001.79	2454.87	2452.38	1874.18	2468.43	2551.48	1648.82	1780.4	2067.52	1671.26
Os03g0283900	blue	Similar to Serine/threonine-protein kinase PBS1 (EC 2.7.1.37) (AvrPphB susceptible protein 1).	19.7604	35.6647	8.76996	13.5821	16.512	15.7458	13.1199	13.1867	2.42266	6.64393
Os03g0285900	blue	Similar to Splicing factor RSZ33.	160.429	189.129	180.586	108.544	210.326	154.346	167.344	178.729	149.763	137.613
Os03g0289200	blue	Similar to H/ACA ribonucleoprotein complex subunit 1-like protein (GCR 101 snRNP).	22.2894	24.7195	34.7025	33.8176	31.2643	33.061	33.2433	28.2006	15.201	8.0402
Os03g0292800	blue	Similar to Ran binding protein 1 homolog.	245.783	173.418	180.128	163.127	162.883	198.811	163.344	135.697	123.981	100.633
Os03g0294600	blue	Similar to Importin-beta1.	35.7548	29.6016	19.8426	24.103	14.3421	17.2563	21.1088	18.7958	13.0857	17.2382
Os03g0294650	blue	Hypothetical protein.	57.4522	48.5951	48.3563	24.9484	25.0993	31.3481	41.1612	40.0413	21.9131	14.6756
Os03g0296400	blue	Similar to Eukaryotic translation initiation factor 2 subunit 1 (Eukaryotic translation initiation factor 2 alpha subunit) (eIF-2-alpha) (EIF- 2alpha) (EIF-2A) (Fragment).	214.707	240.037	202.947	135.78	185.791	227.862	183.099	129.717	186.034	142.198
Os03g0296800	blue	Mitochondrial Fe transporter, Essential for plant growth and development, Fe homeostasis	7.12716	23.1307	19.4348	12.4292	10.2392	15.1033	10.8945	10.0902	9.15181	8.3626
Os03g0298800	blue	Similar to Spliceosomal protein.	298.081	270.501	344.493	223.588	268.514	304.895	227.951	237.73	209.571	221.888
Os03g0300300	blue	WD40 repeat-like domain containing protein.	23.1293	36.681	23.0307	18.3983	26.1663	19.2072	31.6193	17.3401	17.631	16.8757
Os03g0300600	blue	Similar to Chaperone protein dnaJ.	50.9555	27.4423	47.9208	66.7438	89.4643	114.49	39.5818	99.5869	6.77307	8.11726
Os03g0300700	blue	Retrotransposon gag protein family protein.	38.0952	31.7672	49.2532	37.4675	21.1965	43.4162	27.9678	16.8104	26.6093	28.922
Os03g0305700	blue	Similar to Peptide chain release factor 2 (Fragment).	25.5827	23.7136	31.8257	19.9066	26.4159	23.6862	31.5279	19.919	17.1819	22.5668
Os03g0308000	blue	ER-associated degradation (ERAD)-related E2 ubiquitin conjugating enzyme, Regulation of grain size and weight through the brassinosteroid signaling pathway	100.783	119.026	116.945	95.7788	148.36	112.234	147.797	120.738	90.9762	91.3744
Os03g0312600	blue	Similar to XPA-binding protein 1 (HUSSY-23).	178.087	156.857	172.117	150.102	143.514	154.564	154.684	155.035	71.5299	76.3824
Os03g0314200	blue	Cas1p-like family protein.	40.985	41.6023	44.5444	41.818	68.6923	55.0724	69.0135	35.9208	44.3436	44.4586
Os03g0318600	blue	TGA transcription factor, bZIP transcription factor, Defense response	15.2866	7.77767	14.6406	9.85294	16.2591	21.8203	18.9184	8.89955	6.2229	5.88952
Os03g0319300	blue	Calmodulin, Ca<sup>2+</sup> sensor, Ca<sup>2+</sup> signalling, Thermotolerance	705.609	535.697	755.316	618.406	572.009	586.952	714.809	508.988	376.456	434.736
Os03g0321000	blue	Similar to Steroid membrane binding protein-like.	68.5297	76.4041	56.4104	57.4905	70.3256	73.2359	62.5751	73.805	56.3291	58.1852
Os03g0321400	blue	Protein of unknown function DUF1692 domain containing protein.	63.2792	90.155	81.4622	67.2253	59.9132	117.96	139.318	77.2163	90.6545	80.6137
Os03g0321900	blue	Similar to tRNA-specific adenosine deaminase.	15.1281	22.159	21.4079	14.5797	19.4083	19.4722	9.52783	14.5639	17.8277	12.4135
Os03g0322600	blue	Conserved hypothetical protein.	25.1748	17.9117	24.9597	11.7464	34.1827	44.8218	19.169	11.2649	22.0426	24.9803
Os03g0323800	blue	Voltage-dependent anion channel 8, Mitochondrial porin	76.7195	76.4608	87.3352	54.0348	61.6683	69.2576	62.0821	48.2081	70.6526	64.5182
Os03g0324800	blue	Conserved hypothetical protein.	200.22	228.544	194.158	181.905	258.757	267.906	185.947	154.903	151.367	187.852
Os03g0330300	blue	Similar to cDNA clone:001-032-H02, full insert sequence (Fragment).	38.1684	38.7839	28.6375	22.351	37.3684	30.9513	30.8296	23.0979	16.9222	15.5299
Os03g0332600	blue	Non-protein coding transcript.	33.6748	36.5353	29.1104	35.7267	28.853	41.1687	26.4284	33.7663	34.7737	27.7895
Os03g0333300	blue	Similar to Eukaryotic translation initiation factor 2 beta subunit (eIF-2-beta) (P38).	322.832	372.692	389.424	241.046	319.324	365.992	315.031	281.52	276.029	324.454
Os03g0337700	blue	Protein of unknown function, ATP binding family protein.	17.6011	18.2979	8.53301	10.5031	27.4376	61.8714	17.8461	13.3502	21.8	29.143
Os03g0338000	blue	Similar to alanine--glyoxylate aminotransferase 2.	16.7224	16.1726	7.18702	7.48106	28.1551	46.972	8.91687	11.2625	13.5985	4.26026
Os03g0339100	blue	Similar to PRL1 protein.	105.711	97.9495	78.3338	62.0546	88.6565	112.875	82.8883	98.294	81.1635	90.7282
Os03g0343700	blue	Brix domain containing protein.	111.237	93.2177	109.406	63.3192	86.7577	96.2494	81.1721	68.2336	58.8456	51.544
Os03g0344100	blue	Similar to ASF/SF2-like pre-mRNA splicing factor SRP32'"'.	68.3532	81.8829	54.511	57.3708	69.7562	120.363	85.1727	59.9518	42.226	47.8302
Os03g0350100	blue	SAR DNA-binding protein-2.	212.176	217.701	198.606	115.117	226.855	234.049	164.875	114.553	148.813	166.507
Os03g0350300	blue	Similar to SAR DNA-binding protein-like protein.	179.186	205.171	189.206	135.001	158.378	138.078	151.565	120.994	126.617	123.716
Os03g0356470	blue	Hypothetical conserved gene.	28.8775	18.6196	19.0251	13.1023	21.0397	23.4122	21.9681	20.6933	15.525	20.4025
Os03g0359700	blue	Mo25-like domain containing protein.	99.1982	122.437	151.401	128.848	126.185	179.456	136.099	126.128	118.597	142.363
Os03g0360500	blue	Protein of unknown function DUF1077 family protein.	365.822	401.001	417.515	318.95	342.885	372.056	321.775	303.645	267.467	258.722
Os03g0363900	blue	Zinc finger, DHHC-type domain containing protein.	30.0426	32.1033	24.6961	27.8384	39.4811	36.3144	27.4552	25.9696	17.4928	17.045
Os03g0366200	blue	Calcium/calmodulin-binding serine/threonine protein kinase	8.18444	14.7992	16.3064	13.6191	7.99207	19.3271	14.8457	13.5284	5.77369	5.05697
Os03g0366000	blue	Similar to Chaperonin.	543.991	467.438	394.52	389.648	567.672	716.652	409.191	475.632	319.48	431.712
Os03g0370500	blue	Similar to H/ACA ribonucleoprotein complex subunit 4 (EC 5.4.99.-) (Nucleolar protein NAP57 homolog) (Nopp-140 associated protein of 57 kDa homolog) (AtNAP57).	29.8232	29.0558	28.7406	21.5344	21.347	19.2901	11.3792	20.2728	17.5483	10.3932
Os03g0372700	blue	Similar to low temperature viability protein.	40.6429	37.2188	31.5869	17.7086	34.8048	39.7612	28.4142	28.6653	30.5434	36.8482
Os03g0376600	blue	Similar to 29 kDa ribonucleoprotein, chloroplast precursor (RNA-binding protein cp29).	18.1482	11.6463	13.288	5.6459	17.0728	14.7974	11.423	16.6936	10.6969	8.75727
Os03g0381100	blue	Similar to Pseudouridylate synthase.	20.9662	13.061	8.59277	9.54001	16.6114	23.0482	10.9745	11.9551	19.204	10.8268
Os03g0385900	blue	Mitochondrial ribosomal protein S11 (Nuclear encoded).	83.6957	87.8607	100.159	66.0374	55.4339	96.5337	70.366	63.0157	68.8397	73.9133
Os03g0387100	blue	Proteasome alpha 2 subunit, Thermotolerance	412.453	386.406	399.804	297.285	417.33	448.871	434.397	351.694	260.498	268.007
Os03g0387900	blue	Conserved hypothetical protein.	106.81	96.488	148.641	65.7038	207.052	275.283	184.178	145.676	95.0438	98.6602
Os03g0388100	blue	ATPase, P-type, K/Mg/Cd/Cu/Zn/Na/Ca/Na/H-transporter domain containing protein.	44.3533	45.6681	49.4905	35.318	37.3002	50.9313	33.5402	35.9688	43.4605	37.9687
Os03g0390000	blue	Similar to Ribosomal protein s6 RPS6-2.	1527.45	1462.58	1450.15	1148.89	1654.6	1542.09	1195.47	1243.5	1083.69	1179.44
Os03g0392300	blue	Similar to GTP-binding protein-like.	116.807	108.445	131.665	122.257	124.011	135.126	101.238	109.427	100.599	80.4959
Os03g0395600	blue	Conserved hypothetical protein.	17.3771	23.8667	18.5402	17.0025	27.8622	27.4071	19.3229	15.8841	18.2577	13.2377
Os03g0397300	blue	Metallophosphoesterase domain containing protein.	19.1549	21.7564	23.8419	13.4115	20.9251	23.3428	21.8057	12.8227	19.8576	15.997
Os03g0397500	blue	WD40 repeat-like domain containing protein.	13.69	18.2132	18.9838	13.0285	19.5073	17.1782	18.2604	18.5439	17.1831	6.4036
Os03g0405000	blue	NAD(P)-binding domain containing protein.	28.8606	26.0496	25.3448	28.4685	27.5604	35.0085	29.9777	18.0098	20.9644	30.269
Os03g0410900	blue	Like-Sm ribonucleoprotein, core family protein.	418.995	489.298	367.949	299.062	454.642	426.315	364.546	422.06	328.62	323.914
Os03g0418800	blue	RNA recognition motif domain domain containing protein.	31.5241	24.7185	25.9209	23.7676	16.1475	24.1097	24.8844	15.4691	22.5421	15.7557
Os03g0421000	blue	Zinc finger, FYVE/PHD-type domain containing protein.	63.9746	62.2179	51.882	56.6632	73.7975	82.9028	64.2608	53.7501	34.1329	47.8238
Os03g0421250	blue	Hypothetical gene.	16.7121	24.2135	25.1671	15.1375	26.5054	31.3025	13.9567	28.2689	16.9316	13.2096
Os03g0421400	blue	Similar to band 7 family protein.	163.898	146.098	204.838	175.318	126.751	162.579	155.356	164.905	42.6906	43.7927
Os03g0425200	blue	Inosine/uridine-preferring nucleoside hydrolase domain containing protein.	122.874	105.786	117.853	126.076	150.406	125.715	154.688	102.226	121.329	112.361
Os03g0430400	blue	RING-type E3 ubiquitin ligase, Regulation of resistance to brown planthopper (BPH)	16.5158	19.633	9.31706	11.856	13.8373	9.78254	16.856	8.14564	13.7517	5.62119
Os03g0441500	blue	ABC transporter-like domain containing protein.	63.9892	63.2652	43.1811	36.3682	37.8661	44.324	45.8465	18.9284	35.1631	37.0371
Os03g0576400	blue	Similar to 26S proteasome non-ATPase regulatory subunit 11.	16.5992	18.9995	21.605	7.0363	16.5345	19.2774	12.3707	12.5525	8.67194	11.6633
Os03g0577100	blue	Nuf2 family protein.	63.5898	66.4245	33.5882	21.292	35.8756	60.6004	50.1877	18.2568	14.9031	15.117
Os03g0577000	blue	Similar to Ribosomal protein S3 (Fragment).	743.035	713.833	630.739	573.107	737.708	731.041	618.799	650.968	583.772	648.241
Os03g0583900	blue	Dicer-like protein, Component of RNA silencing machinery, Involved in endogenous dsRNA virus propagation	33.687	44.8783	45.9717	32.6176	35.2674	28.962	34.9224	24.9417	33.8475	30.6574
Os03g0594700	blue	Conserved hypothetical protein.	31.8263	36.3007	29.3795	15.2095	14.9472	40.8299	48.5655	12.143	13.1426	12.4064
Os03g0596900	blue	GTP-binding signal recognition particle SRP54, G-domain containing protein.	87.9963	82.233	76.6234	50.9954	90.6006	109.266	47.8565	58.0262	67.1396	63.1476
Os03g0608700	blue	Similar to 10A19I.15.	70.3319	52.0095	99.255	51.8159	149.56	105.431	111.286	78.8391	49.0373	38.8488
Os03g0617101	blue	Non-protein coding transcript.	14.4418	14.6963	15.4933	13.7805	10.225	31.7679	19.2889	17.2194	12.5152	14.3996
Os03g0618300	blue	Isopenicillin N synthase family protein.	287.439	306.404	426.381	243.021	286.564	319.353	211.447	293.52	19.0151	18.8819
Os03g0619400	blue	Chaperone, tailless complex polypeptide 1 domain containing protein.	157.859	178.491	89.942	51.9828	150.651	179.317	125.599	121.662	118.747	115.811
Os03g0625900	blue	WD40 repeat-like domain containing protein.	18.2541	15.5948	21.5205	8.09298	7.14095	15.1676	8.04534	8.75047	12.4722	7.0549
Os03g0626200	blue	Conserved hypothetical protein.	250.112	269.584	251.84	232.153	208.169	332.619	246.43	242.874	245.626	231.602
Os03g0633400	blue	Similar to Leucine Rich Repeat family protein, expressed.	13.1235	7.92708	8.72208	14.365	19.9628	10.2903	15.8904	9.1757	4.00119	6.70338
Os03g0639700	blue	Similar to protein recA.	72.4036	75.186	71.2774	37.7807	75.5335	70.6393	60.216	55.3758	59.7015	50.7443
Os03g0639800	blue	Component of the ESCRT (endosomal sorting complex required for transport)-III complex	33.3127	21.013	24.7334	36.8497	20.9912	45.1805	31.4714	34.5174	42.1864	26.0383
Os03g0640100	blue	Rice homolog of AtMSI1, Reproductive development	79.3711	110.844	90.583	52.1497	72.4547	80.2637	90.0452	63.569	66.3226	48.7966
Os03g0640400	blue	KxDL motif-containing protein, Component of HLH-bHLH protein complex, Control of leaf angle and grain size	206.661	190.359	202.892	162.666	192.291	263.619	184.957	191.062	214.287	180.482
Os03g0645100	blue	Similar to pyruvate dehydrogenase E1 component subunit beta.	41.9966	24.3929	25.9231	27.5452	16.6955	28.055	18.3686	22.3722	18.3445	19.6943
Os03g0655300	blue	CS domain domain containing protein.	140.4	167.561	115.865	101.977	226.465	236.943	115.744	84.9669	122.204	100.016
Os03g0656201	blue	Similar to chaperone protein dnaJ-related.	22.9934	17.4788	12.3938	7.61686	27.5521	39.1387	16.2749	14.1988	20.1701	24.6328
Os03g0666500	blue	Similar to Ras-related protein RHA1.	235.573	199.658	238.416	201.245	266.096	311.417	270.259	203.922	150.482	173.42
Os03g0668900	blue	Similar to acidic leucine-rich nuclear phosphoprotein 32 family member A.	44.6831	43.0506	39.0596	23.4425	29.9707	55.7339	34.4322	22.6858	26.1789	20.5346
Os03g0669000	blue	DEAD-box RNA helicase, Regulation of thermotolerant growth, rRNA homeostasis at high temperature	75.0886	74.7295	69.8173	45.4809	65.8704	100.708	59.4255	55.8075	46.5743	49.6673
Os03g0669100	blue	Similar to predicted protein.	429.899	375.172	333.067	310.649	365.332	408.533	286.028	161.364	243.567	264.126
Os03g0680200	blue	Ankyrin repeat domain containing protein.	77.9859	127.278	82.3817	11.5514	47.066	99.8566	91.7729	52.2805	12.3957	9.44454
Os03g0683700	blue	Conserved hypothetical protein.	27.8257	33.0193	27.1794	25.8709	40.1063	32.7651	23.2891	26.2285	28.1844	20.459
Os03g0684300	blue	Nucleic acid binding, OB-fold, tRNA/helicase-type domain containing protein.	44.9786	59.4136	52.6571	32.3821	45.7111	39.4429	57.0557	43.6322	40.9074	36.5836
Os03g0685300	blue	Class I glutamine amidotransferase, Regulation of grain quality, Carbon and nitrogen metabolism	61.0941	65.0892	80.392	58.9641	70.8947	92.7816	47.4751	64.8197	28.9632	11.1097
Os03g0685600	blue	WD40 repeat-like domain containing protein.	188.149	197.64	162.51	120.817	184.106	150.373	182.809	158.704	129.986	136.099
Os03g0695600	blue	Proteasome subunit beta type 2 (EC 3.4.25.1) (20S proteasome alpha subunit D) (20S proteasome subunit beta-4).	590.215	586.833	600.761	506.969	647.423	627.379	526.76	564.938	470.046	519.324
Os03g0698350	blue	Similar to ATATH9 (ABC2 homolog 9).	17.9034	18.0353	16.7026	11.3579	15.7209	10.3727	15.7285	5.69213	12.8082	9.16741
Os03g0698900	blue	Alkaline phytoceramidase family protein.	110.316	121.149	146.287	89.7953	141.868	95.608	146.425	94.8828	81.311	64.9556
Os03g0699200	blue	BRCT domain containing protein.	113.114	121.813	96.8909	89.3413	131.554	140.251	92.9137	100.446	88.6247	106.202
Os03g0699600	blue	Cyclin-like F-box domain containing protein.	18.294	31.6498	31.4836	13.7171	26.744	34.9741	12.2628	19.0096	21.3521	16.5908
Os03g0699400	blue	Silencing group B protein.	310.806	328.025	325.123	282.659	389.698	371.235	255.473	277.776	225.23	241.031
Os03g0701400	blue	Similar to Pentatricopeptide repeat protein PPR868-14.	10.7328	11.7185	5.67415	4.1591	4.48091	10.5302	8.64526	8.90751	2.99689	1.22084
Os03g0701550	blue	Non-protein coding transcript.	50.0052	42.3604	45.6362	35.8346	35.0596	60.8679	32.1101	45.8435	28.1749	35.5541
Os03g0701900	blue	Similar to Pinin/SDK/memA/ protein conserved region containing protein.	56.1672	50.2846	57.914	38.6388	60.0682	57.7579	39.9004	57.957	47.6036	44.2503
Os03g0702700	blue	Protein of unknown function DUF250 domain containing protein.	57.4514	56.391	37.4156	37.1035	52.7504	64.6291	67.9994	38.4638	53.2403	42.9195
Os03g0703000	blue	Beta-glucosidase 1	42.347	48.3125	39.7168	12.2535	26.3932	39.9556	17.5062	29.8686	10.0443	5.51727
Os03g0708400	blue	Protein of unknown function DUF1295 family protein.	25.9911	34.4758	36.7009	30.0594	48.0896	67.6628	32.0561	53.876	40.0882	20.4382
Os03g0710100	blue	Similar to Protein kinase domain containing protein, expressed.	57.8928	71.0499	50.1594	36.5611	69.7661	93.1691	61.9743	46.8191	37.9499	38.8101
Os03g0710800	blue	Member of the 14-3-3 protein family, Negative regulation of grain filling of inferior spikelets, Response to biotic and abiotic stress	407.728	442.002	590.976	377.901	558.372	616.157	393.748	352.674	145.006	120.349
Os03g0711300	blue	Serine/threonine protein kinase domain containing protein.	2.52949	13.5092	13.159	4.0606	6.73662	21.712	8.43263	5.88661	12.399	8.08579
Os03g0712400	blue	Similar to atypical receptor-like kinase MARK.	26.3814	32.8301	35.6136	16.5237	19.8939	36.3134	41.2263	21.1755	13.6997	5.51994
Os03g0717900	blue	Similar to ABRH7 (Fragment).	82.3618	80.6041	61.5017	80.0093	56.7678	67.94	90.291	80.7919	27.3115	19.8672
Os03g0718000	blue	Anthranilate synthase &beta;-subunit 2	66.8102	55.9803	54.5729	60.9295	51.6721	66.2875	65.1181	62.3383	65.559	57.7588
Os03g0719500	blue	Hypothetical conserved gene.	14.394	13.3866	6.52376	4.45286	12.8146	11.6359	10.0561	12.4455	6.28234	8.00051
Os03g0719900	blue	Similar to Peptide transporter 1.	42.5859	28.728	44.1793	37.7935	41.842	29.0608	30.0697	43.7183	29.2641	30.2288
Os03g0722400	blue	Chromatin remodeling factor, Genome-wide DNA methylation, Regulation of grain size, Regulation of BR signaling and homeostasis	32.6393	29.393	15.5626	15.7871	27.3896	36.5381	30.2467	20.7777	17.3828	10.5397
Os03g0724100	blue	Phosphatidylinositol transfer protein, Class III SEC14 protein	61.9854	62.9734	49.3898	79.9269	57.2179	112.326	44.2463	32.6861	48.8404	71.0696
Os03g0724600	blue	Conserved hypothetical protein.	4.37356	6.90526	7.27871	3.48965	9.45131	19.4935	3.07255	17.9668	7.25365	1.32681
Os03g0724500	blue	Conserved hypothetical protein.	189.269	178.187	185.462	183.797	226.327	363.561	262.506	276.514	135.31	105.526
Os03g0725000	blue	Mitochondrial ribosomal protein L6-1	277.822	372.593	284.858	288.506	312.607	326.914	309.395	286.139	259.19	258.041
Os03g0725400	blue	Similar to WD-repeat protein 5 (BMP2-induced 3-kb gene protein) (WD-repeat protein BIG-3).	53.5956	61.4144	64.2988	47.2976	52.0818	52.6031	47.9398	43.8402	50.1617	49.9101
Os03g0727800	blue	Cyclin-like F-box domain containing protein.	28.8838	30.1637	34.486	16.4757	7.78273	27.7127	35.9204	14.5609	14.045	9.29702
Os03g0726100	blue	&alpha;-tubulin	1936.77	1474.64	2003.31	1633.95	2366.26	1786.81	2403.98	1681.18	1202.8	1157.43
Os03g0731900	blue	4-hydroxy-3-methylbut-2-enyl diphosphate reductase, Regulation of early chloroplast development, Isoprenoids biosynthesis	23.8728	29.0597	27.5592	8.98593	28.25	57.8413	59.1793	39.6545	25.5846	20.5916
Os03g0734700	blue	Mitochondrial substrate carrier family protein.	33.6423	42.5655	33.3976	27.0075	49.0481	52.627	44.6287	46.4601	29.5805	22.6917
Os03g0736000	blue	Similar to NOT2/NOT3/NOT5 family protein, expressed.	66.575	51.8737	56.7185	40.7825	37.7636	38.0558	52.5493	38.3859	52.9493	45.8343
Os03g0740600	blue	Similar to Deoxyhypusine synthase (EC 2.5.1.46).	28.4254	23.7943	19.3482	18.2825	23.8312	31.4206	28.1331	32.0661	19.6641	21.8505
Os03g0743400	blue	Similar to H2A protein.	845.185	943.493	1086.29	696.185	776.732	920.492	889.834	636.685	525.331	523.455
Os03g0744700	blue	Conserved hypothetical protein.	47.1587	35.6607	23.3268	26.131	28.3279	19.1894	40.4831	35.1955	23.7429	13.9737
Os03g0746800	blue	WD-40 repeat containing protein.	62.3745	70.5206	60.5243	24.0274	59.2622	49.9676	46.8918	49.5116	49.243	55.6689
Os03g0748900	blue	Aldo/keto reductase domain containing protein.	24.7813	20.5707	19.847	11.5968	20.934	27.041	34.8394	15.5112	8.40833	9.90113
Os03g0753500	blue	Protein of unknown function DUF1618 domain containing protein.	207.165	205.845	194.154	158.079	254.509	223.684	217.753	182.564	154.92	166.315
Os03g0756400	blue	Protein of unknown function, transmembrane-40 domain containing protein.	120.069	142.952	147.869	114.612	164.159	133.819	151.113	151.896	144.111	129.879
Os03g0756700	blue	Hypothetical conserved gene.	13.1662	6.95807	8.29175	4.43565	9.8117	11.8073	12.503	5.71485	5.30814	3.95569
Os03g0760700	blue	Similar to Aspartate-semialdehyde dehydrogenase (EC 1.2.1.11) (Fragment).	48.1826	50.4984	44.0928	19.5495	27.7531	35.8553	23.5834	33.0243	32.6087	26.6279
Os03g0762500	blue	Conserved hypothetical protein.	0.925121	14.3835	8.87735	1.49157	0.278289	4.99425	3.73192	5.55152	0.941117	1.54353
Os03g0765000	blue	Similar to Serine/threonine-protein kinase 12 (EC 2.7.1.37) (Aurora-B) (Fragment).	28.6841	35.2644	28.869	17.491	31.0182	29.9485	24.6427	18.6809	24.9396	23.2311
Os03g0774200	blue	Similar to NADH-ubiquinone oxidoreductase subunit 8 (EC 1.6.5.3).	138.029	125.002	162.021	124.715	158.875	158.602	148.083	119.115	135.406	144.344
Os03g0778000	blue	Calmodulin binding protein-like family protein.	4.37251	5.20318	12.173	2.92173	8.49574	17.8708	8.34191	9.60178	4.54217	6.00064
Os03g0780400	blue	Actin depolymerizing factor, Actin-binding protein, Abiotic stress response	2386.03	2613.39	2970	1885.27	2245.8	2240	2811.61	1533.72	1414.16	1477.25
Os03g0780600	blue	Tubulin beta-1 chain (Beta-1 tubulin).	292.242	283.34	244.043	246.487	281.468	185.611	240.1	214.95	127.913	143.363
Os03g0781700	blue	Reticulon family protein.	192.102	162.4	131.112	100.931	183.355	180.701	155.009	129.358	124.258	123.727
Os03g0783000	blue	Similar to Actin-related protein 7.	80.0103	59.9808	83.761	73.2634	63.5405	68.2584	66.1107	67.3218	40.771	49.0086
Os03g0783800	blue	Protein of unknown function DUF295 family protein.	28.6049	33.6049	32.5965	19.7498	16.2205	24.2696	29.6608	20.4796	26.4008	25.8817
Os03g0784300	blue	Similar to predicted protein.	20.6219	20.4806	23.8326	18.7022	27.0645	34.998	18.5052	14.8444	25.6722	21.2495
Os03g0786800	blue	Cullin 4	16.5426	22.126	22.6164	15.1042	17.0255	35.597	19.2542	14.1718	21.605	18.9166
Os03g0787150	blue	Hypothetical gene.	7.17992	18.7452	30.0685	1.65511	14.0152	19.7681	7.3607	5.10955	0	0
Os03g0792600	blue	Replication factor C subunit 5, DNA replication and repair, Regulation of cell proliferation	291.752	329.659	222.663	135.965	318.467	276.492	256.747	202.848	116.113	144.379
Os03g0793500	blue	Casein kinase I, Photoperiodic control of flowering time, Long-day repression	11.9295	16.5235	9.92675	13.4697	23.7149	28.6939	14.4735	20.6211	12.9286	16.4899
Os03g0795500	blue	Thioredoxin, core domain containing protein.	322.651	354.162	353.648	290	345.041	381.107	291.602	262.61	224.483	226.503
Os03g0797700	blue	rRNA-processing protein EFG1 domain containing protein.	160.591	173.596	208.011	121.036	139.828	208.771	155.978	113.305	118.069	132.016
Os03g0800400	blue	Protein of unknown function DUF1618 domain containing protein.	64.2672	62.3092	80.0636	11.4127	89.5073	74.2196	36.4791	80.3592	3.83147	4.85801
Os03g0802800	blue	Conserved hypothetical protein.	6.30161	13.6097	7.05655	13.8853	13.2035	23.2441	10.4961	10.4154	11.6823	13.1428
Os03g0803000	blue	Synaptobrevin domain containing protein.	497.475	514.705	501.481	443.446	476.295	407.887	480.208	415.162	374.654	360.694
Os03g0804800	blue	Similar to Cct8-prov protein.	190.946	202.23	138.364	90.2921	205.074	205.769	148.437	141.923	132.927	137.476
Os03g0807200	blue	DUF1639 domain containing protein, Positive regulation of ABA responses in seed germination, Tolerance to drought stress, ABA-induced antioxidant defense	68.1245	71.1401	74.6911	58.3727	47.0908	68.2705	70.267	51.5127	42.4394	38.6928
Os03g0809400	blue	Dentin sialophosphoprotein	23.5514	29.9457	20.1407	20.4539	27.6907	25.9707	17.8638	11.6215	12.9709	16.5703
Os03g0809900	blue	Core subunit of exon junction complex (EJC), Embryonic organogenesis and development	27.2515	41.8428	65.8765	4.52567	59.8981	57.1788	44.4727	37.8442	20.5963	36.3114
Os03g0811200	blue	BRCT domain containing protein.	16.6338	18.645	15.9908	6.95779	10.7425	18.3983	25.6704	9.18173	11.9661	8.17184
Os03g0811600	blue	Similar to Peptidyl prolyl isomerase H.	101.255	78.26	91.8399	84.5548	98.4074	76.6533	62.3423	88.6963	46.3573	52.0052
Os03g0811900	blue	Similar to ADP-ribosylation factor.	314.935	345.884	270.681	280.726	335.176	324.12	318.017	324.453	269.896	244.819
Os03g0812500	blue	Non-protein coding transcript.	5.63044	4.56618	5.60013	3.64529	1.76606	15.5593	14.6684	2.68314	0.65483	0.955793
Os03g0812200	blue	Zinc finger, RING/FYVE/PHD-type domain containing protein.	55.7491	28.0907	67.7447	40.5459	70.3806	52.0318	43.8516	54.3298	39.3776	31.8616
Os03g0815200	blue	Similar to Methylenetetrahydrofolate reductase (EC 1.5.1.20).	194.613	129.86	154.466	132.998	200.652	188.081	208.863	146.238	150.582	126.974
Os03g0820100	blue	Similar to Auxin-resistance protein AXR1.	281.616	284.149	232.661	193.995	316.396	286.592	243.801	205.849	215.793	162.488
Os03g0820900	blue	Cellular retinaldehyde-binding/triple function, C-terminal domain containing protein.	33.4437	33.9934	42.6904	27.997	39.6691	37.7259	34.6613	33.2987	31.8515	37.9888
Os03g0821275	blue	Non-protein coding transcript.	9.1144	6.28308	22.5293	3.94191	14.5501	11.9077	4.8845	11.9104	7.74885	9.24489
Os03g0821100	blue	Similar to Non-cell-autonomous heat shock cognate protein 70.	282.223	307.476	227.297	169.178	245.353	281.172	273.485	257.962	296.53	245.495
Os03g0821800	blue	Glycosyl transferase, family 2 domain containing protein.	91.3283	88.8586	92.5614	91.3785	71.2929	92.6338	108.311	87.3265	58.5337	61.6245
Os03g0826400	blue	Nucleotide-binding, alpha-beta plait domain containing protein.	38.8144	20.9616	39.1752	21.5114	23.5141	29.566	26.5285	22.8597	15.8357	21.0078
Os03g0826700	blue	SAM (and some other nucleotide) binding motif domain containing protein.	137.407	110.355	127.267	114.474	130.286	128.81	111.305	115.33	89.5529	73.2082
Os03g0831200	blue	GATA transcription factor, Zinc finger transcription factor, Regulation of chlorophyll content and senescence	51.8044	53.2629	27.5639	23.3055	37.9416	49.4647	60.8771	34.1008	19.9016	20.6909
Os03g0831100	blue	Armadillo-like helical domain containing protein.	151.995	143.784	121.719	88.8267	106.912	136.743	110.617	111.17	108.306	106.824
Os03g0831900	blue	Zinc finger, U1-type domain containing protein.	79.3367	93.8977	113.118	85.3506	97.781	122.819	83.7111	82.756	78.6408	81.2509
Os03g0832900	blue	Similar to DNAJ-like protein (Fragment).	49.542	54.9685	53.7893	23.3651	43.8193	59.8225	50.1932	44.7542	35.7672	33.81
Os03g0833700	blue	RNA 3'-terminal phosphate cyclase family protein.	134.634	150.8	139.3	99.7895	116.109	106.363	108.789	111.328	123.07	92.6429
Os03g0834000	blue	Flap endonuclease-1, DNA replication and repair, Cell proliferation	37.6523	66.974	88.6181	33.8757	38.9198	61.3006	36.5148	53.2522	47.2246	42.2995
Os03g0836500	blue	Conserved hypothetical protein.	55.1957	58.1354	41.6915	36.7124	34.0748	67.2645	51.8702	54.3548	30.4925	29.9347
Os03g0839000	blue	Zinc finger, RING/FYVE/PHD-type domain containing protein.	102.104	111.606	125.586	91.7979	149.937	154.78	132.204	99.5046	118.344	93.2235
Os03g0840800	blue	Similar to Phospholipase D.	0.129812	0.375069	11.1903	0.5258	10.66	13.2903	5.0204	2.64405	0.243979	2.40107
Os03g0843200	blue	Protein of unknown function DUF901 family protein.	16.3431	13.72	14.5274	5.86134	18.5086	20.3317	12.6765	14.0733	12.528	20.6347
Os03g0844450	blue	Similar to 3' exoribonuclease family domain 1-containing protein.	49.6148	34.9331	40.2801	33.0799	42.1994	48.9629	32.8395	36.9242	23.195	21.1586
Os03g0846400	blue	Peptidase, trypsin-like serine and cysteine domain containing protein.	73.8296	68.9333	60.2461	24.7796	68.4139	87.2263	70.8776	51.7529	63.993	58.1191
Os03g0848300	blue	Similar to Actin-related protein 2/3 complex subunit 4 (ARP2/3 complex 20 kDa subunit) (p20-ARC).	236.737	240.753	219.186	173.87	243.532	190.288	224.273	169.857	189.007	188.371
Os03g0850100	blue	NLI interacting factor domain containing protein.	10.6882	15.1948	11.0711	9.16542	13.6578	12.5013	5.41665	15.7217	8.90367	5.00524
Os03g0850600	blue	Similar to Integral membrane protein.	21.5547	25.3373	8.32501	7.71762	16.7942	28.9741	9.41965	18.3937	12.6514	6.82168
Os03g0852500	blue	Similar to NIR3.	121.44	137.294	135.584	84.2956	109.433	105.58	86.6754	93.5072	91.5838	79.3075
Os03g0853800	blue	Protein of unknown function DUF1301 family protein.	207.089	182.597	171.43	138.407	257.517	200.213	179.541	168.495	164.775	174.602
Os03g0854200	blue	Exoribonuclease domain containing protein.	67.4448	102.951	89.8894	56.8179	52.1636	68.5706	65.9047	56.4881	37.2767	49.634
Os03g0854300	blue	Nucleotide-binding, alpha-beta plait domain containing protein.	14.3431	19.2564	20.0563	11.9372	12.6268	10.871	10.2497	6.73653	16.5798	14.3512
Os03g0860000	blue	ASCH domain domain containing protein.	28.2079	22.639	29.9379	21.7069	14.4123	31.5148	22.6904	10.7822	21.0533	23.1996
Os03g0861800	blue	Cyclin-like F-box domain containing protein.	116.699	124.584	116.375	76.4117	109.836	83.4027	100.789	96.5543	113.305	106.024
Os04g0103200	blue	Proteasome component region PCI domain containing protein.	185.394	183.148	150.329	115.036	147.103	157.304	152.204	113.38	113.792	107.685
Os04g0105000	blue	Zinc finger, CCCH-type domain containing protein.	42.8356	42.9429	29.3408	27.4721	37.5519	32.5204	38.5965	37.8262	23.5796	20.8038
Os04g0107900	blue	Similar to Heat shock protein 82.	18.365	4.2145	10.1878	0	5.20515	70.7459	38.4557	2.67365	0	0
Os04g0108101	blue	Hypothetical protein.	8.69321	3.65579	8.77475	0	2.50413	37.4314	17.1771	1.22187	0	0
Os04g0115400	blue	D111/G-patch domain containing protein.	36.3011	36.957	38.5252	25.5245	50.0538	64.0932	38.9419	28.9159	28.4897	22.8872
Os04g0117900	blue	Amidase family protein.	13.4569	11.4535	9.2834	5.51032	15.1143	12.8648	5.22199	6.48597	4.47688	1.70736
Os04g0118900	blue	Similar to Arginine/serine-rich splicing factor 1 variant 2.	215.024	180.814	175.286	84.7619	234.852	222.368	232.021	183.647	73.5665	92.908
Os04g0129300	blue	YT521-B-like protein family protein.	28.5553	35.1608	27.2728	18.9837	20.5604	36.1962	35.1498	18.832	21.4611	17.7124
Os04g0129400	blue	Non-protein coding transcript.	15.0401	18.8437	24.9698	13.7409	21.0947	18.5315	23.1516	26.3891	12.3639	10.7286
Os04g0129500	blue	Gelsolin region domain containing protein.	21.2418	25.7413	32.6953	19.9803	22.259	26.7045	23.0896	16.8587	28.4444	15.3981
Os04g0136700	blue	Cystathionine beta-synthase, core domain containing protein.	115.366	146.275	72.0681	53.4272	142.318	325.521	94.8308	81.6633	16.5725	11.7401
Os04g0136900	blue	Similar to OSIGBa0147B06.6 protein.	35.8188	40.9747	44.7273	25.8001	46.4299	40.6249	41.974	37.7542	31.353	22.8388
Os04g0165400	blue	Hrf1 family protein.	96.4243	90.5092	127.637	70.6939	121.916	115.314	106.326	105.93	69.2616	43.5012
Os04g0170500	blue	Zinc finger, CCHC-type domain containing protein.	12.1509	20.6409	24.4712	13.4108	15.0496	19.8238	16.7038	16.5599	13.5086	14.5746
Os04g0181100	blue	HR-like lesion-inducer family protein.	207.246	235.432	208.287	169.853	236.416	257.079	230.427	203.523	134.513	142.307
Os04g0185100	blue	DNA replication factor CDT1-like domain containing protein.	32.0218	36.9345	16.4463	16.8103	23.8457	42.4638	28.9661	15.462	8.58136	10.355
Os04g0201200	blue	Hypothetical conserved gene.	17.399	19.3965	14.6698	6.08781	13.9252	16.2875	9.53511	7.53977	10.4151	5.87419
Os04g0223300	blue	Similar to Peroxisome type ascorbate peroxidase.	1.05567	0	1.81086	1.39457	3.11803	17.6417	0	0	0	0
Os04g0243400	blue	Myb/SANT-like domain domain containing protein.	21.1495	14.1841	18.394	14.7567	19.6307	15.1847	15.1775	6.5843	18.8239	9.4792
Os04g0244400	blue	Thioredoxin fold domain containing protein.	182.404	205.035	209.093	157.366	183.977	277.414	201.776	203.31	154.228	110.306
Os04g0244500	blue	Protein of unknown function DUF171 family protein.	273.114	230.243	209.611	209.188	277.997	295.537	280.347	188.603	217.243	149.696
Os04g0253000	blue	Histone H1, Tolerance to cold and heat stress	151.547	136.423	20.6101	8.98179	252.216	509.817	62.652	102.848	0.261468	1.75401
Os04g0254000	blue	Similar to Dihydrodipicolinate synthase 1, chloroplast precursor (EC 4.2.1.52) (DHDPS 1).	26.0702	39.8951	37.3178	32.5616	42.3326	38.8813	32.7291	39.4721	28.7619	22.0143
Os04g0270200	blue	Uncharacterised protein family UPF0172 domain containing protein.	102.933	116.299	134.458	97.1498	75.1312	152.587	119.873	92.0973	85.5475	89.0097
Os04g0274400	blue	Similar to OSIGBa0138E08-OSIGBa0161L23.9 protein.	30.3067	33.3172	28.0209	21.5161	31.8355	44.0178	35.221	35.3027	16.9467	20.7667
Os04g0283900	blue	Similar to OSIGBa0097I11.6 protein.	9.88587	9.973	6.4843	11.3888	10.1147	19.2554	6.97305	6.70737	4.02177	3.37349
Os04g0303950	blue	Similar to OSIGBa0092O07.3 protein.	20.564	19.1463	23.1842	12.2648	21.6707	28.1285	20.6303	18.7885	15.5426	12.8684
Os04g0321600	blue	Peptidase M24 family protein.	28.4911	24.1172	23.0654	14.4561	22.7313	20.1855	22.9705	14.9377	18.2406	12.5224
Os04g0326300	blue	Hypothetical conserved gene.	8.18679	6.21029	5.3223	5.27786	2.91963	13.0744	14.9309	10.2229	2.55539	4.77831
Os04g0339400	blue	Aldo/keto reductase family protein.	68.9831	36.3376	116.196	0.31866	46.3361	117.299	59.2064	42.4575	0.29033	0.154392
Os04g0348000	blue	Similar to OSIGBa0130K07.6 protein.	10.5439	21.4034	9.79168	4.51203	12.7793	15.7057	3.94541	9.96767	5.67825	5.32122
Os04g0348100	blue	Similar to OSIGBa0130K07.7 protein.	53.6669	50.5464	45.6363	27.6559	28.5205	58.7386	36.6326	32.2464	32.8045	29.3314
Os04g0348300	blue	Similar to OSIGBa0130K07.8 protein.	12.2899	9.77975	14.8812	7.69964	12.9668	21.5248	10.9537	15.6317	10.3639	6.32357
Os04g0352400	blue	FK506-binding protein, Peptidyl-prolyl cis/trans isomerase, Chilling tolerance	60.5751	132.825	108.019	60.0216	102.231	240.235	155.422	206.162	25.0955	15.4185
Os04g0370600	blue	Leucine-rich repeat, cysteine-containing subtype domain containing protein.	85.6179	85.4508	87.1651	59.8529	85.0087	114.571	62.2443	79.0088	51.9744	52.9788
Os04g0376100	blue	Mitochondrial import inner membrane translocase, subunit Tim17/22 family protein.	41.7567	31.5307	27.0231	27.4423	42.977	49.9942	37.2046	41.7896	27.4741	23.7798
Os04g0377932	blue	Similar to Gonidia forming protein GlsA.	27.5404	26.8234	37.8085	19.296	18.4879	20.9716	24.8913	24.4338	12.4471	14.3032
Os04g0376500	blue	Eukaryotic translation initiation factor 3 subunit h, Regulation of plant growth and pollen development at translational level	460.941	506.78	489.309	334.123	464.27	459.629	416.719	313.275	344.174	347.319
Os04g0378200	blue	Sterile alpha motif SAM domain containing protein.	26.7851	32.822	34.1013	25.5204	25.823	23.7819	23.446	14.4189	18.2164	14.613
Os04g0379300	blue	Methyltransferase type 11 domain containing protein.	15.2148	20.3739	16.7352	10.1567	10.1862	18.1033	14.9392	10.7455	10.6799	10.8822
Os04g0379800	blue	Conserved hypothetical protein.	35.2445	39.9088	26.5023	8.53371	32.8343	30.3713	22.9924	16.4503	6.61976	12.3991
Os04g0382100	blue	SWIB/MDM2 domain containing protein.	24.3902	34.3193	17.7913	15.9388	15.1684	16.0401	26.7567	20.4807	10.8203	8.91118
Os04g0384200	blue	Conserved hypothetical protein.	45.2664	51.5092	49.6623	39.0289	41.7203	50.1051	54.8438	42.3249	32.2335	41.3448
Os04g0388601	blue	Conserved hypothetical protein.	9.22275	18.2905	7.42997	9.17417	9.67412	15.0195	14.0279	15.1165	10.0731	9.66678
Os04g0391900	blue	Similar to OSIGBa0145N07.5 protein.	17.8084	34.0012	24.7053	29.4205	26.0166	17.7771	26.7888	15.0266	21.5764	14.212
Os04g0393300	blue	Membrane-anchored ubiquitin-fold protein, HCG-1 domain containing protein.	29.9484	32.3382	27.4892	17.5928	24.9523	32.4835	27.8086	33.9585	20.655	9.2274
Os04g0394300	blue	Similar to H0718E12.5 protein.	16.3705	18.353	12.0255	13.5132	17.1345	21.5461	18.0978	12.79	8.11696	9.24968
Os04g0394200	blue	Similar to 2-oxoglutarate dehydrogenase E2 subunit.	550.389	562.051	590.763	373.483	459.38	431.331	470.072	401.82	449.036	399.22
Os04g0395700	blue	Conserved hypothetical protein.	69.9477	55.4582	34.6827	34.0213	29.8349	52.7879	41.8802	42.0034	29.479	34.4925
Os04g0397700	blue	Similar to DNA binding.	118.505	139.59	136.002	102.752	147.098	142.531	110.966	147.905	111.769	96.6899
Os04g0397601	blue	Non-protein coding transcript.	111.004	149.091	130.914	96.9014	157.358	121.19	121.248	136.517	116.566	104.281
Os04g0402100	blue	Similar to Calnexin (Fragment).	473.738	501.827	564.742	453.118	472.27	483.113	435.483	394.711	452.514	387.422
Os04g0403500	blue	NAD(P)-binding domain containing protein.	40.3727	44.7007	42.4758	39.0919	54.4097	47.684	38.6471	30.1307	36.6117	32.4865
Os04g0405100	blue	Similar to H0502B11.8 protein.	41.4686	44.9263	20.7374	17.6297	27.2109	40.6527	38.8636	23.8762	25.5272	31.4913
Os04g0416000	blue	Protein of unknown function DUF1279 domain containing protein.	10.4078	19.8009	16.6732	11.6563	11.3651	18.0142	15.8124	9.9273	9.53018	10.3653
Os04g0419600	blue	Histone H3.	43.4586	12.1498	8.9941	3.31438	34.7796	47.4222	15.0059	10.3845	0.160789	1.64048
Os04g0428900	blue	Similar to CSN8.	162.472	160.564	180.806	135.405	159.715	191.849	131.027	136.33	122.152	141.697
Os04g0429100	blue	Histone H3 lysine 36-specific methyltransferase, Control of flowering time	32.7825	31.1958	26.3175	18.3367	24.4729	21.2877	30.4336	33.868	23.1954	28.7316
Os04g0429200	blue	Peptidase C19, ubiquitin carboxyl-terminal hydrolase 2 family protein.	24.158	26.5109	34.3723	17.9392	20.1062	39.0015	31.2108	24.8344	25.8877	24.2087
Os04g0431200	blue	Similar to OSIGBa0160I14.7 protein.	78.5773	58.4965	68.62	49.0569	70.7193	98.98	57.6852	77.4932	57.413	65.5795
Os04g0432500	blue	Similar to Protein disulfide isomerase.	41.0829	33.1256	43.4602	45.763	42.5092	52.631	47.673	36.6726	43.8028	40.7356
Os04g0434300	blue	MiaB-like tRNA modifying enzyme, archaeal-type domain containing protein.	33.0621	36.9442	28.2607	8.8388	33.0988	29.4603	27.694	16.7828	17.6734	17.6791
Os04g0436100	blue	Acyl-CoA thioesterase, Target of miR1432, Regulation of fatty acid metabolism, Grain filling	82.2369	90.8511	78.331	52.0199	75.4418	87.5091	54.1376	89.1632	47.608	40.6324
Os04g0444600	blue	26S proteasome 19S regulatory particle non-ATPase subunit 6	181.824	227.458	199.913	127.489	202.728	203.179	168.347	150.673	154.806	138.247
Os04g0445100	blue	Similar to 22.7 kDa class IV heat shock protein precursor.	9.53976	25.1916	57.1992	6.20495	3.20414	229.24	57.1694	150.389	1.7146	2.80151
Os04g0444900	blue	Similar to Alfin-1.	86.8777	80.8097	65.9948	64.8026	80.5864	76.3272	79.7699	65.8764	62.4333	61.0873
Os04g0445400	blue	Similar to OSIGBa0140O07.6 protein.	31.2994	38.89	46.2738	30.7897	26.8919	33.3998	45.1796	26.4534	21.2355	19.4243
Os04g0445800	blue	Like-Sm ribonucleoprotein, core domain containing protein.	84.1186	92.4991	99.3099	62.2158	114.675	83.6897	100.646	69.062	54.3125	52.6423
Os04g0446300	blue	Microsomal signal peptidase 25 kDa subunit family protein.	197.051	234.118	216.944	165.949	216.369	185.425	194.147	231.237	183.053	187.33
Os04g0446500	blue	Similar to OSIGBa0140O07.15 protein.	226.73	212.54	204.341	139.592	208.475	232.154	166.3	134.566	158.724	154.812
Os04g0448200	blue	Similar to OSIGBa0152K17.9 protein.	8.89107	16.8655	11.737	6.61071	15.3434	14.6123	14.4034	8.23748	12.4552	8.56613
Os04g0450800	blue	H3.2-type histone H3 protein, Salt stress response	827.798	726.182	694.487	537.617	927.862	1012.77	749.339	962.475	598.452	575.911
Os04g0452500	blue	Transverse filament (TF) protein, Homolog of Arabidopsis ZYP1, Central element of the synaptonemal complex, Regulation of the number of crossovers during meiosis	17.5743	25.3695	16.9639	11.6841	16.8267	37.4504	23.0607	14.5252	11.0513	21.0476
Os04g0465000	blue	Sterile alpha motif SAM domain containing protein.	54.9091	51.3614	56.4093	32.9301	50.9133	42.78	42.2369	55.0671	42.014	42.6603
Os04g0471300	blue	Similar to H0418A01.6 protein.	78.9531	52.8331	88.0275	36.0143	101.876	76.0226	88.4908	61.4979	36.4943	46.7044
Os04g0471400	blue	Similar to H0418A01.7 protein.	3.74902	16.2962	11.7283	5.84357	7.59817	14.712	14.1742	8.89915	7.21812	5.03639
Os04g0476400	blue	Similar to OSIGBa0106G07.13 protein.	75.3243	73.1503	74.6095	53.1381	70.6604	84.2779	55.5338	64.8456	43.8417	38.6231
Os04g0478000	blue	Protein of unknown function DUF3778 domain containing protein.	5.47916	15.3429	2.1184	8.21773	11.1422	14.9793	14.475	7.72839	7.84707	7.46105
Os04g0479000	blue	Similar to OSIGBa0116M22.9 protein.	45.4257	41.2951	34.4524	19.6237	26.9703	48.5105	38.9458	22.582	18.1753	10.2726
Os04g0479300	blue	Similar to OSIGBa0116M22.12 protein.	26.4036	39.8847	32.6881	26.9695	36.4485	42.8515	30.9508	29.8006	28.2448	30.6931
Os04g0480400	blue	Similar to OSIGBa0158F13.7 protein.	59.1087	48.4573	41.8343	27.409	49.5161	65.3174	51.7511	40.5527	33.7164	46.2269
Os04g0481100	blue	Similar to H0510A06.3 protein.	2.4772	5.84012	2.74629	3.26627	7.98281	14.3346	4.42956	10.5358	7.66091	5.35958
Os04g0481500	blue	Similar to H0510A06.6 protein.	77.4883	53.836	50.4891	54.6927	63.6421	60.2775	68.6346	35.0411	33.1608	37.7791
Os04g0482800	blue	Similar to Topoisomerase-like protein.	67.9703	54.7804	52.367	48.5343	42.0179	45.2564	43.2112	43.3741	40.6382	31.6978
Os04g0485000	blue	26S proteasome 19S regulatory particle non-ATPase subunit 7	75.9681	78.6103	63.1968	67.3635	75.9805	98.4447	52.315	53.3404	49.1496	59.3408
Os04g0485200	blue	UBX domain containing protein.	174.704	135.535	191.241	165.611	157.058	139.05	174.972	167.399	100.769	107.571
Os04g0486500	blue	Similar to Mitotic spindle checkpoint protein MAD2.	31.8968	47.5369	47.3209	28.7587	35.6504	46.8889	33.2879	26.7963	37.352	21.1043
Os04g0487300	blue	Similar to DNA-directed RNA polymerases II 24 kDa polypeptide.	74.4804	95.6658	78.8779	51.5927	72.5657	88.1979	82.8921	64.0606	48.4646	50.3092
Os04g0490100	blue	Similar to protoporphyrinogen IX oxidase (mitochondrial)2.	7.82274	9.03101	8.20293	7.10237	8.22516	19.4214	16.9013	17.3992	12.0054	8.85197
Os04g0496400	blue	RNA recognition motif, RNP-1 domain containing protein.	64.0705	64.2151	34.5719	22.7508	76.3699	95.2717	45.1865	52.3067	42.3587	40.8047
Os04g0500900	blue	Similar to H0311C03.1 protein.	93.8011	33.7176	108.835	26.9216	93.2778	139.652	24.0241	20.5867	2.74775	0
Os04g0501700	blue	Spc97/Spc98 family protein.	62.0056	51.3546	40.3035	40.9118	47.7161	46.8995	49.9748	26.6919	35.929	24.4381
Os04g0508100	blue	Similar to OSIGBa0101P20.5 protein.	378.85	378.499	355.549	327.924	322.942	426.61	348.242	354.743	337.835	324.035
Os04g0510400	blue	Similar to RNA helicase (Fragment).	33.6936	44.7398	37.8379	34.7525	35.8335	43.4617	36.7738	35.0969	34.8303	32.4158
Os04g0510700	blue	Similar to OSIGBa0157K09-H0214G12.12 protein.	27.0554	20.4688	33.8363	23.041	32.2107	24.6437	19.275	29.5227	18.1064	13.3968
Os04g0512400	blue	Similar to Midline 1 protein (Tripartite motif protein 18).	30.8086	14.1729	9.80035	6.89631	20.3426	42.8053	17.647	22.1976	8.75549	4.44751
Os04g0520000	blue	S1, RNA binding domain containing protein.	112.657	106.652	114.129	91.0517	127.847	124.461	94.8639	82.6251	96.1898	78.1487
Os04g0525900	blue	Major facilitator superfamily protein.	15.3353	18.7436	12.1213	4.75477	23.1257	26.836	21.2752	16.145	13.9829	20.0516
Os04g0527500	blue	Mitochondrial thiamine diphosphate carrier 1	132.184	109.936	122.162	88.5034	109.352	131.324	108.478	154.32	88.3628	89.3403
Os04g0528400	blue	Similar to ABC transporter.	72.8079	41.0526	38.8279	23.0493	49.2299	57.8553	40.6756	73.4463	32.1387	46.6016
Os04g0530000	blue	Similar to OSIGBa0155K17.8 protein.	79.2504	79.2824	70.8008	49.1657	62.9497	109.765	67.7613	70.7992	65.8764	62.0714
Os04g0530400	blue	t-snare domain containing protein.	38.2428	31.6057	33.9869	31.3001	31.2408	31.2287	30.1026	18.3986	27.3742	32.2637
Os04g0532500	blue	Similar to Transcription factor L2.	34.6264	27.2372	0.456513	0	7.41293	23.7747	19.4263	3.90955	1.72621	0.367585
Os04g0534500	blue	Similar to OSIGBa0159I10.11 protein.	94.9856	101.169	112.846	105.912	119.439	113.873	100.031	97.2167	88.3093	69.4618
Os04g0537100	blue	Similar to Auxin-induced protein X15.	7.35691	8.00727	3.34261	3.74139	4.55433	14.504	9.179	3.658	1.23543	0.512122
Os04g0538000	blue	Tetratricopeptide TPR-1 domain containing protein.	86.3189	94.6416	49.1383	45.1353	80.0913	111.77	59.8097	97.703	43.9303	53.5908
Os04g0543200	blue	Nucleotide-binding, alpha-beta plait domain containing protein.	31.4021	34.1822	15.5293	16.3428	23.4092	26.8902	33.555	28.4942	22.3458	18.9287
Os04g0551800	blue	Similar to T-complex protein 1, alpha subunit (TCP-1-alpha) (CCT-alpha).	522.269	472.633	473.719	277.399	503.861	579.99	454.727	383.938	400.393	377.504
Os04g0555400	blue	Similar to Serologically defined breast cancer antigen NY-BR-99.	69.8568	89.9463	84.6403	72.1576	111.087	136.034	71.626	93.0271	85.4334	85.607
Os04g0555800	blue	Similar to Actin depolymerizing factor.	25.1459	26.8666	26.9737	18.425	20.7282	31.3933	20.1725	23.546	18.1481	16.9352
Os04g0561700	blue	Similar to H0211B05.2 protein.	26.3387	27.7423	25.3256	15.6849	15.3781	19.6813	16.0306	14.914	20.1414	16.1357
Os04g0563100	blue	Similar to H0211B05.13 protein.	93.0217	92.1706	111.701	84.5251	100.832	63.9123	80.8668	103.569	81.3791	76.6064
Os04g0564600	blue	High mobility group (HMG) protein, Regulation of drought tolerance	191.919	205.154	173.472	127.191	205.585	179.36	148.92	189.897	144.447	133.048
Os04g0574600	blue	Ankyrin repeat containing protein.	30.1753	30.5594	31.5787	28.3024	36.9089	36.8392	24.1749	25.3697	32.8218	25.8072
Os04g0576700	blue	RNA polymerase II, heptapeptide repeat, eukaryotic domain containing protein.	168.437	195.307	187.405	133.89	160.432	209.995	195.962	166.599	133.697	133.841
Os04g0578700	blue	Similar to H0404F02.16 protein.	93.6485	72.9506	51.3093	52.6416	113.197	91.611	89.411	65.1613	69.8469	63.2601
Os04g0582900	blue	DNA replication helicase 2_11, Drought and salt stress response	142.462	178.51	84.2186	83.638	40.8813	65.2726	123.711	29.7987	0.67759	2.99556
Os04g0583500	blue	Expansin, Al-inducible expansin, Root cell elongation	16.388	33.9706	16.6461	1.65469	14.8467	11.2395	26.006	17.0899	0.401549	0.626715
Os04g0583600	blue	Similar to Histone H4.	870.231	659.076	413.499	500.585	653.052	745.175	719.669	606.846	253.705	319.585
Os04g0584900	blue	Conserved hypothetical protein.	26.6978	26.4278	28.094	11.8076	20.6979	21.2134	22.3188	19.2995	12.0354	19.1067
Os04g0588200	blue	DNA replication helicase 2_1	15.6676	17.1214	11.0749	6.88848	10.8665	6.27513	13.6273	4.64091	10.8209	8.03545
Os04g0593600	blue	Zinc finger, C2H2-type domain containing protein.	26.5731	27.6846	18.2481	15.4155	20.2058	17.8242	24.1079	11.0721	21.6206	7.16631
Os04g0594800	blue	Similar to OSIGBa0142I02-OSIGBa0101B20.31 protein.	8.375	10.6859	6.18722	4.14598	15.4536	4.95691	0.942137	3.75894	0	0.681513
Os04g0600800	blue	Regulator of G-protein signaling, Chilling tolerance	10.8162	17.4485	18.9028	11.3143	18.2524	13.9821	13.7603	16.1859	11.5328	7.51766
Os04g0601800	blue	Multiple organellar RNA editing factor (MORF) family protein, Chloroplast development	33.3786	31.5943	27.4661	15.9725	42.5626	52.4982	30.7377	17.0627	24.8492	29.3318
Os04g0610500	blue	Peptidase M24A, methionine aminopeptidase, subfamily 1 protein.	106.685	98.9085	100.72	78.4453	141.011	98.4367	128.546	88.4186	83.1969	84.6167
Os04g0611600	blue	Hypothetical protein.	26.7914	22.0282	15.6122	13.4403	20.5031	22.749	14.7857	19.9402	17.3261	20.8229
Os04g0612600	blue	Similar to Coatomer-like protein, epsilon subunit.	297.608	237.361	307.32	280.664	294.17	279.899	257.892	214.338	197.769	173.645
Os04g0619500	blue	Ovarian tumour, otubain domain containing protein.	104.459	113.215	99.6927	93.9081	89.9103	85.057	112.299	113.956	72.2897	61.3076
Os04g0619700	blue	Similar to H0114G12.8 protein.	46.8805	59.5369	75.4192	70.3744	71.0743	66.7512	82.0021	67.6639	50.254	34.0837
Os04g0625100	blue	Similar to OSIGBa0148A10.1 protein.	22.3826	14.686	14.3013	11.1723	8.47766	17.1039	18.6728	8.91648	10.1234	7.04021
Os04g0625900	blue	Similar to OSIGBa0148A10.9 protein.	60.3973	74.0664	69.2674	52.955	63.7712	38.8851	54.1878	63.7707	56.3739	50.8623
Os04g0628400	blue	Zinc finger, BED-type predicted domain containing protein.	28.6881	24.2224	21.5848	12.3732	24.5992	20.2505	19.3467	16.5857	19.4876	22.0658
Os04g0629100	blue	SET-domain group protein 722, Methyltransferase, Promotion of flowering	61.7342	55.0191	47.3645	33.5758	50.4444	58.0373	44.1592	55.6417	41.8587	41.8227
Os04g0629300	blue	Similar to H0303G06.18 protein.	33.5735	41.4372	33.5231	22.4491	50.1411	45.3149	36.3852	60.8967	21.7287	14.6067
Os04g0630000	blue	SDA1 domain containing protein.	72.4987	74.0753	50.7228	30.8123	35.1248	50.2033	43.2159	31.2188	35.7782	41.8472
Os04g0635800	blue	N-terminal acetyltransferase A complex catalytic subunit NAA10	387.879	422.858	477.382	302.987	364.44	482.411	404.165	309.506	278.189	312.34
Os04g0636900	blue	Monocotyledon-specific hnRNP-like protein, Regulation of pre-mRNA splicing and intron splicing of D14, Regulation of tillering through mediating strigolactone signaling pathway	12.7201	19.7025	22.8961	13.4069	20.5748	13.749	17.1454	15.19	11.7815	12.4195
Os04g0640800	blue	Programmed cell death protein 2, C-terminal domain containing protein.	42.2518	56.4813	55.1577	46.4132	63.2715	46.3858	58.4961	43.7462	38.9524	31.1132
Os04g0646100	blue	Similar to cDNA clone:J013093N15, full insert sequence.	96.8048	106.469	117.939	62.6022	87.3368	100.832	119.947	93.9841	89.1528	69.0885
Os04g0648700	blue	DNA repair nuclease, XPF-type/Helicase domain containing protein.	23.6973	14.9636	28.1789	18.5878	28.6931	31.5295	24.3659	18.2134	25.1711	26.466
Os04g0652900	blue	Peptidyl-tRNA hydrolase, PTH2 domain containing protein.	43.6939	54.5484	48.5541	50.9589	47.5192	54.8606	44.0099	44.8228	44.4962	36.7723
Os04g0659900	blue	Similar to OSIGBa0132E09-OSIGBa0108L24.21 protein.	146.876	114.739	128.878	109.28	107.46	134.766	123.817	89.8342	70.6147	74.0981
Os04g0661300	blue	Similar to H0112G12.10 protein.	65.8792	57.9842	75.2068	69.0604	33.8164	82.4703	101.982	51.5023	28.6634	28.3656
Os04g0661800	blue	MED7 family protein.	114.207	88.2142	103.997	51.6223	125.909	134.028	94.7483	111.632	69.5517	68.1129
Os04g0661900	blue	26S proteasome 19S regulatory particle non-ATPase subunit 8	158.525	150.225	177.882	149.169	183.035	189.783	154.85	169.803	145.058	129.551
Os04g0662800	blue	Regulator of chromosome condensation, RCC1 domain containing protein.	12.1226	17.88	14.7851	4.33748	11.5798	10.2851	11.6296	4.94653	9.57451	9.51658
Os04g0663300	blue	Spliceosomal component PHF5A, Homolog of human PHF5A, Splicing regulation	208.275	225.515	230.868	193.468	352.498	239.967	243.557	251.543	176.267	200.746
Os04g0665700	blue	K Homology, type 1, subgroup domain containing protein.	50.4658	54.6557	36.2121	26.4003	47.2093	75.2977	35.904	34.4199	29.2129	30.4891
Os04g0670800	blue	UBX domain containing protein.	117.969	119.926	129.915	65.3217	87.7051	132.88	95.205	99.1891	102.993	92.8473
Os04g0672800	blue	Similar to H0322F07.5 protein.	7.38276	13.3784	16.7532	10.7006	16.6028	17.302	19.3707	8.24737	5.14209	3.72707
Os04g0673400	blue	Similar to Uracil-DNA glycosylase.	60.9902	69.8508	32.4021	26.2181	38.4858	75.925	44.1197	20.3923	20.6797	18.2391
Os04g0676100	blue	Similar to Thioredoxin X, chloroplast precursor.	20.8941	33.3275	5.99237	9.93297	40.2497	38.9151	28.5785	19.5579	20.6423	16.8795
Os04g0676600	blue	Similar to H0101F08.6 protein.	40.6358	32.4638	36.0207	26.3214	30.3281	25.336	32.1603	20.07	29.8344	32.5974
Os04g0679100	blue	Clathrin light chain family protein.	184.055	140.634	164.887	132.256	105.363	125.449	136.093	140.906	127.674	151.757
Os04g0680000	blue	Similar to predicted protein.	31.3763	32.637	23.3429	17.9228	26.4344	44.41	19.6896	20.1478	20.0102	23.2822
Os04g0682050	blue	Rice ortholog of yeast Dre2 and human Anamorsin, Regulation of chitin-induced immune responses	100.376	84.4972	115.223	108.681	117.317	99.1576	112.707	100.826	85.5949	79.6629
Os04g0683100	blue	Similar to Cleavage and polyadenylation specificity factor 5.	44.4173	31.4112	30.8462	21.8781	44.9234	46.5976	37.5983	26.939	21.4645	18.5092
Os04g0683500	blue	Similar to H0306F12.5 protein.	19.898	21.1923	18.6386	13.0669	22.4417	30.8371	12.5915	11.9593	18.4524	13.0311
Os04g0685100	blue	Ribosomal biogenesis regulatory protein family protein.	124.213	132.473	120.569	65.2399	100.699	154.302	92.3931	75.1878	67.3472	78.1331
Os04g0685600	blue	Key subunit of exocysts, Vascular bundle differentiation, Mineral nutrient assimilation	20.9306	22.9495	23.134	27.8956	15.0645	35.8954	38.304	23.8713	24.1436	22.8051
Os04g0692700	blue	SNF2 N-terminal domain and helicase C-terminal domain containing protein, ENL1-like	40.1032	32.5093	34.1359	39.3252	29.5909	38.713	42.764	23.2701	23.6749	23.8301
Os04g0692800	blue	Amine oxidase domain containing protein.	37.145	39.841	28.7007	39.887	28.6202	56.3995	29.6796	39.5131	33.0612	28.0372
Os04g0693250	blue	Conserved hypothetical protein.	18.6634	19.365	12.2814	16.538	21.8565	23.9611	25.7342	15.6466	12.6834	16.0412
Os05g0102300	blue	HAT dimerisation domain containing protein.	12.5802	16.5905	12.6445	5.70365	10.3663	5.98286	6.6577	8.11109	5.40311	7.02111
Os05g0103600	blue	Similar to Ankyrin-like protein.	98.7386	81.5364	73.0116	42.9658	116.591	131.471	65.6161	76.5321	95.38	68.2982
Os05g0103700	blue	Protein of unknown function DUF1664 family protein.	41.5684	57.0009	50.4343	43.8633	45.3349	53.3487	48.9399	34.8094	44.441	43.8281
Os05g0104800	blue	Eukaryotic translation initiation factor 3 subunit f, Microgametogenesis	322.7	422.865	386.682	281.081	343.486	330.522	336.004	336.414	238.647	259.825
Os05g0105200	blue	Similar to Ras-related protein Rab-1B.	27.6977	42.1514	45.37	35.8702	40.5528	45.9855	34.2748	36.6409	30.4957	20.5154
Os05g0105300	blue	CAP-Gly domain containing protein.	9.75103	20.4408	20.6493	11.6673	14.9904	22.3001	20.3994	10.3047	12.253	12.2117
Os05g0106000	blue	Zinc finger, C2H2-type domain containing protein.	52.941	41.308	59.6445	35.8324	64.1558	50.0006	68.6523	56.4049	47.6595	35.4789
Os05g0106500	blue	Similar to Chaperone protein dnaJ.	42.9476	42.1069	44.6264	30.8025	40.251	34.4184	39.0553	35.7009	37.1101	36.3138
Os05g0110700	blue	Chromosome segregation protein Spc25 domain containing protein.	14.6676	11.9417	11.7083	4.15256	14.0715	18.9648	10.2151	16.9433	10.3482	10.5069
Os05g0110500	blue	Similar to DEAD-box ATP-dependent RNA helicase 17.	62.5819	44.2265	45.6377	37.1677	41.5824	45.925	41.3272	51.6198	56.5101	38.7784
Os05g0110600	blue	Rab5-interacting family protein.	36.4106	45.9111	38.5608	38.6289	43.0428	56.3335	47.194	53.7952	38.8209	22.615
Os05g0111100	blue	Zinc finger, Tim10/DDP-type family protein.	46.1369	24.0597	17.7598	24.6384	25.4301	48.0789	23.9322	32.4723	20.6525	28.6996
Os05g0114000	blue	Similar to PRLI-interacting factor F (Fragment).	101.175	48.7765	30.2714	55.4559	97.7481	103.098	130.882	91.7724	8.05298	11.2163
Os05g0114600	blue	Conserved hypothetical protein.	84.0424	81.096	80.398	73.1769	87.3519	92.3814	68.7065	64.2214	69.4757	83.545
Os05g0115650	blue	Hypothetical protein.	35.8442	18.5283	30.6148	8.02286	9.79291	16.1648	14.3115	4.34935	29.5019	19.3905
Os05g0117500	blue	Similar to Nudix hydrolase 9 (EC 3.6.1.-) (AtNUDT9).	31.6313	19.4855	40.9688	29.7062	22.8196	29.9156	23.2552	20.0397	30.5782	23.1574
Os05g0119600	blue	Similar to Protein binding protein.	60.7423	56.0858	25.5062	14.6072	25.6489	40.9586	34.1158	13.6057	25.8314	26.2073
Os05g0129900	blue	Tetratricopeptide-like helical domain containing protein.	84.0092	82.1694	59.6017	29.1377	104.47	146.108	59.898	84.4358	55.2946	44.7
Os05g0132800	blue	Conserved hypothetical protein.	35.3166	62.4112	39.7319	21.1772	19.2943	51.0884	35.0233	47.0369	16.7873	17.4152
Os05g0143300	blue	Conserved hypothetical protein.	21.167	13.6321	14.1272	13.813	10.2319	23.5598	13.1763	14.9915	9.73162	9.97767
Os05g0143400	blue	Similar to SLD5.	33.695	37.8366	33.6224	30.4688	42.791	36.3966	37.2205	31.882	26.1921	28.6871
Os05g0144200	blue	Similar to glioma tumor suppressor-like protein.	20.6789	28.2521	31.0293	23.8251	21.3323	38.1336	23.6764	21.5518	24.3947	20.1416
Os05g0144300	blue	Chromatin remodeling factor 719, Sucrose non-fermenting 2 (Snf2) family protein, Salt and drought stress response	15.0312	21.2424	14.6454	14.6264	17.1855	27.9141	12.3908	11.1741	7.67617	10.4204
Os05g0147400	blue	Similar to T-complex protein 1, zeta subunit (TCP-1-zeta) (CCT-zeta) (CCT-zeta-1) (Tcp20) (HTR3) (Acute morphine dependence related protein 2).	125.946	156.703	110.529	76.6443	139.768	157.207	121.822	131.879	142.912	128.068
Os05g0150500	blue	F-Box auxin receptor protein, Nuclear protein, Flag leaf inclination, Primary root growth, Crown root initiation, Seed development, Tillering	8.14935	10.6261	1.48808	1.32383	8.60614	9.73999	2.76609	2.9878	3.0346	6.79896
Os05g0150900	blue	Histidyl-tRNA synthetase (EC 6.1.1.21) (Histidine--tRNA ligase) (HisRS).	18.5683	19.1137	21.4194	11.7309	8.38058	15.4075	10.3304	14.0239	7.42959	10.1654
Os05g0151300	blue	Rubber elongation factor family protein.	667.669	638.516	568.395	508.834	482.105	867.806	507.591	962.14	322.636	294.218
Os05g0154800	blue	Similar to U1snRNP-specific protein, U1A.	252.098	269.83	241.267	170.803	288.745	370.367	245.664	190.222	207.516	239.605
Os05g0155601	blue	Importin alpha homologue, Component of the NLS-receptor in plant cells, Regulation of plant nuclear protein import	87.5463	106.69	81.3851	88.5486	83.7673	73.7219	87.3477	48.8197	78.6859	52.3842
Os05g0156500	blue	Similar to Apobec-1 binding protein 2.	70.1419	86.372	76.7824	55.3585	81.8547	102.313	103.557	65.0998	57.6285	36.9338
Os05g0159000	blue	HECT domain containing protein.	14.7764	21.8733	12.5748	13.6304	20.0209	24.3652	17.4178	10.5973	12.9685	14.0308
Os05g0158200	blue	Peptidase, trypsin-like serine and cysteine domain containing protein.	118.091	108.607	133.355	80.3284	72.5644	97.793	86.6106	102.305	87.2415	72.6407
Os05g0159100	blue	Protein of unknown function DUF846, eukaryotic family protein.	220.882	203.601	203.681	142.396	204.358	268.811	210.749	149.636	141.323	134.997
Os05g0160800	blue	Similar to DNA polymerase epsilon subunit 2.	11.7879	20.5661	14.756	5.94248	8.9281	27.2207	19.4656	10.3896	3.35786	2.60319
Os05g0162200	blue	Conserved hypothetical protein.	13.6479	24.0882	17.6535	7.76767	16.5488	23.9633	18.9783	12.2572	16.3185	11.6667
Os05g0162600	blue	Similar to Splicing factor RSZ33.	146.5	113.738	169.136	144.655	173.769	154.965	160.131	145.248	105.935	106.626
Os05g0163100	blue	Similar to PHD finger protein.	49.4516	60.9734	37.4289	29.5181	34.409	68.2923	42.3777	38.5094	41.8378	38.4087
Os05g0163000	blue	Arginyl-tRNA synthetase, class Ic family protein.	314.642	285.75	333.333	193.589	224.165	313.968	277.011	184.848	263.632	235.156
Os05g0168400	blue	Conserved hypothetical protein.	152.402	133.301	125.545	103.927	178.581	160.06	124.833	117.333	118.066	127.956
Os05g0169200	blue	WD40 repeat-like domain containing protein.	52.9023	55.0285	54.164	64.7636	61.0182	50.3509	62.8647	59.9654	28.358	18.7503
Os05g0177400	blue	Hypothetical conserved gene.	47.1368	38.0487	53.9009	45.6291	46.1986	27.0647	54.7265	50.1654	25.277	22.5378
Os05g0179000	blue	Zinc finger, RING/FYVE/PHD-type domain containing protein.	74.288	73.1285	121.875	80.8739	107.348	96.8774	136.785	90.4245	26.8537	46.2334
Os05g0181000	blue	Heat shock protein Hsp70 family protein.	202.656	226.165	181.851	131.987	138.208	143.436	168.744	129.624	116.696	102.971
Os05g0185700	blue	Similar to predicted protein.	42.7267	48.8406	46.9895	40.6347	41.4594	60.1556	35.3137	35.8079	30.3064	37.6588
Os05g0186300	blue	Cytosolic NADP malic enzyme	1434.71	1367.28	1648.24	1067.14	785.765	1146.81	1355.52	993.403	676.674	694.279
Os05g0187000	blue	Beta 2 subunit of 20S proteasome (20S proteasome beta subunit).	454.964	526.399	478.913	402.631	610.924	505.292	383.338	417.263	356.768	351.003
Os05g0187100	blue	Similar to Hexokinase.	266.099	377.687	156.034	194.596	160.925	199.69	318.462	162.005	139.008	142.092
Os05g0188300	blue	Uncharacterised protein family UPF0546 domain containing protein.	17.9294	33.0116	36.231	42.0654	31.8399	50.5138	32.9042	25.5774	30.1644	43.3916
Os05g0187800	blue	DERLIN-like protein, ER-associated protein degradation factor, Response to ER stress	292.196	334.602	346.61	232.242	406.439	348.554	432.007	367.938	127.733	132.05
Os05g0194600	blue	Peptidase M22, O-sialoglycoprotein endopeptidase family protein.	38.3101	58.7883	33.1957	19.623	41.7198	45.1893	24.2732	41.7101	21.8563	23.5372
Os05g0196800	blue	Type-1 diacylglycerol acyltransferase, Triacylglycerol accumulation, Storage lipid biosynthesis	18.689	16.0826	13.9931	7.56849	22.3649	14.8939	25.4324	19.8172	15.4602	18.0973
Os05g0203800	blue	Similar to MADS box protein.	2.01151	2.58352	19.0891	0	10.2672	12.9133	0	4.92473	0	0
Os05g0205100	blue	NLI interacting factor domain containing protein.	13.6606	12.5924	8.44556	8.86743	2.35316	2.35829	11.1666	4.66694	2.33517	1.15002
Os05g0204900	blue	Similar to Type 5 protein serine/threonine phosphatase 62 kDa isoform.	135.751	160.59	119.562	68.0395	158.741	158.386	117.257	130.452	137.414	117.658
Os05g0207900	blue	SUMO protease	22.2075	23.0969	17.9598	9.8632	17.4986	18.707	17.1776	10.464	16.5034	14.2142
Os05g0210500	blue	Timeless protein domain containing protein.	21.9923	21.8368	12.8382	11.1582	24.4556	15.0131	18.079	20.3672	12.2489	8.21194
Os05g0214400	blue	Esterase/lipase/thioesterase domain containing protein.	131.977	123.025	88.017	46.2859	84.051	112.893	80.3854	68.672	32.5252	59.9321
Os05g0221400	blue	Similar to 2o545-prov protein.	20.9129	21.7621	22.6336	18.3654	14.809	31.5821	21.8115	18.765	15.7575	10.8281
Os05g0223300	blue	Similar to RNA-binding protein.	25.4184	6.09047	12.2553	0.097599	17.6965	32.9812	19.1168	37.8203	0.415101	0
Os05g0230600	blue	DUF1620-containing and WD40-like repeat protein, Scaffold protein for assembly of the restoration of fertility complex	74.0651	101.092	89.1614	76.322	110.206	117.539	91.1365	66.8413	68.9098	67.5539
Os05g0235800	blue	DNA-dependent ATPase MCM domain containing protein.	79.1312	87.3685	69.6384	24.0001	68.3851	74.0839	79.6757	36.9539	13.4363	16.1452
Os05g0239151	blue	Hypothetical protein.	30.918	16.6727	37.8538	28.5078	37.3532	34.3178	27.0799	35.7692	25.1892	21.0727
Os05g0244600	blue	Similar to OB-fold nucleic acid binding domain containing protein.	250.113	236.143	185.016	186.135	267.289	274.668	148.893	169.177	193.869	217.186
Os05g0251400	blue	A member of the synaptonemal complex (SC), OmpH/coiled-coil motif-containing protein, Regulation of meiotic double-strand break (DSB) formation and SC assembly, Meiotic recombination	14.0766	10.6433	5.42306	7.84366	11.1244	22.1597	8.33843	7.62193	13.0358	5.67047
Os05g0251500	blue	Similar to Similarities with spP29295 Saccharomyces cerevisiae YPL204w HRR25 casein kinase I.	131.378	151.364	136.597	149.116	159.154	175.815	174.37	148.847	94.5574	123.016
Os05g0255600	blue	Thioredoxin domain 2 containing protein.	29.9183	34.6141	37.0937	23.3699	32.2764	35.4959	17.2778	29.7865	24.7839	20.4364
Os05g0270200	blue	Sad1/UNC-84 (SUN) domain protein, Promotion of telomere clustering and homologous pairing in meiosis	88.9656	57.7536	116.524	51.2672	88.0953	79.4464	82.0164	84.6567	44.6463	51.2753
Os05g0270400	blue	Protein phosphatase 1 regulatory subunit, Reproductive growth, Regulation of ABA-mediated inhibition of seed germination, ROS homeostasis	62.2447	58.1155	51.6873	53.7378	42.4822	70.7672	49.7675	70.8629	33.2554	40.6122
Os05g0303000	blue	Chloroplast-localized heat shock protein 70, Chloroplast differentiation under high temperature	37.632	39.1193	19.7922	16.9599	28.512	36.0669	30.145	30.1363	25.3703	30.0906
Os05g0304200	blue	PAP fibrillin family protein.	26.2158	39.8258	24.8392	16.5165	37.8567	33.6656	27.2248	44.5182	24.6027	25.3259
Os05g0305700	blue	Homeodomain-like containing protein.	9.76119	18.7436	12.1237	9.59856	14.783	17.4531	8.83272	16.5543	10.0572	8.99996
Os05g0314100	blue	Similar to Small nuclear ribonucleoprotein-like protein.	573.092	594.22	585.929	469.394	557.498	615.232	492.017	551.912	516.299	465.722
Os05g0317200	blue	AMP-dependent synthetase and ligase domain containing protein.	24.1837	25.2945	14.8865	22.8461	17.4334	24.3918	21.3584	19.6973	18.0647	13.4639
Os05g0322900	blue	WRKY transcription factor, Benzothiadiazole (BTH)-inducible blast resistance	9.03363	3.06457	14.8636	5.26407	17.983	16.3593	3.0792	13.6742	0	0
Os05g0332300	blue	CBL-interacting protein kinase 18, Regulation of response to ammonium toxicity	10.0192	5.09144	8.08796	1.45964	5.25098	12.7746	2.08863	2.29086	2.36754	4.52611
Os05g0341600	blue	Similar to Ras-related protein Rab-21.	50.4446	53.4209	50.9563	32.1203	62.1211	75.918	52.584	51.5666	56.9731	42.8296
Os05g0346200	blue	Similar to Dehydration-responsive element-binding protein 2B.	47.7486	53.0081	45.8079	26.4369	58.7912	51.8169	50.754	51.7046	28.0818	27.7611
Os05g0350600	blue	Similar to Atranbp1b protein.	191.618	195.075	226.73	196.039	211.443	289.94	204.007	155.556	181.947	209.875
Os05g0353400	blue	Armadillo-like helical domain containing protein.	134.224	116.875	106.193	75.6982	94.7702	106.621	103.703	83.3697	78.8609	76.6421
Os05g0358200	blue	Similar to DNA primase.	70.8129	87.7321	52.5534	29.4411	75.9134	75.8013	64.5878	32.0993	13.3409	20.8123
Os05g0364600	blue	Similar to pre-mRNA-splicing factor SF2.	35.7704	39.449	20.8772	28.5056	47.5254	38.3168	21.6289	18.915	19.4747	15.847
Os05g0366300	blue	Conserved hypothetical protein.	35.5512	20.1562	24.3874	18.4936	26.4625	29.1923	21.4556	21.0388	23.0401	19.3909
Os05g0368300	blue	Similar to 40S ribosomal protein S4, X isoform (Single copy abundant mRNA protein) (SCR10).	873.955	693.577	867.688	662.746	685.574	753.716	777.592	723.409	745.81	740.728
Os05g0371200	blue	Similar to 26S proteasome non-ATPase regulatory subunit 14 (26S proteasome regulatory subunit rpn11).	104.001	132.694	111.489	94.6714	123.186	125.128	106.815	79.7828	80.6063	71.7401
Os05g0372200	blue	Surfeit locus 6 family protein.	32.1531	25.7118	31.4723	25.0105	28.901	27.3069	20.1616	24.6938	22.8769	14.7452
Os05g0374600	blue	Heat shock protein DnaJ, N-terminal domain containing protein.	18.98	17.9639	21.3809	11.4147	7.21277	9.48283	19.9324	9.26809	12.1681	8.00447
Os05g0373700	blue	Similar to Nascent polypeptide-associated complex alpha subunit-like protein 3 (NAC-alpha-like protein 3) (Alpha-NAC-like protein 3).	931.428	842.779	896.951	726.282	1030.36	1010.6	834.71	729.196	855.607	805.263
Os05g0376200	blue	ATPase, AAA+ type, core domain containing protein.	2.41112	6.92845	27.0212	0.679656	21.3314	17.4426	16.497	8.06861	1.09465	1.28127
Os05g0376300	blue	Similar to cDNA, clone: J065201C14, full insert sequence.	16.7182	13.0411	10.7205	12.2298	19.1459	21.6169	10.7006	13.0187	8.45478	9.82727
Os05g0383100	blue	Clathrin adaptor, mu subunit domain containing protein.	16.4059	26.199	21.5458	17.4233	16.1388	30.8454	15.2212	15.6521	21.4338	11.6694
Os05g0386400	blue	Conserved hypothetical protein.	92.7016	93.2731	95.1985	73.4948	59.339	101.28	68.5043	73.2467	29.3177	37.1159
Os05g0389300	blue	Similar to SAD1.	226.783	249.574	275.75	214.325	237.577	272.27	251.787	260.817	154.591	133.874
Os05g0389500	blue	Endonuclease/exonuclease/phosphatase domain containing protein.	8.43062	9.6176	14.0904	6.19658	9.73394	22.397	14.8049	7.83008	16.0132	9.15566
Os05g0389700	blue	Similar to Cell division control protein 2 homolog 2 (EC 2.7.1.37) (Fragment).	98.9435	96.1073	99.4549	62.5657	68.4957	81.1992	47.1766	79.4908	52.3	68.6781
Os05g0390500	blue	BRCT domain containing protein.	55.1445	57.1395	44.013	37.4405	38.6379	67.9406	53.2696	41.4219	37.6424	32.7444
Os05g0393400	blue	Similar to PAC (Fragment).	28.06	24.7511	22.5239	14.4514	27.4875	36.3567	19.0437	10.4483	9.50221	16.1965
Os05g0399100	blue	Similar to Endo-1, 3;1, 4-beta-D-glucanase.	125.487	151.28	82.7261	103.968	148.29	227.612	73.3598	90.5396	85.4164	96.7126
Os05g0399200	blue	Similar to Endo-1, 3;1, 4-beta-D-glucanase precursor (EC 3.2.1.-).	36.4655	45.486	30.0048	25.4386	38.1629	27.3222	26.4389	30.9019	13.3074	14.3814
Os05g0400700	blue	Similar to DNA-directed RNA polymerase II 19 kDa polypeptide (EC 2.7.7.6) (RNA polymerase II subunit 5).	146.878	264.147	206.053	158.696	172.557	235.994	175.39	133.59	134.503	152.84
Os05g0403400	blue	Mitochodrial transcription termination factor-related family protein.	21.8885	29.1405	28.7894	19.5317	15.4251	15.5668	18.6302	15.3727	12.381	10.0335
Os05g0403600	blue	Mitochodrial transcription termination factor-related family protein.	16.7999	19.889	24.3739	15.031	7.82179	17.7132	23.9184	14.2479	13.0536	12.6522
Os05g0409000	blue	UBA-like domain containing protein.	26.4003	43.6941	39.5644	30.822	43.5196	34.1232	46.4354	37.3894	34.6502	33.194
Os05g0409400	blue	Microtubule-associated protein 65-5, Control of microtubule bundling	247.464	209.17	140.414	96.3822	72.7631	165.949	133.042	63.847	82.2224	67.9792
Os05g0413200	blue	Beta-tubulin , Responseto gebberellin (GA) and brassinolide (BL)	513.396	478.029	247.536	349.386	430.658	473.15	417.66	464.66	349.474	357.212
Os05g0419100	blue	Transcription repressor, Regulation of drought stress and thermosensitive male sterility	92.2475	122.439	104.02	83.5606	106.227	105.337	71.8758	46.941	52.2618	71.0312
Os05g0432500	blue	Similar to Transmembrane protein 18.	103.251	86.2745	77.2082	78.2178	87.7147	110.343	76.337	65.9003	92.3787	68.6292
Os05g0436400	blue	Similar to signal peptide peptidase family protein.	152.891	161.796	130.333	119.478	112.409	149.585	142.196	106.571	106.573	94.7672
Os05g0446900	blue	Starch-binding domain-containing protein, Starch biosynthesis	13.6211	17.047	10.7321	6.24247	10.7359	26.7608	11.8233	7.59719	9.21996	6.60721
Os05g0453300	blue	Conserved hypothetical protein.	12.9177	16.0402	2.58721	8.32508	3.86209	8.59044	4.4812	2.71537	2.76757	3.93971
Os05g0454500	blue	Conserved hypothetical protein.	6.72135	14.126	22.5546	5.30204	24.2771	22.5024	17.8418	20.1591	13.0562	20.7454
Os05g0455600	blue	Prenylated rab acceptor PRA1 family protein.	53.5707	65.7133	73.4914	47.5607	58.3597	49.341	68.5051	49.8144	40.3804	44.6064
Os05g0455800	blue	Yip1 domain containing protein.	72.4525	77.2685	83.666	79.1302	87.6791	87.8482	81.1887	93.8134	51.8925	45.9465
Os05g0459000	blue	MYB3R transcription factor	13.1763	17.2008	23.4815	10.8113	7.78484	14.1627	12.4172	17.2249	19.7095	7.70166
Os05g0460000	blue	Similar to 70 kDa heat shock cognate protein 1.	280.52	344.119	140.93	100.053	179.735	444.942	208.421	284.888	89.6526	96.6073
Os05g0462301	blue	Similar to predicted protein.	15.9504	15.7648	21.4488	11.7792	11.2068	12.1829	18.8932	18.0795	5.88134	11.3964
Os05g0462700	blue	Similar to Histone H4.	383.653	176.758	111.141	171.473	299.383	332.163	307.656	202.482	158.181	152.792
Os05g0466600	blue	Similar to Histone H4.	411.041	186.188	260.161	228.168	210.735	421.582	292.397	359.956	117.933	66.1565
Os05g0470800	blue	Bacterial surface antigen (D15) family protein.	34.8458	31.8679	23.4341	17.5055	20.531	25.4867	22.9629	20.2716	22.1388	26.586
Os05g0475300	blue	VHS domain containing protein.	19.0024	18.9551	17.0022	8.57544	20.5874	35.3587	21.7325	36.255	9.71126	8.5399
Os05g0476200	blue	Similar to DNA replication licensing factor MCM3 homolog (Replication origin activator) (ROA protein) (Fragment).	92.247	116.83	71.2516	42.0711	82.6423	91.6179	107.236	53.742	37.8804	32.632
Os05g0479475	blue	Hypothetical gene.	25.1852	19.0735	15.0417	14.4677	13.6954	18.4911	22.6338	12.8975	11.8753	9.00947
Os05g0480700	blue	Similar to Vacuolar ATP synthase subunit E (EC 3.6.3.14) (V-ATPase E subunit) (Vacuolar proton pump E subunit).	6.43541	10.6823	15.5969	2.6666	2.48369	20.718	11.3278	3.64391	3.12347	5.37532
Os05g0490700	blue	Rice Su(var)3-9 homolog (SUVH), Histone methyltransferase, Retrotransposon repression	60.2968	63.6031	63.1734	52.3928	59.6607	48.3177	71.4022	49.6984	41.1028	42.0321
Os05g0491500	blue	Similar to Transfactor-like protein.	25.406	34.3849	50.2905	31.8429	53.3117	47.9122	43.874	25.7326	21.9755	19.6862
Os05g0496000	blue	Conserved hypothetical protein.	118.088	88.6632	99.8354	77.6255	120.454	147.412	108.533	82.8113	68.1882	79.5417
Os05g0498900	blue	Serine/threonine protein kinase domain containing protein.	0.585482	6.86189	9.60169	1.57326	8.38705	16.1204	3.43132	3.22279	0.223356	2.34575
Os05g0498700	blue	Similar to Gda-1 protein.	59.1785	121.44	71.4271	40.3896	65.9024	58.0404	92.7539	78.0872	50.5859	46.7081
Os05g0501001	blue	Hypothetical gene.	13.7961	5.24903	11.378	7.82493	33.6532	69.8146	53.9269	47.7682	12.7746	4.99724
Os05g0503000	blue	Similar to Secretory carrier membrane protein.	146.46	114.633	164.923	147.912	173.148	215.366	167.28	135.233	151.769	154.32
Os05g0509700	blue	Mitochondrion-targeted single-stranded DNA binding protein, Determination of subaleurone cell fate, Required for mitochondrial genome stability in aeurone	60.209	40.0215	53.0966	29.9021	60.3832	62.4144	45.6913	40.5008	36.0289	39.5363
Os05g0511000	blue	TRAM, LAG1 and CLN8 homology domain containing protein.	22.1349	23.857	17.9442	14.3503	38.1833	42.7023	32.7326	33.626	16.318	13.0278
Os05g0511300	blue	N2227-like domain containing protein.	70.3213	46.0983	60.9144	46.9569	62.4805	73.4229	50.0044	57.0232	62.6862	56.7801
Os05g0512000	blue	Zinc finger, RING/FYVE/PHD-type domain containing protein.	108.95	71.3496	50.2822	52.7471	58.3247	68.5529	60.4257	50.5031	12.5541	14.9964
Os05g0513200	blue	NLI interacting factor domain containing protein.	38.3975	42.1535	24.7694	15.1828	39.7095	42.514	27.0633	24.7521	28.249	33.2431
Os05g0513300	blue	Hypothetical conserved gene.	70.3412	59.4189	77.0783	63.7522	65.6738	96.0106	58.6955	60.2495	39.1527	24.9673
Os05g0513350	blue	Similar to predicted protein.	91.4049	86.5641	103.124	83.267	81.107	131.433	98.5211	75.3206	53.3069	40.627
Os05g0519900	blue	Similar to STT3A (STAUROSPORIN AND TEMPERATURE SENSITIVE 3-LIKE A); oligosaccharyl transferase.	118.465	99.1068	87.9653	67.7967	90.3584	87.7953	82.167	92.4385	118.681	96.4103
Os05g0525900	blue	Tandem CCCH zinc finger (TZF) protein, Positive regulation of drought tolerance via ABA signaling, mRNA metabolism	9.55626	10.2422	14.896	1.9463	3.07791	0.54233	6.29686	6.09243	0.992572	2.10829
Os05g0528200	blue	Similar to 50S ribosomal protein L20.	137.588	116.912	106.932	82.098	136.08	132.688	98.9848	112.697	91.0747	92.0265
Os05g0529300	blue	Similar to ER lumen protein retaining receptor (HDEL receptor).	100.386	91.3019	66.651	64.2812	58.5288	94.3207	81.7714	76.9697	65.2439	74.7292
Os05g0530500	blue	Similar to OSK1.	51.1723	65.2909	78.3773	49.3133	56.9437	67.717	76.826	37.2083	45.2746	37.262
Os05g0536200	blue	Voltage-dependent anion channel 2, Mitochondrial porin	579.722	613.809	581.466	367.559	819.467	715.026	449.858	501.359	346.543	389.747
Os05g0538250	blue	Similar to F-box protein.	21.0455	11.3119	0.958067	2.84676	5.07867	20.7649	5.73478	7.09687	3.1582	4.98083
Os05g0539700	blue	Similar to Nucleosome assembly protein 1.	284.117	214.4	277.454	201.094	176.998	211.651	261.432	179.173	51.2087	51.5098
Os05g0540100	blue	Flap endonuclease-1, DNA replication and repair, Cell proliferation	162.36	155.531	151.871	133.076	178.36	195.47	137.906	116.208	126.235	150.148
Os05g0540300	blue	Similar to Chaperonin CPN60-2, mitochondrial precursor (HSP60-2).	155.342	142.57	110.035	63.1196	159.713	157.715	101.713	116.765	97.8161	88.3222
Os05g0542150	blue	Hypothetical gene.	24.8857	7.20325	8.14382	8.2945	23.6946	20.8661	13.4319	26.532	9.94463	7.40835
Os05g0543200	blue	Similar to Ran GTPase activating protein.	188.627	177.324	208.029	112.402	211.78	248.829	171.857	134.996	132.507	122.359
Os05g0544900	blue	Protein of unknown function DUF3615 domain containing protein.	41.1206	21.321	40.6388	25.4878	37.5804	42.8346	18.6805	30.7256	28.0506	33.5152
Os05g0545600	blue	Forkhead-associated (FHA) domain domain containing protein.	63.4169	61.078	89.845	56.8946	88.4199	86.9259	73.262	93.9049	69.2738	50.398
Os05g0545900	blue	Hypothetical conserved gene.	28.5488	15.4142	13.6451	2.24619	15.5524	19.1625	13.8895	18.9724	7.45138	9.82645
Os05g0548800	blue	Acid phosphatase/vanadium-dependent haloperoxidase related family protein.	16.1747	20.0836	9.23881	12.8902	15.8773	21.3943	19.8642	13.7719	9.34448	6.80831
Os05g0546800	blue	Protein of unknown function DUF3615 domain containing protein.	94.632	92.0356	97.4367	84.4049	113.031	125.056	91.318	99.1248	50.1309	46.4853
Os05g0547850	blue	Homolog of the mammalian PDCD5, Programmed cell death (PCD) regulation, Negative regulation of plant architecture and grain yield	725.674	647.082	775.84	692.154	786.298	834.474	656.072	563.131	657.515	741.334
Os05g0548900	blue	Similar to Phosphoethanolamine methyltransferase.	101.032	94.0941	71.2619	79.1384	57.764	132.784	62.2086	82.7146	99.3879	78.6895
Os05g0549000	blue	Epsin-like, N-terminal domain containing protein.	169.773	202.652	264.527	137.097	183.966	182.95	183.363	208.073	116.489	120.767
Os05g0549300	blue	Conserved hypothetical protein.	260.465	280.753	308.842	196.129	95.9058	206.398	248.5	174.494	62.2007	25.4325
Os05g0553700	blue	Qc-SNARE (soluble N-ethylmaleimide-sensitive factor attachment protein receptor) protein, Tolerance to oxidative stress, Resistance to rice blast	298.382	272.149	377.627	246.499	297.685	311.791	235.242	206.628	192.277	183.657
Os05g0553800	blue	Similar to Anti-silencing protein-like (Anti-silencing function 1b) (Anti- silencing factor 1-like protein).	119.647	105.551	84.1248	65.2517	97.2676	112.885	89.9016	66.1827	78.0081	66.4463
Os05g0556100	blue	Similar to SDL5A.	289.315	256.473	318.623	198.858	255.032	301.442	272.602	248.544	239.417	245.223
Os05g0558800	blue	Protein of unknown function DUF1675 family protein.	109.035	127.465	152.734	102.761	142.294	112.942	136.98	92.9002	84.5833	107.305
Os05g0558900	blue	Similar to Frsb-prov protein.	196.266	153.934	159.105	106.866	190.644	163.516	146.685	146.942	138.584	141.977
Os05g0562300	blue	Similar to DnaJ-like protein.	89.8295	48.6725	16.5533	11.2007	48.8964	97.7383	57.1075	104.296	9.60066	4.98796
Os05g0563050	blue	Similar to predicted protein.	34.8103	68.9315	59.992	56.9825	57.7732	67.7175	71.365	38.4714	42.0996	36.2543
Os05g0563500	blue	Conserved hypothetical protein.	108.328	73.4867	62.61	37.8907	72.7875	94.6606	62.692	54.7689	35.9188	48.7948
Os05g0564200	blue	U2 snRNP auxiliary factor, small subunit.	93.49	103.525	92.7575	82.1919	99.1141	110.673	106.345	101.842	84.3178	77.9983
Os05g0565200	blue	Similar to Urease accessory protein G.	49.2937	59.97	64.624	58.9961	72.8613	79.7557	46.7873	75.5889	41.8098	31.5633
Os05g0566900	blue	Similar to TA9 protein (Fragment).	20.6895	27.6052	18.7826	16.26	14.8319	19.0401	23.7602	15.0963	16.0541	14.5381
Os05g0571700	blue	Cyclin-like F-box domain containing protein.	103.531	116.263	127.088	96.1228	156.624	148.605	141.796	137.219	82.0746	75.078
Os05g0574300	blue	Similar to Histone H2B.2.	191.827	157.451	67.6704	32.4088	230.149	203.696	124.983	95.655	5.82028	9.23849
Os05g0574500	blue	Ras-like nuclear GTPase, Regulation of cell division during cold stress, Cold tolerance, Abiotic stress response	1179.65	1285.5	1136.67	978.418	1393.46	1339.46	1118.39	1033.64	794.554	822.33
Os05g0579900	blue	Similar to 10A19I.11.	33.8335	35.7002	35.7373	34.9099	33.4569	24.0435	28.2709	34.6013	30.7214	27.8669
Os05g0583075	blue	Hypothetical protein.	24.5806	17.9929	15.1033	18.3425	31.5707	21.2617	36.0623	18.8047	16.4943	9.9032
Os05g0583400	blue	Similar to Mitochondrial import receptor subunit TOM7 (Translocase of outer membrane 7 kDa subunit).	108.098	91.5385	78.9809	74.7417	92.4404	125.662	95.4581	100.951	70.6949	72.0092
Os05g0585700	blue	Helix-turn-helix, AraC type, subdomain 2 domain containing protein.	134.237	140.467	150.001	106.945	171.148	143.996	111.846	115.534	94.2543	95.4955
Os05g0585900	blue	Mitochondrial carrier protein domain containing protein.	51.5585	84.4063	47.3798	60.9513	57.729	55.921	71.7969	32.5506	41.7168	27.7554
Os05g0587400	blue	Prefoldin domain containing protein.	98.4309	104.655	93.1105	53.4984	104.864	112.747	88.9262	75.1097	68.1207	85.0134
Os05g0588200	blue	Meiotic component, Regulation of crossover formation	25.8344	27.114	37.1318	20.6484	34.7198	37.6617	28.1391	20.6089	14.2134	21.412
Os05g0589200	blue	RNA polymerase sigma factor, region 2 domain containing protein.	5.91356	8.19519	1.57662	14.7994	15.5427	21.2404	20.326	15.0848	9.17396	9.09346
Os05g0592500	blue	SIT4 phosphatase-associated protein family protein.	40.165	56.0928	47.6652	29.5364	38.5724	43.7929	38.5814	27.989	33.0274	37.2688
Os05g0592600	blue	Translation initiation factor 2 related domain containing protein.	39.4769	34.2432	33.4977	18.6582	24.3666	27.5414	32.3623	25.0597	19.8519	18.85
Os05g0594900	blue	Similar to U6 snRNA-associated Sm-like protein LSm8.	383.2	456.495	377.797	349.235	445.741	395.536	379.06	439.492	383.945	330.057
Os05g0597100	blue	Histone H4 deacetylase, Negative regulation of innate immunity	778.464	854.265	766.574	492.464	1018.98	1240.13	688.235	497.443	710.82	780.75
Os06g0101100	blue	Nicotinamide N-methyltransferase, putative domain containing protein.	41.0849	45.3317	56.64	36.632	28.2406	27.8329	33.3452	38.2955	30.3799	30.0522
Os06g0103500	blue	Acyl-CoA oxidase 1, Synthesis of jasmonic acid in response to wounding	78.2683	66.7783	60.829	58.1566	55.7238	57.9199	64.8985	70.6314	64.2343	48.9104
Os06g0103800	blue	Protein of unknown function DUF125, transmembrane family protein.	16.1216	13.0722	9.77277	1.92287	7.52028	16.073	2.64894	2.41309	3.21662	4.82408
Os06g0105400	blue	Similar to dihydrolipoamide S-acetyltransferase.	85.3858	81.778	96.2423	68.4818	72.2415	65.1804	78.2685	84.4723	87.9342	67.3872
Os06g0106000	blue	Cobyrinic acid a, c-diamide synthase domain containing protein.	32.8286	26.7655	34.1282	23.1337	30.1055	31.8762	23.5137	35.7602	33.4058	22.7866
Os06g0106100	blue	Cwf15/Cwc15 cell cycle control protein family protein.	323.825	316.188	356.947	287.927	319.719	336.96	308.558	317.557	292.418	288.913
Os06g0107700	blue	Leaf-type ferredoxin-NADP+-oxidoreductase, Regulation of electron partitioning in the chloroplast	8.63182	9.06685	1.26251	1.13584	7.74817	18.4457	13.5022	3.19019	6.21176	4.05127
Os06g0108500	blue	Similar to MIKC-type MADS-box transcription factor AGL1.	4.84713	15.068	6.87302	7.35454	17.1486	11.008	16.4858	11.6058	6.75447	6.72883
Os06g0111100	blue	Similar to F-box domain containing protein.	35.7904	35.6105	40.6945	32.1963	37.1458	34.7437	33.2903	32.3835	22.8142	33.3308
Os06g0111200	blue	Conserved hypothetical protein.	169.547	122.224	92.2928	54.1238	182.182	132.115	84.7792	116.967	94.0673	78.1567
Os06g0112400	blue	Aldo/keto reductase domain containing protein.	212.312	202.894	230.53	168.063	232.389	231.725	250.872	206.497	104.927	96.1711
Os06g0114300	blue	Cyclin-like F-box domain containing protein.	4.58614	2.36731	12.5752	6.78903	2.00472	67.6408	8.09806	9.76961	3.41788	0
Os06g0114500	blue	Similar to ATOZI1 protein (Stress-induced protein OZI1) (AT0ZI1 protein).	80.0995	58.5559	93.6365	39.1662	69.8669	121.616	61.1223	92.1699	36.2696	39.2793
Os06g0114700	blue	Protein of unknown function DUF1218 family protein.	19.3382	3.00915	11.6387	0.604799	11.5883	22.7763	10.6402	11.4553	3.28511	8.82415
Os06g0115700	blue	Conserved hypothetical protein.	515.402	370.048	460.005	219.735	306.374	482.009	530.026	266.781	18.1067	16.412
Os06g0116800	blue	DnaJ protein, Positive regulation of rice immunity against M. oryzae	47.2416	41.7693	35.2162	16.9452	41.2541	53.1625	21.8845	33.2144	34.248	21.9718
Os06g0126000	blue	LIM binding protein domain containing protein.	351.206	384.747	481.418	405.371	369.293	401.805	249.1	273.903	132.482	164.797
Os06g0127900	blue	Ribonucleotide reductase, Chloroplast biogenesis	211.832	130.03	55.3978	52.366	100.112	234.403	165.785	69.7004	10.6855	6.32875
Os06g0128500	blue	Ribosomal protein L47, mitochondrial family protein.	91.4189	88.4507	97.2167	65.645	85.2083	105.024	76.8348	85.4251	69.6375	82.2223
Os06g0130500	blue	Similar to Cyclophilin-like protein PPIL3b.	181.085	126.924	151.614	121.374	148.953	177.287	144.975	162.694	110.591	121.509
Os06g0131100	blue	Similar to guanine nucleotide-binding protein beta subunit-like protein 1.	19.7697	37.5067	23.5742	14.4261	34.5202	25.6407	26.4397	23.4363	21.335	14.6401
Os06g0130900	blue	Similar to Histone H3 (Fragment).	768.541	832.497	932.725	578.698	713.48	1285.32	665.079	764.673	440.148	422.017
Os06g0133200	blue	Conserved hypothetical protein.	3.57836	7.20039	1.53192	7.37014	2.65308	18.0668	4.82195	6.71632	4.69032	5.43828
Os06g0133400	blue	Conserved hypothetical protein.	0.093254	26.9808	5.7142	16.7915	1.254	1.88359	24.3559	7.42426	0	0.836248
Os06g0132600	blue	Repair protein Rad1/Rec1 domain containing protein.	62.3441	72.9223	63.4722	60.1969	61.0672	84.6548	77.1095	55.9112	39.0299	37.1315
Os06g0134050	blue	Similar to EMB1067 (EMBRYO DEFECTIVE 1067); tRNA 2'-phosphotransferase.	29.4301	33.6315	22.1067	12.0365	18.7804	28.6298	15.3281	25.4726	14.6276	14.1719
Os06g0136100	blue	Protein of unknown function DUF3615 domain containing protein.	116.595	151.07	120.311	77.9051	120.137	111.707	100.241	111.249	97.3181	88.4302
Os06g0137300	blue	YEATS domain protein, Subunit of SWI2/SNF2-Related 1 Chromatin Remodeling (SWR1) and Nucleosome Acetyltransferase of H4 (NuA4) complexes, Vegetative and reproductive development, GA biosynthesis, Promotion of internode elongation	83.7344	103.065	94.7052	72.1366	84.3697	92.1361	92.8692	69.9025	69.667	54.0408
Os06g0138700	blue	Cyclin-like F-box domain containing protein.	88.6909	84.4472	90.6281	57.6821	87.4699	91.2948	51.3378	51.6188	60.2307	42.1373
Os06g0138900	blue	Conserved hypothetical protein.	167.032	84.9425	72.5123	30.9025	155.543	143.794	166.271	104.219	0.803508	2.12221
Os06g0139000	blue	LRR-type F-box protein, Vegetative growth, Floral organ specification	71.3525	81.7771	59.5615	45.226	70.3287	69.1284	48.4676	43.9999	52.3589	40.0998
Os06g0139150	blue	Conserved hypothetical protein.	168.013	85.0103	72.5625	30.8539	157.444	144.445	167.824	104.371	0.803503	2.12331
Os06g0139900	blue	Similar to Beta 1 subunit of 20S proteasome.	237.966	237.397	223.083	189.091	213.814	248.403	206.466	218.225	198.581	174.629
Os06g0142700	blue	Cytochrome c oxidase, subunit Vb family protein.	101.775	104.055	133.804	110.736	97.3481	108.667	78.423	84.7264	109.676	90.756
Os06g0142800	blue	Type I protein arginine methyltransferase	28.9906	47.5147	25.5861	19.8371	20.1554	39.4226	16.0307	32.9967	18.997	13.1516
Os06g0143600	blue	Similar to PRP38 pre-mRNA processing factor 38 domain containing B.	18.1546	39.3045	23.7669	14.0648	24.3658	26.5077	22.7503	33.7697	14.426	9.36932
Os06g0144000	blue	Rice homologue of mammalian X-ray repair cross complementing 1 (XRCC1), DNA repair	77.085	100.955	73.7605	46.4126	93.1814	84.5688	74.0253	63.1385	40.2808	56.1091
Os06g0147800	blue	Mitogen-activated protein kinase (MAPK) kinase, Regulation of salt stress tolerance	34.398	33.7852	30.6854	39.2455	16.4949	33.8271	39.575	40.4932	43.6083	27.4989
Os06g0148000	blue	Conserved hypothetical protein.	63.2164	76.4731	82.3172	47.2897	94.1325	70.5507	72.4333	72.7743	56.801	46.7764
Os06g0149500	blue	Conserved hypothetical protein.	45.0216	44.0558	45.9741	41.7879	46.551	53.322	40.0545	49.2644	26.0552	24.1416
Os06g0150100	blue	Conserved hypothetical protein.	130.082	125.323	117.248	92.7697	105.116	91.2754	123.879	103.282	67.9999	67.2337
Os06g0150400	blue	Conserved hypothetical protein.	33.0168	41.7961	45.6329	36.9901	65.4016	94.0609	31.1771	34.3076	45.252	44.3192
Os06g0151300	blue	Sybindin-like protein family protein.	27.7666	36.5103	23.7706	28.4794	31.0273	49.4513	42.3439	28.2596	40.0454	35.4609
Os06g0152100	blue	Similar to Profilin-2.	2144.93	1900.76	2239.77	1966.55	2098.65	1751.75	2013.09	2056.36	1573.51	1532.14
Os06g0158600	blue	Protein of unknown function DUF652 family protein.	126.795	142.889	106.102	71.7343	88.2308	100.23	113.311	118.676	96.547	84.4216
Os06g0160400	blue	Ubiquitin-associated (UBA) domain protein, Regulation of heading date and grain weight	42.5408	37.5209	30.6382	27.4317	40.4487	39.2234	34.9825	40.1049	22.4015	24.8631
Os06g0159700	blue	Similar to histone H3.	10.0694	0	0	0	0	38.9905	7.801	0	0	0
Os06g0163300	blue	Harpin-induced 1 domain containing protein.	13.3551	5.08522	8.73051	3.79486	17.4909	17.0503	17.8695	7.74677	10.9425	8.84771
Os06g0163600	blue	Proline iminopeptidase	42.7234	34.673	43.2339	31.1945	45.0377	41.9864	33.3127	26.175	27.8504	32.2109
Os06g0165300	blue	Transposase (putative), gypsy type domain containing protein.	38.8084	25.1193	18.788	28.4876	10.5226	19.0686	16.0049	8.59896	14.5872	14.8851
Os06g0165800	blue	Similar to Caffeoyl-CoA 3-O-methyltransferase (Fragment).	44.1006	15.2496	59.496	10.6672	66.9307	55.4636	35.931	22.7839	11.0603	22.8082
Os06g0167100	blue	Armadillo-like helical domain containing protein.	24.2693	30.7806	24.1813	15.3297	25.2347	19.3197	21.1552	18.0251	19.7137	20.8702
Os06g0167600	blue	Similar to Proteasome subunit alpha-3 (Fragment).	290.182	226.234	249.15	212.225	274.299	284.061	261.451	232.802	255.428	265.86
Os06g0168600	blue	Ribonucleotide reductase, Chloroplast biogenesis	118.849	76.6985	72.5739	49.9535	57.752	108.6	71.3262	59.1938	31.614	20.8881
Os06g0176000	blue	Proteasome subunit alpha type 4 (EC 3.4.25.1) (20S proteasome alpha subunit C) (20S proteasome subunit alpha-3).	59.9595	50.5629	49.7102	57.6294	51.1852	55.0584	52.4965	51.1644	29.1431	19.7979
Os06g0177100	blue	Proteasome subunit alpha type 4 (EC 3.4.25.1) (20S proteasome alpha subunit C) (20S proteasome subunit alpha-3).	59.9806	50.551	49.6121	57.8233	51.3217	55.1804	52.4693	51.199	29.1741	19.4733
Os06g0179700	blue	Similar to DNA-binding protein phosphatase 2C.	9.07813	9.53639	9.50201	4.24259	8.46793	20.2222	12.8081	8.54415	4.72068	4.40781
Os06g0182400	blue	Hypothetical protein.	29.7569	32.4859	30.1842	21.0366	29.7571	19.6474	24.8074	18.9106	10.6206	10.809
Os06g0184100	blue	Plant-specific small protein, Hybrid incompatibility, Pollen germination	30.0539	30.7958	39.2478	31.7953	37.0213	52.0728	40.5901	40.3813	25.0123	27.4984
Os06g0186900	blue	TIP49, C-terminal domain containing protein.	87.3304	101.579	67.2934	57.5583	56.8955	75.9169	78.5721	66.4465	62.5733	48.7371
Os06g0187900	blue	RNA recognition motif, RNP-1 domain containing protein.	289.418	226.099	256.912	173.526	282.298	239.706	245.475	317.578	175.08	168.162
Os06g0192900	blue	Similar to tac7077.	50.377	41.8544	57.3503	63.6171	66.9274	54.3877	56.1157	48.8945	42.5155	31.838
Os06g0195800	blue	Similar to DNAJ heat shock N-terminal domain-containing protein.	1.32571	2.5025	6.47842	0	11.372	55.6132	17.2477	24.3571	0	0
Os06g0196900	blue	Similar to Chaperonin.	160.815	181.867	91.229	62.4773	147.874	173.226	125.364	102.772	100.17	112.135
Os06g0197550	blue	Similar to Chaperonin.	35.6104	29.4649	24.9008	7.84284	24.908	76.1286	35.741	54.6014	10.2342	13.2311
Os06g0197575	blue	Similar to Chaperonin.	59.0943	74.8853	43.9851	24.4941	55.5727	87.8389	51.3473	82.6443	40.0746	44.4816
Os06g0198800	blue	Similar to 25.3 kDa vesicle transport protein.	175.896	194.174	220.467	150.863	167.9	171.755	211.052	154.467	143.198	122.966
Os06g0199200	blue	Smr protein/MutS2 C-terminal domain containing protein.	25.1174	22.6993	33.6949	40.1167	39.6914	68.6714	46.18	45.3411	20.6585	19.6969
Os06g0199500	blue	Halotolerance protein, Flavin mononucleotide (FMN)-binding protein, Regulation of cell division, Light-regulated growth	50.9769	42.3606	63.0544	45.7934	58.9443	43.9315	47.0838	56.4544	37.7871	38.2644
Os06g0206100	blue	Similar to Gb protein.	28.344	30.1413	34.4644	23.2612	24.3759	31.8556	31.3606	24.9985	27.6869	26.0419
Os06g0206200	blue	Similar to Gb protein.	133.62	134.428	119.232	95.7948	141.125	117.727	114.94	126.868	102.902	104.512
Os06g0208300	blue	Transcription elongation factor, Regulation of plant growth and development, Pollen viability	19.9795	25.9319	22.7261	17.7037	25.5256	22.9997	10.8891	17.953	21.3884	18.344
Os06g0209300	blue	Hypothetical conserved gene.	26.9646	42.3754	42.8334	25.6623	17.7347	32.0427	27.7592	15.3565	24.0217	30.1375
Os06g0210100	blue	Similar to Transmembrane emp24 domain-containing protein 10.	156.54	195.16	159.853	164.184	205.498	152.797	146.686	152.237	98.7441	108.108
Os06g0213400	blue	Protein of unknown function DUF829, eukaryotic family protein.	126.144	133.135	167.52	103.131	128.79	63.5385	122.16	134.822	138.452	134.485
Os06g0217300	blue	Short vegetative phase (SVP)-group MADS-box protein, Negative regulation of brassinosteroid responses	6.9854	6.45533	12.743	3.59472	12.4672	9.54285	10.1567	3.40391	5.76615	0.325803
Os06g0217500	blue	MED6 mediator family protein.	41.0491	70.2115	60.7408	50.2387	50.4987	45.1862	65.3073	55.3253	40.2905	36.0923
Os06g0218150	blue	Conserved hypothetical protein.	8.91336	15.2711	7.24187	7.89252	10.9644	28.8389	23.8381	18.0674	10.382	9.71909
Os06g0224200	blue	Thioredoxin fold domain containing protein.	74.8577	59.8013	61.7095	47.3449	49.6234	70.3883	82.0185	63.178	38.2439	32.6892
Os06g0224500	blue	Mitochodrial transcription termination factor-related family protein.	46.3141	41.6597	53.4561	33.3363	39.7692	34.5712	25.5898	32.8861	37.3139	31.7072
Os06g0225200	blue	Mitochodrial transcription termination factor-related family protein.	20.0412	28.0471	24.161	16.5365	28.1958	49.5879	24.0601	31.431	21.1178	21.8403
Os06g0226600	blue	TB2/DP1 and HVA22 related protein family protein.	78.065	48.037	29.6371	45.6242	83.0687	62.1891	52.4627	43.3273	41.6479	50.0154
Os06g0231300	blue	Nuclear migration protein, Negative regulation of XA21-mediated immunity	109.84	123.627	84.8884	67.6572	121.857	184.31	117.893	86.762	57.1676	55.9413
Os06g0232600	blue	Similar to Dehydroascorbate reductase.	43.0274	46.1699	29.7916	18.5864	44.0284	40.9712	30.7074	33.2061	32.3203	33.9305
Os06g0236900	blue	tRNA (guanine-N(7)-)-methyltransferase	129.427	98.6106	101.474	73.9184	80.0737	116.734	83.9807	98.0726	44.4028	53.3441
Os06g0244200	blue	Conserved hypothetical protein.	45.0924	48.6588	44.3438	34.6908	36.6041	67.3663	41.8604	42.0946	23.2404	19.3588
Os06g0245600	blue	Similar to cDNA clone:J023144O06, full insert sequence.	30.0404	26.925	29.581	19.5594	24.4262	26.2108	29.2209	17.632	20.9551	24.7912
Os06g0247800	blue	Similar to Dynamin-like protein (Fragment).	59.2386	64.2844	65.8332	37.3977	46.3953	38.4055	49.4147	34.0792	50.4754	38.0612
Os06g0251000	blue	Similar to mitochondrion protein.	16.1554	23.7626	24.7251	15.903	21.828	23.905	15.0135	14.0659	16.7493	16.9103
Os06g0252300	blue	Hypothetical conserved gene.	24.4929	36.6141	30.7125	33.4837	36.1144	44.9265	23.6415	44.6514	16.3625	13.0789
Os06g0253100	blue	Heat shock protein Hsp20 domain containing protein.	36.9185	55.9053	1.60606	1.28022	23.4133	71.3496	18.1382	92.567	3.05826	1.8558
Os06g0255100	blue	2OG-Fe(II) oxygenase domain containing protein.	4.7095	7.90975	11.1103	1.88067	10.1218	7.29703	4.30399	3.60032	0.492056	0
Os06g0256200	blue	Similar to Keratinocytes proline-rich protein.	121.784	123.51	143.978	69.7255	111.393	115.892	148.549	110.05	69.2764	62.3927
Os06g0257200	blue	Similar to Signal recognition particle 9 kDa protein.	69.9483	68.2193	64.1532	59.2906	56.046	58.7951	69.6937	45.0374	50.6441	52.0253
Os06g0257450	blue	Small subunit of ribonucleotide reductase, Chloroplast biogenesis, Regulationn of leaf width by modulating cell cycle progression	394.321	274.318	289.534	168.334	225.974	300.536	194.802	293.532	150.914	182.599
Os06g0266400	blue	Similar to chemocyanin.	0.653091	0.412582	0.516615	0	0.686378	26.276	1.90433	2.12136	0.747122	0
Os06g0264300	blue	Similar to RAD23, isoform I.	1388.9	1289.48	1224.38	961.65	1628.07	1465.01	1066.14	931.09	914.994	1002.92
Os06g0268600	blue	Non-protein coding transcript.	3.89932	15.9702	4.61624	2.63577	2.08251	14.0525	11.3467	10.4341	4.77302	1.52487
Os06g0274200	blue	Similar to H/ACA ribonucleoprotein complex subunit 2 (H/ACA snoRNP protein NHP2) (High mobility group-like nuclear protein 2).	435.823	388.721	409.635	336.87	496.322	483.45	335.895	316.566	358.39	345.543
Os06g0278450	blue	Hypothetical gene.	15.9197	18.0096	10.9873	14.6161	10.8704	26.0755	8.76539	16.3314	17.1639	13.5499
Os06g0286375	blue	Similar to Nitrate-induced NOI protein-like protein.	92.8385	102.373	108.878	105.179	71.3499	136.231	138.367	99.0398	30.5573	27.579
Os06g0298500	blue	SEC-C motif domain containing protein.	89.8008	52.1016	77.657	56.8968	92.5653	92.8361	69.6451	64.3598	54.1148	67.1127
Os06g0300600	blue	Similar to Decoy.	60.1835	61.6581	78.87	52.1887	53.3219	66.9169	48.162	46.7031	49.9955	42.6524
Os06g0300700	blue	Protein phosphatase 4 core regulatory subunit R2 domain containing protein.	18.6193	38.8527	27.0238	18.2551	13.7947	37.1599	30.9505	18.9238	28.2603	22.5548
Os06g0308300	blue	Similar to 65kD microtubule associated protein.	14.5731	14.4883	26.4436	19.2693	26.6951	21.7347	8.90131	15.7568	2.80982	1.12107
Os06g0318200	blue	Ankyrin domain containing protein.	17.4694	17.9157	23.8461	16.6068	17.4714	29.0268	14.6063	20.1934	17.4279	10.3989
Os06g0318700	blue	Makorin RING finger protein, RING E3 ligase, Pattern formation and organogenesis during embryogenesis and post-embryogenesis, Negative regulation of salinity stress response	16.6712	9.62191	19.5497	12.0716	26.3238	33.6727	26.467	23.4745	25.2235	20.1134
Os06g0327300	blue	Similar to Thioredoxin reductase.	18.5273	18.9536	17.8545	12.5618	13.6931	36.3667	21.4302	16.8092	14.9	15.1653
Os06g0332500	blue	Conserved hypothetical protein.	49.3599	53.8381	44.5909	41.3001	54.219	52.3782	43.7063	40.3224	39.2056	35.6558
Os06g0332600	blue	Similar to Rf2 protein.	28.8145	34.1182	32.3415	19.8922	30.9311	36.5399	15.0079	26.0619	24.3471	29.658
Os06g0332900	blue	Similar to Zn-finger, RanBP-type, containing protein.	15.7888	19.8812	22.9501	12.1257	26.1886	21.1372	26.1138	17.9708	16.3725	11.4513
Os06g0342100	blue	Signal recognition particle 19 kDa protein (SRP19).	260.438	254.814	260.416	226.851	208.599	287.574	204.336	188.579	157.016	181.463
Os06g0365700	blue	Hypothetical gene.	58.8415	44.1701	45.6063	29.8416	25.9056	47.5081	33.7409	45.3912	45.2469	31.9227
Os06g0482200	blue	Thioredoxin fold domain containing protein.	164.207	124.359	132.081	94.9555	149.69	158.493	120.498	147.582	111.697	98.5643
Os06g0498000	blue	Conserved hypothetical protein.	9.97055	9.75795	2.14429	8.95963	9.89512	18.027	4.79497	7.14431	6.11318	6.60407
Os06g0528600	blue	Spermine synthase, Spermidine synthase, Negative regulation of seed germination, grain size, and grain yield, Chilling response	18.0317	14.2904	6.83841	2.754	18.826	26.0206	10.3726	7.73782	4.43363	3.94638
Os06g0529800	blue	H2BK148ub E3 ligase, E3 ligase containing a Plant Homeodomain-finger and an Ubiquitin Protein Ligase E3 Component N-Recognin7 (UBR7) domain, Homolog of human UBR7, Regulation of plant height, Regulation of histone H2B monoubiquitination and cell proliferation	84.087	70.5345	60.8678	39.3965	51.7855	72.2197	54.1338	37.9182	42.494	46.3909
Os06g0530300	blue	Similar to uncharacterized BCR, COG1963 family protein.	22.571	25.2685	24.0374	16.7503	9.06426	34.0484	22.2289	26.9841	11.0907	12.8237
Os06g0543601	blue	Protein of unknown function DUF3778 domain containing protein.	2.08325	8.12715	15.2543	7.58952	11.4294	14.3085	14.918	7.41816	3.69252	0.916543
Os06g0552400	blue	Similar to zinc ion binding protein.	14.516	13.4874	5.25542	6.64365	3.9479	11.7441	10.9016	11.4175	10.3585	4.80372
Os06g0573800	blue	Fanconi Anaemia group E protein, C-terminal domain containing protein.	6.41843	10.8319	6.82146	1.25165	3.0462	1.93183	9.83639	3.93822	0.519343	0.823497
Os06g0583400	blue	Class-I type histone deacetylase, Seedling root growth	118.177	118.86	120.499	73.5168	129.478	119.643	109.363	118.784	101.025	97.9309
Os06g0589500	blue	Conserved hypothetical protein.	14.2765	7.41281	2.02293	0.221493	2.90213	11.1697	16.272	2.77	0.121074	0.117631
Os06g0594100	blue	Crotonase, core domain containing protein.	53.1591	65.0889	46.7661	58.1245	42.293	69.8234	42.7435	50.4222	52.7651	52.1327
Os06g0600100	blue	Similar to TAT-binding protein homolog (Fragment).	278.267	298.681	266.194	212.059	236.93	269.881	265.464	186.031	171.656	160.058
Os06g0601000	blue	Homeodomain-like containing protein.	69.133	77.6942	70.0414	66.947	64.6569	132.019	62.2014	62.2049	70.9344	51.3198
Os06g0602600	blue	Alba, DNA/RNA-binding protein family protein.	170.285	173.292	176.526	176.391	154.73	261.675	180.825	136.268	110.87	116.029
Os06g0607800	blue	26S proteasome 19S regulatory particle triple-A ATPase subunit 4b	33.5579	27.5308	35.9435	21.6643	36.865	55.2282	28.3123	33.0746	18.7094	12.9573
Os06g0608500	blue	ESCRT (endosomal sorting complex required for transport)-III component, SNF7 domain containing protein	217.006	167.745	223.232	186.993	195.773	144.91	139.554	182.542	97.2557	108.658
Os06g0609600	blue	EF-Hand type domain containing protein.	40.0821	20.0596	47.6645	73.2586	58.9966	110.633	62.0643	59.7811	15.1356	17.6396
Os06g0611000	blue	Similar to 65kD microtubule associated protein.	46.3794	45.7987	56.3857	55.2997	70.0383	54.8302	50.8941	39.4104	31.0882	39.3744
Os06g0612800	blue	A member of stress associated protein (SAP) gene family, A20 and AN1 type zinc finger domain containing protein, Tolerance to salt, drought and cold stress	403.318	476.506	465.415	393.792	584.529	392.206	455.886	434.573	369.081	418.085
Os06g0618100	blue	K Homology, type 1, subgroup domain containing protein.	40.2073	44.8098	44.5873	23.2421	39.6798	38.5531	35.0916	23.8601	34.0819	33.7148
Os06g0635500	blue	Hypothetical conserved gene.	24.6243	12.9101	8.68896	3.34264	25.4798	19.8124	14.5618	5.47705	7.86657	5.53887
Os06g0637500	blue	MYB transcription factor, Regulation of leaf senescence	8.92181	8.71024	6.52003	3.90346	4.57537	9.12742	14.5978	6.74265	1.38632	1.43074
Os06g0639100	blue	Zinc finger, RING/FYVE/PHD-type domain containing protein.	19.2265	22.7411	20.0714	11.7983	18.022	11.5658	14.3582	15.0419	18.6242	15.028
Os06g0639600	blue	Similar to Elongator component.	61.1525	52.5768	60.8491	35.7852	70.7274	60.3242	48.3782	68.7958	39.0179	34.1079
Os06g0643300	blue	Development protein-like protein.	340.655	410.437	409.118	338.456	386.965	453.066	414.197	267.56	261.075	302.608
Os06g0647100	blue	Similar to 50S ribosomal protein L35, chloroplast precursor (CL35).	22.7829	19.3386	15.4923	11.4942	16.047	23.9332	14.6717	23.8608	9.01676	10.7233
Os06g0649500	blue	WD40 repeat-like domain containing protein.	42.4007	49.9733	41.3686	26.0451	31.2568	48.3811	37.721	32.9287	33.2805	31.7623
Os06g0650100	blue	Similar to Ubiquitin-NEDD8-like protein RUB2.	419.407	355.503	300.936	213.874	308.332	343.822	273.468	271.558	241.619	242.985
Os06g0653800	blue	Similar to WD-repeat protein 57 (Prp8-binding protein) (hPRP8BP) (U5 snRNP- specific 40 kDa protein) (38 kDa splicing factor).	155.868	138.883	191.715	99.5927	204.083	156.524	169.344	154.079	119.624	116.633
Os06g0665000	blue	Protein of unknown function DUF284, transmembrane eukaryotic family protein.	10.1114	7.23734	9.96276	5.14234	11.3706	24.8668	14.0551	17.4612	7.91074	5.67504
Os06g0665900	blue	Similar to thioredoxin domain-containing protein 2.	338.13	343.75	382.068	255.549	364.266	432.509	261.392	333.576	306.528	297.751
Os06g0668400	blue	Kelch related domain containing protein.	96.9663	117.409	55.2395	30.8539	41.6797	64.0961	51.5598	11.1834	1.4144	0.081798
Os06g0670000	blue	Molybdenum cofactor sulfurase, Molybdenum cofactor sulfurtransferase, Abscisic acid (ABA) biosynthesis, Disease resistance	9.79263	8.17501	8.69473	5.27454	9.3323	19.3896	14.2796	6.87708	11.7021	5.31684
Os06g0670500	blue	Similar to Multidomain cyclophilin type peptidyl-prolyl cis-trans isomerase.	23.6073	14.3438	25.6319	10.1763	16.977	20.0752	19.5407	21.0953	20.4285	10.2614
Os06g0672801	blue	Conserved hypothetical protein.	156.558	173.386	134.641	116.953	167.408	231.473	158.619	152.736	90.4193	87.2125
Os06g0677500	blue	Protein prenyltransferase domain containing protein.	24.6793	21.5892	16.791	13.253	17.6711	35.569	27.3776	13.4671	17.2309	8.25705
Os06g0683700	blue	Similar to wound induced protein.	27.7005	25.7161	6.49726	2.28391	66.1404	70.5251	0.891998	6.83099	2.34331	15.8195
Os06g0681400	blue	Ubiquitin domain containing protein.	1834.01	1651.1	1866.24	1548.51	1522.15	1761.94	2035.04	1690.61	1085.63	1036.03
Os06g0687400	blue	Similar to auxin-independent growth promoter-like protein.	31.2161	29.79	24.8611	16.1055	23.6814	21.8824	27.2838	20.8363	17.2181	21.0115
Os06g0687450	blue	Similar to dehydration-responsive protein-related.	45.7986	44.3205	41.9541	35.8152	39.4672	33.1753	42.8294	25.6815	19.563	19.8402
Os06g0687500	blue	Nucleotide-binding, alpha-beta plait domain containing protein.	27.7811	30.3233	39.3107	22.3553	20.698	23.5237	21.5739	22.0847	34.5232	24.6017
Os06g0687700	blue	Similar to T-complex protein 1, eta subunit (TCP-1-eta) (CCT-eta) (HIV-1 Nef interacting protein).	103.384	116.554	97.9794	63.7662	124.73	148.809	84.5759	77.3212	72.5387	68.0123
Os06g0688100	blue	Hypothetical conserved gene.	24.8154	46.935	31.8511	15.0445	34.9014	35.5986	39.445	31.6964	26.2693	22.3956
Os06g0690600	blue	Conserved hypothetical protein.	18.731	16.0029	11.9533	8.62353	13.1059	29.2687	12.5981	16.3378	11.3335	10.8467
Os06g0693300	blue	Replication protein A2c, Reguration of meiotic crossover	61.7768	50.4408	36.0797	47.5448	60.1516	57.4116	58.3837	38.0592	37.8729	35.4025
Os06g0693500	blue	Zinc finger, C2H2-like domain containing protein.	444.549	441.746	554.32	337.718	395.562	486.601	579.211	396.008	303.681	238.661
Os06g0693600	blue	Conserved hypothetical protein.	57.2595	52.9765	79.4507	48.9528	51.7435	51.918	33.716	43.8248	67.0227	58.0251
Os06g0694200	blue	Esterase, SGNH hydrolase-type domain containing protein.	4.66044	5.59775	4.45482	1.0858	11.8269	14.1752	1.66915	0.720754	1.14524	1.20481
Os06g0698859	blue	C2H2 zinc-finger protein, Pre-mRNA splicing and microRNA processing, Splicing factor affecting amylose biosynthesis in rice endosperm	7.3919	9.56506	5.65032	4.26296	4.1372	14.1872	11.9166	4.61476	5.11487	3.71466
Os06g0698900	blue	Similar to GATA transcription factor 25.	11.6568	28.1046	17.3314	8.63094	20.1263	22.6413	17.8772	24.2732	11.9205	8.22257
Os06g0702400	blue	Conserved hypothetical protein.	56.8718	43.2658	36.5778	16.726	63.1895	55.1222	50.2933	67.8093	32.4903	27.3883
Os06g0702500	blue	Ribosomal protein S5 domain 2-type fold domain containing protein.	19.1291	17.3634	12.9857	13.3106	7.30054	9.34425	12.8123	5.28711	10.861	13.8502
Os06g0702700	blue	Butirosin biosynthesis, BtrG-like domain containing protein.	416.429	381.609	246.683	375.942	267.219	411.93	400.419	336.643	65.5653	66.8299
Os06g0704400	blue	Transposase, MuDR, plant domain containing protein.	72.2836	81.3242	83.5426	45.2784	80.3768	90.9847	59.8427	87.5112	73.2527	74.9345
Os06g0704900	blue	Similar to Cell division-like protein.	75.4485	72.2391	72.5646	50.9445	83.0339	96.7648	84.9628	73.2849	76.5198	78.0135
Os06g0705500	blue	Ataxin-2, C-terminal domain containing protein.	21.557	13.3413	18.4116	16.4479	26.0164	24.9225	28.0784	24.2102	25.8431	22.1819
Os06g0708500	blue	Similar to Peptidyl-prolyl cis-trans isomerase.	150.32	189.301	156.934	95.1773	201.396	149.232	177.231	146.72	97.872	82.0492
Os06g0711200	blue	Conserved hypothetical protein.	18.161	17.8566	35.1993	7.2577	32.4059	20.6686	23.8751	27.2529	14.754	14.5542
Os06g0711600	blue	Pre-mRNA splicing factor, Accessory spliceosome protein, Regulation of grain length and panicle architecture	120.702	133.254	142.441	91.5491	151.482	149.171	153.666	143.697	105.044	105.605
Os06g0714500	blue	ATPase, AAA-type, core domain containing protein.	97.6266	100.073	97.3166	84.0827	75.3355	112.177	108.629	98.5534	68.9015	76.0036
Os06g0715600	blue	Brain and reproductive organ-expressed family protein.	56.553	54.183	58.3036	37.4037	64.2563	64.8036	32.2904	29.7081	34.8018	26.2129
Os06g0716800	blue	bZIP transcription factor, Modulation of phenolamide metabolites and rice immunity	26.3722	14.863	36.3446	19.5574	33.404	26.8032	24.85	22.57	14.7711	16.9447
Os06g0716700	blue	Similar to Heat shock protein 90.	209.232	245.568	266.826	191.606	271.448	256.258	230.952	228.835	182.458	189.998
Os06g0724600	blue	Similar to Transformer-SR ribonucleoprotein (Fragment).	160.693	138.873	151.429	109.229	145.045	112.471	119.889	154.258	80.2777	81.9052
Os06g0726800	blue	G2/mitotic-specific cyclin 2 (B-like cyclin) (CycOs2).	0.507432	0.565716	0.810296	2.17211	0.835695	12.8464	14.635	3.72571	0.3311	0.798554
Os06g0728000	blue	High mobility group (HMG) protein	336.719	303.248	393.385	315.514	409.361	341.896	348.713	337.019	247.613	224.615
Os06g0730500	blue	Conserved hypothetical protein.	45.744	40.5614	25.0772	25.5136	22.7498	34.813	24.6135	35.4751	22.8145	29.5133
Os06g0730800	blue	mRNA splicing factor, Cwf18 family protein.	88.6862	82.3304	65.5537	58.2944	91.3862	102.482	66.8444	67.5934	75.9703	78.8425
Os07g0101400	blue	Kelch related domain containing protein.	42.8791	34.3082	33.2317	22.6917	27.756	21.0066	45.2201	38.2897	19.3896	17.1897
Os07g0105700	blue	Class-XIV kinesin	29.2113	29.6016	22.9297	14.423	17.5159	17.3345	21.9557	16.1235	10.8767	9.69854
Os07g0109500	blue	Ribosomal protein L13 family protein.	187.625	186.308	190.174	138.727	122.043	234.866	151.58	178.839	98.5863	123.514
Os07g0109700	blue	Conserved hypothetical protein.	127.107	149.314	88.446	105.868	130.988	136.334	99.5154	131.91	108.409	95.9636
Os07g0110000	blue	Conserved hypothetical protein.	23.0378	26.4091	19.7849	26.8835	34.4332	31.2787	35.5926	31.1433	17.7056	19.0423
Os07g0110800	blue	Conserved hypothetical protein.	308.258	312.909	286.501	240.333	341.753	290.618	294.19	239.185	207.745	193.238
Os07g0111100	blue	Conserved hypothetical protein.	143.717	128.87	140.08	119.591	119.151	112.727	105.171	115.959	72.992	83.0616
Os07g0118800	blue	Hypothetical conserved gene.	25.0718	22.7497	21.8987	15.9632	20.0414	14.9624	13.9085	9.47235	14.0263	18.5094
Os07g0118900	blue	Cyclin-like F-box domain containing protein.	18.1034	23.5164	20.503	15.1685	17.911	20.6908	15.5656	9.79157	9.17428	11.2416
Os07g0122400	blue	Tetratricopeptide region domain containing protein.	34.9198	28.0724	18.7213	21.3377	30.2061	31.2392	26.0231	11.4135	18.0633	19.0198
Os07g0123601	blue	Hypothetical gene.	26.3315	40.855	43.0006	25.3132	32.5111	51.4681	35.7212	21.4915	27.6838	24.8074
Os07g0136300	blue	Similar to cDNA, clone: J075163H13, full insert sequence.	527.428	558.078	518.092	496.255	562.938	586.525	496.546	450.115	398.989	447.569
Os07g0136500	blue	Hypothetical gene.	542.021	483.667	513.142	532.919	511.742	428.626	578.641	478.482	429.132	398.847
Os07g0137600	blue	Conserved hypothetical protein.	425.329	477.673	533.183	477.811	406.622	314.326	417.517	468.545	288.348	289.439
Os07g0146300	blue	Conserved hypothetical protein.	38.6617	53.2996	40.1104	57.1531	57.0887	71.5494	42.0235	50.1359	48.3234	60.2503
Os07g0147900	blue	Similar to Ferredoxin-NADP reductase precursor (Fragment).	38.3768	23.2187	22.5023	38.1982	48.9156	44.465	57.8792	31.2139	36.5206	29.5399
Os07g0150700	blue	Serine/threonine protein kinase, Pollination and drought stress responses, Reguration of potassium uptake by CBL1-CIPK23 complex	31.5376	40.397	80.4811	49.1996	93.3748	74.996	37.2547	88.101	2.91451	9.35274
Os07g0151300	blue	MAGE protein family protein.	94.4192	89.8172	70.4323	54.8683	70.7451	77.7892	92.3068	32.1726	38.5341	40.3839
Os07g0158900	blue	Cyclin-like F-box domain containing protein.	34.5756	52.1642	34.2817	27.3713	44.7549	64.2934	35.2048	27.8278	29.8383	38.9984
Os07g0159500	blue	Conserved hypothetical protein.	62.0415	58.3697	19.4371	31.9788	41.9745	58.2173	58.2466	33.8178	31.0096	41.2915
Os07g0160300	blue	Shikimate kinase domain containing protein.	28.0024	28.037	31.6272	27.7171	31.8544	28.4647	28.9451	25.024	22.1421	18.9513
Os07g0162300	blue	Similar to RIO kinase.	37.7108	36.3805	33.0719	14.201	31.8408	43.0645	31.5021	26.4388	25.9439	19.6006
Os07g0164300	blue	Qa-SNARE (soluble N-ethylmaleimide sensitive factor attachment protein receptor), t-SNARE, Seed embryogenesis, Seed fertility	81.4031	82.1484	102.841	72.8247	71.7155	94.8494	66.5656	68.6455	67.9849	59.9819
Os07g0166600	blue	Conserved hypothetical protein.	30.8947	44.955	34.633	29.7375	39.8995	50.1448	19.5104	37.688	37.1556	26.6308
Os07g0167000	blue	Similar to Eukaryotic initiation factor 3e.	162.414	190.266	210.217	99.407	222.1	240.871	289.804	199.148	176.616	176.717
Os07g0170000	blue	Similar to Brn1-like protein.	0.878329	9.51562	9.33619	1.82411	2.1618	8.73317	3.86015	7.23356	0.352123	0.406521
Os07g0171200	blue	Similar to Galactose-1-phosphate uridyl transferase-like protein.	46.8944	56.248	37.2947	36.4513	48.3453	60.2472	53.5189	44.7974	34.7836	42.0305
Os07g0170300	blue	YT521-B homology (YTH) family protein, N<sup>6</sup>-methyladenosine (m<sup>6</sup>A) binding protein, Regulation of plant height	203.972	172.072	187.733	94.9548	137.52	149.302	133.571	104.261	118.425	107.364
Os07g0173700	blue	40S ribosomal protein S18.	41.4621	50.3108	30.2768	28.4353	32.5802	49.789	26.8803	50.2018	30.5286	31.7789
Os07g0179200	blue	Conserved hypothetical protein.	62.283	82.4904	62.3201	29.6818	58.8203	50.2454	51.0717	64.7042	58.0415	54.2103
Os07g0182900	blue	DNA methyltransferase, Maintenance of methylation, Gene silencing	39.6544	28.1017	33.9711	28.6113	19.3629	21.8947	43.5167	21.5757	0.952917	0.526978
Os07g0184800	blue	AT-hook DNA-binding protein, AT-hook transcription factor, Transcriptional regulation of Prx family genes, Modulation of peroxidase-mediated ROS immune response	247.321	286.695	412.256	304.655	329.675	523.644	224.645	421.955	326.824	434.414
Os07g0185300	blue	Protein of unknown function YGGT family protein.	17.2522	33.313	13.3011	15.5627	25.572	39.1911	22.5527	24.22	11.3215	14.5799
Os07g0184900	blue	ATP-dependent DNA helicase 2 subunit KU70, Maintenance of chromosomal stability, Developmental growth, Telomere length regulation	108.066	110.126	94.7947	59.8873	88.5211	132.316	98.1794	93.3196	107.109	88.3755
Os07g0186000	blue	H-type thioredoxin, Regulation of the apoplastic reactive oxygen species, Stress response	5332.41	4605.27	6671.05	4926.24	4514.54	5251.23	5335.21	5150.93	2250.59	2461.21
Os07g0194000	blue	Similar to Vesicle-associated membrane protein 725 (AtVAMP725).	133.372	125.897	135.534	130.59	165.466	138.398	125.952	130.275	96.6203	102.971
Os07g0195400	blue	Phosphoacetylglucosamine mutase domain containing protein.	16.1998	10.5874	10.4267	14.5792	7.6025	19.731	16.4018	16.7794	16.2713	10.5431
Os07g0202900	blue	Similar to mitochondrial 28S ribosomal protein S29-related.	22.1839	18.3473	9.80542	9.15013	8.6769	12.4923	17.7724	15.9286	16.2519	11.589
Os07g0205000	blue	Similar to Cytochrome-C reductase 14 kDa subunit (EC 1.10.2.2) (Fragment).	204.434	236.213	214.489	146.057	329.537	330.552	273.624	385.91	147.945	117.493
Os07g0213400	blue	Conserved hypothetical protein.	39.0738	54.5383	50.4852	19.7006	54.2129	54.534	46.0455	32.1352	38.1724	25.0044
Os07g0223100	blue	Similar to ADP-ribosylation factor 1.	517.151	625.915	655.275	498.012	506.367	499.234	599.343	485.293	352.889	371.448
Os07g0224000	blue	Similar to 60S ribosomal protein L24.	1150.65	1176.12	1328.95	1052.48	1036.17	1293.36	1170.61	971.897	1043.21	1042.69
Os07g0227700	blue	EGF-like region, conserved site domain containing protein.	19.7547	18.3574	22.6693	8.79724	22.6355	38.7411	13.8338	19.6832	25.8218	13.386
Os07g0232200	blue	Similar to Flavohemoprotein b5/b5R variant.	70.1806	84.8615	102.978	65.8099	71.5858	89.5523	101.996	57.0172	46.3635	54.8327
Os07g0239500	blue	Conserved hypothetical protein.	47.7396	45.5569	36.9546	31.4118	20.6944	48.3913	27.3115	35.137	19.5599	17.7989
Os07g0249600	blue	Dcp1-like decapping family protein.	75.1779	82.5037	67.5248	51.9682	79.6622	65.0452	86.6823	67.6102	53.5409	49.6496
Os07g0264100	blue	NAD(P)-binding domain containing protein.	92.418	72.385	102.62	89.9651	95.5043	81.6219	80.724	107.06	71.8982	55.3208
Os07g0274800	blue	Similar to Protein phosphatase 2A B' regulatory subunit.	12.7856	13.7848	18.6654	9.47791	16.8888	24.3181	11.7734	16.5259	9.25372	10.721
Os07g0276000	blue	F-box domain, cyclin-like domain containing protein.	16.8141	13.3646	19.2549	5.2549	8.15265	17.5328	8.61748	7.51797	0.761966	0.649849
Os07g0285200	blue	Cyclin-like F-box domain containing protein.	27.8695	22.539	17.2354	10.5351	26.7862	41.2919	30.469	7.55611	8.7774	12.2072
Os07g0285700	blue	Cyclin-like F-box domain containing protein.	13.0282	17.6697	6.87984	8.43266	5.96348	8.15189	11.8273	5.30369	2.29035	3.86599
Os07g0292800	blue	Ribosomal protein L24e domain containing protein.	122.007	118.869	119.493	67.9931	135.149	150.651	134.069	124.28	89.921	83.1724
Os07g0295000	blue	Mitochondrial carrier protein domain containing protein.	37.3364	32.3611	24.5001	20.6681	29.1089	27.5457	27.4093	30.7432	21.9962	27.0989
Os07g0406800	blue	DNA primase, large subunit, eukaryotic domain containing protein.	64.7718	61.6174	48.0159	34.2214	34.3935	42.0787	62.5802	37.7259	8.73016	22.0676
Os07g0408100	blue	WD40 repeat-like domain containing protein.	59.1726	68.7395	49.4147	50.6768	45.6368	65.1888	64.1174	62.5393	32.3067	31.7808
Os07g0409500	blue	BTB/POZ fold domain containing protein.	0.098661	0	4.28524	1.21063	3.22697	13.1187	4.25961	7.22645	0	0
Os07g0412400	blue	Similar to Adenylate kinase isoenzyme 6 (EC 2.7.4.3) (ATP-AMP transphosphorylase 6).	184.191	205.57	220.8	147.713	208.408	203.157	186.246	210.089	181.204	193.482
Os07g0415200	blue	Ribosomal protein L25/L23 domain containing protein.	46.0675	38.3427	53.8351	44.1608	36.9081	43.2064	31.4363	30.3065	42.1726	38.0467
Os07g0421800	blue	E3 ubiquitin ligase, RING fnger protein, Regulation of the plant height and grain yield	10.9883	1.27495	1.02113	4.06807	8.06203	16.6206	2.81869	6.69458	0.665803	0.503454
Os07g0423000	blue	Mitochodrial transcription termination factor-related family protein.	19.157	19.4809	16.9757	19.8342	15.5373	26.3189	20.3086	12.714	13.7114	11.2995
Os07g0446100	blue	Zinc finger, RING/FYVE/PHD-type domain containing protein.	118.021	165.497	238.976	117.915	184.371	185.571	225.698	153.245	81.4595	71.7722
Os07g0449100	blue	Similar to Light induced protein like.	163.677	176.738	193.241	153.13	178.904	197.069	182.485	194.351	170.955	156.196
Os07g0454100	blue	Conserved hypothetical protein.	47.947	62.6119	37.0752	28.4553	57.2245	36.1893	52.237	54.1308	33.7072	19.896
Os07g0456400	blue	LUC7 related family protein.	29.2761	31.2424	17.2622	11.8853	18.7286	16.5372	21.5529	22.4889	13.0048	14.1782
Os07g0459500	blue	F-box domain, Skp2-like domain containing protein.	41.7555	46.1694	61.4088	40.7508	62.8709	56.6087	57.4128	40.5503	45.6289	26.0804
Os07g0469600	blue	Non-protein coding transcript.	307.154	313.66	313.442	266.634	278.208	427.357	325.82	337.687	285.95	295.084
Os07g0470800	blue	Hypothetical conserved gene.	14.8121	9.82233	6.15001	4.34274	12.4704	26.5546	13.2539	15.3978	10.1967	12.3248
Os07g0475800	blue	Eukaryotic rRNA processing family protein.	141.755	181.073	134.663	72.0664	113.146	125.565	101.747	103.137	100.013	103.044
Os07g0477500	blue	Histone deacetylation protein Rxt3 domain containing protein.	40.8311	45.97	45.6338	34.0733	43.6703	50.0162	36.8595	42.4892	36.2414	22.957
Os07g0483400	blue	Protein of unknown function DUF2365 domain containing protein.	15.4113	20.3227	16.1166	23.7593	23.4212	26.954	13.7837	25.7689	16.9911	14.4428
Os07g0489500	blue	Ubiquitin domain containing protein.	12.2147	2.94612	6.06692	1.27927	0.802386	6.14681	4.77307	1.78307	0	0.309414
Os07g0486500	blue	RhoGAP domain containing protein.	111.641	88.5711	74.6252	84.0328	123.499	134.885	92.4412	127.963	62.2592	46.1497
Os07g0490300	blue	Similar to Preproacrosin.	76.279	77.7983	98.9936	55.4495	69.3237	89.4323	73.7936	69.0426	66.5143	71.5557
Os07g0490400	blue	Peptidyl-prolyl cis-trans isomerase, FKBP-type domain containing protein.	45.8486	46.7047	67.317	46.129	42.7855	42.4746	44.795	27.3757	36.9619	21.1484
Os07g0490800	blue	Similar to COP9 signalosome complex subunit 7 (CSN complex subunit 7) (FUSCA protein 5) (FUSCA5).	340.658	343.413	343.088	249.19	329.674	379.498	313.06	237.966	252.651	274.635
Os07g0498800	blue	Ubiquitin-like domain-containing protein, AvrPi9-interacting protein, Negative regulation of blast disease resistance	65.9007	70.9511	40.518	36.2859	68.7968	74.8849	43.5004	48.271	40.3155	42.634
Os07g0498900	blue	Protein of unknown function DUF231, plant domain containing protein.	23.5393	16.5879	6.40596	12.9429	8.64928	13.8276	14.8364	16.0514	15.6989	5.9558
Os07g0499300	blue	Similar to predicted protein.	11.0244	10.4687	12.3933	5.88877	21.5928	13.5819	18.0672	9.54783	8.77708	7.40219
Os07g0506700	blue	WD40 repeat-like domain containing protein.	52.1988	58.3441	45.8769	24.0676	44.3194	50.9767	48.298	29.525	22.9917	30.7555
Os07g0507600	blue	Protein of unknown function DUF1723 domain containing protein.	31.1496	37.8127	43.105	29.5279	42.978	46.004	27.0854	46.7323	27.2944	34.9904
Os07g0508300	blue	Similar to SH3 domain-containing protein 3.	36.2247	51.8047	35.0326	38.8247	38.0239	58.6662	32.8031	28.2596	23.1963	29.9606
Os07g0516900	blue	Similar to RNA Binding Protein 45.	81.3862	80.06	51.4021	36.3578	55.2824	64.5847	45.4514	47.2274	38.6596	39.1924
Os07g0517300	blue	Protein of unknown function DUF1032 family protein.	8.15046	16.6063	4.94702	1.85745	14.522	17.7713	7.50509	12.8608	7.56291	3.07187
Os07g0528900	blue	Qa-SNARE (soluble N-ethylmaleimide sensitive factor attachment protein receptor), t-SNARE, Regulation of arbuscular mycorrhizal (AM) symbiosis	5.71908	5.95575	8.78848	1.69031	8.70422	13.3887	11.9367	13.1912	4.72989	4.0533
Os07g0531600	blue	Phospholipid/glycerol acyltransferase domain containing protein.	57.321	73.1363	92.8017	56.6893	68.8871	86.8173	80.7598	98.637	54.8954	43.2673
Os07g0523150	blue	Similar to 60S ribosomal protein L44.	382.016	356.71	397.951	389.598	419.338	466.835	321.589	327.648	359.738	367.466
Os07g0535200	blue	Cyclin-like F-box domain containing protein.	23.6864	13.0373	13.5211	14.6777	14.0402	30.2729	16.9111	15.109	16.1746	21.7465
Os07g0544900	blue	Ribosomal protein L28 family protein.	79.7113	89.8926	81.3957	68.0705	84.7411	93.4602	58.642	75.8781	79.5743	74.5978
Os07g0545300	blue	Similar to Histone H2A.	336.208	311.788	303.237	265.601	278.54	476.616	208.535	240.909	114.362	86.2716
Os07g0545400	blue	Protein H2A.	233.155	197.93	86.1407	58.649	240.996	283.723	106.95	243.159	42.7282	26.8698
Os07g0549200	blue	Pentatricopeptide repeat domain containing protein.	31.9551	35.4701	23.4995	23.9131	34.4628	41.8571	20.7713	24.3998	20.9392	23.7889
Os07g0549900	blue	Similar to Histone H4.	94.429	48.1341	32.5109	32.2982	58.6554	77.4462	63.3462	67.377	10.2087	12.8131
Os07g0555100	blue	Conserved hypothetical protein.	61.7528	58.2798	63.4176	50.5226	66.6971	71.0022	59.2386	53.0459	36.619	41.1764
Os07g0562900	blue	Hypothetical conserved gene.	294.987	261.48	215.676	241.753	237.684	262.319	243.565	224.086	201.49	229.419
Os07g0564600	blue	Secretory carrier membrane protein 1, Homolog of animal SCAMP1, Membrane trafficking	345.985	346.346	347.893	300.488	246.458	324.322	389.195	311.949	223.124	265.218
Os07g0565100	blue	Similar to 40S ribosomal protein S11.	1326.94	1139.44	1245.25	1097.89	1134	1132.5	1097.5	997.356	1116.16	1223.29
Os07g0570100	blue	Similar to predicted protein.	33.9364	41.1356	30.769	18.9873	25.8657	31.0122	33.0604	24.6074	12.8604	9.0538
Os07g0571900	blue	Prp18 domain containing protein.	18.2633	21.9869	25.4357	22.8064	15.278	25.9037	24.3666	23.1626	17.6007	10.7027
Os07g0572900	blue	Similar to 40S ribosomal protein S13.	182.713	152.91	135.165	113.517	140.183	175.624	132.011	127.117	119.285	121.639
Os07g0575100	blue	Similar to predicted protein.	56.2045	51.2982	48.2154	44.6875	35.4986	57.1542	46.145	37.3375	42.8959	34.409
Os07g0580300	blue	Hypothetical conserved gene.	417.233	296.374	317.087	307.808	188.701	243.349	306.359	228.263	167.824	189.486
Os07g0584100	blue	Similar to MAP kinase-like protein.	60.9894	28.4676	42.6034	26.319	19.2842	40.8158	44.0575	32.1841	4.97826	2.93611
Os07g0585100	blue	MO25A family protein, Regulation of cell growth and proliferation, Important for maintaining mitotic activity in the embryos	19.0553	22.4266	24.8741	20.118	20.9507	34.9379	18.5787	14.1195	27.6198	19.904
Os07g0586500	blue	Similar to predicted protein.	86.1519	84.2446	74.1721	64.4882	39.677	50.2582	63.3361	36.7302	59.9401	47.8327
Os07g0587400	blue	Eukaryotic peptide chain release factor, Translation termination of cysteine-poor prolamines during seed development	117.032	106.9	114.799	108.248	106.633	72.7709	109.935	73.9553	73.5235	65.3716
Os07g0588500	blue	WD40 repeat-like domain containing protein.	17.8034	12.2141	17.0968	12.4219	15.7884	28.5614	17.4272	17.0958	18.7831	11.7769
Os07g0588000	blue	Interferon-related developmental regulator domain containing protein.	112.676	73.1507	138.219	68.1871	84.4765	127.119	106.573	94.4755	90.7999	91.0327
Os07g0589000	blue	Lateral organ boundaries, LOB domain containing protein.	3.96506	9.9588	2.47723	5.35216	4.06607	19.8332	11.1134	3.98353	3.71379	8.06726
Os07g0589400	blue	Similar to Set1 complex component swd2.	135.018	124.109	151.244	86.9546	114.137	178.188	114.722	119.398	118.942	104.501
Os07g0595800	blue	Prefoldin domain containing protein.	169.854	148.743	136.28	122.432	201.892	230.698	126.406	166.145	155.496	149.828
Os07g0597400	blue	Conserved hypothetical protein.	19.4813	34.286	7.27061	12.3193	22.3741	33.1699	32.6694	18.3246	12.7352	9.20703
Os07g0598500	blue	Pentatricopeptide repeat domain containing protein.	19.916	15.5774	21.2949	7.65369	15.886	9.46715	17.6502	14.3167	19.9043	11.0452
Os07g0598900	blue	Similar to T1K7.11 protein.	115.15	93.5932	152.519	98.6827	157.925	133.765	137.391	105.706	135.593	102.605
Os07g0600400	blue	WD40/YVTN repeat-like domain containing protein.	24.5143	31.6424	29.6466	25.6745	22.535	36.6461	27.0402	21.2175	26.9108	27.5659
Os07g0603100	blue	Nucleotide-binding, alpha-beta plait domain containing protein.	380.626	427.729	351.291	233.954	406.788	370.505	386.479	311.789	253.74	285.753
Os07g0608100	blue	Conserved hypothetical protein.	41.9291	53.643	70.8174	33.5963	63.8502	56.8631	63.7592	42.7996	32.8454	29.7362
Os07g0608300	blue	Alpha/beta hydrolase fold-1 domain containing protein.	62.564	65.617	54.0447	58.8753	48.0516	56.1534	61.0968	50.719	58.6421	39.2173
Os07g0608500	blue	Similar to Ribosomal protein S3 (Fragment).	722.372	735.593	649.37	591.041	700.147	711.159	594.037	601.076	547.844	508.665
Os07g0608700	blue	Similar to Small nuclear ribonucleoprotein G (snRNP-G) (Sm protein G) (Sm-G) (SmG).	715.272	717.165	669.304	723.124	676.237	884.409	692.137	658.581	667.671	682.335
Os07g0614100	blue	20S proteasome alpha1 subunit	116.687	94.3988	143.175	129.075	117.413	119.574	164.198	137.613	71.0084	63.4892
Os07g0616600	blue	Similar to 40S ribosomal protein SA (p40) (Laminin receptor homolog).	515.988	478.09	360.974	374.326	416.941	417.443	461.523	467.751	450.336	422.827
Os07g0620300	blue	Clathrin adaptor, mu subunit domain containing protein.	50.1317	45.827	29.39	37.139	26.1824	37.2341	29.0405	24.265	22.817	29.2304
Os07g0621600	blue	Non-protein coding transcript.	4.05739	7.09402	5.4523	3.01724	6.89869	16.8547	2.57906	1.12103	0	6.71478
Os07g0622000	blue	Serine/threonine protein kinase, Hyperosmotic stress response, Abscisic acid (ABA)-dependent gene regulation	62.3879	64.0491	79.1161	45.0066	45.316	58.5899	71.035	75.33	22.649	16.4548
Os07g0623100	blue	Similar to ER66 protein (Fragment).	31.4574	41.958	31.0144	32.498	37.1983	62.13	27.1903	47.1829	39.8954	36.0139
Os07g0625500	blue	Similar to Fimbriata-associated protein (Fragment).	437.777	310.356	401.633	176.355	217.88	181.064	286.156	274.365	92.1084	80.1185
Os07g0626100	blue	Similar to 50S ribosomal protein L7/L12.	53.5287	40.3335	30.2149	28.3473	26.3177	57.6892	35.7479	35.5506	22.0699	22.6226
Os07g0626400	blue	Similar to Chaperone protein dnaJ.	29.3452	22.4904	25.1859	15.6337	27.5719	30.7751	30.5537	19.3099	19.7491	25.7554
Os07g0628600	blue	Origin recognition complex subunit 6 family protein.	111.16	50.2853	37.567	52.8146	70.7255	72.0251	99.2159	38.8875	7.99616	9.70075
Os07g0631200	blue	Zinc finger, RING/FYVE/PHD-type domain containing protein.	71.6902	66.5953	14.087	0	50.0206	96.5574	19.9765	87.4306	0	0.167671
Os07g0631900	blue	Nucleotide-binding, alpha-beta plait domain containing protein.	21.9343	17.3739	20.8767	0	31.7083	37.3949	5.54814	9.24893	8.54378	6.59383
Os07g0636400	blue	Similar to ribonuclease P.	106.738	119.212	143.121	109.364	150.537	127.382	109.308	118.41	109.709	99.9529
Os07g0639800	blue	Eukaryotic translation initiation factor 6	853.714	872.086	884.136	676.369	1134.75	893.944	988.034	856.464	694.676	805.209
Os07g0639900	blue	Thymidylate kinase-like protein.	86.9032	83.5259	94.6334	62.1818	103.574	114.583	98.2907	83.5922	91.2556	90.8324
Os07g0641600	blue	SAM (and some other nucleotide) binding motif domain containing protein.	33.056	41.1953	47.6094	28.8652	37.9531	39.6198	38.3639	44.3841	31.8245	40.1042
Os07g0641700	blue	Similar to 10 kDa chaperonin (Protein CPN10) (Protein groES).	1322.9	1439.17	1260.44	839.366	1474.05	2164.01	997.975	1343.67	788.016	867.617
Os07g0641800	blue	Conserved hypothetical protein.	49.2429	55.3934	57.5129	40.1448	43.3521	70.7782	56.8597	37.2304	33.2609	30.3546
Os07g0644100	blue	Basic leucine zipper transcription factor, Regulation of grain chalkiness, ER homeostasis, Regulation of storage protein and starch biosynthesis	16.231	23.4312	11.4014	10.4469	15.043	22.9094	17.5655	25.5702	8.02949	6.6448
Os07g0644200	blue	Similar to NodH (Fragment).	3.7548	9.52484	13.1775	7.26089	13.8746	14.9019	18.1321	6.60967	0.758384	2.22384
Os07g0647100	blue	Mo25-like domain containing protein.	10.8962	16.9724	15.8693	7.71054	25.7517	32.2445	13.8765	11.4518	12.7599	15.5367
Os07g0647800	blue	Similar to zinc finger family protein.	74.4867	86.0812	76.2077	42.2796	56.7026	52.5403	47.0125	43.9295	51.9976	44.0092
Os07g0655400	blue	Protein of unknown function DUF1751, integral membrane, eukaryotic domain containing protein.	77.804	70.7182	58.3973	45.2751	63.3697	84.9585	76.3287	50.6475	57.5138	44.8277
Os07g0659700	blue	Similar to SKIP5-like protein.	14.9972	21.2033	16.2647	11.75	14.3498	17.0135	6.81099	19.8161	14.8054	10.1471
Os07g0659800	blue	SIAH-type E3 ligase, Plant growth and development	8.84446	9.09758	6.50779	8.01524	6.84832	20.1369	1.54125	6.9402	4.09529	1.51047
Os07g0662500	blue	Similar to Elongation factor 1-beta' (EF-1-beta').	2076.12	1718.72	1831.58	1647.38	2272.95	2161.74	1917.19	1616.84	1448.15	1813.55
Os07g0665300	blue	Similar to Superoxide dismutase.	9.37645	11.7174	14.9627	2.59116	14.8492	13.1976	9.41299	14.5925	7.82544	10.3759
Os07g0666300	blue	Hypothetical conserved gene.	62.5556	66.0385	45.263	38.0482	51.7473	39.8296	74.8224	34.2195	38.4347	35.2474
Os07g0670600	blue	Ribosome biogenesis factor, NIP7 domain containing protein.	140.339	123.715	108.971	65.7184	84.1292	144.654	96.2513	94.0424	90.9978	76.9651
Os07g0671800	blue	Similar to Stress-related protein-like protein (Fragment).	247.707	345.31	368.435	409.811	368.114	477.93	400.69	453.414	352.762	343.371
Os07g0671901	blue	Hypothetical gene.	0	0	0	0.97693	1.0615	20.6116	0.334171	1.20628	0	0
Os07g0673900	blue	Hypoxia induced protein, Early stage of hypoxia signalling	4.66188	5.023	7.12734	0	4.05678	11.0278	1.9321	7.11238	0	0
Os07g0673500	blue	Similar to ASF/SF2-like pre-mRNA splicing factor SRP32'"'.	130.943	145.301	113.294	85.9836	145.162	139.46	112.655	113.5	106.143	101.001
Os07g0680000	blue	Similar to Vacuolar sorting receptor 1 precursor (AtVSR1) (Epidermal growth factor receptor-like protein 1) (AtELP1) (AtELP) (BP80-like protein b) (AtBP80b) (Spot 3 protein).	22.1291	21.4999	19.4079	25.3727	30.6822	24.8375	20.643	19.6897	14.7833	6.85379
Os07g0681000	blue	Similar to Eukaryotic translation initiation factor 2 beta subunit (eIF-2-beta) (P38).	102.534	113.529	130.264	80.2181	98.2355	102.967	93.1232	81.9577	82.6814	94.1155
Os07g0684000	blue	S-type euonymus-related lectin (EUL), Response to salt and drought stress, ABA treatment, Response to biotic treatment	0	0	0	0	0	34.6886	0	0	0	0
Os07g0686400	blue	Conserved hypothetical protein.	39.8021	37.5297	45.209	12.4391	47.7443	47.4955	28.5822	27.8816	26.6301	34.1676
Os07g0687200	blue	Similar to Auxin-regulated calmodulin.	1336.22	1040.97	1373.48	867.098	964.774	850.078	938.207	793.868	577.692	610.235
Os07g0687500	blue	Rhodanese-like domain containing protein.	66.6443	63.9488	81.9996	50.5667	70.3046	45.9707	52.8419	60.7413	48.7298	59.0719
Os07g0687700	blue	Similar to Transcription factor HBP-1b(C38) (Fragment).	33.4481	12.3901	30.8246	11.8689	30.9164	25.9805	30.7244	18.2067	18.4274	15.9977
Os07g0689900	blue	Non-protein coding transcript.	34.9636	31.2155	17.9544	23.3874	19.1539	17.985	18.1079	7.44778	18.9224	9.84827
Os07g0689950	blue	BRCT domain containing protein.	16.3721	13.1785	9.88752	8.32257	4.23848	11.039	6.22202	1.82324	8.09752	5.97859
Os07g0691800	blue	26S proteasome 19S regulatory particle triple-A ATPase subunit 2a	178.807	165.259	165.895	146.164	144.078	185.158	159.033	123.425	115.126	124.164
Os07g0693700	blue	WD40 repeat-like domain containing protein.	24.4558	25.7053	29.7422	10.1862	10.5907	19.9429	17.515	24.3584	15.3275	22.3006
Os07g0694600	blue	Prephenate dehydratase (PDT), Arogenate dehydratase (ADT), Phenylalanine biosynthesis	124.369	92.3195	118.535	94.4191	59.2691	69.0025	99.0314	71.0909	45.5244	46.7765
Os07g0694800	blue	Protein of unknown function DUF155 family protein.	7.48948	11.6324	10.9737	10.0114	17.7827	17.6075	16.7412	13.8289	10.6979	11.5275
Os07g0694700	blue	Ascorbate peroxidase, ROS homeostasis, Chloroplast protection, Carbohydrate metabolism, Plant architecture, Fertility maintenance	592.924	574.107	392.36	231.315	754.305	845.287	401.355	339.892	92.9128	50.6128
Os08g0101100	blue	High mobility group, HMG1/HMG2 domain containing protein.	56.0914	31.497	9.25259	4.80047	30.6193	44.9291	27.862	7.05069	1.29712	2.56154
Os08g0104400	blue	Conserved hypothetical protein.	5.9385	0.542172	1.2994	0	3.1922	32.4509	5.71934	10.1078	1.61719	1.55655
Os08g0107900	blue	Similar to Protein mago nashi.	280.503	244.052	245.643	201.217	257.225	228.691	259.566	206.772	194.41	224.1
Os08g0108200	blue	G-protein, beta subunit family protein.	164.343	132.951	129.784	80.9792	138.983	154.485	140.629	102.472	61.433	61.2779
Os08g0109300	blue	Homolog of Arabidopsis ADENOSINE MONOPHOSPHATE KINASE 2 (AMK2), A member of adenylate kinase (AK) family	26.4232	18.5635	24.1048	18.2608	21.5348	48.1733	20.9262	17.6929	10.9306	7.88205
Os08g0109500	blue	Bromodomain containing protein.	21.0067	28.5559	21.8997	12.5695	21.1862	16.2235	18.6577	21.9711	23.3425	19.7462
Os08g0109900	blue	Similar to Nucleic acid binding protein.	58.9663	68.0706	62.9126	34.1653	68.5187	88.9666	57.849	37.0872	41.2803	39.0925
Os08g0117300	blue	Similar to 40S ribosomal protein S13.	706.544	673.911	662.523	532.52	751.792	791.071	593.459	656.413	661.538	708.326
Os08g0117400	blue	Similar to Calmodulin 1 (Fragment).	335.836	215.59	309.254	258.223	190.698	321.648	238.375	205.389	159.023	186.286
Os08g0117900	blue	Myeloid leukemia factor domain containing protein.	74.5047	66.5442	43.7949	28.882	78.9685	80.9547	59.3169	52.2588	46.3389	58.3957
Os08g0119300	blue	Conserved hypothetical protein.	27.945	35.8116	24.9969	20.2121	25.565	49.5903	23.901	28.1181	23.6266	18.968
Os08g0119000	blue	CSN3 (Fragment).	269.358	290.947	304.33	217.485	286.635	261.295	218.211	206.382	217.245	181.609
Os08g0127600	blue	Heat shock protein DnaJ, N-terminal domain containing protein.	213.392	202.088	227.289	142.949	236.311	170.812	199.749	224.537	181.708	166.222
Os08g0127700	blue	Similar to Pre-mRNA-splicing factor SLU7.	80.7994	96.8296	98.5346	72.8039	89.0926	102.458	81.4369	100.732	91.2017	92.4462
Os08g0129500	blue	Conserved hypothetical protein.	77.0211	71.911	78.3324	39.7538	76.0039	84.0344	58.0227	41.5932	45.443	44.4389
Os08g0132600	blue	Conserved hypothetical protein.	141.288	148.777	141.593	104.363	145.22	135.152	162.781	118.046	114.076	93.9043
Os08g0133000	blue	Protein of unknown function DUF1637 family protein.	74.2977	70.1634	83.4595	50.7729	76.9439	75.9927	79.7986	81.1106	63.9848	49.3267
Os08g0138500	blue	bHLH transcription factor, Regulation of iron homeostasis	232.387	238.35	273.099	195.232	165.305	212.796	280.75	205.466	161.313	151.928
Os08g0148267	blue	Hypothetical conserved gene.	28.1215	33.8147	33.496	17.0896	23.389	52.2277	29.7028	27.8612	10.5475	3.88746
Os08g0150800	blue	Similar to Tyrosyl-tRNA synthetase (Tyrosyl-tRNA ligase; TyrRS). class-I aaRS.	123.863	120.844	123.628	98.4602	128.41	133.639	126.696	108.313	106.283	125.016
Os08g0151400	blue	Similar to Small nuclear ribonucleoprotein homolog.	448.859	370.144	382.384	348.33	368.966	424.71	351.966	382.746	323.966	283.555
Os08g0152700	blue	Diacylglycerol kinase, catalytic region domain containing protein.	34.9188	31.4757	45.3899	32.2493	30.0672	57.8932	38.109	24.7086	35.6577	35.5847
Os08g0155000	blue	Similar to predicted protein.	280.161	306.263	362.483	282.392	242.467	285.078	215.073	221.72	264.79	274.076
Os08g0156600	blue	Vacuolar phosphate efflux transporter, Pi homeostasis	34.9421	9.82281	59.514	13.9134	51.9064	39.9047	46.737	51.5943	24.3983	23.7222
Os08g0156700	blue	Similar to VAP27.	78.7823	94.2861	93.3637	64.8477	86.6473	75.8848	67.3214	73.4849	35.4247	47.8526
Os08g0156800	blue	Similar to 60S ribosomal protein L34.	490.4	477.124	522.022	466.843	497.737	566.542	439.849	511.821	381.258	439.542
Os08g0158500	blue	Similar to stomatin-like protein.	45.5979	44.4147	38.7402	36.0886	30.6096	29.8808	38.3665	40.6996	29.38	31.3985
Os08g0159800	blue	Zinc finger, CCCH-type domain containing protein.	27.5962	25.8751	27.5871	13.7158	25.2498	23.5099	26.6431	23.5037	10.9045	11.8647
Os08g0160000	blue	Tho complex subunit 7 domain containing protein.	116.141	86.0582	86.473	63.5186	106.948	106.315	92.3113	64.6445	67.8569	60.8789
Os08g0161800	blue	Similar to Choline-phosphate cytidylyltransferase B.	9.89456	17.6679	14.8536	5.00629	8.08607	10.2176	10.6132	10.7457	0.386112	1.81997
Os08g0163100	blue	Nuf2 family protein.	107.431	107.615	70.9834	51.1202	70.3275	141.109	96.9537	39.5338	35.9252	40.5476
Os08g0171100	blue	Similar to WRINKLED1 (Activator of sporamin LUC 1).	20.0358	20.3413	18.534	11.5585	22.6424	30.3442	19.855	21.8061	20.1592	15.7591
Os08g0176800	blue	Similar to mRNA-associated protein mrnp 41 (Rae1 protein homolog).	164.445	176.181	162.142	108.608	171.542	162.498	132.592	115.707	127.796	116.31
Os08g0177800	blue	Similar to RNase H domain-containing protein.	47.2606	49.4345	44.9463	33.387	40.2675	49.2202	26.787	36.5231	42.1219	39.6055
Os08g0177700	blue	Similar to LSM7-like.	801.424	701.731	1017.9	956.439	941.555	718.897	876.783	646.121	394.197	402.205
Os08g0180400	blue	Similar to Kinesin-like protein.	39.1768	42.0612	54.3327	54.3139	65.6139	35.0065	38.8932	50.5525	27.2183	14.9793
Os08g0185300	blue	Conserved hypothetical protein.	291.461	284.054	255.044	261.398	234.029	274.39	276.333	190.946	216.06	222.564
Os08g0193200	blue	Hypothetical conserved gene.	317.499	326.286	149.316	103.883	447.99	335.156	288.849	176.151	258.058	161.999
Os08g0195400	blue	Protein of unknown function DUF3778 domain containing protein.	34.7522	20.4098	16.1308	1.78516	6.7579	10.0845	9.53625	1.78971	8.6225	3.82392
Os08g0197100	blue	Cyclin-like F-box domain containing protein.	18.2218	17.9297	3.54516	1.32409	19.3547	16.9547	13.4361	4.17587	4.4013	3.18632
Os08g0204800	blue	Conserved hypothetical protein.	151.259	180.602	174.638	132.276	175.409	156.912	165.965	111.948	120.802	138.123
Os08g0206500	blue	Nuclear factor Y (NF-Y) transcription factor C5, CCAAT box binding factor, Heme-associated protein 5F	127.318	111.652	154.348	124.627	137.726	169.888	128.028	123.146	63.5056	63.9535
Os08g0205900	blue	Similar to Viroid RNA-binding protein (Fragment).	405.54	543.381	366.397	273.574	621.84	583.857	359.724	251.513	303.43	234.652
Os08g0207000	blue	Similar to 40S ribosomal protein S11.	217.488	197.374	161.398	139.698	234.118	216.766	188.26	161.836	171.609	146.737
Os08g0207600	blue	Similar to GTP-binding protein.	41.6509	30.4117	21.8902	25.625	26.8801	37.5789	36.0163	19.1683	33.8849	18.3954
Os08g0213400	blue	Conserved hypothetical protein.	84.5617	66.6689	89.8861	96.5751	99.7536	67.1495	83.8962	96.771	60.1084	58.5934
Os08g0216600	blue	Similar to cDNA clone:J013022L16, full insert sequence.	91.1543	88.6354	114.156	110.329	108.415	93.2763	95.5045	107.249	66.3514	62.8618
Os08g0224200	blue	Similar to H0702G05.3 protein.	64.3406	94.9512	71.7769	45.7872	68.6833	49.9778	71.3312	63.8209	44.9456	50.0457
Os08g0234200	blue	Conserved hypothetical protein.	38.366	36.7591	24.8345	32.017	28.3268	51.675	20.0691	18.8467	32.9815	25.7979
Os08g0237100	blue	Conserved hypothetical protein.	2.20914	7.67379	11.0449	7.56401	5.89583	20.0016	9.16614	10.08	12.3006	9.61917
Os08g0248900	blue	Similar to ADP-ribosylation factor 3.	98.8487	113.306	108.577	84.9567	94.2786	78.9053	113.467	91.4505	87.4642	76.5159
Os08g0276200	blue	WRKY transcription factor 82, Response to the rice pathogens, Response to jasmonic acid	9.57859	14.3338	13.0642	6.68479	13.302	8.53524	8.6457	16.1969	2.55387	2.89694
Os08g0277900	blue	Similar to Syntaxin 52 (AtSYP52).	154.948	147.875	139.66	129.744	153.171	238.924	149.011	122.134	65.4622	91.7358
Os08g0282500	blue	WD40 repeat-like domain containing protein.	15.9125	25.6403	20.6331	15.8263	17.7692	16.441	19.9369	7.54582	5.78562	4.41516
Os08g0285100	blue	Conserved hypothetical protein.	3.30705	6.5379	8.53487	0	3.63789	6.62418	2.27542	10.4982	0.100758	0
Os08g0282400	blue	Similar to Alpha-SNAP (Fragment).	230.777	253.912	247.262	195.034	277.186	314.418	232.983	199.19	177.524	169.791
Os08g0288050	blue	Hypothetical conserved gene.	26.7618	19.4387	26.9995	18.3288	8.92098	14.0599	12.2102	17.313	10.801	16.0976
Os08g0290100	blue	Kinetochor_Ybp2-domain-containing protein, Required for normal cell growth and plant development	47.1794	39.9495	29.514	22.2734	35.9607	42.9423	36.38	32.2268	35.3396	28.3018
Os08g0292600	blue	Similar to Peptidyl-prolyl cis-trans isomerase, cyclophilin-type family protein.	24.584	25.2472	17.1514	20.016	20.2064	17.6618	18.6389	26.2785	14.7621	8.54823
Os08g0293400	blue	Similar to Glutathione S-transferase.	2.22473	2.01969	0.24734	0	0	19.1412	1.2401	1.40399	0	0
Os08g0295000	blue	Conserved hypothetical protein.	56.8078	69.9318	55.0413	49.2128	62.3853	66.822	66.275	42.1641	53.8425	45.067
Os08g0295100	blue	Ubiquitin domain containing protein.	35.0359	25.9661	42.129	31.0388	36.8893	34.2055	30.3901	35.401	26.7135	22.1438
Os08g0305300	blue	Protein prenyltransferase domain containing protein.	30.4141	28.3779	35.4182	15.262	19.8592	17.9959	31.288	22.2137	21.7135	12.9125
Os08g0308100	blue	Similar to TGF-beta receptor-interacting protein 1.	179.446	183.99	148.58	115.964	177.382	176.69	149.145	142.345	126.896	106.323
Os08g0310100	blue	Mitochondrial ribosomal protein L15, Mitoribosomal LSU protein, Pollen development	64.4901	67.0387	65.416	48.5829	72.3177	100.021	41.3112	41.515	28.2857	28.3194
Os08g0319900	blue	Putative cyclase family protein.	8.30327	6.70154	10.8917	16.3159	11.9348	23.2917	17.9584	10.7354	11.1358	8.78328
Os08g0320100	blue	Nucleotide-binding, alpha-beta plait domain containing protein.	96.1921	123.67	124.481	75.2211	108.425	131.58	143.606	86.6163	51.7535	63.3011
Os08g0323000	blue	Similar to Signal recognition particle 68 kDa protein.	73.9559	112.535	96.6006	68.3642	105.346	100.642	75.8905	60.6317	71.5209	78.7544
Os08g0323266	blue	Similar to Signal recognition particle 68 kDa protein.	26.0264	27.809	39.0726	30.4902	36.1993	37.2722	25.2755	37.2907	27.2047	29.7678
Os08g0327400	blue	Similar to Enoyl-ACP reductase (Fragment).	166.403	133.355	105.423	115.769	91.2258	108.203	91.4555	97.9073	86.6835	81.166
Os08g0335000	blue	Similar to EMB2733/ESP3 (EMBRYO DEFECTIVE 2733); ATP-dependent RNA helicase.	35.6323	30.3818	35.7912	26.0166	31.8235	26.4638	31.6176	28.7892	30.5028	24.3139
Os08g0338700	blue	Similar to Chaperone GrpE type 2.	92.8813	87.3727	75.2943	51.6452	84.452	111.608	85.3071	85.2903	81.3993	89.3971
Os08g0346500	blue	Transfactor-like protein.	35.2956	36.9814	47.1579	29.6181	50.4369	47.6674	38.1378	31.1961	26.3468	40.898
Os08g0359100	blue	Similar to Lipid phosphate phosphatase 2 (EC 3.1.3.-) (AtLPP2) (Phosphatidic acid phosphatase 2) (AtPAP2) (Prenyl diphosphate phosphatase).	21.1287	12.1167	10.9667	10.8296	13.9415	16.9095	14.6112	6.81259	4.24062	2.27171
Os08g0359200	blue	Hypothetical gene.	24.6784	49.8962	16.4915	19.0514	42.816	32.135	39.6237	47.3321	15.5272	16.329
Os08g0360300	blue	Calmodulin binding protein-like domain containing protein.	15.4529	1.32125	17.6444	2.45662	0	9.17514	6.65791	9.5381	0.399023	6.48574
Os08g0363000	blue	Protein of unknown function DUF295 family protein.	60.1484	56.6061	65.4838	44.5841	41.0809	55.1372	54.6666	58.1743	40.6328	20.7229
Os08g0374200	blue	Similar to Ubiquitin carrier protein.	73.0612	69.9243	74.5259	48.3851	73.5812	58.7176	71.1184	67.3774	68.5946	59.6401
Os08g0365900	blue	Bacterial Fmu (Sun)/eukaryotic nucleolar NOL1/Nop2p domain containing protein.	20.6789	29.8156	22.3005	19.1725	13.5198	31.2957	19.2048	17.6947	18.1098	10.9625
Os08g0366100	blue	Similar to Endothelial differentiation-related factor 1 (EDF-1) (Multiprotein bridging factor 1) (MBF1).	1866.31	1916.66	2135.34	1995.71	2290.38	1844.32	1951.94	1865.55	1560.83	1535.25
Os08g0366200	blue	Ortholog of Arabidopsis ELF4, Positive regulation of salt stress	8.41496	12.0005	3.18888	3.87818	5.23399	15.9866	3.18931	7.64414	2.85721	3.68301
Os08g0368000	blue	Similar to Coatomer delta subunit (Delta-coat protein) (Delta-COP).	59.1327	69.2383	49.7351	34.9689	41.4696	69.452	61.0599	55.2853	56.6705	54.34
Os08g0379400	blue	Dehydrogenase, Susceptibility (S) gene, Rice blast and bacterial blight resistance	44.245	11.0589	30.9643	0.945864	45.0711	57.7085	21.0327	20.7465	0	0.304339
Os08g0385900	blue	Similar to Transformer-2-like protein.	35.3659	25.5733	28.4601	22.0207	30.9467	57.6508	31.8528	27.0715	24.5275	20.4071
Os08g0386300	blue	Cytochrome b5 domain containing protein.	69.2489	68.0538	70.2454	40.8271	71.525	100.968	69.0337	61.5755	54.5337	57.8176
Os08g0390000	blue	Moesin domain containing protein.	33.4982	27.5954	12.9567	17.3986	27.4683	38.2476	22.011	20.8445	21.6327	27.4928
Os08g0397800	blue	Conserved hypothetical protein.	22.6142	16.0857	9.56516	16.1944	17.8311	14.8951	19.764	11.1931	10.4406	13.1769
Os08g0404200	blue	Mitochondrial ribosomal protein L27, Essential for the later stage of pollen development, Hybrid incompatibility, Hybrid pollen sterility	91.5647	100.266	101.223	80.4873	92.2617	155.007	94.2809	77.5465	79.2627	98.0608
Os08g0404300	blue	Mitochondrial ribosomal protein L27, Essential for the later stage of pollen development, Hybrid incompatibility, Hybrid pollen sterility	145.144	147.062	156.211	112.906	147.465	227.404	134.189	107.766	105.59	132.575
Os08g0406450	blue	Hypothetical protein.	5.12342	7.42828	16.875	6.10077	12.935	4.70894	17.028	9.70921	0	0.161373
Os08g0408200	blue	WD40 subfamily protein, Salt stress	57.1984	57.0177	63.0217	44.6027	58.5472	59.0837	72.2687	54.6465	55.4551	39.1488
Os08g0412200	blue	Nucleotide-binding, alpha-beta plait domain containing protein.	93.2157	130.745	115.645	74.2307	85.8975	136.079	92.1464	96.9202	68.7663	59.8188
Os08g0414200	blue	As-responsive RING E3 ubiquitin ligase 3, Positive regulation of plant response to arsenate (AsV) stress	23.7696	26.5139	26.2059	21.4235	10.4055	16.1667	32.1658	14.4677	14.8148	8.12186
Os08g0419100	blue	Conserved hypothetical protein.	9.71102	9.16361	3.27174	0	37.1254	58.2202	9.95181	9.18855	0.328793	0
Os08g0422300	blue	Conserved hypothetical protein.	102.106	109.242	103.839	90.4387	86.2796	100.943	115.437	97.5572	66.0165	46.8614
Os08g0427700	blue	Histone H2A.	6.97296	1.35712	6.43681	2.9768	10.6473	28.607	4.36662	0.727982	0.440497	0
Os08g0427900	blue	Similar to Hin19 (Fragment).	36.5142	35.7891	30.8435	28.2052	34.9654	36.8926	19.605	28.8794	32.4355	27.7865
Os08g0430200	blue	UV excision repair protein Rad23 family protein.	129.492	153.966	124.164	109.286	154.199	188.175	145.919	119.477	130.518	145.406
Os08g0430500	blue	14-3-3 protein, Florigen receptor, Flowering, Regulation of salinity tolerance and blast resistance	2555.86	2503.62	3028.25	2439.86	3002.74	2604.55	3010.61	2291.05	1606.43	1700.07
Os08g0431800	blue	Conserved hypothetical protein.	8.32155	11.0331	11.0184	10.5693	11.518	24.3783	11.5889	18.0677	9.55844	7.89298
Os08g0432500	blue	Ribosomal protein L7/L12, C-terminal/adaptor protein ClpS-like domain containing protein.	35.0649	36.1701	25.4948	39.715	34.4027	57.6076	26.148	38.2254	46.2346	34.9703
Os08g0442300	blue	Similar to Calcineurin subunit B.	131.114	118.796	121.368	103.303	75.8847	128.645	117.614	73.7237	89.7749	78.8347
Os08g0451000	blue	Sec34-like protein family protein.	20.7432	18.9264	9.35408	23.6762	19.2349	36.8506	21.3694	17.8929	20.5434	17.6693
Os08g0459100	blue	Leucine-rich repeat, cysteine-containing containing protein.	14.2592	21.4739	10.1232	6.22664	9.69099	12.6348	10.3394	8.35655	3.04564	3.38219
Os08g0460900	blue	Conserved hypothetical protein.	39.3504	28.823	36.9253	14.4034	25.3453	27.6239	25.6869	28.6949	41.0114	21.6842
Os08g0462300	blue	Cyclin-like F-box domain containing protein.	93.0612	98.4579	18.663	39.5191	69.846	152.627	117.95	17.8951	14.5823	11.4159
Os08g0462800	blue	Protein of unknown function DUF716 family protein.	7.93525	2.00691	12.4493	0	1.73428	2.38792	5.7593	8.24496	0	0
Os08g0463100	blue	Conserved hypothetical protein.	7.18986	12.2394	8.76883	4.05475	13.1656	18.4385	7.21434	6.07245	4.68107	9.55451
Os08g0464000	blue	Activator of Hsp90 ATPase homologue 1-like family protein.	61.9923	75.6237	68.9357	45.7531	90.281	145.563	61.0498	99.8408	16.7084	18.0367
Os08g0471900	blue	Zinc finger, ZPR1-type domain containing protein.	50.8396	44.4234	35.0773	37.9352	47.2719	73.6591	51.0532	43.9058	35.4693	45.3813
Os08g0474700	blue	Similar to COPII subunit Sec23 (Fragment).	38.3622	46.5138	40.4955	31.9854	28.835	53.1172	39.2748	40.5405	44.4355	38.203
Os08g0480100	blue	Signal recognition particle receptor, alpha subunit, N-terminal domain containing protein.	640.935	645.721	916.378	662.646	701.639	687.199	870.732	719.832	349.346	336.977
Os08g0481500	blue	Conserved hypothetical protein.	53.8861	52.8756	68.4591	36.3756	41.9129	68.8376	46.4874	64.4402	43.7854	43.8523
Os08g0482300	blue	Pistil-specific extensin-like protein domain containing protein.	14.9542	20.5911	5.69648	13.9051	12.065	30.7879	21.4673	18.1588	17.9057	16.029
Os08g0484600	blue	Serine/threonine protein kinase, Snf1-related kinase, Carbohydrate metabolism, Negative regulation of heading date	41.7438	65.6766	65.484	47.4465	71.2209	78.3153	55.9039	48.8123	60.3063	43.4884
Os08g0487800	blue	Similar to Heat-shock protein precursor.	25.4189	25.447	16.5173	11.4792	21.5978	28.4912	15.4539	21.8446	26.2056	18.5706
Os08g0492100	blue	Class D glycine-rich RNA recognition motif (RRM) containing protein, RNA-binding glycine-rich (RBG) protein, Cold stress tolerance, Regulation of ABA signalling pathway	219.837	262.031	318.275	154.349	200.727	194.974	344.774	235.514	88.8831	86.8637
Os08g0496700	blue	Myb/SANT-like domain domain containing protein.	3.54088	0	8.94047	0	8.51987	2.33674	7.81336	5.19152	0	0
Os08g0496000	blue	Cytochrome oxidase assembly family protein.	63.2856	57.9408	65.1275	33.1625	43.4135	37.8501	52.993	59.3082	34.6258	39.7322
Os08g0496900	blue	Nonaspanin (TM9SF) family protein.	53.337	39.5959	42.0157	35.4195	47.4802	40.3801	32.6894	45.8376	35.5552	24.5166
Os08g0500000	blue	Subunit of the COP9 signalosome, Early response to iron deficiency	137.4	146.549	113.313	72.9398	121.737	131.521	108.3	116.814	88.6658	71.2418
Os08g0500800	blue	WLM domain containing protein.	34.0614	30.4941	31.3793	19.9016	44.4913	52.3028	28.1863	45.8861	18.2609	13.7327
Os08g0500700	blue	Similar to Heat shock protein 82.	391.914	557.472	227.563	133.451	526.797	573.344	308.458	428.881	228.097	204.958
Os08g0501900	blue	Non-protein coding transcript.	57.8317	100.699	46.7882	13.3607	50.3919	78.2325	54.6324	44.6267	0.169074	0
Os08g0504400	blue	Similar to uncharacterized enzyme involved in pigment biosynthesis.	217.489	104.94	204.516	153.688	201.944	197.017	193.635	161.174	124.852	138.043
Os08g0508700	blue	Similar to EIL3.	54.2674	28.5688	44.3394	33.3462	48.9031	58.9415	31.8059	45.2929	28.2135	19.192
Os08g0519000	blue	Hypothetical conserved gene.	24.8378	19.9971	15.2696	13.905	15.6189	19.914	28.3492	3.80835	7.74918	8.80298
Os08g0521400	blue	Similar to Zn-finger, RanBP-type, containing protein.	53.3697	89.4004	67.0975	53.99	70.593	58.9547	80.8594	53.3531	38.7109	36.6535
Os08g0526350	blue	Hypothetical conserved gene.	37.7378	62.4275	58.9104	21.0935	66.8773	50.1547	64.445	63.4749	46.568	43.8657
Os08g0526500	blue	Similar to SOX-1 protein.	31.0077	39.1404	32.1905	29.1155	28.2785	38.3055	29.475	29.9937	29.8693	25.6558
Os08g0529100	blue	Similar to Proteasome subunit beta type 1 (EC 3.4.25.1) (20S proteasome alpha subunit F) (20S proteasome subunit beta-6).	113.893	78.7431	111.045	91.189	120.999	140.121	105.006	143.329	84.2216	82.5095
Os08g0530200	blue	Similar to 60S ribosomal protein L17.	1552.82	1623.25	1627.58	1597.9	1643.87	1684.8	1476.22	1511.34	1566.97	1516.97
Os08g0532300	blue	Similar to Nuclear transport factor 2 (NTF-2) (Allergen Cla h ?).	549.676	555.254	470.212	546.177	540.907	606.824	479.51	519.721	328.556	317.201
Os08g0534200	blue	Similar to HEAT repeat family protein.	54.3524	49.7563	50.2079	36.3241	51.9454	52.6784	36.6895	49.7405	33.3998	34.3351
Os08g0534350	blue	Similar to cation cation antiporter.	58.8041	52.1597	65.5603	48.7271	64.7277	60.1867	50.3812	51.2379	38.1487	39.9313
Os08g0534400	blue	EKC/KEOPS complex, subunit Pcc1 domain containing protein.	78.033	62.8881	62.4009	69.9183	68.1513	103.829	71.2833	59.4548	62.7912	56.5273
Os08g0534900	blue	Armadillo-type fold domain containing protein.	72.2283	76.9993	79.2027	53.2328	82.1693	76.4938	60.0384	69	55.5849	54.3407
Os08g0536000	blue	Similar to Pyruvate dehydrogenase E1 beta subunit isoform 1 (EC 1.2.4.1).	117.951	79.4647	110.444	78.6196	74.5858	61.3624	87.1307	80.5178	67.5821	58.1761
Os08g0538700	blue	Retinoblastoma-related protein, Control of inner floral organ formation, Establishment and maintenance of floral meristem function	15.2635	20.0895	8.54194	7.5701	18.4225	20.3715	26.1606	9.83275	8.98942	7.46629
Os08g0540000	blue	Protein of unknown function DUF914, eukaryotic family protein.	16.8614	21.9028	8.18181	8.98429	10.908	18.1201	19.4541	9.60768	8.63251	7.55483
Os08g0539600	blue	Similar to Ankyrin repeat domain-containing protein 2.	230.121	212.313	247.438	192.755	277.274	283.841	298.118	215.902	241.398	242.602
Os08g0542100	blue	Similar to 60S ribosomal protein L7.	291.367	254.634	260.023	181.789	274.221	231.389	226.512	226.681	195.942	211.54
Os08g0546400	blue	UBX domain containing protein.	89.2205	103.331	104.7	85.7081	116.023	161.341	92.256	71.0086	83.6693	99.6222
Os08g0548900	blue	Similar to Proteasome subunit alpha type 7 (EC 3.4.25.1) (20S proteasome alpha subunit D) (20S proteasome subunit alpha-4).	566.4	492.825	538.731	509.198	515.399	521.454	461.674	462.991	402.37	488.432
Os08g0550100	blue	26S proteasome 19S regulatory particle non-ATPase subunit 3	192.833	248.248	219.686	123.875	199.768	237.207	208.176	132.98	146.564	147.537
Os08g0557500	blue	Similar to peptidyl-prolyl cis-trans isomerase cyclophilin-type family protein.	51.7869	62.1161	40.621	31.1219	46.1679	69.1984	51.5673	54.0761	39.7799	53.0873
Os08g0559000	blue	Similar to F1F0-ATPase inhibitor protein.	18.7151	6.72329	22.0621	4.08657	13.6555	42.1201	15.8035	25.7892	10.0496	14.3168
Os08g0558600	blue	Synaptobrevin domain containing protein.	309.756	300.607	296.684	308.214	413.011	355.893	394.245	322.776	238.999	191.402
Os08g0558700	blue	Similar to Multiple myeloma tumor-associated protein 2.	132.662	144.044	168.908	124.945	158.476	179.252	131.632	163.75	99.8269	113.098
Os08g0559700	blue	Protein of unknown function DUF3245 domain containing protein.	73.5718	64.9258	63.9538	48.3385	57.0274	57.7465	50.5043	71.5185	36.3958	24.2523
Os08g0562200	blue	Membrane-bound NAC-like transcription factor, Transcriptional repressor, Suppression of flowering	76.6966	65.4749	82.3206	72.4688	68.02	73.4118	80.5406	75.0159	32.8235	38.6954
Os08g0564000	blue	Pi transporter, Pi homeostasis	9.8509	0	12.7505	0.080742	14.7508	19.4302	23.0009	16.2878	0	0
Os08g0566000	blue	Haem oxygenase-like, multi-helical domain containing protein.	26.1387	26.5924	27.1396	19.0256	19.8801	17.7627	21.4038	28.0125	9.77725	12.3277
Os08g0567000	blue	Conserved hypothetical protein.	243.149	253.942	334.247	237.008	322.891	304.83	320.726	265.602	262.372	247.982
Os09g0100800	blue	GLABROUS1 enhancer-binding protein (GeBP) gene family, Transcription factor	73.7135	88.9204	62.7947	59.1361	46.7649	66.4415	63.3592	27.4613	45.5165	54.652
Os09g0101800	blue	Quinoprotein amine dehydrogenase, beta chain-like domain containing protein.	14.0148	15.2484	5.46704	2.51627	6.13097	7.98135	9.09313	3.51513	4.72629	2.35452
Os09g0103200	blue	Conserved hypothetical protein.	44.2923	41.0613	45.7096	33.4708	52.3021	53.569	46.7602	39.7952	47.5802	42.1572
Os09g0103600	blue	PRP38 family protein.	95.1901	139.985	109.569	76.2313	108.959	112.911	74.4189	110.525	59.4987	68.5648
Os09g0103700	blue	Zinc finger, CCHC-type domain containing protein.	39.8027	47.7524	70.8402	34.9279	51.9301	56.2036	67.619	47.9922	16.6601	19.2776
Os09g0104300	blue	Protein of unknown function DUF1168 family protein.	158.132	163.897	162.672	160.714	180.552	164.923	145.806	135.492	140.25	133.538
Os09g0110400	blue	Similar to DNA-directed RNA polymerase II 36 kDa polypeptide A (EC 2.7.7.6) (RNA polymerase II subunit 3).	95.1055	125.267	135.228	102.75	110.672	82.094	96.038	76.9126	67.8893	77.8826
Os09g0111800	blue	Nucleotide-binding, alpha-beta plait domain containing protein.	20.7531	37.1838	32.7978	39.3699	46.1613	59.4849	33.1657	42.9876	25.9809	29.1701
Os09g0112400	blue	Similar to DCL protein, chloroplast precursor (Defective chloroplasts and leaves protein).	34.2805	34.7261	24.3668	27.9326	40.375	46.6709	32.4668	24.4938	25.1878	21.957
Os09g0115600	blue	PLC-like phosphodiesterase, TIM beta/alpha-barrel domain domain containing protein.	21.2467	23.9767	26.8704	13.5361	19.6353	14.815	18.4175	14.0713	20.5146	19.9705
Os09g0119100	blue	UBA-like domain containing protein.	72.2885	91.7047	75.6881	60.6006	75.8888	88.2711	69.0461	92.063	76.1929	70.8478
Os09g0123100	blue	Tetratricopeptide-like helical domain containing protein.	19.3041	24.4305	18.4921	13.5992	18.9929	25.0235	23.9046	22.932	17.4943	15.1086
Os09g0123200	blue	FCA-like protein, FCA gamma protein, Flowering time related protein involved in autonomous flowering pathway	16.0426	19.0939	10.4965	11.5753	20.423	12.7828	14.7568	11.2758	6.26287	5.57741
Os09g0126600	blue	Conserved hypothetical protein.	23.4041	22.7553	25.3117	9.67147	38.9484	37.854	31.2371	47.7084	0.71171	0.470333
Os09g0130700	blue	Conserved hypothetical protein.	0.08551	0	0	0	0	31.2059	0	0	0	0
Os09g0133700	blue	ATPase, BadF/BadG/BcrA/BcrD type domain containing protein.	23.3743	20.0375	21.4026	20.3232	23.9735	13.7004	19.4658	20.0058	18.1349	9.36683
Os09g0240500	blue	Similar to Sulfate transporter 4.1, chloroplast precursor (AST82).	40.4965	56.1165	27.2737	21.0851	35.7508	34.485	35.6388	45.8514	24.3508	15.8825
Os09g0241100	blue	Ortholog of yeast CTF4 (CHROMOSOME TRANSMISSION FIDELITY PROTEIN 4), Promotion of cell cycle progression, DNA damage repair	18.4993	20.3672	6.43534	9.99024	18.7813	27.4605	27.2249	4.4843	2.72627	3.16154
Os09g0241550	blue	Similar to F-box domain containing protein, expressed.	43.0406	48.2906	17.3325	12.718	44.1255	51.4127	55.5428	7.15365	1.27865	3.00112
Os09g0242000	blue	Similar to F-box domain containing protein, expressed.	12.4547	8.44949	6.6289	2.32896	13.1737	4.57542	9.4491	2.52623	0	0
Os09g0245500	blue	Isopenicillin N synthase domain containing protein.	18.4453	44.4294	29.0858	21.727	34.9585	40.7556	35.4465	27.7671	21.2213	28.6426
Os09g0248200	blue	Similar to ABI3-interacting protein 2.	47.4819	53.2569	36.4789	35.1783	50.6168	53.5506	40.3732	47.831	37.9658	27.3618
Os09g0248300	blue	Tektin domain containing protein.	40.471	37.8009	29.785	30.2444	42.0175	52.8585	27.4763	38.2845	38.2285	37.1484
Os09g0284300	blue	Conserved hypothetical protein.	33.1125	33.1509	40.2192	20.3452	32.3965	45.7178	24.3604	39.3459	20.5812	20.1648
Os09g0284400	blue	GrpE nucleotide exchange factor domain containing protein.	20.9676	25.0374	5.86558	9.73671	26.3361	64.1672	9.0361	8.0546	4.20391	3.17276
Os09g0293900	blue	Similar to FK506-binding protein 39 kDa.	227.785	274.089	270.037	176.946	208.798	216.811	194.044	182.151	232.925	195.801
Os09g0297000	blue	Ferrochelatase I, Oxyfluorfen herbicide resistance	198.281	210.443	357.89	162.177	323.394	443.606	448.595	301.758	106.776	98.4732
Os09g0299200	blue	MYB-type transcription factor, Reguration of high-affinity potassium transporter, Salt tolerance	19.1382	15.1501	16.6354	5.583	27.6081	20.2212	33.7415	14.4962	5.97268	4.98718
Os09g0299300	blue	Uncharacterized protein	40.6138	35.4315	14.6169	5.05645	23.0795	45.3735	35.9377	7.18835	1.25316	3.02206
Os09g0306800	blue	Polycomb group protein, Supressor of Zeste(12) homolog, Component of the polycomb repression complex 2 (PRC2), Control of flowering time	48.6807	58.3644	50.5606	43.0544	50.4481	55.0006	59.5128	37.1269	50.5877	43.7014
Os09g0307800	blue	SET domain-containing histone methyltransferase, H3 lysine 36 (H3K36) methylation, Flowering promotion	22.9845	17.2412	26.982	15.139	20.3236	22.4978	22.1229	21.531	11.5741	19.3818
Os09g0309100	blue	Zinc finger, SWIM-type domain containing protein.	16.8791	12.3535	16.9263	15.2937	18.3462	20.0483	12.9912	7.33155	11.9185	8.26952
Os09g0309900	blue	Similar to cDNA clone:J033099F01, full insert sequence.	19.684	32.396	24.5295	16.3154	20.3599	18.1848	23.2838	21.8245	14.2009	12.7782
Os09g0314300	blue	Similar to Lysine and histidine specific transporter.	24.126	19.9274	19.168	13.4188	19.8801	22.483	14.7127	21.7887	21.0307	13.4724
Os09g0314400	blue	Protein phosphatase 2C-like domain containing protein.	11.3318	12.9823	7.02497	8.80119	12.4403	17.4237	2.7822	12.0311	6.86897	6.63831
Os09g0314500	blue	Hypothetical conserved gene.	12.875	8.22657	14.6848	6.7767	13.3302	3.76533	7.56639	14.8675	0	0
Os09g0315700	blue	Phosphoenolpyruvate carboxylase	11.2535	16.7762	6.52351	1.40304	13.4854	13.0346	8.6956	4.56181	4.69948	9.90825
Os09g0321200	blue	Carotenoid cleavage dioxygenase, Zaxinone synthase, Control of arbuscular mycorrhizal colonization level, Regulation of strigolactones biosynthesis	0.887835	0.380893	0.696314	2.01561	0.293041	14.248	8.09798	3.76186	0.959736	2.39022
Os09g0326850	blue	Yos1-like domain containing protein.	177.891	166.66	178.557	108.147	190.501	171.694	162.379	197.685	96.0887	103.626
Os09g0327300	blue	Similar to Plastid 5, 10-methylene-tetrahydrofolate dehydrogenase (Fragment).	15.4746	8.16127	9.60038	10.7561	10.9493	19.3503	3.3201	10.714	18.6848	6.47367
Os09g0336600	blue	Non-protein coding transcript.	10.0892	16.0551	9.86907	8.80532	6.13018	14.4594	13.6734	6.09814	7.66237	6.25814
Os09g0347800	blue	Histone acetyltransferase1, Promotion of cell proliferation	315.507	319.05	207.19	111.698	212.052	261.133	256.857	130.196	107.979	103.28
Os09g0352400	blue	Similar to Bystin.	53.7738	59.778	59.9127	34.0429	51.8705	57.8046	44.4328	41.3079	42.4218	31.8423
Os09g0361700	blue	Mitochondrial distribution and morphology family 35/apoptosis domain containing protein.	47.7569	43.392	55.0847	52.5788	37.9262	64.1647	48.6342	35.3496	51.4319	48.3859
Os09g0364000	blue	Histidine triad motif domain containing protein.	16.9161	25.1963	21.3002	15.0071	11.5145	21.7107	16.1568	17.7178	12.0926	14.4721
Os09g0364900	blue	Similar to SNF1-related kinase complex anchoring protein SIP1.	42.3695	42.0339	32.0898	37.72	45.3647	61.6797	38.5072	31.1503	26.8781	33.1224
Os09g0367700	blue	Tau class glutathione S-transferase, Tolerance against sheath blight disease	54.3024	23.1533	27.2353	0.10592	21.7653	46.7953	47.482	19.2365	0	0
Os09g0371200	blue	Major facilitator superfamily protein.	4.54581	10.8985	3.04888	3.79178	7.98732	15.2819	6.00573	7.27431	1.32739	0.603269
Os09g0372400	blue	Similar to cDNA clone:J033042L23, full insert sequence.	29.1084	49.8705	42.8584	30.2471	39.1943	58.0079	39.9064	41.1215	37.8392	39.0682
Os09g0372800	blue	Serine/threonine protein kinase domain containing protein.	103.205	116.512	151.085	117.606	103.817	110.574	127.873	88.8268	102.329	99.7674
Os09g0375000	blue	Enolase (EC 4.2.1.11) (Fragment).	26.3254	15.1312	26.0006	17.5606	20.5089	26.2597	19.4591	17.2516	13.6604	9.23318
Os09g0375500	blue	Hypothetical protein.	13.8538	8.95264	5.44847	11.5646	6.15035	18.0402	9.72845	7.92835	2.42193	2.60108
Os09g0376300	blue	Conserved hypothetical protein.	11.4171	1.95891	9.8847	12.4067	12.7391	24.5825	7.55659	10.8559	6.8309	8.71468
Os09g0380200	blue	Chaperone-like protein of protochlorophyllide oxidoreductase (POR), J-like protein, Chloroplast-localized protein containing DUF3353, Regulation of chlorophyll biosynthesis, Chlorophyll and lutein accumulation, Chloroplast development	28.8292	33.0159	25.5791	19.1066	18.2869	24.5543	21.6484	24.6752	19.6912	15.0532
Os09g0382400	blue	Conserved hypothetical protein.	10.3357	9.28178	18.887	6.09785	18.81	16.3565	12.4877	18.0515	6.77255	3.50416
Os09g0383300	blue	Hypothetical conserved gene.	9.00792	9.39726	0.632504	7.13975	5.64605	11.7228	7.70903	3.40414	2.43325	2.64223
Os09g0386400	blue	Proteasome component region PCI domain containing protein.	14.7688	31.0849	23.7188	14.8937	22.0476	27.4328	26.975	27.766	18.98	11.8474
Os09g0407600	blue	Similar to DNA mismatch repair protein.	16.8101	18.8201	11.3545	4.6076	15.4984	10.1611	13.3843	5.03181	10.4729	6.22212
Os09g0412200	blue	Protein of unknown function DUF246, plant family protein.	70.7417	69.0448	60.9385	43.6274	65.1685	57.5521	54.8188	43.9869	61.4275	51.0971
Os09g0413000	blue	Similar to Protein binding protein.	82.5034	124.334	114.827	68.7244	129.01	97.8147	117.443	120.008	77.0012	63.72
Os09g0413100	blue	Activating signal cointegrator 1	98.4874	76.8966	84.844	55.9445	67.7678	77.5562	80.5089	51.0072	76.2697	77.672
Os09g0415300	blue	Hypothetical conserved gene.	159.247	134.074	115.015	63.7358	65.5739	80.4241	91.2645	57.1123	84.4661	66.3867
Os09g0420600	blue	PDZ/DHR/GLGF domain containing protein.	72.7374	89.8428	94.8176	69.5506	84.8054	93.8715	105.307	80.3953	54.142	38.1052
Os09g0420800	blue	Similar to Ubiquitin.	967.369	855.052	1042.85	1030.08	1150.75	1171.06	977.757	1004.11	852.441	877.78
Os09g0421800	blue	Zinc finger, C2H2-like domain containing protein.	18.9362	24.3567	7.77147	12.6093	10.0468	6.85066	21.5761	7.002	8.27097	10.4957
Os09g0421700	blue	Zinc finger, U1-type domain containing protein.	1896.53	1935.71	2670.36	1656.62	1128.14	1544.2	2250.41	1344.47	266.446	268.405
Os09g0433600	blue	Histone H4, Regulation of plant height	135.972	87.1183	47.4641	72.6419	120.138	127.738	112.046	117.664	19.7103	19.18
Os09g0433900	blue	Similar to Alanine aminotransferase 2 (EC 2.6.1.2) (GPT) (Glutamic--pyruvic transaminase 2) (Glutamic--alanine transaminase 2) (ALAAT-2).	8.24659	8.13286	9.68764	1.18628	2.93388	1.86347	1.78061	9.76062	2.98086	1.84698
Os09g0436700	blue	PDZ/DHR/GLGF domain containing protein.	218.631	277.757	283.331	244.364	264.173	346.429	244.718	228.26	257.72	286.269
Os09g0438700	blue	Similar to 20 kDa chaperonin, chloroplast precursor (Protein Cpn21) (Chloroplast protein Cpn10) (Chloroplast chaperonin 10) (Ch-CPN10) (Chaperonin 20).	28.4332	41.7664	29.0679	26.2129	26.9467	64.4381	43.1546	28.4842	41.7623	33.336
Os09g0451800	blue	Protein of unknown function DUF1644 family protein.	202.498	156.237	226.533	186.056	214.72	194.521	194.087	141.221	117.444	137.302
Os09g0453000	blue	Uncharacterised protein family UPF0220 domain containing protein.	448.127	399.768	505.707	514.719	498.611	459.381	495.979	447.663	395.622	374.541
Os09g0453800	blue	1-aminocyclopropane-1-carboxylate synthase family protein.	125.11	133.369	114.937	116.696	96.3866	115.668	107.562	79.1331	68.3841	58.541
Os09g0467100	blue	ATP-grasp fold, subdomain 2 domain containing protein.	54.7345	24.6026	46.0846	23.5508	37.0971	56.5624	42.6752	28.2035	32.8519	34.1506
Os09g0467200	blue	Tau class glutathione transferase, Response to abiotic stresses	21.4434	18.0202	16.2321	11.3117	21.2437	18.0902	11.962	26.3698	5.65755	7.10278
Os09g0467700	blue	Conserved hypothetical protein.	8.22666	16.0877	7.00774	5.10046	10.115	21.7317	14.3452	12.7504	5.0378	4.23222
Os09g0471000	blue	Similar to cupin, RmlC-type.	390.763	392.369	333.669	278.56	252.526	275.562	225.136	256.738	58.4166	53.2584
Os09g0474300	blue	Similar to Heat-shock protein precursor.	24.4545	35.3154	29.5646	10.066	36.6137	44.9943	28.4276	25.1378	16.4163	14.142
Os09g0476000	blue	Prefoldin domain containing protein.	19.2651	21.5801	15.0608	9.9008	26.9843	33.6122	25.8997	14.8534	19.283	16.519
Os09g0482740	blue	Protein of unknown function DUF1664 family protein.	38.585	44.218	22.6805	31.5057	44.9261	69.0032	27.3653	49.7136	23.9463	17.977
Os09g0482100	blue	Heat shock protein 82, A member of heat shock protein 90 (Hsp90) chaperone family	375.903	390.882	366.513	267.904	409.876	401.437	341.401	359.075	313.48	263.613
Os09g0491756	blue	U2 snRNP auxiliary factor, small subunit.	93.2494	95.9083	58.2847	54.8972	84.4899	124.571	97.551	120.054	59.5338	45.7207
Os09g0491772	blue	Similar to Heat shock protein 70 (Hsc70-5).	118.304	111.507	94.9424	78.7546	90.6702	108.289	85.1386	76.417	82.7403	68.6927
Os09g0492900	blue	Conserved hypothetical protein.	11.9196	15.659	15.119	3.50186	25.5378	18.0717	42.6112	4.26919	0.622038	1.21403
Os09g0493600	blue	Similar to IojAP protein-like (Expressed protein).	21.6053	19.69	10.7766	13.3262	20.643	13.9544	19.6199	14.6094	11.66	11.3149
Os09g0493700	blue	NUE (nitrogen use efficiency)-related transcription factor	15.6976	11.6605	22.4736	9.13097	6.38676	11.7842	11.1997	11.9363	5.00912	4.88915
Os09g0497400	blue	Protein of unknown function DUF850, transmembrane eukaryotic family protein.	221.574	267.945	273.933	186.284	225.182	276.845	246.827	212.151	201.242	179.435
Os09g0497700	blue	Autophagy protein 16 domain containing protein.	40.5691	34.6861	21.1012	26.2039	35.5868	53.1407	19.5766	24.1883	36.688	25.1387
Os09g0502100	blue	Von Willebrand factor type A (VWA) domain containing protein, RNA binding protein, Regulation of vegetative growth and development	11.7612	12.0971	6.22209	4.41212	13.4466	12.5216	6.96716	6.36696	4.40662	8.89215
Os09g0504700	blue	Zinc finger, RING/FYVE/PHD-type domain containing protein.	82.195	96.3509	114.913	68.8138	88.9828	93.0573	104.483	99.0766	56.3721	56.712
Os09g0504800	blue	tRNA-splicing endonuclease, subunit Sen54, N-terminal domain containing protein.	32.9103	20.4637	17.7563	24.2018	31.7299	46.4457	46.5938	30.8164	20.0734	23.1078
Os09g0508951	blue	Hypothetical gene.	39.808	48.4154	39.7695	30.4488	40.4208	49.1915	52.8961	45.6213	36.8545	25.2765
Os09g0509200	blue	Similar to Pyruvate dehydrogenase E1 beta subunit isoform 3 (EC 1.2.4.1).	156.352	159.342	129.861	124.25	144.827	137.717	149.009	131.176	134.359	122.814
Os09g0513900	blue	Conserved hypothetical protein.	43.8947	52.877	35.1765	51.972	65.3628	72.9405	62.8618	37.8634	47.4773	56.2693
Os09g0514900	blue	Basic helix-loop-helix, Nulp1-type domain containing protein.	20.6702	28.0171	21.0884	15.3194	26.754	21.7342	18.5437	26.7186	19.9206	18.4798
Os09g0515200	blue	Beta 7 subunit of 20S proteasome.	748.486	793.413	761.179	605.968	829.555	698.804	784.873	792.999	582.596	560.797
Os09g0515800	blue	RabGAP/TBC domain containing protein.	8.04721	11.6009	7.28382	7.51175	10.2681	24.598	6.92659	15.9984	7.63437	8.89144
Os09g0517800	blue	Cyclin-like F-box domain containing protein.	22.9899	22.3093	24.2653	14.2701	21.7252	12.7385	15.9765	13.678	12.2106	14.9189
Os09g0520200	blue	Similar to abhydrolase domain-containing protein 5.	63.2019	43.8487	42.9652	51.0023	42.311	47.8998	52.7905	42.6053	39.8928	31.1027
Os09g0522800	blue	Protein of unknown function DUF1618 domain containing protein.	76.7319	106.544	141.697	91.8534	113.014	116.932	68.6231	93.8866	96.8112	83.9552
Os09g0525200	blue	Protein of unknown function DUF947 family protein.	89.5595	89.3312	89.4048	62.7085	91.5531	125.368	87.3681	73.7604	46.8329	52.1605
Os09g0529100	blue	6-phosphogluconolactonase domain containing protein.	18.4442	27.3057	44.0911	22.3813	25.4374	24.755	22.8606	18.7538	27.7585	11.5854
Os09g0529700	blue	Homolog of the Vps22 subunit of the yeast ESCRT-II complex, Seedling viability and grain filling	21.9962	38.8823	27.3412	13.2845	28.0783	31.5571	25.4343	25.9212	17.4875	13.4977
Os09g0533800	blue	Similar to Receptor expression-enhancing protein 3.	37.0162	32.2296	50.8419	21.6787	15.515	32.9107	29.8762	28.407	7.86249	5.24886
Os09g0535000	blue	Similar to Triosephosphate isomerase.	122.095	113.983	158.735	76.5902	109.442	131.178	103.679	91.048	136.403	104.165
Os09g0535300	blue	XAP5 protein family protein.	63.5965	76.5632	90.5458	62.6879	66.5966	78.839	82.1524	65.885	70.5585	59.3629
Os09g0538600	blue	L-ascorbate peroxidase 9, Regulation of yield component traits, Causal gene for the yield-enhancing QTL cluster	10.456	14.5351	15.5132	7.0147	13.0701	23.6767	15.7211	12.7969	6.57956	8.19197
Os09g0538200	blue	Proteasome subunit alpha type 7 (EC 3.4.25.1) (20S proteasome alpha subunit D) (20S proteasome subunit alpha-4).	223.056	180.428	194.908	148.059	217.45	249.929	186.384	209.521	112.914	103.067
Os09g0539400	blue	Similar to MCM10 minichromosome maintenance deficient 10.	45.3102	36.6555	11.8335	14.5464	22.217	35.8802	36.3673	6.3613	12.2273	10.6246
Os09g0541900	blue	26S proteasome regulatory particle non-ATPase 3 (Rpn3), 26S proteasome regulatory PA700 subunit	110.072	108.336	90.1076	51.7642	96.2296	108.093	95.2172	77.6491	71.8882	71.5495
Os09g0542000	blue	Similar to Ribonuclease P.	72.4198	64.2304	54.638	66.0827	54.7838	68.4101	53.9521	63.156	44.3783	26.9853
Os09g0550000	blue	Bromodomain containing protein.	23.3657	13.075	13.397	7.12822	16.5334	11.5463	15.4372	21.6623	9.45148	14.4739
Os09g0549600	blue	Heavy metal transport/detoxification protein domain containing protein.	675.329	913.015	831.295	705.221	786.597	761.779	768.818	804.48	22.7779	27.279
Os09g0549700	blue	Similar to 50S ribosomal protein-related.	8.18819	17.6699	11.1729	10.9045	8.1613	23.8862	11.4419	13.1545	6.74543	8.56377
Os09g0551300	blue	Similar to predicted protein.	60.341	62.7343	53.9646	31.9123	58.474	56.6966	47.1496	30.7869	42.6637	33.1718
Os09g0553100	blue	Similar to Histone H4.	435.336	300.65	281.701	209.161	438.042	521.549	357.723	471.29	169.582	201.145
Os09g0553300	blue	NUDIX hydrolase domain containing protein.	10.5779	8.89708	17.9557	8.57328	16.9806	14.5663	7.70368	7.75375	4.764	6.95992
Os09g0556300	blue	Non-protein coding transcript.	289.888	313.658	238.533	220.685	229.82	259.266	235.206	218.701	200.139	152.055
Os09g0557400	blue	Mitochondrial glycoprotein family protein.	67.8861	62.79	85.1564	54.0998	61.5823	65.4443	39.6754	63.151	26.0157	21.3775
Os09g0557800	blue	Similar to transmembrane 9 superfamily protein member 4.	22.9475	17.0586	16.3825	19.803	11.8448	12.69	19.0322	8.99955	7.68762	11.7141
Os09g0558900	blue	Similar to NADPH-cytochrome P450 reductase (Fragment).	37.4283	53.4133	35.7269	41.7628	37.3768	33.4792	44.939	25.5416	30.7285	16.6075
Os09g0562400	blue	Hypothetical conserved gene.	27.1847	32.2461	19.9234	20.842	22.0897	17.8664	21.2036	21.3852	13.5918	16.5789
Os09g0563700	blue	Kelch related domain containing protein.	88.555	102.657	101.074	84.5193	141.753	143.466	151.521	107.008	81.6376	81.4897
Os09g0565600	blue	Similar to Delta(14)-sterol reductase (EC 1.3.1.70) (C-14 sterol reductase) (Sterol C14-reductase) (FACKEL protein).	136.283	137.621	168.226	91.7738	131.489	134.97	136	116.973	92.5837	90.7723
Os09g0567400	blue	Histidine phosphotransfer protein, Cytokinin signaling and stress response	530.081	632.85	474.195	496.654	504.996	388.86	494.145	354.431	380.754	454.817
Os09g0569450	blue	Conserved hypothetical protein.	61.1117	51.6339	37.586	43.241	42.796	77.8042	50.4885	40.1809	29.374	29.7049
Os09g0570200	blue	Zinc finger, C2H2-type domain containing protein.	44.3755	30.9361	39.4757	19.1886	31.8629	30.9339	28.609	30.9404	22.0735	24.2515
Os09g0572900	blue	Dynamin-related protein 1E, Negative regulation of programmed cell death, Control of cytochrome c release	385.173	394.421	451.248	383.372	433.229	364.907	400.054	367.528	264.533	248.489
Os10g0131200	blue	Conserved hypothetical protein.	10.2289	3.03632	7.12122	12.9357	12.1309	18.3427	14.2294	15.7224	6.88463	6.0379
Os10g0135600	blue	Alpha/beta hydrolase family protein.	11.2344	15.764	10.8374	10.6434	10.9835	25.8816	9.70825	7.79147	5.92494	4.38041
Os10g0127900	blue	Similar to F-box domain containing protein, expressed.	16.7248	19.1703	25.8872	18.2674	13.7327	16.968	16.4377	9.53583	14.0075	11.8876
Os10g0137100	blue	Conserved hypothetical protein.	5.21612	10.1185	5.49641	9.175	4.95775	23.1275	9.06189	7.64104	6.76232	7.78559
Os10g0170000	blue	Nucleotide-sensitive chloride conductance regulator family protein.	90.26	107.252	86.8079	60.0464	80.2719	82.9032	93.0815	62.4714	55.4777	64.7123
Os10g0207400	blue	Conserved hypothetical protein.	14.5097	16.3226	11.7611	2.43756	9.81063	22.6418	16.7311	13.2399	20.0243	12.6843
Os10g0208200	blue	Similar to ras-like.	10.9917	0	6.74398	0	4.91125	8.51439	2.41111	2.61262	0.962463	0
Os10g0214400	blue	GTP-binding signal recognition particle SRP54, G-domain containing protein.	83.9799	104.858	102.322	84.6724	89.52	107.442	72.3186	66.724	54.2987	75.7482
Os10g0213100	blue	Similar to Gamma-aminobutyrate transaminase subunit isozyme 3 (EC 2.6.1.19).	67.8545	91.2534	64.5699	60.9901	63.7784	108.534	56.3317	52.5712	28.0665	18.6309
Os10g0365200	blue	Thioredoxin fold domain containing protein.	14.5197	14.6809	6.73403	10.1766	4.62223	16.7733	5.24754	17.1271	4.41578	2.67362
Os10g0369000	blue	Glutamyl-tRNA synthetase, Modulation of early anther cell division and patterning	128.568	173.18	144.739	92.8349	149.611	148.938	147.151	115.937	112.188	118.554
Os10g0371000	blue	Extensin-like protein, Lodging resistance, Regulation of cell elongation and cell wall thickening	7.52193	15.0201	4.8951	12.0968	29.0136	40.2476	12.6568	15.3904	18.1151	19.9257
Os10g0372800	blue	Conserved hypothetical protein.	39.8086	38.1988	35.6001	24.766	50.0098	71.2518	35.6052	25.9021	53.5195	43.855
Os10g0375600	blue	Ca<sup>2+</sup>/CaM-associated transcription factor, SCT1 homologue, Negative regulation of thermotolerance	81.6623	55.9804	90.2395	58.8234	50.671	60.6015	72.6292	59.9094	17.7772	9.51456
Os10g0377400	blue	Similar to Ras-related protein Rab11D.	206.068	126.667	159.043	172.827	179.372	163.059	152.55	153.876	93.7027	75.1879
Os10g0378400	blue	Protein of unknown function DUF641, plant domain containing protein.	36.4537	47.6402	41.2743	16.885	22.6886	45.6846	41.9321	26.4826	16.1421	16.6013
Os10g0386300	blue	Hypothetical protein.	20.1393	5.49618	42.4129	27.8798	5.07717	177.69	49.9607	1.63703	0	0.192212
Os10g0392700	blue	Similar to Initiation factor 2 subunit family protein, expressed.	55.8413	53.5133	50.4444	37.0324	41.4266	47.4544	48.0195	46.4502	41.0212	39.0772
Os10g0400800	blue	Similar to Phenylalanyl-tRNA synthetase alpha chain (EC 6.1.1.20) (Phenylalanine--tRNA ligase alpha chain) (PheRS) (CML33).	110.819	100.193	103.282	57.4042	75.7805	101.699	70.1891	72.1672	77.7534	79.4937
Os10g0402200	blue	Origin recognition complex subunit 3, Lateral root development	39.0521	36.3913	15.4715	9.4965	19.5052	24.6198	25.5682	16.2668	7.46369	12.7801
Os10g0406800	blue	Armadillo-like helical domain containing protein.	12.6998	26.8821	4.58522	5.71108	20.4683	29.1744	25.5826	10.3542	8.75698	10.4101
Os10g0409900	blue	Kelch-type beta propeller domain containing protein.	27.5602	33.4687	33.3465	25.1325	26.8574	23.1086	20.4945	22.3037	25.4771	19.4372
Os10g0412100	blue	Carbon catabolite repressor 4, Exonuclease-endonuclease-phosphatase (EEP), mRNA deadenylation	18.0142	27.9077	28.0577	15.0658	21.2678	22.8869	22.7142	24.6005	12.5106	12.3421
Os10g0415300	blue	Similar to Chloroplastic glutathione reductase.	32.9352	34.3426	27.3841	29.6602	29.6686	20.595	38.8452	28.2118	16.4171	16.5352
Os10g0417600	blue	GDP-D-mannose epimerase 1, Ascorbate biosynthesis, Tolerance against ozone stress and Zn deficiency, Plant development	73.3809	61.1875	90.6936	68.9549	104.49	56.3288	100.452	74.6386	59.4518	69.3123
Os10g0419100	blue	Similar to Perakine reductase.	13.4805	6.26686	22.4783	17.3266	17.8373	15.7485	22.7873	20.0487	2.54605	9.71099
Os10g0418000	blue	Similar to Histone H2A.	352.564	390.996	233.268	146.314	230.263	356.696	285.527	124.731	84.339	94.1544
Os10g0419300	blue	Heat stress transcription factor	12.983	21.4754	7.176	4.9002	9.61509	20.3397	13.8563	21.4757	4.08087	4.48715
Os10g0419400	blue	Acireductone dioxygenase, Ethylene synthesis, Abiotic stress response	387.965	484.169	534.203	350.867	483.593	519.38	375.014	605.949	295.219	204.166
Os10g0422200	blue	Similar to Homocysteine S-methyltransferase 3 (EC 2.1.1.10) (S- methylmethionine:homocysteine methyltransferase 3) (SMM:Hcy S- methyltransferase 3) (ZmHMT-3).	55.8329	63.5212	88.1626	65.0691	63.4071	86.3028	77.254	63.0708	26.8943	27.2447
Os10g0423900	blue	BTB/POZ-like domain containing protein.	0.554654	6.34225	13.9792	1.86187	6.20313	6.00347	9.17757	3.32228	0.159359	2.35152
Os10g0426100	blue	Similar to HAT family dimerisation domain containing protein.	41.7664	100.131	32.0153	76.4185	2.08563	0.621013	120.239	15.6317	1.99058	0.070686
Os10g0430700	blue	Conserved hypothetical protein.	22.8054	18.7658	18.7235	11.3736	20.7772	17.3346	12.5769	18.3977	6.84984	6.04697
Os10g0430800	blue	Hypothetical conserved gene.	84.3121	104.326	97.0361	59.0124	91.7959	98.8641	73.068	85.3863	73.2286	73.7181
Os10g0438500	blue	Cyclin-like F-box domain containing protein.	36.0948	27.8349	7.40267	2.49445	41.3749	64.4116	22.786	7.03209	4.75805	3.76425
Os10g0439600	blue	Similar to RNA-binding region containing protein 2 (Coactivator of activating protein-1 and estrogen receptors) (Coactivator of AP-1 and ERs) (Transcription coactivator CAPER). Splice isoform 3.	21.2343	19.5638	20.5672	13.9223	25.953	26.5714	22.6116	16.9617	21.4608	14.7391
Os10g0443000	blue	Six-bladed beta-propeller, TolB-like domain containing protein.	8.71583	7.33524	8.26211	0.029409	1.38712	2.1082	4.5195	8.15788	0	0
Os10g0442600	blue	Similar to Cell division control protein 48-like protein e (Fragment).	230.733	242.158	222.165	152.253	257.918	282.16	219.026	192.541	193.723	219.806
Os10g0452800	blue	Similar to Rev interacting protein mis3-like.	64.1625	76.5307	62.2844	38.2616	59.5745	82.4191	56.0489	45.0211	42.5766	46.5872
Os10g0456200	blue	Similar to small GTP-binding protein domain.	31.8456	23.5129	25.6946	19.9851	24.9707	42.0385	18.665	26.152	25.1952	24.0102
Os10g0457000	blue	Nucleotide-binding, alpha-beta plait domain containing protein.	54.1097	48.1621	46.1627	32.917	46.8105	71.1511	52.1792	56.7547	44.3951	51.5473
Os10g0462900	blue	Heat shock 60 protein, Protection of pollen development at high temperature, Regulation of pollen starch granule biogenesis	244.558	319.404	134.866	94.5692	275.539	282.052	168.306	225.13	167.826	195.984
Os10g0466300	blue	Similar to Yarrowia lipolytica chromosome C of strain CLIB99 of Yarrowia lipolytica.	149.454	192.292	165.184	102.609	152.212	204.925	145.158	103.877	122.65	133.329
Os10g0467600	blue	Similar to cap-binding protein p28.	213.615	167.714	181.764	152.785	146.119	159.763	192.612	168.339	124.633	117.939
Os10g0470900	blue	Nucleotide-binding, alpha-beta plait domain containing protein.	18.819	25.2593	16.2619	13.2119	20.764	18.9882	12.5908	27.4242	11.5685	10.6201
Os10g0476600	blue	Similar to Protein phosphatase 2A 62 kDa B'"' regulatory subunit (Protein phosphatase 2A 62 kDa B regulatory subunit) (Protein phosphatase 2A alpha).	9.46639	17.2817	12.4008	11.0297	5.11618	15.6829	14.4431	6.49561	8.22073	7.09227
Os10g0478900	blue	Multi-organelle localized protein, Control of leaf senescence, Disease resistance, Salt tolerance	176.936	183.965	208.494	199.866	181.122	214.416	181.345	163.452	188.655	188.065
Os10g0480500	blue	Double-stranded RNA-binding protein 2, Modulation of leaf rolling by regulating accumulation of microRNAs related to leaf development	6.80438	7.59316	15.0384	1.56991	5.67742	4.85058	7.6096	8.28965	0.319856	0
Os10g0483100	blue	Conserved hypothetical protein.	23.6997	19.1412	15.3729	18.1347	14.7739	29.4378	19.6206	22.3149	19.1834	15.6269
Os10g0486900	blue	Tetratricopeptide repeat protein, Blast disease resistance	118.524	117.579	98.6839	78.2322	107.023	159.184	92.9595	94.0395	100.494	102.539
Os10g0487900	blue	Pre-mRNA-splicing factor CWC25	75.2302	75.6049	98.7241	62.7063	80.3203	82.3162	69.2065	75.2565	66.1832	73.8341
Os10g0489100	blue	Protein arginine methyltransferase	60.6012	60.8946	50.6454	28.305	55.4385	65.0979	55.4345	45.7172	54.4088	48.7192
Os10g0489900	blue	Similar to CDT1a protein.	90.6517	80.0633	92.6586	55.1267	49.9084	59.6956	55.0824	35.8054	40.9712	34.479
Os10g0491900	blue	D111/G-patch domain containing protein.	41.2697	43.3641	63.3242	30.2871	59.6892	80.0177	40.2491	48.2246	31.5195	44.9595
Os10g0493800	blue	Small nuclear RNA activating complex (SNAPc), subunit SNAP43 domain containing protein.	47.4298	52.9569	54.707	32.679	51.0058	36.9405	43.0262	38.5203	42.5317	41.2046
Os10g0498700	blue	Orthologue of Arabidopsis SENSITIVE TO FREEZING-6 (AtSFR6), Mediator subunit 16, Osmotic stress and freezing tolerance, Regulation of growth and development, Defense response	14.6081	22.2077	18.9029	8.07781	16.7263	16.0807	13.2294	11.5227	11.2628	12.8561
Os10g0500600	blue	Zinc finger, C2H2-like domain containing protein.	11.2049	11.8484	15.0674	8.57451	2.37716	13.7752	10.1392	5.59896	4.75106	9.9971
Os10g0500700	blue	Glutaredoxin, Drought stress response	58.7845	52.3485	52.7897	53.2739	63.8777	48.4544	50.619	49.8308	37.1003	43.3272
Os10g0508400	blue	Similar to Methionine aminopeptidase-like protein.	67.0494	64.4118	40.6727	33.48	79.7154	60.2669	53.9358	41.3588	42.768	35.7069
Os10g0509700	blue	Hypothetical gene.	9.85234	12.2956	15.8112	14.3923	14.6562	59.5665	24.3487	6.57428	32.7286	29.7286
Os10g0509401	blue	Conserved hypothetical protein.	115.583	103.071	147.966	97.3338	174.025	246.624	66.7589	215.013	29.9575	16.3502
Os10g0513300	blue	Similar to UPF0496 protein 4.	49.7938	72.7217	40.2444	32.9663	36.0297	53.5067	61.0839	56.4865	20.2107	23.7916
Os10g0513900	blue	Cytochrome P450 family protein.	13.6076	31.8958	6.84653	0.088013	14.7558	27.4405	7.51504	17.8279	0	0.441396
Os10g0518100	blue	RabGAP/TBC domain containing protein.	33.3652	46.9483	42.6321	23.7724	32.7851	33.1856	33.2486	33.598	25.1272	32.2412
Os10g0518800	blue	Serine/threonine protein kinase domain containing protein.	7.64762	16.5904	20.4776	14.2117	16.1106	21.8218	23.2517	13.9789	8.05146	8.64067
Os10g0519800	blue	DUF295-domain protein, Regulation of seed development	37.5821	35.3138	78.6545	5.09923	35.9766	51.7734	23.7124	49.4486	0	0
Os10g0520700	blue	Zinc finger, HIT-type domain containing protein.	31.683	37.4449	45.4157	31.9268	37.3206	60.4969	24.803	40.1157	18.6127	19.9852
Os10g0521100	blue	Similar to Actin-depolymerizing factor 6 (ADF-6) (AtADF6).	194.936	212.913	86.0488	67.2671	189.957	214.42	121.898	131.394	89.898	104.437
Os10g0528300	blue	Tau class glutathione S-transferase 4	33.5745	52.3637	123.551	0.140669	50.3005	121.136	40.0533	50.7178	0	0
Os10g0531400	blue	Glutathione S-transferase GST 30 (EC 2.5.1.18).	9.3516	11.5301	4.22204	2.59441	6.42115	42.228	3.48407	19.8555	0.142786	5.76084
Os10g0533900	blue	Protein of unknown function DUF862, eukaryotic domain containing protein.	52.4851	37.8255	25.7345	19.8301	49.1758	43.0289	37.8952	57.8233	18.6902	22.3858
Os10g0539500	blue	Similar to Histone H4.	833.839	482.558	558.394	541.195	669.326	728.648	606.152	847.513	400.415	423.91
Os10g0542200	blue	Ubiquitin domain-containing protein, Candidate factor of a fertility restoration complex of RF2	79.0058	126.534	100.351	70.749	93.6768	127.392	92.8213	71.1683	55.5348	48.2757
Os10g0545600	blue	Similar to transposon protein.	7.12001	12.5724	6.12623	4.0909	9.69431	7.17512	7.55263	4.4717	0	0
Os10g0545800	blue	Nucleic acid-binding, OB-fold domain containing protein.	16.8045	7.98935	12.5011	12.4095	4.88234	11.5179	7.81712	12.1564	6.63373	5.62803
Os10g0563300	blue	WD40 repeat-like domain containing protein.	123.002	98.9883	114.365	92.3535	91.8563	77.957	103.381	63.0515	45.662	50.5422
Os10g0563400	blue	Conserved hypothetical protein.	65.0039	59.6367	75.1074	62.4586	82.2381	78.4802	48.8907	48.4995	62.1925	74.1232
Os10g0563500	blue	Protein kinase, core domain containing protein.	17.2762	15.0759	8.97857	14.4623	16.2211	24.6675	13.8764	8.72929	6.08013	2.31238
Os10g0563550	blue	Similar to Protein kinase domain containing protein, expressed.	35.0043	48.6725	21.2229	35.7271	31.276	45.3396	42.4912	26.5011	19.2106	5.27035
Os10g0563700	blue	Nucleoside diphosphate kinase, Root development, Defense response, Energy homeostasis	497.405	429.96	365.412	321.073	485.162	546.523	359.651	408.785	397.71	519.93
Os10g0564100	blue	SOH1 family protein.	20.909	28.642	41.1494	20.3673	27.8647	26.9269	22.0082	26.405	18.0554	18.2023
Os10g0564900	blue	Similar to Protein kinase CK2 regulatory subunit CK2B2.	65.4092	60.2542	62.478	47.0748	71.4252	74.4712	33.4466	48.6242	41.5683	35.678
Os10g0566700	blue	Chaperonin Cpn10 family protein.	96.6742	104.983	67.8314	77.753	103.893	165.96	98.2888	109.026	68.8001	78.4869
Os10g0566900	blue	Conserved hypothetical protein.	31.4896	50.2692	32.1426	23.8955	39.4472	44.4795	36.5226	47.1709	31.5532	26.4961
Os10g0569000	blue	Uncharacterized protein	36.119	29.2763	19.6223	24.4567	34.1631	44.4717	30.3975	29.1951	40.6295	26.067
Os10g0570800	blue	Hypothetical conserved gene.	75.2603	71.3843	138.778	56.9993	101.402	140.276	86.8442	90.331	12.2799	5.33651
Os10g0571100	blue	Protein of unknown function DUF498 domain containing protein.	26.8517	24.0147	21.0167	21.0289	33.1946	35.158	15.7624	21.9853	16.1197	18.5552
Os10g0575950	blue	Similar to F5D14.6 protein.	104.611	129.717	107.862	107.18	173.09	139.376	106.135	66.6647	83.3284	94.311
Os10g0578000	blue	Similar to hepatocyte growth factor-regulated tyrosine kinase substrate-like protein [Oryza sativa (japonica cultivar-group)].	174.332	210.894	175.914	136.507	169.768	161.017	113.65	138.724	80.9136	76.5334
Os10g0579500	blue	Similar to ribosomal protein L35 containing protein.	253.524	228.721	207.022	198.162	171.923	271.567	221.985	219.484	176.787	178.583
Os11g0102600	blue	LisH dimerisation motif domain containing protein.	154.782	144.393	147.817	153.606	159.997	159.907	148.632	154.455	86.688	96.1057
Os11g0102800	blue	RING-C2 type protein, E3 ligase	17.4946	19.2613	13.2947	13.3514	19.8673	22.4615	24.6906	9.91087	11.3811	14.6699
Os11g0110000	blue	Similar to predicted protein.	9.80831	5.36113	4.91229	3.80779	8.7307	14.6868	15.8951	12.4409	5.34249	3.26742
Os11g0110066	blue	Hypothetical conserved gene.	88.6378	90.7401	80.5002	63.0339	99.3518	94.499	86.2133	66.6777	69.5781	71.4257
Os11g0113700	blue	Serine/threonine protein kinase, Abiotic stresses	123.012	67.0174	173.951	50.2201	220.758	102.306	149.213	101.226	65.5383	87.5394
Os11g0114900	blue	Similar to Nonspecific lipid-transfer protein (LTP) (Fragment).	30.9982	36.1658	13.3343	12.3322	8.42298	10.8455	10.7134	9.15166	1.4327	2.35261
Os11g0116300	blue	Class IV chalcone isomerase (CHI) protein family member, Chalcone isomerase like protein, Biosynthesis of extractable flavones and tricin-lignin	37.9057	13.8052	32.1728	6.32215	17.5267	7.90394	2.50837	0.339077	0.917139	2.47655
Os11g0127700	blue	Conserved hypothetical protein.	181.219	165.792	184.948	146.263	162.829	169.371	175.79	162.905	120.167	116.887
Os11g0130300	blue	Nse1 non-SMC component of SMC5-6 complex family protein.	38.7104	32.6346	19.9185	18.3185	28.6796	31.4115	38.5871	18.4895	8.9675	4.63629
Os11g0131700	blue	Zinc finger, Tim10/DDP-type domain containing protein.	205.55	186.14	172.012	130.227	117.383	222.33	122.669	107.936	101.387	128.344
Os11g0132700	blue	WD40 repeat-like domain containing protein.	130.199	109.847	130.818	71.8131	130.989	144.727	99.2847	98.7077	95.1748	87.0146
Os11g0134500	blue	WD40 repeat-like domain containing protein.	115.622	99.5543	74.1903	70.1063	90.8072	126.294	73.1896	90.6146	91.8816	100.144
Os11g0140800	blue	Similar to Cytochrome C biogenesis protein transmembrane region containing protein, expressed.	18.6661	18.1481	20.1915	22.2201	21.1466	18.6476	26.804	22.9016	14.4876	7.13037
Os11g0146800	blue	Meiosis-specific DNA recombinase, Synaptonemal complex (SC) assembly	105.229	62.0821	55.1321	42.9629	93.8585	111.224	46.3149	113.248	51.855	44.1527
Os11g0148300	blue	Similar to Peptidyl-prolyl isomerase.	82.1746	84.1444	58.7155	58.5891	65.597	73.5545	77.2644	65.717	37.7473	30.1501
Os11g0148500	blue	Cytosolic pyruvate kinase, Plant morphological development	354.392	299.472	364.984	300.533	426.712	364.617	452.918	322.608	276.219	272.746
Os11g0148600	blue	Conserved hypothetical protein.	127.09	148.92	108.813	91.2573	94.0744	116.741	113.871	120.136	90.2759	107.774
Os11g0149200	blue	Conserved hypothetical protein.	0.355748	2.29792	0.583332	0.357893	0	54.3891	15.0774	1.57587	0	1.65503
Os11g0153900	blue	Ribonuclease H2 large subunit A, Response to high light and high temperature stress	50.1169	42.1832	41.3946	31.9847	50.18	32.2866	38.6151	30.2228	31.6073	31.0026
Os11g0155000	blue	Dcp1-like decapping family protein.	46.9788	38.0656	46.2983	24.4493	42.7971	55.0051	44.4532	36.3012	25.5438	32.4715
Os11g0155900	blue	Histone H3.	663.609	474.573	289.482	125.21	355.457	658.501	443.439	248.425	1.26683	1.29052
Os11g0157200	blue	Harpin-induced 1 domain containing protein.	21.9869	24.1224	11.7015	15.6631	14.8106	24.3575	24.1421	15.746	12.9205	20.2329
Os11g0157100	blue	Similar to Cyclin T1 (Fragment).	85.3307	93.071	82.6833	70.2339	85.9515	105.563	83.622	68.3745	82.9217	68.1859
Os11g0157600	blue	Circadian-associated rice pseudo response regulator, Control of flowering time	14.1997	17.0047	16.7528	10.1	13.1436	12.7413	6.78048	9.98055	4.51352	5.05367
Os11g0168300	blue	Alba, DNA/RNA-binding protein family protein.	63.8689	106.001	89.2707	71.0993	62.5321	64.2686	65.6152	78.1237	65.4578	45.7774
Os11g0175500	blue	RING finger E3 ligase, Negative regulator in response to salinity	14.592	10.0981	5.41926	11.005	18.1974	24.7009	13.5614	8.10149	10.3772	6.84156
Os11g0181700	blue	Similar to retinol dehydrogenase 12.	10.5459	27.0329	21.01	28.5562	18.759	25.7814	21.9611	21.4691	17.8287	32.4195
Os11g0182200	blue	Transferase family protein.	42.8883	0.711231	84.4345	0.105035	22.873	45.6098	2.00887	8.90256	0	0
Os11g0185800	blue	Conserved hypothetical protein.	6.07539	7.98459	6.59069	9.06409	17.7461	18.2428	16.5229	10.2342	5.12688	8.82545
Os11g0197400	blue	Protein of unknown function DUF803 domain containing protein.	12.7301	11.3872	20.6359	15.4392	14.2618	11.6058	14.5629	14.8795	6.74006	5.96519
Os11g0199600	blue	Zinc finger, CCHC-type domain containing protein.	67.645	98.0835	91.4348	81.1617	86.9957	110.346	102.539	72.3917	63.3773	64.1036
Os11g0199700	blue	Similar to VHS and GAT domain protein.	54.0009	36.9596	55.095	39.5109	40.0767	31.5108	52.0431	39.603	25.7151	25.2552
Os11g0201360	blue	Cyclin-like F-box domain containing protein.	25.831	14.6543	10.9164	14.1147	18.5906	28.2332	10.763	13.9099	16.3145	18.8887
Os11g0201540	blue	Hypothetical protein.	21.5317	20.0667	10.8273	10.1356	23.8695	27.0295	14.6771	8.38524	7.75924	7.65615
Os11g0202600	blue	Similar to OSIGBa0126J24.2 protein.	96.2642	99.7651	96.5964	73.9345	79.4725	94.2438	97.4578	85.7752	51.3465	40.8243
Os11g0205500	blue	Similar to cDNA clone:J023056F18, full insert sequence.	30.9672	32.1558	32.9406	24.8718	33.9519	24.0127	29.8777	27.8119	19.1135	17.9392
Os11g0208100	blue	Cyclin-like F-box domain containing protein.	86.4287	64.4773	50.1631	57.4115	64.7771	60.4555	35.8513	16.7442	31.6091	47.9405
Os11g0209100	blue	Cyclin-like F-box domain containing protein.	15.3392	7.63794	8.17188	3.70694	9.40303	13.4807	5.35824	4.96281	6.95304	3.71314
Os11g0209200	blue	Similar to Ribosomal RNA apurinic site specific lyase.	52.2778	53.0124	64.3635	51.2134	43.3407	57.1357	48.2916	43.6337	48.1314	48.5453
Os11g0216000	blue	Pyruvate kinase, Regulation of seed germination, Glycolytic metabolism and GA/ABA balance, Positive regulation of protein content and negative regulation of total starch content in the grain, Negative regulation of amylose content in the grain	126.055	207.878	115.879	144.381	165.67	301.914	150.927	164.369	90.2353	89.1272
Os11g0220700	blue	Hypothetical protein.	62.0736	56.9466	39.1821	54.962	52.3757	67.7089	57.1125	48.7576	53.1771	37.7223
Os11g0220800	blue	Similar to 60S ribosomal protein L10 (QM protein homolog).	600.711	653.817	592.618	478.918	701.322	682.479	528.446	502.8	496.874	496.067
Os11g0231600	blue	Cyclin-like F-box domain containing protein.	20.9407	16.6569	18.3101	7.6635	22.7114	36.4946	24.2815	16.351	6.91465	9.09339
Os11g0234100	blue	Non-protein coding transcript.	19.7363	18.8461	26.9876	30.7859	24.9155	47.3042	20.4564	19.5481	25.2635	23.3114
Os11g0234200	blue	Zinc finger, RING/FYVE/PHD-type domain containing protein.	18.9324	28.4951	18.2851	15.7119	20.3912	20.0794	38.0339	8.33304	9.08864	3.55008
Os11g0240900	blue	Protein of unknown function DUF2363 domain containing protein.	73.3588	62.3762	55.2587	45.0796	63.6228	65.78	57.0913	40.3552	46.2886	43.2152
Os11g0241900	blue	Domain of unknown function DUF231, plant domain containing protein.	26.3937	30.9416	34.9569	26.6448	23.2701	41.9396	28.635	22.3338	22.6498	25.0057
Os11g0242700	blue	Similar to Ribosomal protein L37.	103.753	83.0319	90.1742	89.378	96.3794	112.854	83.3946	92.0841	62.9222	61.9783
Os11g0244200	blue	Similar to Pisum sativum 17.9 kDa heat shock protein (hsp17.9) (Fragment).	0.113281	11.1124	0.79968	0	6.34977	69.9128	24.8585	6.81817	0	0
Os11g0244800	blue	Alfin-like protein, Regulation of seed size and drought tolerance	24.8008	27.626	18.7176	19.446	16.1961	19.391	21.2015	14.8323	18.7893	12.9395
Os11g0246600	blue	Similar to Peptidase S1 and S6, chymotrypsin/Hap.	23.4095	26.897	39.0512	29.7719	20.0681	31.1392	21.3727	11.7092	24.861	25.75
Os11g0247300	blue	Alpha-tubulin protein, Cell elongation and division	1176.06	1077.83	927.784	909.659	1274.65	1352.53	1093.89	934.062	874.084	982.281
Os11g0256200	blue	Protein of unknown function DUF842, eukaryotic family protein.	149.147	101.908	120.727	97.8888	128.59	178.88	93.7285	140.838	97.0977	106.268
Os11g0266000	blue	Protein of unknown function DUF1665 family protein.	79.5935	77.5199	66.2435	54.7652	49.1352	75.615	39.7126	34.1341	49.1464	46.1831
Os11g0272300	blue	Hypothetical conserved gene.	7.76559	7.62744	8.13106	2.03073	22.6976	25.6128	17.9114	7.38526	0.778542	2.04765
Os11g0294600	blue	Zinc finger, RING/FYVE/PHD-type domain containing protein.	55.5704	29.9904	66.9807	53.2231	60.2746	40.6323	55.751	39.2822	34.9593	31.2313
Os11g0297900	blue	Similar to Txnl4b protein.	118.588	98.6614	101.207	89.1002	108.759	109.592	86.8456	97.973	80.9604	74.4563
Os11g0312340	blue	Similar to predicted protein.	21.1745	17.8433	15.5034	6.65868	13.6966	29.6376	19.3869	20.7788	18.6961	10.3878
Os11g0414000	blue	eIF4-gamma/eIF5/eIF2-epsilon domain containing protein.	516.809	495.043	579.909	433.091	641.546	822.884	515.934	405.698	366.21	380.276
Os11g0427500	blue	Hypothetical conserved gene.	29.4038	16.6399	38.6767	15.6605	11.6759	23.1953	16.9377	23.1426	15.6137	13.716
Os11g0437600	blue	Protein of unknown function DUF506, plant family protein.	4.72505	9.76745	11.2323	0.95927	4.7336	2.69099	8.80183	2.50251	0	0
Os11g0450050	blue	Conserved hypothetical protein.	23.9112	29.1572	19.5458	18.0689	28.1188	37.6189	24.6594	17.3781	15.394	13.4016
Os11g0454800	blue	Similar to ATPase, histidine kinase, DNA gyrase B-, and HSP90-like domain containing protein.	16.1495	26.7712	27.5133	11.0435	14.8949	8.99192	18.5163	21.5266	16.0013	21.179
Os11g0463600	blue	Similar to FHA domain containing protein, expressed.	31.0181	25.9023	17.986	16.6996	22.139	28.6026	18.8625	19.3367	23.5295	14.9914
Os11g0483600	blue	DNA-binding SAP domain containing protein.	215.58	224.001	295.724	222.797	258.824	261.362	218.574	176.236	136.86	137.906
Os11g0484400	blue	Similar to bifunctional dihydrofolate reductase-thymidylate synthase.	17.9587	22.9411	17.0063	11.0424	16.2917	14.5886	13.1064	7.84265	14.5355	12.2442
Os11g0484300	blue	Similar to Mcm2-prov protein.	81.7569	84.7808	39.1482	22.6084	57.5088	61.898	65.9853	31.4273	28.3256	20.6043
Os11g0507833	blue	Non-protein coding transcript.	41.9025	25.0646	29.1492	12.2028	25.0268	28.1815	31.0203	13.8377	0	0
Os11g0525800	blue	Similar to retrotransposon protein.	54.7155	56.2232	55.9778	42.8441	63.3916	68.6739	62.4658	77.8998	29.1557	42.5392
Os11g0532200	blue	Hypothetical protein.	165.679	203.799	257.476	201.636	258.477	202.537	228.271	233.951	160.015	165.409
Os11g0533400	blue	Conserved hypothetical protein.	1.16841	1.7782	0.5672	3.94007	5.9718	17.7283	7.60453	1.90281	2.46553	3.87844
Os11g0539200	blue	Xyloglucan endotransglycosylase, Cell wall-loosening enzyme essential for cell elongation, Internodal elongation	8.4099	24.5063	22.0773	7.87805	10.4723	37.611	22.7596	9.06972	12.1048	30.9431
Os11g0538900	blue	Similar to Citrate synthase.	133.215	92.6172	124.308	96.1559	121.849	113.329	126.866	100.726	127.713	109.719
Os11g0544700	blue	Structural homolog of eukaryotic general repressor DrAp1, Repressor	35.3922	36.2312	64.7857	28.9859	39.4569	48.1813	40.0259	37.037	28.0727	28.2289
Os11g0545000	blue	NOP5, N-terminal domain containing protein.	377.936	465.485	439.931	265.345	486.045	432.444	398.94	273.036	344.686	335.6
Os11g0546000	blue	RNase L inhibitor	107.174	132.856	136.036	79.9988	109.147	143.288	95.6974	75.4127	99.5083	105.113
Os11g0549655	blue	Similar to maf-like protein CV_0124.	49.1574	28.476	33.2457	25.6131	48.7508	56.7205	45.8724	42.5969	37.8153	41.5025
Os11g0568500	blue	Prefoldin domain containing protein.	150.326	172.827	185.157	117.001	156.425	189.461	137.202	151.362	127.136	131.152
Os11g0572100	blue	Replication factor C subunit 1, DNA replication and repair, Regulation of cell proliferation	23.2003	30.8754	22.4883	13.8381	18.951	27.8333	10.756	14.6972	18.6887	17.2611
Os11g0578100	blue	Heat shock protein DnaJ, N-terminal domain containing protein.	11.6872	22.2411	15.4658	9.66399	18.1033	27.8079	18.4605	11.8438	13.8706	13.2225
Os11g0585200	blue	Hypothetical protein.	13.7841	22.9836	20.9688	13.8059	9.25197	16.9817	17.5328	10.2375	13.7336	13.414
Os11g0615100	blue	RNA polymerase I associated factor, A49-like domain containing protein.	26.7947	29.8395	26.7245	25.1766	35.1322	46.2035	20.6572	24.2112	22.4671	18.4266
Os11g0615200	blue	SSXT family protein.	47.3683	57.5224	29.1958	23.2586	50.6061	62.6424	36.9202	65.8716	32.0247	31.7754
Os11g0615800	blue	DNA repair protein RAD51, Homologous pairing	148.893	187.484	211.192	110.716	172.701	129.319	163.935	152.671	80.411	59.7341
Os11g0623200	blue	Conserved hypothetical protein.	155.118	179.819	151.228	181.44	173.424	188.744	180.701	106.977	122.197	177.188
Os11g0637300	blue	Hypothetical conserved gene.	11.9223	15.5821	0.022379	0	15.8812	42.2692	0.131645	3.46647	0.153725	2.37939
Os11g0637800	blue	Lysophosphatidic acid acyltransferase 2, Salt and drought stress tolerance, Osmotic tolerance through mediating ABA response	29.8427	23.4334	19.3058	27.0285	26.6419	42.2822	21.3714	11.379	8.51875	11.4572
Os11g0649300	blue	Hypothetical conserved gene.	50.9699	55.4692	52.2738	35.5475	57.7065	59.6119	49.3418	55.2073	41.2443	41.1683
Os11g0657200	blue	2OG-Fe(II) oxygenase domain containing protein.	4.43656	14.4338	17.0275	10.3572	7.89623	17.1637	11.5979	13.1405	6.3176	8.05713
Os11g0659500	blue	Similar to Acyl-ACP thioesterase (Fragment).	67.9342	58.9169	63.7222	74.5204	76.5328	66.771	64.5636	67.4604	45.9498	47.9698
Os11g0672700	blue	RecQ DNA helicase, RNA silencing	32.8988	32.5847	20.2651	12.5674	21.4253	35.199	24.0365	19.0929	13.3423	7.07614
Os11g0673100	blue	Seed maturation protein, osa-miR164c target gene, Regulation of seed vigor	17.2157	15.5257	10.0566	9.68579	24.106	18.2642	9.61083	24.9751	2.30645	1.78411
Os11g0682300	blue	Similar to Splicing factor U2af large subunit B.	23.8586	29.2088	21.6155	31.4162	28.5488	53.0654	20.9819	23.6047	39.511	27.0134
Os11g0693900	blue	Hypothetical conserved gene.	14.0011	13.7795	18.6778	4.13797	13.2861	16.2273	14.8327	6.36931	9.33534	4.49084
Os11g0695900	blue	Armadillo-like helical domain containing protein.	9.89193	12.1057	7.73413	7.94573	13.0947	15.5789	20.1021	6.59015	5.0965	6.08763
Os11g0704000	blue	SelT/selW/selH selenoprotein family protein.	119.868	129.538	157.794	92.7037	141.73	169.46	167.595	155.005	16.999	15.2445
Os11g0703900	blue	Cellular chaperone, Response to arsenic and heat stress	324.35	426.452	263.924	188.661	412.361	437.719	317.538	287.912	262.383	272.483
Os12g0102200	blue	LisH dimerisation motif domain containing protein.	156.04	148.026	157.257	159.117	158.837	155.529	139.823	153.669	90.1642	103.223
Os12g0102400	blue	RING-C2 type protein, E3 ligase	15.8176	24.5781	22.7595	20.2311	23.144	19.9902	25.7357	11.1913	13.0995	12.0281
Os12g0109600	blue	Protein of unknown function DUF1677, Oryza sativa family protein.	9.86624	17.3185	10.7967	15.3847	18.1886	20.0445	26.2044	8.84588	16.2679	9.63368
Os12g0110100	blue	Esterase/lipase/thioesterase domain containing protein.	36.7443	36.1145	32.9584	38.5037	24.3054	53.575	51.661	40.1333	30.3889	28.0533
Os12g0113500	blue	Similar to CBL-interacting protein kinase 14.	118.308	41.1074	125.172	39.8598	119.406	97.9665	131.546	76.2118	27.9351	31.7715
Os12g0114500	blue	Similar to Nonspecific lipid-transfer protein (LTP) (Fragment).	98.0129	93.6918	42.1187	45.6974	23.4357	37.037	41.2601	26.7409	3.87704	6.11738
Os12g0116400	blue	Similar to WRKY DNA binding domain containing protein, expressed.	89.4718	71.5424	139.321	98.8567	74.8651	66.6522	111.122	120.589	26.0557	30.7627
Os12g0123100	blue	Similar to EMB2748.	65.1032	82.6355	75.9481	45.9689	84.2745	84.3606	72.8049	64.0108	61.5908	57.5195
Os12g0123900	blue	Conserved hypothetical protein.	112.791	85.6404	127.452	105.547	119.15	152.678	115.994	112.944	110.677	82.2303
[truncated: 125 more rows]

## Sheet: Genes in module 14 at 4 HAF
Supplementary Table S2. Identified genes from modules 14 whose expression levels were putatively upregulated in WT-WT and bbms-WT zygotes at 4 HAF
Locus_ID	module Colors	Description	WW-4h-1	WW-4h-2	WB-4h-1	WB-4h-2	BW-4h-1	BW-4h-2	BB-4h-1	BB-4h-2	C1	C2
Os01g0125700	cyan	Conserved hypothetical protein.	24.3991	13.2965	13.6197	13.188	20.7634	15.2521	12.4804	16.0318	18.7803	12.9622
Os01g0231700	cyan	Similar to 60S acidic ribosomal protein P2-B (CaRP2B).	627.826	552.012	561.388	568.479	451.754	745.638	467.106	438.115	527.869	580.375
Os01g0235400	cyan	Similar to predicted protein.	40.6724	31.7404	17.7071	24.5278	26.487	24.1945	18.8596	18.3494	19.4296	20.2713
Os01g0271500	cyan	Similar to RUB-activating enzyme (Ubiquitin activating enzyme E1-like protein).	129.836	116.769	115.142	99.4819	120.962	109.929	104.253	112.115	115.256	106.712
Os01g0323775	cyan	Hypothetical protein.	31.1527	11.1063	21.6225	11.5853	6.0005	36.1891	17.5775	6.73454	23.2157	14.7724
Os01g0364900	cyan	Conserved hypothetical protein.	35.2293	16.4356	27.2876	23.5127	23.5432	24.5125	22.9661	20.1925	23.1289	17.3946
Os01g0390900	cyan	Similar to Dual-specificity protein phosphatase-like protein.	117.148	82.3451	62.5953	87.814	75.1091	69.6218	74.6495	58.7381	75.4063	73.578
Os01g0611100	cyan	Small GTPase, Ras related nuclear protein, Cold tolerance, Regulation of cellular mitosis and auxin signalling pathway	1938.37	1666.19	1600.25	1701.13	1775.41	1653.89	1770.26	1736.5	1648.17	1536.87
Os01g0616500	cyan	Similar to 50S ribosomal protein L22.	127.228	95.004	104.411	98.0876	101.714	122.795	91.9427	78.9516	105.174	108.785
Os01g0641000	cyan	Similar to Protein kinase.	24.8723	12.5277	9.60872	6.5142	13.6118	8.39305	7.99263	14.0775	11.2121	8.78582
Os01g0737800	cyan	Similar to Farnesyltransferase beta subunit.	57.2058	26.8818	26.2443	29.0618	55.5581	38.7172	31.7196	40.9932	30.0316	34.6593
Os01g0752700	cyan	Similar to GTP-binding protein.	26.3733	29.2189	13.5283	32.099	21.141	27.1214	21.433	20.3654	17.9619	21.1568
Os01g0814100	cyan	Similar to Bindin (Fragment).	54.3226	2.37679	2.41819	0.800471	2.32083	12.1969	4.97331	11.8411	5.3272	9.30121
Os01g0894500	cyan	Sep15/SelM redox domain containing protein.	124.323	80.1744	81.2157	87.0905	104.032	92.8542	91.2825	89.1559	72.3927	73.8517
Os01g0962600	cyan	Similar to 40S ribosomal protein S10-1.	293.995	237.817	207.158	231.602	233.25	237.477	208.1	235.725	203.115	220.538
Os02g0118400	cyan	Similar to CMP-N-acetylneuraminate-beta-galactosamide-alpha-2, 6-sialyltransferase (EC 2.4.99.1) (Beta-galactoside alpha-2, 6-sialyltransferase) (Alpha 2, 6-ST) (Sialyltransferase 1) (ST6Gal I) (B-cell antigen CD75).	47.3615	37.5076	30.5016	21.9554	43.2059	24.5756	24.3492	35.1957	33.328	19.8256
Os02g0170200	cyan	Similar to splicing factor, arginine/serine-rich 12.	61.8143	52.5115	47.366	47.8487	42.818	68.0886	42.4896	38.1998	48.0613	36.2045
Os02g0202200	cyan	SPX domain-containing protein, Pi-dependent inhibition of phosphate starvation responses, Negative regulation of leaf inclination	97.4983	33.7996	57.0938	24.2041	80.282	66.8734	57.5312	54.1679	44.7607	68.3147
Os02g0269000	cyan	Protein of unknown function DUF502 family protein.	24.002	10.0883	11.2285	8.11791	13.2838	19.5128	11.1228	10.9947	11.8662	14.0707
Os02g0536100	cyan	Conserved hypothetical protein.	34.2241	23.8559	15.4934	31.7734	21.7802	34.8881	23.2193	20.4818	28.0598	15.798
Os02g0537900	cyan	Similar to Vacuolar-type H+-translocating inorganic pyrophosphatase (EC 3.6.1.1).	39.2591	27.256	24.7023	27.3118	32.3507	23.5983	32.2118	34.3219	30.2534	29.1544
Os02g0556400	cyan	tRNA guanosine-2'-O-methyltransferase, TRM11 domain containing protein.	19.7829	12.7462	8.92252	10.8837	5.5419	13.2919	3.93486	8.56572	10.0256	11.8305
Os02g0566500	cyan	Protein of unknown function DUF1644 family protein.	52.854	42.656	36.45	31.8277	48.8636	43.9441	35.6932	39.019	46.4958	39.3119
Os02g0623500	cyan	Lysyl-tRNA synthetase, class II domain containing protein.	19.8626	12.7728	11.8437	20.2723	13.2954	18.9298	9.28189	12.7814	13.4341	10.8438
Os02g0668400	cyan	tRNA pseudouridine synthase family protein.	36.7665	22.4861	17.5666	22.089	17.049	22.0362	17.4052	18.5602	20.0982	16.7216
Os02g0702600	cyan	Rop nucleotide exchanger, PRONE domain containing protein.	67.2967	42.2021	28.2512	26.3958	47.2046	47.1226	64.9501	30.8428	54.8888	48.2508
Os02g0715400	cyan	Conserved hypothetical protein.	35.7825	27.5532	17.7142	27.5197	24.8283	28.7649	18.9215	32.0883	18.5566	24.9134
Os02g0717500	cyan	Similar to X7 (Fragment).	47.3939	33.4776	20.4035	31.8097	20.8791	30.6263	31.1748	33.2792	29.4729	31.5078
Os02g0747500	cyan	Similar to HVA22-like protein e (AtHVA22e).	31.9666	8.43343	15.9748	16.7064	17.2403	25.843	7.29572	19.8253	10.7464	7.79146
Os02g0756600	cyan	Similar to Phi-1 protein.	18.5485	0.033181	0.078471	0	0	0	0	0	0	0
Os02g0761200	cyan	Armadillo-like helical domain containing protein.	79.3868	45.3125	51.7248	56.9623	58.4565	69.8014	50.7731	44.7271	54.6889	65.2249
Os02g0778700	cyan	Similar to MTD1.	19.8439	5.78369	6.07038	8.61249	15.3467	8.81836	6.08244	6.1645	8.10877	2.7655
Os02g0804100	cyan	Similar to predicted protein.	745.312	597.077	531.929	608.184	562.856	768.83	493.963	530.364	614.525	652.432
Os02g0816100	cyan	HAD-superfamily hydrolase, subfamily IA, variant 2 protein.	27.7293	26.5687	15.6926	22.2415	20.5381	20.3928	22.9247	18.5391	18.2373	17.3655
Os02g0819100	cyan	DHHC-type zinc finger protein, Regulation of plant architecture by altering the tiller	43.1016	35.0821	15.8555	28.4964	29.6731	26.7038	29.0511	31.5797	24.0114	19.943
Os03g0105700	cyan	Protein of unknown function DUF296 domain containing protein.	24.3208	14.3438	13.9998	15.4211	19.561	21.8678	13.1468	16.4808	12.9767	17.2326
Os03g0109500	cyan	Similar to 40S ribosomal protein S17-4.	355.289	263.514	245.338	271.955	209.927	335.889	205.481	254.312	255.581	295.15
Os03g0131400	cyan	Polynucleotide adenylyltransferase region domain containing protein.	36.398	30.0907	22.2998	20.1659	27.8298	28.4764	22.4289	24.7697	30.9249	22.9341
Os03g0206600	cyan	Uncharacterised protein family UPF0497, trans-membrane plant domain containing protein.	31.8077	18.5154	18.9144	20.5698	22.9932	18.7778	25.4073	24.2683	13.234	13.9322
Os03g0247000	cyan	Clp, N-terminal domain containing protein.	33.8034	20.4132	14.781	23.0794	24.6378	13.781	17.8858	17.9365	19.3163	19.1217
Os03g0288300	cyan	Alpha/beta hydrolase fold-1 domain containing protein.	22.5319	10.9591	14.203	9.63094	21.6214	9.28039	12.5899	17.9726	12.8344	12.955
Os03g0326300	cyan	Zinc finger, RING-type domain containing protein.	33.2948	21.3283	18.577	24.2159	31.2867	28.659	25.4261	25.9312	20.1523	24.0275
Os03g0369800	cyan	Qb-SNARE (soluble N-ethylmaleimide-sensitive factor attachment protein receptor) protein, Abiotic stress response	68.188	41.9886	34.2609	32.8921	37.9124	53.2214	48.9809	33.0182	39.8448	28.7923
Os03g0421700	cyan	Similar to Fumarylacetoacetate hydrolase domain-containing protein 1.	27.6497	8.60977	20.0909	11.7416	7.80619	20.0125	10.897	11.4419	22.1716	23.05
Os03g0428700	cyan	Similar to Expansin-A31.	28.4959	8.08612	1.28858	1.0117	21.1657	16.516	3.84137	10.3809	0	0.091088
Os03g0564200	cyan	Protein of unknown function DUF952 family protein.	27.2768	15.6088	9.27568	27.8461	19.6684	25.503	12.9237	12.4725	10.9823	15.6428
Os03g0595800	cyan	Similar to Acyl carrier protein (ACP).	59.023	55.7537	42.7434	38.3542	38.8725	63.6224	37.3778	40.2641	42.6057	52.0925
Os03g0627300	cyan	Similar to nucleotide-binding protein-like.	61.7388	28.3144	26.158	21.6042	36.1667	31.2523	32.9573	29.8394	21.0135	18.4682
Os03g0644000	cyan	ATG6/Beclin-1 protein, Abiotic stresses (heat, cold and drought) and hormone (abscisic acid) response	28.0293	21.672	23.9845	21.7687	16.3657	29.0268	21.7472	18.1372	19.7407	20.9288
Os03g0659800	cyan	Similar to H0525G02.7 protein.	23.3238	10.649	0.677112	4.37728	4.37898	4.42537	5.62528	0.501153	0	0.898177
Os03g0699100	cyan	WD40 repeat-like domain containing protein.	29.822	14.6826	0.172994	0	2.51864	9.1207	8.53301	0.598912	2.10715	0
Os03g0722600	cyan	Adenylate cyclase-associated CAP domain containing protein.	55.0777	29.7856	40.6916	23.0754	28.9099	42.5712	42.6304	29.7448	42.9708	41.641
Os03g0728600	cyan	Conserved hypothetical protein.	80.5475	51.043	50.5381	37.5859	68.6507	59.8542	48.4705	40.6344	54.2837	40.8309
Os03g0766900	cyan	Allene oxide synthase.	117.935	106.894	64.3932	89.5452	90.5141	94.246	100.412	75.3487	79.576	74.0818
Os03g0800900	cyan	Hypothetical conserved gene.	135.046	90.1077	117.398	77.0017	130.918	79.1062	71.0492	95.5171	72.3843	81.5399
Os03g0823100	cyan	Major facilitator superfamily protein.	26.5285	13.6786	12.8583	20.184	16.4936	29.6118	11.6628	19.7746	17.6055	11.439
Os03g0837800	cyan	Endoplasmic reticulum ERp29-type, C-terminal domain containing protein.	118.86	86.7354	81.1896	113.263	110.393	130.381	108.446	93.4031	106.966	93.2383
Os03g0852400	cyan	Conserved hypothetical protein.	16.457	4.45461	10.6824	14.7151	9.10858	14.6325	6.19774	12.2937	8.24155	9.3413
Os04g0119400	cyan	Pyruvate dehydrogenase complex E1 component subunit &alpha;1, Galactolipid biosynthesis, Amyloplast development, Starch biosynthesis	104.47	70.23	55.6686	82.9244	79.6013	66.4059	46.0358	56.4922	65.5053	79.6404
Os04g0177500	cyan	Conserved hypothetical protein.	24.9673	0	8.56311	10.3338	8.73227	16.286	4.749	5.4516	12.594	17.54
Os04g0445300	cyan	Pectinesterase inhibitor domain containing protein.	39.2682	5.76046	7.26166	5.08631	1.69133	14.8859	15.7184	0.654714	1.32454	0.939761
Os04g0454900	cyan	Similar to Mitotic spindle checkpoint component mad3.	54.5578	43.5656	25.0087	50.8598	40.6741	51.8574	32.5583	36.3307	30.7618	27.7376
Os04g0479800	cyan	Cyclin-like F-box domain containing protein.	29.8467	14.2992	20.3513	14.6143	15.6247	25.593	20.1619	11.735	19.5319	17.2402
Os04g0510600	cyan	Tetratricopeptide-like helical domain containing protein.	19.8813	2.58584	7.19195	12.1383	9.10065	5.21717	9.59261	0.230116	1.89078	4.01565
Os04g0624800	cyan	Aldo/keto reductase domain containing protein.	76.0976	50.3199	56.1883	53.7529	69.3165	61.8426	51.0773	59.5253	50.9405	55.8662
Os04g0642300	cyan	Similar to H0423H10.10 protein.	48.8979	18.347	37.8273	32.6955	35.3614	34.4871	31.5929	50.6573	46.2994	30.5607
Os04g0677800	cyan	Similar to H0402C08.12 protein.	30.4062	18.5436	18.2369	17.5373	12.6503	31.1319	15.2428	7.2718	15.9785	21.3954
Os04g0692100	cyan	Similar to Tubulin folding cofactor B.	32.9334	19.3036	12.0726	26.1482	23.6757	29.5906	19.2012	21.5999	20.2001	23.7247
Os05g0121500	cyan	Similar to structural constituent of ribosome.	25.6605	16.1152	19.3861	15.0112	12.8296	16.6509	8.7393	14.7108	13.6391	20.3248
Os05g0176500	cyan	ATP10 family protein.	101.225	76.4889	73.1299	64.1755	77.2021	75.7268	57.1887	72.1608	89.0427	70.1267
Os05g0177000	cyan	Cyclin-like F-box domain containing protein.	30.7688	24.2904	20.3742	22.6595	27.3674	20.1993	20.1617	19.2452	20.6169	24.4283
Os05g0181300	cyan	Conserved hypothetical protein.	24.8239	6.8841	7.75368	3.53288	1.37672	19.4021	7.31392	7.23027	15.2218	15.8306
Os05g0486200	cyan	Protein of unknown function KRTCAP2 domain containing protein.	367.296	287.749	288.264	293.348	265.041	333.425	284.671	324.713	283.495	279.356
Os05g0488900	cyan	Similar to Cytochrome b5 reductase.	63.3195	39.3378	36.4929	46.675	33.0794	58.33	35.7884	53.8112	41.0081	41.5012
Os05g0489800	cyan	Centromere-specific histone H3	28.2944	13.7794	18.0994	18.3898	15.5638	25.2655	17.5959	18.1376	14.4513	11.0772
Os05g0533800	cyan	Similar to hydrogen-transporting ATP synthase, rotational mechanism.	244.093	177.534	145.696	242.007	187.751	245.894	136.382	222.788	148.637	184.597
Os05g0546500	cyan	Similar to Cell death-related protein.	22.6213	24.1185	0	16.7192	0	28.0302	0	0	0	0
Os05g0580500	cyan	Similar to 10A19I.14.	36.5161	19.5341	19.9662	35.5671	30.8967	43.5344	23.1043	27.0942	20.4449	18.1605
Os05g0584600	cyan	Similar to ATP binding / nucleoside-triphosphatase/ nucleotide binding.	22.5179	16.3046	10.5359	21.3395	18.0542	21.3029	11.16	7.41575	5.38089	5.42095
Os05g0593100	cyan	Similar to Vacuolar ATP synthase subunit C (EC 3.6.3.14) (V-ATPase C subunit) (Vacuolar proton pump C subunit).	116.704	61.1529	90.344	83.9731	97.4032	90.1044	86.7629	81.7133	67.9006	66.0941
Os06g0130000	cyan	AAA-type ATPase, Plant spastin, Defense response, Leaf senescence	25.3968	18.1361	12.5901	14.0919	18.8372	14.7765	13.0548	11.9848	17.3743	14.4917
Os06g0159450	cyan	Similar to Histone H3.	620.466	312.446	151.083	114.044	298.441	289.369	346.639	94.013	47.1655	45.2984
Os06g0159725	cyan	Similar to histone H3.	138.476	79.7355	32.9201	28.5859	58.5623	20.4007	60.096	35.0835	9.30648	10.9827
Os06g0160000	cyan	Hypothetical protein.	160.229	55.2696	23.5459	13.3404	64.9772	73.7647	72.9986	39.416	4.3959	7.30935
Os06g0160100	cyan	Similar to Histones H3 and H4 (ISS).	301.975	80.3162	23.1483	28.7721	86.0589	113.151	110.056	9.0578	0.849027	3.06964
Os06g0168000	cyan	Glutathione S-transferase, C-terminal-like domain containing protein.	77.6774	48.5248	50.4896	51.0724	72.1198	66.2658	43.6286	51.6275	59.313	52.9689
Os06g0205000	cyan	Similar to Ubiquitin-like protein ATG12.	67.7801	40.0886	43.216	41.6955	39.6645	52.5315	35.901	43.0956	40.7865	33.1238
Os06g0210500	cyan	Mitochondrial phosphate transporter 3, Salt tolerance	235.213	185.219	172.771	200.384	195.715	165.818	218.154	164.214	194.404	173.23
Os06g0342200	cyan	Translation initiation factor 1A	477.94	371.158	359.233	341.143	425.539	406.438	349.729	372.658	357.268	375.799
Os06g0525000	cyan	Conserved hypothetical protein.	19.8715	6.28686	8.31087	17.5614	9.06284	13.9563	4.97739	10.309	10.1352	11.2014
Os06g0530200	cyan	Conserved hypothetical protein.	363.777	348.235	297.758	394.139	322.006	369.678	310.391	280.192	316.723	280.664
Os06g0547900	cyan	Glycogen synthase kinase, Non-receptor serine/threonine protein kinase	71.6955	33.9501	44.9985	50.6495	51.9422	44.7911	44.5553	39.3936	30.7709	29.8844
Os06g0630300	cyan	Protein of unknown function DUF1950 domain containing protein.	47.9484	44.4452	29.922	50.8888	44.0079	44.5769	35.2653	49.6943	34.7685	39.9978
Os06g0632700	cyan	MULE transposase, conserved domain domain containing protein.	42.2961	28.9682	30.8009	24.8652	36.2435	24.3753	31.7714	37.3104	31.9288	25.4777
Os06g0668200	cyan	Similar to Phosphoglycerate kinase, cytosolic (EC 2.7.2.3).	128.602	112.251	83.5637	87.6636	85.2663	138.385	74.6476	102.183	88.1564	92.7362
Os06g0704000	cyan	Protein of unknown function DUF659 domain containing protein.	11.8098	5.1392	2.89254	11.4341	10.2376	15.4101	5.69313	11.1658	7.41888	3.31924
Os06g0730150	cyan	Hypothetical protein.	23.6352	5.8411	3.08139	2.43665	10.7395	6.6854	3.34714	6.79423	4.53417	0.879024
Os07g0113200	cyan	Conserved hypothetical protein.	54.7129	49.2795	36.4673	33.2765	32.8242	58.2614	35.9219	48.946	41.5179	30.2256
Os07g0120200	cyan	F-box domain, Skp2-like domain containing protein.	32.0287	26.6173	18.1609	31.7949	28.4368	25.8479	17.3438	19.0312	26.4072	25.3896
Os07g0150200	cyan	Similar to 40S ribosomal protein S12-1.	553.341	486.537	465.621	415.047	544.662	491.532	420.709	563.095	500.263	433.615
Os07g0179500	cyan	Hypothetical conserved gene.	26.2464	6.77732	11.0632	12.7447	19.3139	15.9937	15.5163	19.8412	22.3181	16.0933
Os07g0187200	cyan	FAD linked oxidase, N-terminal domain containing protein.	13.7442	4.98732	1.4963	6.70683	14.3972	9.58631	9.30623	11.2449	7.54162	4.60057
Os07g0222800	cyan	Acyl carrier protein-like protein.	134.93	118.45	95.9506	128.578	108.09	129.981	109.333	101.253	109.515	119.673
Os07g0249200	cyan	Similar to Vesicle-associated membrane protein 724 (AtVAMP724) (SYBL1-like protein).	37.8777	17.6327	14.6097	21.3	16.1197	34.1519	11.3687	25.6002	16.5617	11.8559
Os07g0496500	cyan	Hypothetical protein.	35.0216	17.1939	13.5144	18.017	22.5475	22.0712	15.2529	23.7394	28.7069	18.7347
Os07g0605350	cyan	Similar to Protein EGG APPARATUS-1.	24.5397	20.1296	5.48478	17.7079	13.2574	19.6636	11.2842	8.31247	10.7081	11.4626
Os07g0637150	cyan	Similar to DnaJ domain containing protein.	25.0764	9.83795	9.90803	8.67007	23.228	14.7634	7.9313	15.9885	13.4796	12.7269
Os07g0657500	cyan	Zinc finger, C2H2-like domain containing protein.	27.947	8.92309	13.9449	13.2568	21.546	16.409	15.684	13.2738	13.7954	13.0972
Os08g0132000	cyan	Conserved hypothetical protein.	35.1475	5.09767	10.3381	2.23496	5.83424	22.1297	18.5213	17.8106	17.4605	31.233
Os08g0140600	cyan	Conserved hypothetical protein.	12.8272	6.89289	4.2317	7.47131	1.68706	11.9383	1.93688	3.64482	5.57107	3.25097
Os08g0203900	cyan	UAA transporter family protein.	36.7411	21.7956	34.8487	26.2533	38.1195	24.4373	21.9164	26.187	25.9865	23.5683
Os08g0469500	cyan	Similar to F-box domain containing protein.	32.1312	11.7844	0.579871	3.35887	1.82859	11.2855	18.7159	0	0.447328	0
Os08g0482100	cyan	LETM1-like domain containing protein.	23.8297	13.9445	15.5237	10.3312	22.6768	13.4463	14.4146	16.6107	17.4188	18.6018
Os08g0490900	cyan	Similar to Histone H2B.2.	47.3646	2.78063	2.51533	0.93971	35.1398	3.16915	2.97966	14.1441	1.51649	6.20801
Os08g0512300	cyan	Similar to Rab geranylgeranyl transferase beta subunit (Fragment).	111.117	93.5967	96.5114	77.8425	111.074	91.0636	74.7071	103.649	109.933	89.5825
Os08g0540500	cyan	Bicoid-interacting 3 domain containing protein.	66.3359	31.5934	58.451	37.2382	41.9968	60.7619	41.0297	42.2673	52.6214	60.0487
Os08g0557400	cyan	Protein tyrosine phosphatase-like protein.	29.237	16.4115	13.3199	21.5454	28.5545	31.2875	23.4877	21.9674	25.2046	16.9179
Os09g0249400	cyan	Uncharacterised protein family UPF0497, trans-membrane plant domain containing protein.	15.6182	1.29511	7.32392	4.07723	12.3344	7.72545	3.6745	9.29127	4.22527	8.56566
Os09g0299000	cyan	Similar to CDPK substrate protein 1.	40.524	25.7796	6.90375	19.9018	32.3214	19.1377	11.933	5.55881	9.61151	14.9133
Os09g0465600	cyan	Similar to Glucose-6-phosphate isomerase-like protein (Fragment).	52.9946	24.2656	19.8888	40.7224	20.1446	38.7251	30.7812	20.7941	27.0829	29.6602
Os09g0568100	cyan	Uncharacterized protein	64.9269	30.5074	51.8284	42.172	51.7011	50.5471	31.0402	44.529	38.1802	54.6446
Os10g0438000	cyan	Similar to Potassium channel tetramerisation domain-containing protein 9.	54.6335	39.9568	39.4109	42.7084	34.9923	50.1609	34.0906	31.2918	42.6371	37.3102
Os10g0519600	cyan	Protein of unknown function DUF791 family protein.	67.7935	40.7038	41.5305	41.4665	46.2879	45.9819	59.9316	36.0916	46.9293	51.5172
Os10g0545200	cyan	Similar to 4, 4-dimethyl-sterol C4-methyl-oxidase (Fragment).	51.8702	43.1858	27.165	48.7463	44.7894	43.0433	41.6991	45.193	20.3631	28.9671
Os10g0545700	cyan	Similar to Rhodanese-like protein.	105.691	93.3742	56.9241	119.178	80.3973	82.43	76.5053	108.865	75.8135	71.7632
Os11g0136800	cyan	Similar to predicted protein.	38.9037	20.4785	19.1023	12.8642	10.2093	19.686	16.2551	14.7987	13.0801	9.51875
Os11g0140100	cyan	Similar to mitochondrial glycoprotein.	27.0838	23.7987	27.7047	24.3976	16.4249	30.9535	16.6335	19.782	23.321	27.0525
Os11g0528500	cyan	Similar to Rubredoxin 1 (Rd-1).	42.9631	25.6642	13.5942	27.1685	19.1321	21.7727	35.7862	8.19611	17.735	20.7953
Os12g0136600	cyan	Similar to cDNA clone:002-116-A09, full insert sequence.	15.3643	13.6758	10.7149	13.6782	8.64281	18.9553	5.72674	11.4369	12.4286	17.6445
Os12g0161700	cyan	Conserved hypothetical protein.	71.6326	75.9236	56.1842	85.033	69.7315	84.9507	75.4212	63.2304	64.124	65.6932
Os12g0480000	cyan	S-acyltransferase, Palmitoyl-acyl transferase, DHHC protein, Salt and oxidative tolerance	28.3752	12.9007	11.2934	12.9479	17.4452	21.5033	14.8027	13.2456	18.7977	17.8309
Os12g0484700	cyan	Similar to Yippee-like protein CG15309.	41.9264	32.8297	33.1414	28.3946	37.8786	38.161	27.2565	33.6927	38.9904	29.2071
Os12g0586400	cyan	Tubulin/FtsZ, GTPase domain domain containing protein.	28.5426	14.9692	16.4826	13.2834	28.7229	23.1494	13.5472	15.0282	13.9748	22.0603
Os12g0636100	cyan	Tetratricopeptide-like helical domain containing protein.	71.6732	49.8472	28.1451	34.6242	61.1192	46.817	45.6137	42.9881	46.5237	39.6983

## Sheet: Genes in module 6 at 4 HAF
Supplementary Table S2. Identified genes from modules 6 whose expression levels were putatively upregulated in WT-bbms and bbms-bbms zygotes at 4 HAF
Locus_ID	module Colors	Description	WW-4h-1	WW-4h-2	WB-4h-1	WB-4h-2	BW-4h-1	BW-4h-2	BB-4h-1	BB-4h-2	C1	C2
Os01g0119500	salmon	Protein of unknown function DUF1618 domain containing protein.	78.3385	103.483	99.486	110.719	70.8529	73.3737	91.588	59.2717	82.7161	75.6515
Os01g0121500	salmon	Conserved hypothetical protein.	0.540655	8.41048	2.31799	17.5388	0	3.14317	2.22678	1.86012	0.895154	0
Os01g0121800	salmon	Glycosyl transferase, family 14 protein.	9.54433	2.23867	1.79416	14.8333	2.00632	2.79171	8.28843	8.76807	2.49711	3.8638
Os01g0126600	salmon	Paralog of FACTOR OF DNA METHYLATION LIKE 1 (OsFDML1), Regulation of flower development	44.9871	38.1668	44.9725	57.9392	26.3169	32.1723	34.6827	30.4283	47.4761	32.927
Os01g0127900	salmon	Mannose-6-phosphate isomerase domain containing protein.	16.6731	6.78716	21.792	62.8967	12.9326	15.4772	23.0575	30.9227	10.7767	9.94385
Os01g0136400	salmon	Protein kinase, core domain containing protein.	1.03286	1.35006	7.21516	13.878	1.49707	1.08573	16.2394	6.1439	4.66789	2.84963
Os01g0136450	salmon	Conserved hypothetical protein.	4.2112	7.50642	7.77757	35.7668	2.73068	2.69051	17.5793	11.7045	22.8264	21.7245
Os01g0183633	salmon	Similar to predicted protein.	87.0907	115.632	96.0914	127.603	93.1668	76.4045	133.33	112.973	89.3595	90.8672
Os01g0187000	salmon	Conserved hypothetical protein.	30.2853	38.8546	45.319	56.9029	28.2737	31.2896	35.4842	47.8461	28.3766	28.4123
Os01g0220300	salmon	Translation elongation factor EF1B/ribosomal protein S6 domain containing protein.	186.3	174.011	194.323	217.675	156.984	151.579	185.747	158.284	176.591	183.978
Os01g0229200	salmon	VHS domain containing protein.	9.1526	5.64369	11.4241	24.4105	7.72479	5.93218	14.5074	13.9089	9.15133	5.57416
Os01g0242300	salmon	Optic atrophy 3 family protein.	39.1178	36.5777	87.2969	102.256	32.0101	55.4673	56.2243	59.4622	18.6451	26.7187
Os01g0242900	salmon	Similar to 60S ribosomal protein L18A.	60.6924	39.2673	60.2131	114.129	55.2445	45.6235	63.5907	64.4746	78.8797	66.9615
Os01g0256500	salmon	Similar to ZnI.	1.23934	2.84883	8.29522	38.3745	1.80791	8.40749	1.01065	10.3479	0.919587	5.28158
Os01g0258100	salmon	Hypothetical conserved gene.	5.58478	4.81325	10.7396	20.1319	5.46692	7.49102	11.0533	6.52009	9.39128	6.75547
Os01g0266600	salmon	Thioredoxin fold domain containing protein.	244.744	212.672	276.156	308.614	232.641	226.381	203.374	202.551	183.493	172.633
Os01g0276900	salmon	Conserved hypothetical protein.	111.695	30.9465	190.476	824.477	3.23436	22.3389	261.855	252.856	398.367	441.531
Os01g0280000	salmon	Similar to Histone mRNA exonuclease 1.	7.60017	11.8515	20.4241	25.602	11.1107	13.9157	12.3661	14.1286	19.5281	13.628
Os01g0292900	salmon	Similar to Squamosa-promoter binding-like protein 2.	11.0816	8.05304	6.26993	24.6767	4.56964	11.3441	3.58819	7.42361	2.92978	2.04381
Os01g0299100	salmon	Conserved hypothetical protein.	11.0825	0	7.82492	41.0103	3.94969	7.18173	2.91121	4.00208	7.0926	12.9999
Os01g0306200	salmon	Protein of unknown function DUF3511 domain containing protein.	7.59309	11.7465	16.587	27.5077	5.31764	6.7085	8.79941	11.3346	10.7457	19.5405
Os01g0328600	salmon	Similar to cyclase/dehydrase.	16.2983	10.6629	21.8217	29.6666	9.24355	5.5628	18.9123	8.13444	10.386	13.6406
Os01g0329400	salmon	Mitochondrial substrate carrier family protein.	61.1708	26.6941	80.103	98.4112	43.8599	47.8307	53.844	65.405	30.6619	28.3121
Os01g0357900	salmon	Similar to RALF.	119.932	115.927	86.9093	153.718	43.583	86.3322	110.652	100.304	103.147	85.652
Os01g0382450	salmon	Similar to Kinesin heavy chain (Fragment).	14.5032	23.7406	18.4057	26.9385	11.0034	16.1901	26.4849	17.8796	21.6147	9.9159
Os01g0518800	salmon	Conserved hypothetical protein.	5.75525	8.29034	12.3302	17.6688	6.88936	6.02418	17.3752	8.4962	6.66505	5.16729
Os01g0556400	salmon	Heat shock protein DnaJ family protein.	22.9622	19.7913	22.9718	30.8757	16.5398	16.3753	33.5666	15.7247	23.6294	19.081
Os01g0623500	salmon	ATPase, AAA-type, core domain containing protein.	7.11654	5.29417	7.90465	20.1149	5.19693	10.622	5.27371	5.01857	10.7242	7.22636
Os01g0631200	salmon	Similar to siroheme uroporphyrinogen methyltransferase1.	6.98158	7.6967	15.9095	23.0457	6.20716	10.126	28.4862	17.3007	2.10953	1.31841
Os01g0644200	salmon	Stress associated little protein 1, Small and plant-specific membrane protein, Salt tolerance	1.13059	1.34067	9.04624	29.9329	4.52475	1.50297	6.59328	6.99528	1.57896	1.18789
Os01g0662700	salmon	Similar to Naphthoate synthase (EC 4.1.3.36).	1.33207	2.82168	5.06963	17.5308	3.10332	0	6.90691	4.37279	5.7602	9.32624
Os01g0667600	salmon	Similar to GTP-binding protein.	47.0871	43.2027	70.7343	118.574	23.4956	40.3392	53.4493	45.311	26.8292	20.8159
Os01g0674000	salmon	Homeodomain-like containing protein.	7.72642	8.39953	8.51417	22.1113	9.55477	11.193	9.42387	11.5238	4.36792	5.69617
Os01g0688900	salmon	Similar to HSP70B (heat shock protein 70B); ATP binding.	43.2693	42.5262	36.9692	75.1209	19.8292	18.841	51.8705	26.1167	35.9041	34.4656
Os01g0689900	salmon	Hypothetical conserved gene.	22.6595	4.29975	29.5777	53.423	5.04015	10.8522	14.8429	26.5649	9.49746	8.80782
Os01g0696600	salmon	Similar to MDR-like ABC transporter.	9.35651	5.83733	18.7836	50.5056	2.9961	10.2	14.1903	12.1505	3.89635	3.96188
Os01g0700000	salmon	Conserved hypothetical protein.	96.3931	105.139	122.643	177.523	99.7568	76.5885	121.447	117.742	93.6119	86.9737
Os01g0711100	salmon	Similar to Mitochondrial processing peptidase beta subunit.	23.4471	25.4146	14.8563	28.5588	22.4677	25.5343	30.9513	20.1256	24.12	20.6407
Os01g0714900	salmon	Similar to RAB7A.	54.0244	55.8187	53.956	77.6185	58.3603	46.2242	52.9955	60.3735	44.4873	61.2248
Os01g0737550	salmon	Similar to OSIGBa0101A01.4 protein.	22.3968	18.1158	35.8542	76.3448	14.2634	18.9519	33.1776	36.1138	36.8299	58.6019
Os01g0737600	salmon	Similar to OSIGBa0101A01.4 protein.	15.9598	22.6556	34.2765	51.5431	17.7878	11.5631	29.8247	36.9748	37.4491	39.0699
Os01g0753100	salmon	Alcohol dehydrogenase superfamily, zinc-containing protein.	24.6413	24.929	32.7979	40.0269	24.5638	18.4412	23.3713	31.3711	30.0488	19.8162
Os01g0757900	salmon	Haloacid dehalogenase/epoxide hydrolase domain containing protein.	26.0239	31.4308	58.0222	95.307	24.6357	21.6313	39.9648	26.7175	59.4621	54.3442
Os01g0761000	salmon	Conserved hypothetical protein.	16.0714	18.4734	17.6895	24.0577	16.4552	9.20661	12.0138	13.2835	12.4407	16.6092
Os01g0761701	salmon	Hypothetical conserved gene.	5.54222	2.50006	14.7964	19.949	1.48974	3.61992	10.8202	9.77152	12.2548	6.23321
Os01g0769700	salmon	Receptor-like kinase, Control of reproductive growth and development, Repression of cell death	0.164423	0.197315	6.77441	11.4047	0.800077	1.24855	4.01437	7.61848	1.45236	1.73497
Os01g0776700	salmon	Similar to predicted protein.	5.32746	11.1331	13.5437	22.3534	9.42223	6.05326	18.221	10.5128	6.62824	6.44823
Os01g0778100	salmon	Hypothetical conserved gene.	1.96446	3.31597	15.9769	24.2139	0.50755	4.71737	11.6097	5.09212	16.7328	10.8406
Os01g0787400	salmon	Conserved hypothetical protein.	18.3041	63.2752	54.8248	60.2395	23.6764	20.4429	35.3312	47.2786	45.1401	37.2348
Os01g0799100	salmon	NB-ARC domain containing protein.	5.74226	5.07904	17.704	24.9156	2.94271	4.68526	12.5355	4.26576	1.74394	0.395591
Os01g0817000	salmon	Protein of unknown function DUF607 family protein.	45.4131	26.3009	63.8186	79.3504	10.2543	16.8242	45.4642	46.7948	21.4372	38.618
Os01g0821600	salmon	WRKY transcription factor, Promotion of phosphate accumulation under Pi-replete conditions	6.86149	0.461323	4.18623	19.0987	0.258151	13.0419	0.918999	4.19591	0	0
Os01g0823300	salmon	Similar to Ribosomal protein S26.	2016.66	2060.25	1995.12	2282.6	1685.12	1877.6	1881.01	2045.81	1796.84	1807.36
Os01g0829800	salmon	Malate dehydrogenase, Salt stress tolerance	89.1133	79.8185	106.681	139.706	106.212	67.8287	86.989	87.0204	92.1507	80.3315
Os01g0832900	salmon	Similar to ATP binding protein.	5.41283	3.29682	4.82532	10.7258	3.96363	3.25046	17.8681	5.05927	13.4907	4.4011
Os01g0835500	salmon	Similar to Respiratory burst oxidase protein.	4.21599	6.35738	9.13952	17.1366	4.54552	3.08553	26.5683	16.1876	4.55879	9.35108
Os01g0837200	salmon	Similar to esterase/lipase/thioesterase family protein.	24.5659	10.3595	80.5314	348.685	34.1898	44.145	87.7353	88.5305	15.9455	18.0472
Os01g0840700	salmon	Similar to 60S ribosomal protein L36.	481.192	473.155	526.94	585.273	375.042	544.248	421.519	519.388	401.121	471.763
Os01g0848200	salmon	Delta-1-pyrroline-5-carboxylate synthase 2, Salt and cold tolerance, Proline biosynthesis	7.87449	5.07277	8.6808	32.2389	2.5872	8.41436	7.41044	8.53859	8.81297	5.10471
Os01g0848700	salmon	Similar to Ras-related protein Rab11C.	33.8105	28.7894	59.3696	68.7532	20.6217	18.7572	74.6597	43.2767	38.7762	45.1058
Os01g0854000	salmon	Similar to AER.	2.02336	6.70782	6.89553	17.1186	2.77461	1.42068	9.38033	4.71199	10.0437	8.55068
Os01g0856800	salmon	Similar to pleckstrin homology domain-containing protein 1.	42.8195	33.653	50.793	69.8982	47.6473	47.4582	35.2821	60.1801	35.8148	42.5037
Os01g0862000	salmon	Alpha/beta hydrolase fold-1 domain containing protein.	16.0629	16.6814	12.8991	26.2598	11.7066	17.4565	23.1756	14.3072	23.8742	15.5686
Os01g0866500	salmon	Similar to Soluble inorganic pyrophosphatase (EC 3.6.1.1) (Pyrophosphate phospho- hydrolase) (PPase).	26.0572	15.5285	74.7943	103.797	17.88	27.2026	52.2376	49.7108	38.6189	32.2529
Os01g0867900	salmon	Protein of unknown function DUF502 family protein.	19.9351	27.2078	57.9173	79.1535	34.0183	36.4638	51.9174	47.0124	28.1168	29.3492
Os01g0874700	salmon	Phosphatidylinositol transfer protein, Class III SEC14 protein, Important roles in rice immunity, Response to M. oryzae infection	27.2568	17.8814	29.0303	43.3218	13.9289	8.92991	32.4217	17.828	27.8628	18.9193
Os01g0876400	salmon	Sad1/UNC-like, C-terminal domain containing protein.	14.1989	17.3923	29.7508	35.2948	13.0685	11.8096	34.5693	22.1892	15.8474	4.59902
Os01g0916700	salmon	Conserved hypothetical protein.	24.9788	23.5852	18.124	33.0844	18.4466	26.1517	36.9701	25.5157	29.3697	17.0848
Os01g0919900	salmon	Fatty acid desaturase, Rice ortholog of SSI2, Negative regulation of defense responses	42.4271	26.039	56.4154	61.5513	32.9878	25.2097	48.0712	10.444	18.6524	25.1558
Os01g0921400	salmon	Conserved hypothetical protein.	5.09193	8.2905	11.4894	14.3895	1.9944	1.7579	13.4862	4.22273	8.41138	11.0476
Os01g0925800	salmon	Similar to Ubiquitin conjugating enzyme.	182.38	210.509	202.969	231.959	198.689	148.486	180.092	190.209	176.51	194.184
Os01g0926800	salmon	Phosphatidylinositol transfer protein, Class III SEC14 protein, Important roles in rice immunity, Response to M. oryzae infection	21.9519	24.0774	40.4549	58.3742	32.4467	20.7331	45.0906	32.1283	25.6509	33.3302
Os01g0939500	salmon	Similar to Eukaryotic peptide chain release factor subunit 1-2 (eRF1-2) (Eukaryotic release factor 1-2) (Omnipotent suppressor protein 1 homolog 2) (SUP1 homolog 2).	20.4015	9.753	18.9009	38.668	8.14856	6.49217	20.2162	3.04418	16.2725	2.72302
Os01g0939550	salmon	Non-protein coding transcript.	12.2201	15.1884	14.9096	25.0911	10.6419	11.0596	28.2172	17.4689	14.2564	5.14577
Os01g0966000	salmon	Similar to Plasma membrane H+-ATPase (EC 3.6.1.3).	29.0915	15.6877	32.7722	40.0006	28.0698	22.7171	25.4557	23.9599	32.4983	26.8139
Os01g0966100	salmon	Similar to Peroxisomal ABC transporter.	26.5204	27.4158	31.5723	39.3233	22.2303	18.0394	48.2638	26.4951	29.2646	22.1115
Os01g0972000	salmon	Zinc finger, RING/FYVE/PHD-type domain containing protein.	2.56878	2.96494	7.77829	14.7379	0.244879	3.98162	6.26409	1.562	0.490983	0.96781
Os01g0974100	salmon	Similar to amino acid selective channel protein.	19.0274	9.51534	19.6187	48.4319	15.5064	12.7987	12.3256	13.7674	12.6891	19.3507
Os01g0978000	salmon	Similar to Uncoupling protein.	11.4783	11.8582	11.8585	18.5716	8.71534	16.2882	13.9576	7.1538	17.9795	8.94939
Os02g0105000	salmon	Nucleotide-binding, alpha-beta plait domain containing protein.	14.2908	13.4162	18.8134	29.5078	16.1394	14.7006	22.1089	19.9914	24.0717	13.9364
Os02g0120300	salmon	Nicotinamide N-methyltransferase, putative domain containing protein.	33.6747	24.6199	34.0973	42.3304	33.8071	19.5921	32.3434	36.4511	17.8727	15.7988
Os02g0126400	salmon	Calcium-dependent protein kinase, Positive regulator of the salt and drought stress responses	27.7564	13.893	52.7738	63.8351	10.0643	9.28843	37.957	45.3629	7.42306	7.06392
Os02g0132300	salmon	C4HC3 RING-type E3-ubiquitin ligase, Positive regulation of salinity response via Na<sup>+</sup> uptake	10.5054	10.1743	21.657	38.0773	5.6635	9.49058	14.7015	17.4161	11.53	7.36707
Os02g0137800	salmon	Heterotrimeric G protein gamma subunit 2, Regulation of abiotic stresses	4.21194	1.49486	10.0454	21.0097	2.2025	4.09176	4.32484	8.17372	0.255956	1.49399
Os02g0150300	salmon	FAD-dependent pyridine nucleotide-disulphide oxidoreductase domain containing protein.	83.9796	92.0531	75.5468	124.135	49.7438	58.2865	77.5144	47.4502	79.2832	96.2832
Os02g0151400	salmon	Conserved hypothetical protein.	35.5885	35.4651	37.5825	45.1752	30.2868	34.6049	25.6778	43.9461	37.8293	26.7919
Os02g0166600	salmon	Hypothetical protein.	12.9226	6.11931	22.2551	33.514	6.4334	11.3196	19.2607	16.3425	21.2275	9.60088
Os02g0170500	salmon	Nuclear factor Y (NF-Y) transcription factor C1, CCAAT box binding factor, Heme-associated protein 5A	72.3166	63.4327	68.245	82.7481	79.2326	53.9287	68.8708	76.6396	60.5828	53.5803
Os02g0191300	salmon	A member of the ATLa/AVT6 subfamily, Amino acid transporter-like 6 protein, Amino acid homeostasis, Modulation of the vacuolar storage of glutamine in roots	29.5041	21.9741	19.8497	86.7333	16.2089	18.6364	35.0391	28.1716	12.7379	10.3338
Os02g0193300	salmon	Conserved hypothetical protein.	2.29115	4.27655	27.2247	47.1406	0	3.18414	17.0213	17.6892	0	0
Os02g0221600	salmon	Similar to predicted protein.	37.465	9.83052	68.123	110.545	42.5457	37.2532	104.361	48.9152	32.8764	30.5452
Os02g0250400	salmon	Similar to Esterase.	10.7336	4.14197	25.6687	30.4205	7.59307	5.57325	16.1375	24.1617	11.7758	3.33812
Os02g0251800	salmon	VQ domain containing protein.	0.669725	1.42978	6.18505	27.3675	2.33051	9.31961	11.8367	8.41809	0	0
Os02g0266300	salmon	Similar to Transient receptor potential cation channel subfamily A member 1 (Ankyrin-like with transmembrane domains protein 1) (Transformation sensitive-protein p120).	24.8956	16.98	34.7375	41.3318	13.8068	20.1406	20.3631	25.5405	7.17316	7.71602
Os02g0266800	salmon	bZIP transcriptional activator, Tolerance to salt and drought stresses	6.64366	0	4.76709	25.2767	3.59625	4.23453	1.23097	5.87082	7.00636	6.08279
Os02g0282301	salmon	Conserved hypothetical protein.	15.6004	5.33895	13.2086	34.975	4.59944	6.713	12.5611	17.3731	1.5932	1.94185
Os02g0293300	salmon	Homolog of Arabidopsis FACTOR OF DNA METHYLATION 1, Regulation of floral organ specification and meristem determination	12.994	1.08339	17.0334	33.4021	9.44762	13.3645	5.46681	2.66662	2.92286	11.5102
Os02g0304900	salmon	Drought-induced 19 family protein, Drought resistance, Positive regulation of abscisic acid (ABA) response	49.9057	51.0818	63.8332	98.0342	26.0384	27.437	61.9873	42.2579	56.7139	35.8806
Os02g0455900	salmon	Putative B3 domain-containing protein Os02g0455900.	0.154361	0	0	17.6844	0	0	3.03749	0	0	0
Os02g0462800	salmon	WRKY transcription factor 42, Transcriptional repressor, Promotion of leaf senescence	3.29968	7.50846	32.1049	47.023	1.74161	9.62795	34.6381	17.4725	0	0
Os02g0523800	salmon	Inositol polyphosphate kinase, Auxin signaling, Regulation of lateral root development, Leaf senescence	16.0991	9.5923	11.1346	22.7834	7.0963	7.85098	8.19621	7.46729	6.55727	9.89796
Os02g0525900	salmon	Similar to Acetyl-coenzyme A synthetase 2 (EC 6.2.1.1) (Acetate--CoA ligase 2) (Acyl-activating enzyme 2).	47.9146	26.7516	68.4765	80.2774	28.2345	39.6699	59.5249	64.2043	63.5431	47.3009
Os02g0562600	salmon	Similar to Seven trans-membrane protein (Fragment).	1.72909	3.58073	9.36775	11.5232	0.405732	0.647573	11.7191	6.1369	1.96954	0.650771
Os02g0573300	salmon	Similar to Nucleotide-sugar transporter/ sugar porter.	18.1194	17.7091	26.9408	45.903	15.6688	14.3146	18.6203	24.9868	12.6343	13.0341
Os02g0592400	salmon	Hypoxia induced protein conserved region family protein.	150.421	82.3061	199.343	280.072	73.005	106.887	169.379	189.914	47.3311	46.1958
Os02g0594900	salmon	Glycosyl transferase, family 17 protein.	11.0022	5.21708	17.4403	20.9288	4.01003	2.09781	16.4202	6.49717	9.36031	5.2888
Os02g0607700	salmon	Short-chain dehydrogenase/reductase SDR domain containing protein.	34.0418	35.8398	22.7633	56.3009	35.873	39.8226	63.9024	41.3932	20.1895	18.2036
Os02g0614100	salmon	Golgi-localized nucleotide sugar transporter, UDP-glucose transporter, Modulation of cell wall biosynthesis and plant growth	21.2243	17.8339	32.252	46.746	12.5211	15.5336	39.9278	22.9166	23.8948	25.6922
Os02g0614500	salmon	Protein of unknown function DUF250 domain containing protein.	27.2194	37.1727	70.1047	112.865	28.3299	31.2346	73.882	47.8924	28.7818	20.8765
Os02g0631100	salmon	Photosystem II oxygen evolving complex protein PsbQ family protein.	185.199	181.931	427.332	429.68	75.6126	123.465	246.157	170.852	18.8403	16.4853
Os02g0637800	salmon	Hypothetical conserved gene.	19.3688	17.3409	12.348	31.0084	5.03249	7.30636	42.1038	18.348	13.7934	10.9158
Os02g0661900	salmon	Similar to OSIGBa0143N19.13 protein.	3.93854	6.93689	16.2942	28.6866	10.998	9.82938	35.8775	22.9426	9.06803	11.9875
Os02g0674800	salmon	Homeodomain leucine zipper class IV transcriptional factor , Ortholog of Arabidopsis GLABRA2, Modulation of leaf rolling	18.1861	24.6445	24.0897	36.071	9.27319	7.88406	27.9846	19.7611	20.5764	19.0797
Os02g0682500	salmon	WD40 repeat protein, Regulation of anthocyanin biosynthesis	7.84982	3.78244	8.6691	20.8345	3.73559	5.12825	1.9818	2.06466	4.29266	3.19931
Os02g0684150	salmon	DNA replication helicase 2_15, Drought and salt stress response	103.688	127.129	171.94	202.206	27.5016	70.9057	147.808	34.1756	67.2883	80.3658
Os02g0685900	salmon	Similar to Calcium dependent protein kinase.	55.315	34.1032	50.91	70.2537	12.8265	22.1267	47.469	25.0621	15.687	16.5199
Os02g0686700	salmon	Protein of unknown function DUF581 family protein.	3.56524	1.11673	23.2738	50.049	8.90359	5.75164	16.0852	10.2334	0.193511	0.630553
Os02g0700600	salmon	Similar to GAMYB-binding protein.	11.0127	12.6935	9.95969	20.0977	18.6766	12.7451	21.2372	12.1332	19.2088	13.5222
Os02g0701900	salmon	NAD(P)-binding domain containing protein.	9.02279	4.72501	11.4584	19.3405	4.85478	11.5561	5.01339	8.70529	6.02692	4.77617
Os02g0712500	salmon	Protein of unknown function DUF23 family protein.	8.96788	5.65974	18.4222	28.2906	1.99036	5.76816	15.5573	14.9029	1.81553	5.07094
Os02g0715300	salmon	Conserved hypothetical protein.	15.7601	4.07795	41.5256	106.104	1.38625	2.84438	6.43808	19.9654	3.47282	3.79579
Os02g0717700	salmon	Acyl-CoA N-acyltransferase domain containing protein.	22.8953	15.7523	30.5088	43.2375	12.2955	24.847	30.2227	24.775	13.4365	12.5565
Os02g0730400	salmon	Six-bladed beta-propeller, TolB-like domain containing protein.	21.9278	11.6733	8.05147	23.5671	8.19713	5.68234	10.5255	12.1145	11.2963	5.28271
Os02g0735200	salmon	Glutamine synthetase shoot isozyme (EC 6.3.1.2) (Glutamate--ammonia ligase) (Clone lambda-GS28).	139.225	135.58	135.258	193.551	146.528	102.706	128.523	135.217	132.437	85.3429
Os02g0736200	salmon	RNA-dependent RNA polymerase, Regulation of endogenous genes through smRNA-mediated pathways involving DNA methylation	9.53479	11.9582	11.066	14.7535	4.1474	5.75213	11.7877	7.54959	7.64778	2.5283
Os02g0738100	salmon	Conserved hypothetical protein.	2.19457	4.68055	28.8865	77.2135	0.487216	0.083451	98.626	26.6788	0.508139	0
Os02g0749450	salmon	Similar to dolichol-phosphate mannosyltransferase-related.	28.5382	18.369	28.025	31.1992	13.4093	19.875	23.4394	17.8294	21.5122	17.6129
Os02g0753500	salmon	Tetratricopeptide-like helical domain containing protein.	2.21943	2.81474	13.9791	14.7451	0	8.70597	6.29476	5.86469	0.913364	0.935387
Os02g0754800	salmon	Cytochrome oxidase assembly protein 1 domain containing protein.	34.7742	31.7432	40.05	47.814	30.3105	31.4149	30.1342	31.005	25.3906	25.7915
Os02g0761000	salmon	Short vegetative phase (SVP)-group MADS-box protein, Spikelet development, Negative regulation of brassinosteroid responses	22.0088	30.1527	21.702	44.781	26.2236	23.7012	22.9304	25.3374	22.5735	23.9244
Os02g0761900	salmon	Dimethylmenaquinone methyltransferase family protein.	36.2894	39.0421	87.8517	128.883	31.9671	29.3439	63.9383	62.6442	44.6238	58.8104
Os02g0771100	salmon	Ortholog of Arabidopsis CONSTITUTIVE PHOTOMORPHOGENIC1, Regulation of the onset of the adult phase, Regulation of vegetative-reproductive phase change and the time of flowering	8.71132	10.3748	7.23928	21.9978	4.5191	5.61372	11.9987	8.65683	15.1842	6.57836
Os02g0778400	salmon	Similar to UMP/CMP kinase a (EC 2.7.1.48).	115.623	38.2057	170.022	337.835	16.4247	33.2848	96.8738	65.1082	17.1988	18.4897
Os02g0790500	salmon	Hypothetical protein.	36.6956	27.2637	22.883	42.9971	18.6382	19.4688	60.1179	42.7881	25.0322	17.8876
Os02g0791500	salmon	Similar to Nucleotide sugar epimerase-like protein (UDP-D-glucuronate 4- epimerase) (EC 5.1.3.6).	24.6631	17.1926	73.8978	127.019	16.7276	15.0713	39.8624	59.0451	34.93	55.0004
Os02g0828800	salmon	Hypothetical protein.	50.9049	44.5862	74.2429	108.522	42.6813	67.7115	81.7865	73.8359	31.9841	32.2719
Os03g0102000	salmon	Conserved hypothetical protein.	32.8788	13.78	38.3147	38.9477	27.0031	22.983	28.8018	14.3465	23.3426	16.8294
Os03g0110600	salmon	Similar to LysM domain containing protein, expressed.	27.1882	34.8567	48.6823	58.1378	17.5865	27.7929	42.1883	39.9752	21.8758	25.8132
Os03g0116400	salmon	Similar to Membrane protein.	67.2354	23.2253	129.939	270.919	39.2321	26.5932	113.128	133.332	12.0883	1.30204
Os03g0116800	salmon	F-box family E3 ubiquitin ligase, Modulation of primary root meristem activity	224.838	158.09	252.559	287.779	189.595	120.373	203.138	199.325	175.037	193.409
Os03g0118400	salmon	Similar to Cyclin-dependent kinase A-1.	125.194	83.1249	120.458	160.233	121.211	76.6837	120.478	96.3815	105.408	82.1852
Os03g0126700	salmon	Similar to Barley stem rust resistance protein.	5.25273	10.577	10.2817	21.3052	0.392452	1.68763	8.30314	10.1457	4.06114	0
Os03g0130100	salmon	Similar to Acyl-activating enzyme 11.	3.60014	0	2.76902	25.6579	0	1.53238	5.75658	6.78415	0	0
Os03g0147400	salmon	Putative citrate transporter, Citrate-metal hydrogen symport (CitMHS) family protein, Citrate transport and distribution during leaf development	17.9484	15.9594	25.528	36.722	12.6393	18.8773	43.1584	33.0899	24.8536	24.9528
Os03g0149200	salmon	HR-like lesion-inducer family protein.	126.408	47.8984	56.1241	136.822	35.8842	66.7639	79.729	73.419	68.8023	78.7999
Os03g0156700	salmon	Zebra-necrosis like protein, Nickel/cobalt transporter, high-affinity domain containing protein	8.87173	14.7692	11.0773	16.9273	11.104	11.4963	22.5723	13.1647	18.0858	8.48353
Os03g0157600	salmon	Heat shock protein Hsp20 domain containing protein.	3.14582	2.60189	4.47607	22.6876	2.86376	3.74089	5.243	8.2919	0.713386	2.35478
Os03g0171600	salmon	F-box protein containing a Kelch repeat motif, Reguration of leaf senescence, seed size and grain number	30.7214	47.0082	55.0746	65.6781	29.9026	37.9147	32.8586	54.2032	31.04	29.5037
Os03g0183300	salmon	Pathogenesis-related transcriptional factor and ERF domain containing protein.	7.44795	5.60607	7.64855	32.7545	0.654765	4.63363	8.29116	7.09139	2.80982	4.80686
Os03g0188500	salmon	Glutelin family protein.	0.821712	1.19574	9.34384	12.7549	0.27102	2.90675	5.07752	8.38917	0.405826	0
Os03g0189600	salmon	Similar to Alcohol dehydrogenase.	2.94008	5.437	9.45554	17.9559	2.35104	6.9167	3.34736	6.82156	1.54382	7.96269
Os03g0193075	salmon	Similar to Yippee-like protein OJ1003C07.11.	13.6552	22.387	17.813	39.0283	10.1023	16.6007	21.7915	29.8962	13.7567	13.0017
Os03g0194500	salmon	Similar to Protein translocase/ protein transporter.	150.739	121.97	155.211	183.824	121.216	125.911	146.636	163.841	115.172	107.688
Os03g0200700	salmon	Similar to Surfeit 1 homolog.	16.175	15.01	17.3034	28.3678	5.3058	8.2822	27.7545	20.8649	23.5242	9.06605
Os03g0203700	salmon	Similar to Calcium-transporting ATPase 2, plasma membrane-type (EC 3.6.3.8) (Ca(2+)-ATPase isoform 2).	4.90423	4.94244	16.4658	38.8173	1.85618	2.97431	13.5595	13.5244	1.85454	1.66869
Os03g0204500	salmon	Conserved hypothetical protein.	34.3841	19.15	37.2778	75.3779	21.4506	43.4348	19.6532	40.5921	16.7698	32.3063
Os03g0248000	salmon	Autophagy protein 9 domain containing protein.	10.822	20.1543	11.616	21.8341	13.1423	12.7701	30.0201	5.9516	16.7183	11.8118
Os03g0249400	salmon	Similar to 40S ribosomal protein S20 (S22) (Fragment).	145.97	120.313	136.274	233.696	207.252	226.397	152.946	162.366	118.357	130.932
Os03g0249500	salmon	Similar to Nucleotide sugar epimerase-like protein (UDP-D-glucuronate 4- epimerase) (EC 5.1.3.6).	16.2124	16.0661	18.8019	31.1026	20.0025	13.7918	18.5776	13.3213	12.9164	10.5393
Os03g0264000	salmon	ASC1-like protein 3 (Alternaria stem canker resistance-like protein 3).	13.3973	10.4906	16.2421	24.1767	18.8261	10.2093	7.07096	23.8399	10.839	7.91109
Os03g0270600	salmon	Cytochrome c domain domain containing protein.	1.90321	1.4248	6.50414	18.9926	0.22275	1.27661	8.51285	5.13332	0.922532	0.933648
Os03g0275400	salmon	Zinc finger, DHHC-type domain containing protein.	18.5521	15.8611	22.2861	27.2483	21.7797	15.9023	17.1046	23.6584	17.779	16.3717
Os03g0278000	salmon	UDP-glucuronic acid decarboxylase, Oxidative stress tolerance, Xylan biosynthesis, Essential for normal cellulose deposition and cell wall integrity	613.682	357.938	613.668	799.221	446.143	620.991	566.89	465.969	574.851	637.719
Os03g0284600	salmon	Thioredoxin-like fold domain containing protein.	53.082	44.8533	49.8344	75.7718	53.7429	47.0143	44.5892	61.3422	47.0201	50.2875
Os03g0286300	salmon	Similar to Phosphate/phosphoenolpyruvate translocator protein-like.	43.7491	40.8918	109.416	236.965	24.5326	63.2838	85.8165	53.1412	35.4183	28.0724
Os03g0288400	salmon	Similar to kinesin like protein.	34.2381	18.4471	39.6371	43.6666	27.9208	34.8024	33.1733	23.8443	36.7035	38.3882
Os03g0285800	salmon	Mitogen-activated protein kinase 5, BTH-induced MAPK 1, Disease resistance, Abiotic stress tolerance, Positively regulation of drought, salt and cold tolerance,	18.2155	3.04892	64.8119	108.426	9.38823	10.1418	14.3807	26.6024	18.521	9.96357
Os03g0292100	salmon	Hypothetical conserved gene.	0.693047	2.20847	4.78625	9.91376	2.4473	3.08387	16.2454	6.04383	0	0.655458
Os03g0292200	salmon	Adenine nucleotide translocator 1 domain containing protein.	29.2457	32.0241	44.6221	52.1414	31.2657	27.9175	32.7224	40.7083	40.276	27.9874
Os03g0299200	salmon	Similar to Alcohol dehydrogenase (Fragment).	1.88686	0.69309	48.3299	80.381	0.327255	3.22817	22.4906	41.2777	1.25373	1.0643
Os03g0302800	salmon	Similar to Long cell-linked locus protein.	24.9603	28.1798	50.4236	63.0316	5.12466	5.85049	78.0281	61.2453	9.49822	9.9768
Os03g0310500	salmon	CAP, conserved site domain containing protein.	21.951	30.1972	29.9686	39.8526	20.9641	17.0334	25.494	24.1549	20.797	27.9939
Os03g0314700	salmon	NIF system FeS cluster assembly, NifU, C-terminal domain containing protein.	18.8372	17.1424	17.1055	28.8899	11.5767	19.3618	22.8681	15.5533	18.6591	17.0602
Os03g0332900	salmon	Protein kinase, core domain containing protein.	6.30472	5.06256	7.51609	13.3292	3.69878	2.05274	12.5843	8.09371	2.78167	1.18888
Os03g0353000	salmon	Conserved hypothetical protein.	48.6964	48.3839	59.9892	74.737	48.737	33.7692	47.09	37.1705	65.0798	59.6353
Os03g0381200	salmon	Similar to Capping protein beta 3 subunit (Fragment).	63.2216	58.2932	83.0691	99.9338	61.486	60.6191	49.3912	60.4669	82.1959	68.06
Os03g0405500	salmon	Similar to PDI-like protein.	39.4933	18.7477	35.9778	48.5873	11.0123	12.7408	38.8509	9.28686	15.2325	10.7083
Os03g0411100	salmon	Heme activator protein, CCAAT-binding transcription factor, Biotic and abiotic resistances	36.5239	25.5071	40.7204	63.8607	17.823	11.3046	21.8076	31.9011	31.1788	22.454
Os03g0413400	salmon	Glycosyl transferase, family 8 protein.	14.0136	6.62556	23.08	28.6464	9.35695	13.2125	20.6776	22.189	9.44112	9.30174
Os03g0418000	salmon	Similar to Basic endochitinase 2 precursor (EC 3.2.1.14).	8.19359	9.78731	5.757	17.1377	3.35242	3.6275	9.93079	7.12313	11.3264	10.8623
Os03g0429800	salmon	Xanthine dehydrogenase, Regulation of leaf senescence	14.0206	17.6575	15.5329	31.6229	17.8512	15.6556	19.8833	12.3591	21.6178	16.804
Os03g0439800	salmon	Protein of unknown function DUF1909 domain containing protein.	36.438	37.7498	54.0272	74.8758	39.8113	36.8533	53.824	36.2875	38.0635	22.0132
Os03g0449200	salmon	Orthologue of Arabidopsis ARGONAUTE 7, Regulation of leaf domain development along the central-marginal axis	9.61671	1.55035	12.7371	18.6054	4.62604	5.56543	5.22223	0.968142	0.754219	0.232522
Os03g0562200	salmon	Cyclin-like F-box domain containing protein.	18.7861	25.8666	20.4495	45.4613	22.7387	18.0455	22.6178	26.3034	20.0589	21.4093
Os03g0563200	salmon	Hypothetical conserved gene.	42.1693	24.4971	55.1252	147.276	17.3354	21.8614	31.0143	25.9724	7.21341	19.4737
Os03g0577200	salmon	Similar to Mps one binder kinase activator-like 1A (Mob1 homolog 1A) (Mob1A) (Mob1B) (Protein Mob4A).	89.7145	86.0794	114.891	131.436	90.4176	73.8691	100.714	89.0367	89.177	69.6231
Os03g0598100	salmon	Similar to ACR4.	17.8943	6.98198	41.3848	94.5882	21.5675	9.3761	63.673	11.7954	10.5602	4.45348
Os03g0608000	salmon	Hypothetical protein.	11.3704	5.865	10.3059	25.3397	4.17922	3.98672	11.975	14.5256	7.57738	11.1612
Os03g0622500	salmon	Conserved hypothetical protein.	7.3397	6.82208	11.9796	30.729	6.45934	17.4149	22.4041	15.4072	16.6411	16.5121
Os03g0622600	salmon	Conserved hypothetical protein.	29.4675	32.1	25.2042	33.9743	20.9586	32.6486	23.4426	31.6239	29.7985	24.2401
Os03g0650900	salmon	Ortholog of Arabidopsis NLA (AtNLA), RING-type E3 ubiquitin-ligase	47.0226	33.2765	75.9667	103.375	45.4419	34.2377	77.5077	47.2351	70.1306	42.7866
Os03g0654700	salmon	Protein of unknown function DUF1637 family protein.	5.86617	21.5077	0.445217	43.5316	4.98419	11.9287	18.689	4.74821	1.40526	12.2053
Os03g0661900	salmon	Peptidase, trypsin-like serine and cysteine domain containing protein.	23.9613	18.0145	21.7367	35.1109	10.3948	5.73902	20.6184	22.0972	18.0941	26.2046
Os03g0703600	salmon	Conserved hypothetical protein.	18.8697	16.1476	23.7643	36.7071	12.4801	14.2351	18.0036	25.2648	19.1742	16.4675
Os03g0721400	salmon	Protein of unknown function DUF841, eukaryotic family protein.	31.6387	27.2846	32.2388	43.2456	28.7789	43.2958	25.0861	31.449	22.6412	23.0597
Os03g0729600	salmon	Conserved hypothetical protein.	0.689663	1.18214	7.06072	13.6585	2.30049	4.4125	11.8363	3.06576	0	0
Os03g0743900	salmon	Similar to ATP sulfurylase.	113.676	77.7844	90.6346	129.406	108.462	71.9404	107.073	102.08	65.1634	47.6135
Os03g0744650	salmon	Similar to predicted protein.	9.09091	12.3511	6.86526	25.379	10.0534	5.26175	14.6959	6.69442	17.0323	12.2139
Os03g0745700	salmon	Similar to ATP binding protein.	28.2937	20.6177	21.323	38.9203	10.5646	11.1447	20.4809	27.5529	3.54825	3.68559
Os03g0750900	salmon	Conserved hypothetical protein.	7.51763	7.44442	3.82425	14.2226	1.20247	0	4.98417	4.18072	6.42883	10.0876
Os03g0750800	salmon	Similar to Transcriptional adaptor (Fragment).	21.3311	35.3481	30.4769	39.4298	17.4205	25.5037	26.5564	31.1298	26.4375	20.5424
Os03g0757900	salmon	Similar to UDP-glucose 6-dehydrogenase (EC 1.1.1.22) (UDP-Glc dehydrogenase) (UDP-GlcDH) (UDPGDH).	138.675	81.9762	186.07	243.237	46.4747	87.3795	124.188	135.825	39.8611	49.8834
Os03g0758500	salmon	Cupredoxin domain containing protein.	23.8005	13.3355	30.4708	70.8319	14.2152	27.5505	24.2017	19.1465	15.624	17.9163
Os03g0766800	salmon	Conserved hypothetical protein.	9.89232	8.34034	18.264	80.8509	21.5882	7.61703	35.6432	15.6005	12.2228	22.9207
Os03g0770800	salmon	Cellulose synthase like protein C9	21.139	15.5051	22.4306	22.1136	13.2832	6.1345	20.3505	12.3424	16.624	9.65004
Os03g0773000	salmon	Protein of unknown function DUF1005 family protein.	10.9089	5.11494	15.0977	15.3301	3.58689	2.13406	19.9281	8.89674	11.9912	8.97213
Os03g0773600	salmon	Kinesin, motor region domain containing protein.	18.6039	8.27237	11.9983	15.5591	12.3295	6.7496	21.185	17.6814	18.5802	9.74516
Os03g0777000	salmon	NAC transcription factor, Positive regulation of resistance to blast and bacterial blight	1.42515	0.166975	1.76007	36.6478	2.28521	3.39977	0.589395	8.79719	1.22449	0.667349
Os03g0779300	salmon	Hypothetical gene.	7.22297	7.5994	6.72674	16.8071	2.47891	8.31235	16.3452	5.19696	5.17663	8.17148
Os03g0800700	salmon	Similar to Thioredoxin H-type 5 (TRX-H-5).	42.0082	44.3892	29.2292	65.1096	44.0759	48.0874	58.2281	45.3715	49.7919	49.1596
Os03g0805100	salmon	Similar to Squalene synthase (EC 2.5.1.21).	11.7336	8.68502	14.5234	21.0288	2.06067	9.56582	13.7788	12.4478	16.0312	7.93487
Os03g0809100	salmon	Major facilitator superfamily protein.	7.26983	3.11971	21.7733	28.97	5.04679	5.54373	16.6284	17.9913	1.00213	3.1426
Os03g0811500	salmon	Zinc finger, HIT-type domain containing protein.	19.0018	10.3795	16.5035	29.7791	16.9546	12.7726	20.4851	17.3837	15.0421	12.7241
Os03g0813700	salmon	Proteinase inhibitor I29, cathepsin propeptide domain containing protein.	56.2774	41.7484	60.2756	80.8444	35.9743	32.3762	45.9317	35.0776	57.4443	51.7655
Os03g0816800	salmon	Protein of unknown function DUF567 family protein.	25.2574	17.7404	49.1013	81.0627	4.25336	8.44839	44.7385	41.5585	0.369968	1.29456
Os03g0822100	salmon	Similar to Transposase (Fragment).	11.6381	9.55693	14.6431	16.4763	11.8591	17.6126	22.508	12.9547	10.8468	11.1372
Os03g0821900	salmon	Receptor-like cytoplasmic kinase, Positive regulation of chitin- and PGN induced immunity, Positive regulation of seed set rate	121.268	56.8944	145.568	218.34	42.1322	27.4789	75.3835	31.7344	70.5182	89.0782
Os03g0824400	salmon	Similar to Dolichol-phosphate mannosyltransferase (EC 2.4.1.83) (Dolichol- phosphate mannose synthase) (Dolichyl-phosphate beta-D- mannosyltransferase) (Mannose-P-dolichol synthase) (MPD synthase) (DPM synthase).	96.1157	70.6427	95.731	95.8814	62.6668	69.6229	92.1693	80.6103	73.1703	66.6934
Os03g0829100	salmon	Similar to Soluble epoxide hydrolase.	9.85462	10.006	11.936	44.0667	7.33021	11.2968	7.01021	9.16251	9.3601	17.9894
Os03g0832400	salmon	Similar to Protein phosphatase 2C-like protein.	30.6646	46.1889	36.9126	56.5064	24.1607	22.5838	45.8132	33.0846	35.544	32.8983
Os03g0835600	salmon	Acyl-CoA-binding protein , Peroxisomal beta-oxidation, Lipid metabolism, Stress response	39.0304	38.4619	34.1388	47.2845	32.2181	32.2632	46.8999	31.1903	32.8096	29.206
Os03g0848600	salmon	Similar to NOI protein.	5.90121	10.9362	7.28768	18.4276	3.57786	4.72933	7.07324	3.72769	3.17781	3.30996
Os03g0851600	salmon	Hypothetical conserved gene.	18.5627	12.6054	16.2727	42.7644	15.2481	10.6356	16.2478	11.5854	17.0497	11.1008
Os03g0860900	salmon	WD40 repeat-like domain containing protein.	26.0462	20.829	27.6287	30.5336	26.2711	23.8106	34.429	26.8523	21.0452	19.7153
Os04g0142400	salmon	Conserved hypothetical protein.	32.1656	88.61	178.064	300.461	50.876	68.8274	159.743	144.591	13.1531	4.88074
Os04g0284900	salmon	Similar to OSIGBa0145C02.7 protein.	10.0783	13.4923	11.9563	18.9183	2.64133	4.06921	10.0693	10.9377	11.4279	11.4373
Os04g0412300	salmon	Similar to H0717B12.10 protein.	3.80709	15.3165	17.0413	27.7774	0.651622	5.85737	33.6852	13.4286	15.8462	7.16927
Os04g0414300	salmon	Similar to H0622F05.1 protein.	48.6072	37.0022	68.613	87.4011	51.1626	56.3924	54.0368	68.3905	33.9907	29.1127
Os04g0432600	salmon	Similar to H0315E07.2 protein.	717.727	692.59	776.81	936.04	651.77	759.477	752.649	787.499	779.41	759.455
Os04g0459600	salmon	Mog1/PsbP, alpha/beta/alpha sandwich domain containing protein.	504.516	340.435	690.301	875.691	382.848	291.798	417.663	521.744	276.42	276.67
Os04g0479100	salmon	Similar to OSIGBa0116M22.10 protein.	32.4112	26.6915	37.5013	44.9064	26.3139	28.4565	27.38	31.3507	27.531	22.5733
Os04g0496000	salmon	Glucose/ribitol dehydrogenase family protein.	13.153	3.28628	8.80088	22.9385	0.671427	4.7237	13.9816	13.4839	3.90116	9.85566
Os04g0496150	salmon	Similar to H0306B06.2 protein.	14.5694	3.90721	7.87947	48.8745	0	5.50509	21.5083	12.0291	5.64204	6.72281
Os04g0510900	salmon	Similar to Embryo-specific protein 1 (ATS1).	6.55442	0	0	10.3387	0	0	0.859818	5.6673	1.04326	1.82714
Os04g0511600	salmon	Similar to RING-H2 finger protein ATL3G.	47.0003	67.4664	60.8958	74.5418	51.8159	53.2448	100.951	66.8119	57.2561	58.7574
Os04g0517100	salmon	Similar to OSIGBa0145M07.4 protein.	7.54011	4.70481	9.03586	23.7924	4.97113	10.3385	6.39215	12.8102	11.2667	5.54849
Os04g0518400	salmon	Phenylalanine ammonia-lyase, Resistance to brown planthopper (BPH)	8.55831	1.11227	1.5331	48.8486	0.696478	0	0.585229	4.47557	1.37545	2.97209
Os04g0521900	salmon	Similar to Vegetative cell wall protein gp1.	4.2777	0.788269	0	15.7416	0.754055	4.63456	3.22953	6.39482	0.469281	0.801675
Os04g0522800	salmon	Photosystem II oxygen evolving complex protein PsbQ family protein.	25.87	29.7329	50.7677	61.8037	22.3135	37.9874	32.4816	38.0155	47.3507	38.8045
Os04g0525600	salmon	ATP-dependent Clp protease proteolytic subunit (EC 3.4.21.92) (Endopeptidase Clp).	89.227	97.2872	81.0957	101.773	66.3293	86.5023	88.1695	68.9309	87.7696	97.472
Os04g0528200	salmon	Similar to OSIGBa0115K01-H0319F09.17 protein.	19.3698	3.15883	21.9717	79.4308	4.2403	32.7492	38.6186	49.5201	1.61096	0
Os04g0530200	salmon	Similar to OSIGBa0155K17.10 protein.	394.808	184.24	575.434	874.299	112.257	171.352	535.919	549.284	86.6582	129.02
Os04g0531100	salmon	Small C2-domain protein consisting of a single C2 domain, Phloem protein, Signaling pathway involving Ca<sup>2+</sup> ions, Defense response	213.616	258.26	356.583	660.307	280.622	204.235	466.839	443.017	345.458	370.958
Os04g0539100	salmon	Conserved hypothetical protein.	72.6646	76.5024	63.7263	88.676	80.0896	71.5412	90.3979	66.6829	76.4185	69.6043
Os04g0548000	salmon	Protein of unknown function DUF862, eukaryotic domain containing protein.	38.3606	35.842	31.7256	50.1443	47.6053	41.667	49.3945	34.3632	40.0358	29.2645
Os04g0552700	salmon	Zinc finger, C2H2-type domain containing protein.	53.1742	49.2298	57.6602	86.8626	18.7109	28.0397	84.8774	32.7988	64.0864	51.6396
Os04g0555300	salmon	Vacuolar phosphate efflux transporter, Pi homeostasis	171.642	177.359	178.056	203.614	103.732	111.62	144.702	173.349	102.81	142.161
Os04g0555700	salmon	Similar to Actin-depolymerizing factor (ADF).	33.2519	48.7692	13.413	66.1863	19.7949	18.8016	61.9672	23.0879	19.4518	11.9278
Os04g0556600	salmon	cis-Zeatin-O-glucosyltransferase, Catalyze O-glucosylation of cZ and cZ-riboside	29.3907	9.77084	65.2186	132.982	1.89215	13.1527	55.9251	22.9226	0	0
Os04g0567700	salmon	ORMDL family protein.	135.244	130.511	113.883	234.505	110.054	82.316	112.135	153.145	99.5195	88.0693
Os04g0569300	salmon	Similar to Membrane protein.	33.2835	40.1024	61.4549	77.0763	7.28354	22.1069	83.3272	46.2067	15.858	17.5176
Os04g0584600	salmon	Similar to Calcium dependent protein kinase.	7.79153	0.813974	14.57	16.0915	6.6697	5.09662	2.19232	2.192	1.28933	1.52818
Os04g0623700	salmon	Similar to Signal recognition particle 14 kDa protein (SRP14).	372.366	355.045	288.99	410.941	294.383	256.236	359.034	328.231	326.824	297.449
Os04g0624450	salmon	Similar to H0215F08.12 protein.	9.3415	11.9718	19.1298	48.8161	8.6643	4.4242	29.9091	17.8253	12.2396	17.028
Os04g0634600	salmon	Hypothetical gene.	1.97888	3.45506	3.17666	34.7613	1.37798	3.20201	10.5908	8.76413	0.577923	1.08046
Os04g0654500	salmon	Conserved hypothetical protein.	3.22713	1.44678	28.6754	79.4379	1.15524	3.67352	20.8849	46.2987	0	0
Os04g0660900	salmon	TGF-beta receptor, type I/II extracellular region family protein.	8.25995	0.383623	34.8427	47.0022	0.189275	4.43015	7.31101	5.57357	0.488521	0.351413
Os04g0668700	salmon	Phosphatidylinositol 3- and 4-kinase, catalytic domain containing protein.	16.0462	12.8474	16.3749	29.604	10.9204	15.146	21.8473	11.1974	20.251	21.4218
Os04g0667800	salmon	Ubiquitin-conjugating enzyme (EC 6.3.2.19) (Ubiquitin carrier protein).	677.619	738.597	699.733	807.29	706.186	617.749	702.843	721.309	639.887	704.074
Os04g0668800	salmon	Putative thiol-disulphide oxidoreductase DCC family protein.	24.7165	21.0231	35.4257	54.3568	16.3007	30.6148	33.9885	35.4597	9.95369	10.9283
Os04g0672900	salmon	Similar to H0322F07.6 protein.	44.3683	28.5239	46.4579	60.7007	26.9842	27.324	50.1247	38.0486	37.9662	28.7103
Os04g0674000	salmon	Similar to H0403D02.10 protein.	23.7271	23.1056	75.9607	104.946	7.60326	45.1248	77.438	67.4684	37.3736	18.302
Os04g0680400	salmon	Allantoinase (EC:3.5.2.5), Ureide metabolism, Nitrogen molecular sensor	6.95106	17.7789	24.3357	42.618	11.3964	9.86632	12.9011	7.94507	21.6169	4.77302
Os04g0683700	salmon	4-coumarate-Co-A ligase (4CL) like protein, Adenosine monophosphate binding protein, Regulation of rice blast resistance, floret development, and lignin biosynthesis	52.5627	56.4252	55.6778	94.7975	25.6905	31.8473	58.4375	57.2488	25.7174	15.2696
Os04g0687300	salmon	J-protein of the third category (Hsp40 family), Heat shock protein, DnaJ protein, Molecular chaperone, ABA-mediated antioxidant defense, Response to drought and salt stress	17.3154	12.6059	20.3245	30.7796	23.9199	31.1431	20.5344	25.0641	22.1639	14.1466
Os04g0689700	salmon	RNA recognition motif, RNP-1 domain containing protein.	12.5376	7.56945	10.867	34.953	14.3446	21.0515	28.3229	17.9206	16.3287	24.9789
Os04g0693400	salmon	Hypothetical protein.	4.40169	2.0177	11.068	28.6199	4.61145	3.29558	9.066	15.7817	2.71468	3.45176
Os05g0100800	salmon	Nucleic acid-binding, OB-fold domain containing protein.	215.91	221.175	260.369	263.667	160.526	204.848	221.008	203.346	231.037	242.231
Os05g0104900	salmon	Similar to STIP1 homology and U box-containing protein 1.	19.1971	13.5274	20.871	33.2018	21.478	29.0853	21.2472	24.1318	16.0077	16.4038
Os05g0106100	salmon	Similar to Vacuolar ATP synthase 16 kDa proteolipid subunit (EC 3.6.3.14) (V- ATPase 16 kDa proteolipid subunit) (Fragment).	49.7796	31.8533	68.2192	90.6318	67.5253	37.7946	64.6771	68.2445	49.5525	47.1221
Os05g0134000	salmon	Similar to Glycogen synthase kinase.	15.8965	4.20036	16.2704	23.836	2.5457	4.28554	11.0909	10.8512	2.22346	3.04532
Os05g0141700	salmon	Phosphoglycerate mutase domain containing protein.	13.8008	13.0376	19.4479	29.4509	6.29033	26.5893	35.0478	18.2085	16.745	18.0976
Os05g0143500	salmon	Similar to Mitogen-activated protein kinase 14.	10.8653	20.2525	9.9868	33.7561	6.04221	16.4842	17.2548	13.2533	20.6444	15.0476
Os05g0148300	salmon	Ribosomal protein S27/S33, mitochondrial domain containing protein.	38.4464	39.6288	33.8493	60.8664	36.9119	59.5792	32.6171	41.1572	33.4808	39.8993
Os05g0148600	salmon	Na<sup>+</sup>/H<sup>+</sup> antiporter, Salt stress response	7.05316	2.58028	15.5193	25.5254	2.59469	2.69358	13.8238	15.3061	3.08825	2.64373
Os05g0168700	salmon	Protein of unknown function DUF250 domain containing protein.	23.0161	18.8227	15.6066	34.7004	12.4253	19.6297	14.5845	19.781	11.6352	13.5384
Os05g0182000	salmon	Similar to late embryogenesis abundant protein.	13.9541	13.6141	9.20159	19.2573	3.26571	13.7463	13.6601	8.29433	12.5411	11.7939
Os05g0193700	salmon	IQ calmodulin-binding region domain containing protein.	7.14392	14.6806	27.8329	31.0542	18.5842	10.0587	38.3377	19.6809	21.3789	17.6227
Os05g0195101	salmon	Non-protein coding transcript.	13.3918	22.2797	20.2287	34.8428	9.38752	12.7495	39.6429	24.6573	21.0778	13.4486
Os05g0214232	salmon	Hypothetical protein.	0.89437	0.173519	3.70324	16.9437	1.45324	1.77893	3.74361	1.60784	0.103757	0.238046
Os05g0220100	salmon	Per1-like family protein.	10.9392	13.0047	12.3372	24.7245	8.43073	14.0511	13.9561	8.2157	7.27548	7.66156
Os05g0223000	salmon	Similar to TCH2 (TOUCH 2); calcium ion binding.	5.3144	5.53439	18.3199	29.4226	7.98636	11.0759	14.8363	21.1366	0.93468	1.55774
Os05g0243200	salmon	Similar to Ribosomal protein L13.	16.146	13.428	16.7848	28.882	8.14004	16.5663	11.7718	18.8251	14.2505	10.6003
Os05g0273800	salmon	Similar to Soluble epoxide hydrolase.	2.99031	0.240372	19.0953	22.6167	1.65017	0	16.6055	3.98571	0	0
Os05g0305900	salmon	Leucine-rich repeat receptor-like kinase, Regulation of salt stress tolerance	11.9421	6.98872	19.2928	28.1123	5.31526	6.67567	12.4407	18.9851	4.80833	4.79561
Os05g0316200	salmon	Similar to mRNA, clone: RTFL01-30-M01.	34.5125	32.6831	54.9076	61.6602	35.405	21.8094	77.2047	39.9994	38.666	35.7717
Os05g0348100	salmon	Similar to CRR23 ((chlororespiratory reduction 23).	1.27039	5.88299	1.36642	15.6971	0.72379	2.54171	6.27628	5.75579	2.31422	1.70643
Os05g0393800	salmon	Protein of unknown function DUF221 domain containing protein.	10.2296	14.1423	10.7606	22.4309	5.3142	8.57018	13.3147	9.8186	15.351	13.9578
Os05g0404300	salmon	Similar to AlNc14C59G4370 protein.	39.0747	45.508	97.5252	119.389	52.3614	42.6555	86.4954	66.0862	41.1416	54.6963
Os05g0437401	salmon	Conserved hypothetical protein.	7.49878	2.72659	11.5663	13.5616	5.62092	14.2786	23.4828	3.00719	0.540517	0.531088
Os05g0451100	salmon	Phosphate transporter 4;2	0.657562	0.734441	3.18575	19.394	1.73999	2.79136	1.89391	2.54914	0.794324	1.20631
Os05g0453700	salmon	Similar to USP family protein.	348.651	108.591	339.576	650.989	95.5334	104.252	466.947	400.655	90.8495	119.022
Os05g0455400	salmon	Similar to DNA binding protein.	61.0105	56.5565	117.514	204.881	23.0749	21.8992	81.8981	61.7656	103.835	64.9214
Os05g0471000	salmon	Similar to Ser-thr protein kinase (Fragment).	1.10077	3.35856	4.61323	10.257	0.656463	1.09572	12.5418	4.3149	0	1.5021
Os05g0477900	salmon	Similar to nonspecific lipid-transfer protein.	29.42	18.4097	31.6067	111.429	6.41652	1.01726	45.2648	59.6948	17.6758	23.6817
Os05g0481500	salmon	K Homology domain containing protein.	15.8827	23.352	19.4841	33.8603	21.7107	13.0474	19.3737	12.2173	26.627	22.4606
Os05g0490200	salmon	Protein of unknown function DUF1692 domain containing protein.	15.244	22.318	16.219	35.1109	22.1267	18.9675	28.4877	22.2243	18.5508	25.2464
Os05g0502700	salmon	Similar to predicted protein.	6.2592	4.61779	5.14977	22.8725	0	2.44065	3.90663	0	2.3939	0.717212
Os05g0503300	salmon	Similar to Sulfite reductase (Fragment).	85.0037	51.1593	101.916	138.387	100.841	66.4813	55.3493	117.692	69.1827	68.7621
Os05g0514200	salmon	OsPK4.	20.6464	15.2734	27.7556	33.6625	9.65783	14.5614	25.2828	13.3795	15.3283	18.9867
Os05g0516600	salmon	Small GTP-binding protein, Tolerance to salt stress, Tolerance to drought and heat stress, Leaf senescence	295.276	343.112	307.821	419.209	345.499	270.605	300.756	307.856	267.827	237.408
Os05g0518600	salmon	Similar to SL-TPS/P.	12.3259	17.467	14.5822	22.64	2.21669	8.58904	10.962	8.69933	12.4459	15.0741
Os05g0519200	salmon	Similar to protein kinase.	12.9292	10.7375	16.7848	21.7581	11.2432	17.2427	19.7666	9.20841	18.9364	10.5099
Os05g0526400	salmon	Reticulon family protein.	123.036	153.412	298.553	450.905	235.784	184.032	211.783	291.747	132.444	148.126
Os05g0529900	salmon	Similar to Cell division control protein 50.	76.1227	37.1284	83.1667	148.982	14.7588	29.8901	87.8812	45.9923	24.7332	17.6602
Os05g0531000	salmon	A member of S40 gene family, Leaf senescence, Regulation of crosstalk among abiotic, biotic and developmental senescence	32.5014	76.0441	67.4304	96.0968	7.92549	22.5651	40.7174	82.4417	37.8399	41.4987
Os05g0536900	salmon	Similar to RAB7A.	1.85317	0	1.82575	19.4906	3.6931	7.22295	3.17631	9.62856	0.954769	0.310425
Os05g0559400	salmon	Similar to IAA11 (Fragment).	10.4614	14.2656	10.7965	29.778	4.16172	2.2981	7.4393	8.20352	9.69835	6.8231
Os05g0564400	salmon	Similar to GTP-binding protein.	39.8701	21.9618	47.6881	84.3384	41.28	37.3514	58.1381	53.5171	21.5285	19.0194
Os05g0567800	salmon	Similar to solute carrier family 2, facilitated glucose transporter member 8.	39.9188	39.2657	66.2735	79.5601	33.5611	46.8088	60.2573	34.5011	37.5984	26.5045
Os05g0569400	salmon	Similar to apospory-associated protein C.	110.691	104.383	160.202	194.528	37.2644	50.5608	108.554	69.6242	23.3071	37.789
Os05g0571200	salmon	WRKY transcription factor, Regulation of defence response	17.7275	10.6741	29.3071	54.1409	0.809232	5.03273	64.1255	44.33	0	0
Os05g0582100	salmon	Cas1p-like family protein.	16.655	5.24866	14.9673	27.6867	11.0445	29.7061	8.08671	21.0569	12.8752	9.64452
Os05g0584200	salmon	Atypical late embryogenesis abundant (LEA) protein, Resistance to multiple abiotic stresses	59.4474	101.445	116.139	296.55	68.7921	36.2816	143.56	158.427	203.42	237.49
Os06g0106900	salmon	Conserved hypothetical protein.	35.364	37.4346	34.777	49.8035	38.3742	44.8492	53.7089	34.751	41.7118	29.5684
Os06g0116400	salmon	Thylakoid-bound protein, Photoprotection of developing chloroplast during early leaf development	23.1389	7.43438	26.9528	31.9643	8.17918	15.2772	16.0721	19.6738	3.52656	6.28315
Os06g0133900	salmon	5-enolpyruvylshikimate-3-phosphate synthase	16.234	14.1234	15.9363	29.1471	16.0689	18.2447	9.62639	23.0967	12.7375	15.2174
Os06g0142550	salmon	Non-protein coding transcript.	16.8017	20.3789	17.7745	29.8786	7.85163	24.7948	18.1404	23.8711	16.5326	14.792
Os06g0147600	salmon	Conserved hypothetical protein.	2.43152	1.34657	10.7608	15.082	1.57401	6.97086	25.0965	10.257	2.93689	1.66887
Os06g0152300	salmon	Similar to Hexaprenyldihydroxybenzoate methyltransferase, mitochondrial precursor (EC 2.1.1.114) (Dihydroxyhexaprenylbenzoate methyltransferase) (3, 4- dihydroxy-5-hexaprenylbenzoate methyltransferase) (DHHB methyltransferase) (DHHB-MT) (DHHB-MTase).	65.8004	43.2957	57.86	74.9285	41.5923	55.4533	62.8101	42.9849	38.3841	48.6078
Os06g0158000	salmon	Similar to Acyl-CoA synthetase (EC 6.2.1.3).	27.3587	31.1052	41.0631	51.4146	19.5141	26.1978	61.3731	30.9352	15.9778	22.6759
Os06g0165100	salmon	Non-protein coding transcript.	9.41696	5.24961	4.47565	15.4861	10.1996	14.0303	3.93822	10.1048	4.34426	0.53044
Os06g0179900	salmon	Major facilitator superfamily protein.	9.89157	3.69532	8.90924	18.8674	1.71022	6.02998	7.25373	11.9712	0	1.85593
Os06g0184834	salmon	Hypothetical protein.	6.51709	9.97855	20.3361	37.1288	5.47549	15.4994	18.2654	12.2975	5.18562	6.51944
Os06g0200500	salmon	Hypothetical conserved gene.	22.4592	8.71963	16.2573	73.3506	20.2488	6.47849	12.9286	13.4119	13.8976	17.8145
Os06g0200800	salmon	Conserved hypothetical protein.	1.41169	2.31016	4.25484	9.19363	0.733082	3.27962	17.1942	7.75946	0	0
Os06g0203600	salmon	Chalcone isomerase domain containing protein.	5.13407	2.82238	15.7904	23.1621	6.49347	12.693	14.1035	13.5047	5.70925	6.23124
Os06g0208200	salmon	Conserved hypothetical protein.	3.88929	2.24933	12.0536	21.0606	1.28653	1.99345	6.52293	10.4078	2.84129	4.20516
Os06g0213900	salmon	Conserved hypothetical protein.	18.886	21.4384	24.4715	44.487	18.2342	23.3855	21.5601	15.4784	13.417	24.3737
Os06g0214300	salmon	Alpha/beta hydrolase fold-3 domain containing protein.	3.88847	2.71835	11.6511	20.3492	1.45159	4.15339	12.1703	7.51498	13.8736	10.1031
Os06g0275800	salmon	Amino acid transporter, transmembrane domain containing protein.	13.9997	12.3231	17.7595	30.4382	17.2735	5.0524	17.7715	19.7732	12.5036	18.018
Os06g0277850	salmon	Non-protein coding transcript.	6.03068	4.24026	3.82625	19.8051	5.06867	5.89382	5.70626	9.80883	1.54554	2.49392
Os06g0283300	salmon	Similar to nodulation receptor kinase.	3.31577	4.8456	11.0168	15.3429	2.17861	2.53486	18.4262	6.98426	6.35186	3.15963
Os06g0301500	salmon	Hypothetical protein.	16.1935	10.2805	14.646	32.2808	5.70043	12.2089	12.5645	10.3148	9.42838	17.0393
Os06g0320000	salmon	Thioredoxin fold domain containing protein.	48.0283	42.5158	68.8412	114.021	35.4654	52.4507	44.4739	52.7591	56.7734	65.0705
Os06g0334400	salmon	Similar to Cdk-activating kinase 1At (Cdk-activating kinase CAK1At).	3.96709	7.52412	9.96726	22.3493	9.05548	9.98527	5.37683	8.1407	7.48242	5.81945
Os06g0472000	salmon	Methionine sulfoxide reductase B1, Oxidative stress tolerance, Salt tolerance	31.66	24.8499	50.7586	83.8169	18.3371	43.5332	46.4664	38.9105	31.2381	25.9358
Os06g0574500	salmon	Protein phosphatase 2A catalytic subunit 1, Regulation of rice resistance to sheath blight disease	14.3988	10.584	19.0049	22.4792	13.7268	11.6023	14.8259	10.0904	8.66212	12.7527
Os06g0581300	salmon	Hypothetical conserved gene.	27.7256	15.2548	31.5553	56.7842	24.5749	21.3487	37.231	21.4563	42.7517	32.1457
Os06g0586000	salmon	Conserved hypothetical protein.	0.993007	5.68785	8.92143	15.3752	0	1.25423	2.70681	6.68161	6.63135	0.736603
Os06g0590301	salmon	Similar to short-chain dehydrogenase/reductase (SDR) family protein.	93.35	96.8864	127.962	136.17	62.3161	72.5883	127.425	74.2929	79.9088	107.561
Os06g0592400	salmon	Similar to Cytosolic aldehyde dehydrogenase RF2C.	3.75024	2.00905	2.78289	136.919	2.24152	2.36102	12.0848	9.53364	4.03249	7.4004
Os06g0591600	salmon	Similar to Hemoglobin Hb2.	65.183	40.5472	111.856	162.414	74.265	84.8446	64.5389	88.8561	41.5625	50.2457
Os06g0600301	salmon	Similar to GTP-binding nuclear protein Ran1B (Fragment).	308.443	206.236	647.065	819.691	167.046	349.547	412.247	464.248	201.056	232.889
Os06g0605900	salmon	E3 ligase, Resistance to brown planthopper (BPH)	17.6983	5.93703	14.5204	22.0554	11.9079	9.4627	26.2744	15.0485	17.6969	13.622
Os06g0653900	salmon	Similar to Protein transport protein SEC61 gamma subunit.	282.431	256.129	304.542	341.359	178.953	219.983	213.324	205.244	198.389	236.444
Os06g0667200	salmon	MADS-box transcription factor, Vegetative development	22.5892	19.7453	35.7048	93.6596	31.0067	20.2074	16.4322	21.7851	41.5548	29.3516
Os06g0679800	salmon	Heat shock protein Hsp70 domain containing protein.	12.8726	6.88477	13.7775	17.2867	5.75839	11.9651	8.13281	9.37575	18.1754	9.65299
Os06g0679850	salmon	Non-protein coding transcript.	6.16515	9.12021	5.53858	11.5315	2.98861	10.5178	2.68222	12.4381	3.86336	4.92739
Os06g0706700	salmon	Similar to PsAD1.	1584.21	1991.19	2026.8	3423.85	1342.79	1181.78	1313.33	1583.9	1900	1787.05
Os06g0712200	salmon	NUDIX domain containing protein.	15.9065	10.0761	18.8321	49.2729	4.60781	10.0259	24.8786	25.5453	14.7975	16.4544
Os06g0712500	salmon	Similar to Glycosyltransferase QUASIMODO1 (EC 2.4.1.-).	45.257	39.8655	55.9753	62.0501	29.9984	46.0236	45.033	40.4669	51.2021	33.53
Os06g0712550	salmon	Hypothetical protein.	15.3594	11.6158	16.2995	20.6802	10.1988	16.7417	17.7612	11.3074	19.3066	11.4448
Os06g0715400	salmon	t-snare domain containing protein.	29.1755	16.4984	31.8681	40.3318	18.0288	25.2293	23.7449	27.4832	23.824	27.892
Os06g0715700	salmon	Protein of unknown function DUF803 family protein.	5.16367	3.11158	4.51284	9.5582	0.652154	2.15462	11.2364	8.82485	1.33295	6.12702
Os06g0717100	salmon	Senescence-associated family protein.	51.1548	31.6174	101.301	103.869	40.2658	35.2203	30.4243	40.9936	34.099	44.3581
Os06g0728500	salmon	Conserved hypothetical protein.	28.7615	27.0439	31.0879	47.5887	28.9966	31.0874	27.1561	21.9446	38.7249	28.5099
Os06g0731800	salmon	Clathrin light chain family protein.	112.194	65.0929	133.824	156.104	40.4153	64.9797	103.567	94.0845	47.6414	38.8438
Os07g0124100	salmon	Similar to Phytosulfokines 4 precursor.	274.517	274.056	466.249	732.095	202.887	292.707	466.602	527.007	591.044	527.566
Os07g0139400	salmon	NAD(P)-binding domain containing protein.	13.18	11.5133	51.9757	81.0552	2.99838	5.3422	41.5223	12.7152	7.05149	2.79401
Os07g0164700	salmon	Similar to Helicase-like protein [Oryza sativa (japonica cultivar-group)].	21.149	11.0131	24.8943	58.2674	17.9072	19.508	35.3295	14.1268	34.1014	20.3167
Os07g0176200	salmon	Tesmin/TSO1-like, CXC domain containing protein.	16.9714	17.4209	41.7829	66.1659	5.75993	8.45129	41.3168	16.6528	13.9035	6.89226
Os07g0182100	salmon	Similar to Tryptophan synthase alpha chain.	46.439	36.2359	42.6315	51.0858	41.0771	39.998	53.5963	44.8845	54.999	38.0639
Os07g0187000	salmon	Conserved hypothetical protein.	12.4698	9.30998	16.1764	19.9942	2.28627	7.36394	21.3946	9.18922	13.2716	9.71698
Os07g0204800	salmon	Similar to Charged multivesicular body protein 2a.	53.3257	44.9737	82.548	142.324	26.5945	60.7375	78.7935	72.7317	49.4255	36.9847
Os07g0231700	salmon	Hypothetical conserved gene.	70.1064	69.4474	89.5597	125.158	52.9325	53.4927	59.2752	90.3674	48.858	63.9244
Os07g0246300	salmon	Conserved hypothetical protein.	175.267	156.254	191.204	200.782	140.395	110.244	193.885	138.264	161.202	136.919
Os07g0265100	salmon	Conserved hypothetical protein.	17.3675	23.74	12.6422	30.038	11.1472	22.231	27.0681	17.9483	12.3909	17.4226
Os07g0274700	salmon	HvB12D protein (B12Dg1 protein).	1537.07	848.617	2106.78	2293.75	840.614	1535.7	1717.05	1604.44	1214.16	1395.02
Os07g0418200	salmon	Conserved hypothetical protein.	54.2113	46.4518	61.2348	76.7922	47.7746	49.4494	85.6943	65.5733	40.2169	40.9386
Os07g0458500	salmon	Hypothetical conserved gene.	70.069	61.036	79.8666	91.72	59.903	69.698	74.3632	69.0707	44.7962	51.3208
Os07g0458700	salmon	Transmembrane protein 97, predicted domain containing protein.	24.7657	25.5792	26.6162	50.3237	14.6681	27.1554	17.469	29.4794	12.9923	19.1531
Os07g0479600	salmon	Conserved hypothetical protein.	11.0628	8.4537	10.6989	18.6409	15.808	21.2016	10.1045	15.5667	11.1166	8.59272
Os07g0508200	salmon	Similar to SKIP interacting protein 30 (Fragment).	33.2738	36.3792	33.8215	37.808	34.8038	24.2528	34.5533	36.2197	27.5219	34.9457
Os07g0524100	salmon	Thioredoxin domain 2 containing protein.	50.1418	58.3865	55.4754	82.6563	59.6046	53.5134	90.0398	76.4323	27.4189	43.308
Os07g0530850	salmon	Non-protein coding transcript.	26.8371	26.0116	32.7712	57.3668	35.3709	25.721	15.9323	34.9409	30.9755	23.0635
Os07g0556000	salmon	Cyclin D domain containing protein.	5.23055	3.07214	10.1774	18.4	3.2816	3.179	4.17472	1.69761	1.61024	2.16596
Os07g0567050	salmon	Non-protein coding transcript.	5.00465	14.3451	3.89186	16.3143	5.24291	3.30646	5.9613	5.25801	10.3206	6.69912
Os07g0574400	salmon	Hypothetical gene.	21.2289	32.0403	51.8276	66.3616	24.6896	46.4534	40.2473	34.9718	49.8534	47.5313
Os07g0576000	salmon	UbiA prenyltransferase family protein.	26.5459	18.1841	22.0068	32.4068	23.0019	13.1821	31.8447	17.9856	26.2967	18.1472
Os07g0613000	salmon	Guanosine-tetraphosphate (ppGpp) synthase, RelA/SpoT Homolog 3b	16.9576	18.18	26.1479	42.9333	22.1576	22.8615	26.0775	14.1439	14.381	12.3363
Os07g0621300	salmon	Similar to FIP1.	6.17403	13.4422	24.793	29.7049	5.40501	12.8368	18.6407	13.9113	7.60241	9.84134
Os07g0622200	salmon	3-Deoxy-D-arabino-heptulosonate 7-phosphate synthase, Chorismate biosynthesis	52.8882	29.4621	65.4985	76.6804	33.1995	38.2805	56.5635	59.6381	36.5277	22.7076
Os07g0624100	salmon	Similar to cDNA clone:J033024N05, full insert sequence.	9.58077	9.99847	18.1407	21.1906	10.29	9.29595	11.6687	9.94819	2.86534	5.46853
Os07g0624700	salmon	UMP/CMP kinase a (EC 2.7.1.48).	207.196	149.34	336.114	372.921	61.2435	138.907	268.624	169.616	16.0826	20.7263
Os07g0656700	salmon	Uncharacterised conserved protein UCP022348 domain containing protein.	27.624	23.2327	18.1055	41.5951	12.5281	10.6744	32.8772	17.2397	17.1252	14.0295
Os07g0669650	salmon	Similar to Isoform 2 of Potassium transporter 7.	23.8774	10.0818	22.4783	35.6571	15.7519	5.61853	23.1851	16.4343	21.8146	12.3431
Os07g0669700	salmon	Potassium transporter 4 (AtPOT4) (AtKUP3) (AtKT4).	10.2215	3.54327	13.5541	13.0562	3.80824	2.82548	9.64713	6.35653	8.46269	7.1448
Os07g0674800	salmon	Group VII ethylene response factor, Submergence tolerance	23.7423	15.9066	19.0975	34.9501	0	3.67819	6.11745	4.72325	1.33405	0.546345
Os07g0681400	salmon	Similar to Calcium-binding protein CAST.	82.7205	75.2014	85.4622	163.782	48.2698	28.5216	86.7794	53.8819	42.9038	58.8264
Os07g0695400	salmon	KIP1-like domain containing protein.	4.66883	4.42595	11.1426	14.8101	5.18346	3.03708	8.1059	10.501	5.65486	5.04393
Os08g0107100	salmon	Conserved hypothetical protein.	6.76779	2.53926	8.08489	22.7694	3.63952	8.87084	10.5919	12.5354	7.34181	5.60511
Os08g0121400	salmon	Similar to ribosome-like protein.	10.7958	8.6475	7.94406	19.768	2.43077	3.13987	10.7938	9.17907	7.65105	9.55516
Os08g0128300	salmon	Similar to Actin-like protein 3 (Actin-related protein 3).	3.90319	6.21524	13.0361	24.4718	5.98006	9.84436	9.53376	12.7269	6.22792	7.39395
Os08g0135400	salmon	C3HC4-type RING finger protein HC-2, E3-ubiquitin ligase, Salinity tolerance through low Na<sup>+</sup> accumulation	68.0119	24.0451	43.1153	96.1751	11.5221	21.8244	60.5242	21.3844	52.8571	30.323
Os08g0155100	salmon	PapD-like domain containing protein.	34.6669	30.0291	41.4965	77.1816	23.3137	22.2226	51.9009	46.7386	14.0547	19.0052
Os08g0301500	salmon	Similar to Sucrose-phosphate synthase 2 (EC 2.4.1.14) (Fragment).	11.9693	19.1792	10.3562	31.5166	13.1114	10.0948	24.7901	10.4664	15.8223	15.9903
Os08g0320400	salmon	Similar to Indole-3-glycerol phosphate synthase-like.	16.3108	13.6225	29.6795	45.7265	10.69	12.3898	27.2355	15.5018	9.51051	6.47732
Os08g0355400	salmon	Protein of unknown function DUF247, plant family protein.	4.64496	11.3037	6.58678	23.74	3.67195	0.601502	10.0014	3.51468	10.5824	7.06608
Os08g0374800	salmon	UDP-glucose epimerase, Modulation of cellulose biosynthesis and wall assembly, Cell wall formation and photosynthesis	5.6317	6.8361	15.3735	22.5672	3.65336	5.58972	8.1968	10.3848	8.71292	12.008
Os08g0363800	salmon	Similar to protein aq_1857.	115.07	95.7385	121.93	120.596	94.7806	87.6986	107.877	95.712	116.632	95.0919
Os08g0369600	salmon	Similar to Cysteine-rich polycomb-like protein.	24.9092	23.6704	23.567	31.9129	16.1741	23.491	23.4686	16.1536	30.0909	21.1198
Os08g0445700	salmon	Class II trehalose-phosphate-synthase (TPS) gene family member, Salt stress tolerance, Control of yield-related traits	8.18827	13.1944	9.09158	16.7376	1.33856	1.91396	16.1057	8.94225	7.57372	6.36991
Os08g0449500	salmon	Conserved hypothetical protein.	35.9784	39.8064	76.5799	86.3615	34.4667	36.4304	52.6948	62.1641	41.9894	75.9855
Os08g0450800	salmon	Phosphatidylinositol-4-phosphate 5-kinase family protein.	7.73905	6.85304	12.5167	14.0606	6.34363	11.0668	8.28835	2.96987	12.4187	6.52588
Os08g0478700	salmon	Similar to Mitochondrial uncoupling protein 4.	74.145	39.2249	51.1836	143.881	20.5921	18.115	61.5606	96.9974	26.7886	24.3902
Os08g0481100	salmon	Similar to SKIP interacting protein 3 (Fragment).	86.1012	93.1764	112.282	123.908	64.9195	57.6115	94.4101	95.1539	42.8305	59.4128
Os08g0482500	salmon	Hypothetical protein.	58.9757	75.4591	66.7065	98.6835	65.1787	56.226	66.2039	65.2951	79.2629	73.8789
Os08g0528500	salmon	Uncharacterised protein family UPF0016 domain containing protein.	7.06524	12.5392	6.07697	16.0913	11.7776	3.53772	21.2503	7.77912	17.4423	7.79121
Os08g0559400	salmon	Homologue of human peptidyl-prolyl isomerase-like 1 (PPiL1), Cyclophilin, Tolerance to drought stress	147.88	152.061	160.862	217.697	127.99	158.385	160.354	146.973	133.777	132.423
Os08g0560700	salmon	Similar to Polcalcin Phl p 7 (Calcium-binding pollen allergen Phl p 7) (P7).	7.97236	3.19956	7.08009	11.8947	8.00682	6.28729	16.0562	3.33498	0.824651	4.53512
Os08g0564750	salmon	Hypothetical conserved gene.	11.3593	12.0549	9.77304	30.1562	8.73493	12.079	11.2189	15.4702	11.8499	12.2305
Os09g0106700	salmon	Similar to Myb proto-oncogene protein (C-myb).	8.9651	1.51419	11.9672	17.4036	2.54877	2.39663	14.6248	6.2744	9.50932	4.81492
Os09g0135700	salmon	Protein tyrosine phosphatase, Negative regulation of drought stress response	16.3455	4.74814	16.7389	27.3862	5.66608	14.2569	11.7902	18.9303	9.88673	11.4841
Os09g0244900	salmon	Transport protein particle (TRAPP) component domain containing protein.	141.679	148.914	152.281	162.151	100.464	99.274	150.854	128.182	139.952	138.043
Os09g0248000	salmon	D-aminoacyl-tRNA deacylase domain containing protein.	36.859	40.5014	45.102	54.5914	35.2507	40.2052	48.2567	30.5279	31.1355	34.1051
Os09g0251800	salmon	C2 calcium-dependent membrane targeting domain containing protein.	16.3253	10.6839	20.1613	24.454	4.38653	11.8301	25.9453	15.0119	10.005	19.3039
Os09g0278900	salmon	Non-protein coding transcript.	3.42663	4.97826	11.0742	12.4797	3.45681	3.32068	12.951	4.01962	3.64577	3.60813
Os09g0338500	salmon	Sphingolipid LCB &delta;8 desaturase, Cytochrome b5, Aluminum tolerance, Regulation of seed reserve mobilization during seed germination	19.7584	17.8662	12.5549	24.8989	9.25972	13.0058	17.0672	14.8596	18.7505	18.431
Os09g0380400	salmon	Conserved hypothetical protein.	75.1548	79.6853	86.6421	115.862	53.6946	60.3664	94.3998	67.2006	76.7408	77.2857
Os09g0407700	salmon	Haloacid dehalogenase-like hydrolase domain containing protein.	91.4997	56.1015	61.3094	108.719	49.9282	59.8612	61.391	76.1289	72.4619	50.693
Os09g0420700	salmon	Similar to Cox17p.	184.992	220.207	262.81	342.864	246.855	227.987	212.338	225.488	261.393	265.134
Os09g0425900	salmon	Similar to senescence-associated protein DH.	14.3484	10.9681	72.8541	109.443	5.59543	20.1405	35.211	22.0428	0.616217	1.89832
Os09g0454100	salmon	Peptidase S54, rhomboid domain containing protein.	13.004	18.5956	12.47	20.133	16.8255	15.0512	20.2722	17.657	21.8267	11.3639
Os09g0454600	salmon	Similar to Mitochondrial phosphate transporter (Fragment).	21.765	23.1354	52.5809	112.785	14.2908	45.8966	52.5537	68.8287	3.42808	2.52123
Os09g0466300	salmon	Similar to FIP1.	17.6957	14.415	33.8844	35.3399	6.20124	11.0849	39.1283	13.2898	14.3005	24.411
Os09g0480100	salmon	Conserved hypothetical protein.	34.0601	21.0916	52.7801	51.1933	26.0357	35.0617	35.2193	24.511	49.2403	34.7087
Os09g0486500	salmon	A20/AN1 zinc-finger protein, Response to multiple biotic stresses, Regulation of abiotic stress responses	3.89951	6.4388	12.7111	40.8645	3.6162	1.03672	20.8143	6.18301	4.8344	4.6591
Os09g0488600	salmon	Protein kinase PKN/PRK1, effector domain containing protein.	8.43519	0.715677	10.7677	20.8276	7.38499	7.04979	13.6635	1.64819	4.40395	2.54398
Os09g0488700	salmon	Conserved hypothetical protein.	5.96978	4.60381	14.5344	19.5925	1.34048	1.63577	4.68861	12.8597	4.14102	2.37951
Os09g0491676	salmon	Conserved hypothetical protein.	28.5658	24.9794	26.1251	34.6406	14.6743	20.5285	22.4572	14.4026	28.7423	23.1164
Os09g0498100	salmon	Similar to 30S ribosomal protein S16.	55.3156	43.1707	69.725	105.835	50.9124	68.334	67.8951	54.3255	37.2788	29.1012
Os09g0501850	salmon	Similar to FK506-binding protein 2-1 precursor (EC 5.2.1.8) (Peptidyl-prolyl cis- trans isomerase) (PPIase) (Rotamase) (15 kDa FKBP) (FKBP-15-1).	530.646	473.251	563.513	640.487	347.256	474.128	534.862	416.493	573.019	588.752
Os09g0512800	salmon	Similar to snRK1-interacting protein 1.	28.2725	30.5183	21.3504	36.5207	25.5989	25.0359	32.1787	29.1923	24.1481	23.1144
Os09g0516600	salmon	Glyoxalase II.	108.211	91.8621	206.087	260.713	79.7153	139.981	162.512	169.235	70.2243	52.5747
Os09g0516900	salmon	C2 calcium-dependent membrane targeting domain containing protein.	31.621	34.0709	34.9108	46.9189	27.6357	31.0317	48.3591	32.8538	33.9503	35.553
Os09g0525900	salmon	Peptidase S54, rhomboid domain containing protein.	22.9358	34.9123	48.9593	53.9064	24.9566	34.8093	32.916	31.9441	33.3882	37.8384
Os09g0533600	salmon	Receptor-like cytoplasmic kinase, Resistance to multiple bacterial and fungal pathogens	16.2183	5.77775	44.0537	61.134	6.05351	25.432	32.2378	31.5881	0.297025	0.781868
Os09g0558100	salmon	Similar to Low-temperature induced protein lt101.2.	36.966	27.9105	29.4985	66.2153	12.2385	12.6215	46.6668	38.5115	41.7864	39.4944
Os09g0570000	salmon	Serine/threonine protein kinase-related domain containing protein.	4.14728	5.95024	7.22199	13.5022	2.83839	2.1588	1.69165	10.8967	6.168	3.4717
Os10g0205200	salmon	Similar to Ufm1-conjugating enzyme 1 (Ubiquitin-fold modifier conjugating enzyme 1).	60.1141	73.2234	79.2499	160.024	29.8629	52.7149	67.0297	75.1539	45.1578	50.0515
Os10g0407000	salmon	Pectin lyase fold/virulence factor domain containing protein.	30.6165	21.1741	45.119	72.2179	11.8529	17.7878	50.6375	42.3846	9.52145	10.1703
Os10g0438700	salmon	Protein of unknown function DUF343 family protein.	52.2801	56.5336	63.862	76.0898	52.1288	52.8049	44.2138	56.0329	61.2886	56.5252
Os10g0440500	salmon	Heavy metal transport/detoxification protein domain containing protein.	13.0969	9.32702	8.43344	17.3518	6.39686	16.6493	6.96227	9.78283	7.16487	14.5151
Os10g0445900	salmon	Conserved hypothetical protein.	31.8357	9.69597	69.1585	81.0941	8.14026	10.5864	13.2706	21.3534	6.39702	4.93969
Os10g0457600	salmon	Similar to Acetyl-CoA C-acyltransferase (3-ketoacyl-coa thiolase b) (EC 2.3.1.16) (Fragment).	103.536	75.1159	138.465	199.594	63.272	66.9727	115.03	162.648	68.0909	72.5153
Os10g0481300	salmon	Similar to Glutathione S-transferase, N-terminal domain containing protein, expressed.	113.464	66.5784	87.6407	143.522	59.0075	78.7852	71.1579	62.5833	48.4873	35.5799
Os10g0500500	salmon	Similar to 30S Ribosomal protein S18.	15.2826	14.6361	17.2868	26.4072	20.4835	19.4044	19.8956	14.7478	23.1682	15.4883
Os10g0501401	salmon	Hypothetical conserved gene.	51.5809	61.2301	42.6923	91.8653	39.5486	48.1212	74.2497	56.8131	73.0946	51.4574
Os10g0503500	salmon	Similar to NAD-dependent malic enzyme 59 kDa isoform, mitochondrial precursor (EC 1.1.1.39) (NAD-ME).	46.0072	66.4861	41.9046	75.8173	49.0968	34.3645	46.3871	48.945	51.7982	57.4231
Os10g0536100	salmon	MIKC-type MADS-box protein, Long day (LD)-specific negative regulator of flowering	32.8461	28.4222	48.2836	78.946	13.2783	20.4565	32.1229	28.5025	41.9471	37.8519
Os10g0544900	salmon	Similar to Protein phosphatase 2C-like protein.	81.4271	59.7294	98.2911	129.02	44.0101	63.7679	90.9576	89.0498	50.5018	38.2882
Os10g0557700	salmon	Conserved hypothetical protein.	27.0159	27.4074	29.9696	49.5477	17.1685	26.4691	29.7509	26.4271	27.8052	21.9763
Os10g0563800	salmon	Hypothetical conserved gene.	3.50947	3.33738	8.64837	18.3317	0.20639	1.62912	9.88889	10.723	2.91294	1.8639
Os10g0563900	salmon	P-type cyclin, PHO80 homologous protein, Coordination of phosphate starvation signaling and cell cycle progression under phosphate starvation stress	17.5634	7.39862	15.7579	32.5455	3.38896	10.9279	6.85606	11.0134	4.6079	3.48937
Os10g0574700	salmon	Protein of unknown function DUF597 family protein.	30.3407	21.9414	38.0501	55.1506	24.63	27.5619	42.91	36.9891	28.1289	18.7737
Os10g0576900	salmon	NAD(P)-binding domain containing protein.	2.11158	1.42043	9.02094	9.52226	0.568345	3.21369	18.0576	6.75358	7.3375	6.62373
Os10g0579300	salmon	NADH:ubiquinone oxidoreductase 17.2 kD subunit family protein.	489.25	499.215	545.181	740.026	562.847	395.083	578.243	610.136	676	600.922
Os11g0107600	salmon	Similar to prenylated Rab receptor 2.	1.66939	2.09881	4.70683	15.3603	0.382556	2.64397	6.9249	8.2765	2.20357	1.71611
Os11g0114300	salmon	Conserved hypothetical protein.	2.84672	11.0177	76.6892	109.865	0.095526	0.530775	192.143	95.277	0.111176	0
Os11g0116900	salmon	WRKY transcription factor 46, Disease resistance to Magnaporthe oryzae	43.8357	23.4099	39.9576	51.2558	29.3172	39.8019	78.6434	38.875	7.07765	8.7352
Os11g0133900	salmon	Conserved hypothetical protein.	22.7379	35.2754	26.9416	53.5392	29.962	29.5878	29.6694	42.2328	29.1173	23.633
Os11g0146950	salmon	Hypothetical conserved gene.	29.6317	23.5826	26.3493	49.2841	17.4238	21.3881	27.8566	23.1864	26.4653	29.202
Os11g0151800	salmon	Similar to ATPAP18/PAP18.	10.7967	10.7994	10.3126	15.763	1.8328	2.709	9.4412	13.6419	0	1.18019
Os11g0163100	salmon	Similar to Actin 7 (Actin 2).	226.825	198.637	221.603	245.244	195.347	153.736	214.14	203.087	197.268	191.32
Os11g0171500	salmon	Calcium-dependent protein kinase	10.5132	3.647	17.5804	21.9791	5.09362	2.98308	9.34328	16.606	4.07018	3.73344
Os11g0175400	salmon	Plant neutral invertase family protein.	39.3869	26.0216	53.5555	61.619	11.8742	29.8753	32.8128	46.8875	52.7186	42.1128
Os11g0271100	salmon	Mitogen-activated protein kinase, Negative regulation of defense response to the M. oryzae and Xoo pathogens	13.0233	15.6281	14.7791	19.0975	6.95211	6.22102	15.0916	10.0159	9.52061	6.51205
Os11g0417266	salmon	Conserved hypothetical protein.	1.42467	4.12916	1.94063	12.4431	7.07576	6.59133	11.5642	7.76085	13.0219	8.59926
Os11g0472000	salmon	Zinc finger, CCCH-type domain containing protein.	13.551	13.2127	7.58687	17.9628	7.25872	7.1912	16.1011	9.78168	8.96626	3.05883
Os11g0515500	salmon	Transport inhibitor response 1 (TIR1)-like protein, Target of siR109944 (small interfering RNA)	26.0408	23.6306	33.8562	46.6408	17.197	23.417	39.2126	25.8363	20.1801	7.90189
Os11g0545300	salmon	Similar to Topoisomerase 6 subunit A-like protein.	25.1561	22.4636	32.1873	30.6077	17.5268	25.0035	46.9682	22.8427	31.3199	29.125
Os11g0551800	salmon	Similar to Yippee-like protein 1 (DGL-1) (Mdgl-1).	21.3583	13.6555	18.7035	49.2608	13.2744	26.0848	18.9681	16.268	12.077	12.7518
Os11g0602550	salmon	Conserved hypothetical protein.	74.6218	62.0455	83.4028	130.824	104.981	62.639	86.6177	84.4464	81.315	71.2597
Os11g0666200	salmon	Similar to Protein kinase domain containing protein.	20.2568	5.68531	19.4398	49.0521	0.906446	5.83074	12.4076	12.0979	2.9281	0.559786
Os12g0120400	salmon	Similar to ATPase-like protein.	10.0196	10.4059	17.0974	31.9754	6.58329	18.0456	16.1568	19.4564	11.0457	8.71548
Os12g0140300	salmon	FBD domain containing protein.	12.4798	10.6518	12.1909	17.8579	6.77066	9.54285	9.21675	5.50841	4.96886	4.69872
Os12g0160200	salmon	Conserved hypothetical protein.	52.5978	43.436	80.0601	89.8342	14.0903	40.6245	41.502	52.4008	2.3165	3.07077
Os12g0173366	salmon	Preprotein translocase Sec, Sec61-beta subunit, eukarya domain containing protein.	52.7851	50.6602	47.8341	64.3464	44.042	62.6584	44.2647	57.3382	40.2233	48.4444
Os12g0178800	salmon	Hypothetical protein.	2.80176	5.31514	8.29439	17.357	1.86939	0.365996	5.92468	2.44086	6.09967	4.11705
Os12g0180800	salmon	Similar to OSIGBa0158F05.9 protein.	18.5874	18.0991	21.7223	24.0289	13.8786	12.9924	18.0182	20.264	11.0057	16.2976
Os12g0216500	salmon	Hypothetical gene.	5.70578	10.3996	6.60736	20.774	7.17515	6.7118	13.5709	12.4506	8.0144	4.68195
Os12g0249100	salmon	Tetraspanin domain containing protein.	2.81827	3.32368	10.1537	14.7395	3.66941	3.00047	21.8603	7.42676	5.01232	9.92686
Os12g0257450	salmon	Non-protein coding transcript.	17.886	22.2683	16.6773	29.4744	9.98507	22.4877	25.3068	19.6513	29.3276	13.3995
Os12g0420000	salmon	Phosphoglycolate phosphatase 3	249.097	289.041	381.062	417.051	235.05	187.69	328.651	217.723	370.088	362.131
Os12g0438900	salmon	Similar to Microsomal signal peptidase 12 kDa subunit family protein.	167.804	159.23	163.731	179.858	123.991	169.951	141.722	158.284	124.028	142.493
Os12g0506400	salmon	Cornichon family protein.	17.6601	9.22751	23.0326	39.9038	5.25044	28.7421	27.5834	20.648	17.5586	12.3287
Os12g0509100	salmon	Conserved hypothetical protein.	11.3133	10.5773	11.015	30.8174	18.2765	21.353	22.2466	11.2296	23.8789	16.4363
Os12g0515600	salmon	Similar to Guanylate kinase (EC 2.7.4.8).	50.8184	30.2643	88.0854	89.6265	12.877	42.1054	52.3028	42.5217	26.4306	20.308
Os12g0516400	salmon	Hypothetical conserved gene.	0	0.409738	1.54331	8.16531	2.10907	0	13.1995	0	0.425146	0
Os12g0567200	salmon	Non-protein coding transcript.	12.3568	21.1306	16.3456	24.4737	15.8354	18.6395	21.3744	13.98	21.398	17.5413
Os12g0568800	salmon	Similar to predicted protein.	19.912	27.4442	22.3973	28.0993	18.8432	11.7365	27.4242	12.5765	14.7368	14.1755
Os12g0578600	salmon	Zinc finger, C2H2-type domain containing protein.	30.4163	26.5672	38.1264	44.6363	35.5607	35.0179	46.6717	26.3421	25.0096	34.0273
Os12g0640800	salmon	Similar to Serine/threonine-protein kinase PRP4 homolog (EC 2.7.1.37) (PRP4 pre- mRNA processing factor 4 homolog) (PRP4 kinase).	8.19032	11.8408	12.3749	17.2093	4.95236	13.1886	17.923	6.94218	9.83828	8.81821
Os01g0281100	salmon	Conserved hypothetical protein.	0	0.173002	4.90491	10.0621	0	4.64367	22.3015	6.26933	1.17828	0.61645
Os01g0795600	salmon	Conserved hypothetical protein.	0	1.68327	7.17155	13.3006	0	0.341413	4.73851	5.39486	0	0
Os01g0498300	salmon	Glycosyltransferase AER61, uncharacterized domain containing protein.	0	0.035616	7.25022	16.1256	0	1.04177	4.84871	0.07167	0	0
Os02g0586900	salmon	Hypothetical conserved gene.	0	0	0	31.9877	0	0	28.8987	0	0.771901	0
Os03g0409400	salmon	Similar to mps one binder kinase activator-like 1A.	0	0.748139	0.40935	10.7	0	0.277851	10.1938	0	1.87089	0
[truncated: 2 more rows]

## Sheet: Genes in module 8 at 4 HAF 
Supplementary Table S2. Identified genes from modules 8 whose expression levels were putatively upregulated in WT-bbms and bbms-bbms zygotes at 4 HAF
[truncated: 1,968 more rows]
