# Supplementary material for: Role of paternal Oryza sativa Baby Booms (OsBBMs) in initiating de novo gene expression and regulating early zygotic development in rice
Source: Plant J. 2025 Jun 26;122(6):e70305. doi: 10.1111/tpj.70305 (PMC12201997; doi:10.1111/tpj.70305)
Supplement: Supplementary file 2 — Table S1. Number of DEGs in bbms‐WT, WT‐bbms, and bbms‐bbms zygotes compared to WT‐WT zygotes at 4 HAF. Table S2. Identified genes from Modules 13, 14, 6, and 8 whose expression levels were putatively upregulated in WT‐WT and bbms‐WT zygotes at 4 HAF. Table S3. GO terms enriched from the genes in Modules 13, 14, 6, and 8 that were upregulated in WT‐WT and bbms‐WT zygotes at 4 HAF. Table S4. Identified genes from Modules 3 and 5 whose expression levels were putatively upregulated in WT‐WT and bbms‐WT zygotes at 18 HAF. Table S5. GO terms enriched from the genes in Modules 3 and 5 that were upregulated in WT‐WT and bbms‐WT zygotes at 18 HAF. Table S6. Number of SNPs in rice genes between Nipponbare (NB) and Kasalath (KS) rice. Table S7. Allele dependency and expression profiles of genes in rice zygotes at 4 HAF. Table S8. Genes in rice zygotes with paternal allele‐dependent expression at 4 HAF. Table S9. Genes in rice zygotes with maternal allele‐dependent expression at 4 HAF. Table S10. Genes in rice zygotes with biallelic expression at 4 HAF. Table S11. Genes with preferential expression from the paternal allele at 4 HAF. Table S12. Genes with preferential expression from the maternal allele at 4 HAF. Table S13. Genes with biallelic expression at 4 HAF. Table S14. Genes with biallelic expression at 18 HAF. Table S15. Genes with preferential expression from the paternal allele at 18 HAF. Table S16. Genes with preferential expression from the maternal allele at 18 HAF. Table S17. Genes with preferential expression from the paternal allele in Modules 13 and 8 at 4 HAF. Table S18. Genes with preferential expression from the maternal allele in Modules 13, 6, and 8 at 4 HAF. Table S19. Genes with biallelic expression in Modules 13, 14, 6, and 8 at 4 HAF. Table S20. GO terms enriched from biallelic expressed genes in Modules 13 at 4 HAF. Table S21. Expression levels of OsBBM1, 2, and 3 in rice zygotes produced by electro‐fusion of gametes isolated from wild type and bbms t [file TPJ-122-0-s001.zip › tpj70305-sup-0004-Table S3.xlsx]

## Sheet: GO terms of module 13 at 4 HAF
Supplementary Table S3. GO terms enriched from the genes in modules 13 which were upregulated in WT-WT and bbms-WT zygotes at 4 HAF
GO terms (Biological processes)	nGenes	Pathway Genes	Fold Enrichment	Enrichment FDR	-log10(FDR)
GO:0006996 organelle organization	262	1486	3.00075	1.84352e-56	55.7344
GO:0044085 cellular component biogenesis	228	1224	3.1703	3.77914e-53	52.4226
GO:0043933 protein-containing complex organization	149	638	3.97477	3.14417e-46	45.5025
GO:0006396 RNA processing	171	840	3.46468	1.00947e-44	43.9959
GO:0065003 protein-containing complex assembly	134	551	4.13904	1.10646e-43	42.9561
GO:0022607 cellular component assembly	158	773	3.47876	1.54486e-41	40.8111
GO:0051276 chromosome organization	111	443	4.26448	2.51925e-37	36.5987
GO:0022613 ribonucleoprotein complex biogenesis	113	472	4.07458	4.78187e-36	35.3204
GO:0006457 protein folding	79	239	5.62569	1.48283e-35	34.8289
GO:0016071 mRNA metabolic proc.	114	527	3.68164	4.73102e-32	31.325
GO:0006259 DNA metabolic proc.	109	490	3.78597	9.00245e-32	31.0456
GO:0033554 cellular response to stress	132	689	3.26063	1.3128e-31	30.8818
GO:0051641 cellular localization	152	892	2.90018	1.36318e-30	29.8654
GO:0051649 establishment of localization in cell	137	771	3.02422	2.27007e-29	28.644
GO:0046907 intracellular transport	131	740	3.01291	6.90362e-28	27.1609
GO:0044265 cellular macromolecule catabolic proc.	145	877	2.81394	9.10662e-28	27.0406
GO:0033036 macromolecule localization	158	1010	2.66246	1.2611e-27	26.8992
GO:0034660 ncRNA metabolic proc.	103	514	3.41052	3.36631e-26	25.4728
GO:0006397 mRNA processing	85	369	3.92048	6.9386e-26	25.1587
GO:0043603 cellular amide metabolic proc.	153	1001	2.60138	1.13853e-25	24.9437

## Sheet: GO terms of module 14 at 4 HAF 
Supplementary Table S3. GO terms enriched from the genes in modules 14 which were upregulated in WT-WT and bbms-WT zygotes at 4 HAF
GO terms (Biological processes)	nGenes	Pathway Genes	Fold Enrichment	Enrichment FDR	-log10(FDR)
GO:0034645 cellular macromolecule biosynthetic proc.	17	1127	4.02717	0.00078846	3.10322
GO:1901566 organonitrogen compound biosynthetic proc.	19	1547	3.27898	0.00180479	2.74357
GO:0043604 amide biosynthetic proc.	13	832	4.17153	0.00357616	2.44658
GO:0006412 translation	12	752	4.26028	0.0043882	2.35771
GO:0043043 peptide biosynthetic proc.	12	764	4.19337	0.0043882	2.35771
GO:0140053 mitochondrial gene expression	4	52	20.5367	0.00500736	2.30039
GO:0043603 cellular amide metabolic proc.	13	1001	3.46724	0.0100969	1.99581
GO:0006518 peptide metabolic proc.	12	882	3.63235	0.0107084	1.97028
GO:0022607 cellular component assembly	11	773	3.79916	0.0124723	1.90405
GO:0032543 mitochondrial translation	3	35	22.8838	0.0208853	1.68016
GO:0062125 reg. of mitochondrial gene expression	2	9	59.3284	0.0238634	1.62227
GO:0070129 reg. of mitochondrial translation	2	9	59.3284	0.0238634	1.62227
GO:0006996 organelle organization	15	1486	2.69493	0.0238634	1.62227
GO:0018342 protein prenylation	2	10	53.3955	0.0260365	1.58442
GO:0097354 prenylation	2	10	53.3955	0.0260365	1.58442
GO:0045132 meiotic chromosome segregation	3	46	17.4116	0.0268722	1.5707
GO:0044085 cellular component biogenesis	13	1224	2.83555	0.0268722	1.5707

## Sheet: GO terms of module 6 at 4 HAF  
Supplementary Table S3. GO terms enriched from the genes in modules 6 which were upregulated in WT-bbms and/or bbms-bbms zygotes at 4 HAF
GO terms (Biological processes)	nGenes	Pathway Genes	Fold Enrichment	Enrichment FDR	-log10(FDR)
GO:0009226 nucleotide-sugar biosynthetic proc.	5	33	11.0622	0.0189154	1.72319
GO:0032482 Rab protein signal transduction	6	42	10.43	0.0189154	1.72319
GO:0035556 intracellular signal transduction	19	472	2.93897	0.0189154	1.72319
GO:0007165 signal transduction	35	1242	2.05745	0.0189154	1.72319
GO:0023052 signaling	35	1254	2.03776	0.0189154	1.72319
GO:0044281 small molecule metabolic proc.	39	1518	1.87576	0.027992	1.55297
GO:0007265 Ras protein signal transduction	6	63	6.95335	0.0371872	1.42961
GO:0007154 cell communication	36	1418	1.85357	0.0471114	1.32687
GO:0009225 nucleotide-sugar metabolic proc.	5	46	7.93589	0.0471974	1.32608
GO:0007264 small GTPase mediated signal transduction	6	69	6.34871	0.0471974	1.32608
GO:0090481 pyrimidine nucleotide-sugar transmembrane transport	4	28	10.43	0.0493483	1.30673
GO:0046467 membrane lipid biosynthetic proc.	7	103	4.96186	0.0493483	1.30673
GO:0006886 intracellular protein transport	18	536	2.45184	0.0493483	1.30673

## Sheet: GO terms of module 8at 4 HAF   
Supplementary Table S3. GO terms enriched from the genes in modules 8 which were upregulated in WT-bbms and/or bbms-bbms zygotes at 4 HAF
GO terms (Biological processes)	nGenes	Pathway Genes	Fold Enrichment	Enrichment FDR	-log10(FDR)
GO:0016192 vesicle-mediated transport	69	507	2.51357	3.91107e-09	8.4077
GO:0071702 organic substance transport	131	1292	1.87266	3.91107e-09	8.4077
GO:0033036 macromolecule localization	106	1010	1.93836	4.4359e-08	7.35302
GO:0071705 nitrogen compound transport	106	1031	1.89888	1.08932e-07	6.96285
GO:0045184 establishment of protein localization	81	730	2.04933	2.75458e-07	6.55994
GO:0008104 protein localization	87	805	1.99606	2.75458e-07	6.55994
GO:0042221 response to chemical	136	1472	1.7064	2.75458e-07	6.55994
GO:0015031 protein transport	80	722	2.04646	3.26704e-07	6.48585
GO:0046513 ceramide biosynthetic proc.	11	21	9.67439	5.95975e-07	6.22477
GO:0044281 small molecule metabolic proc.	135	1518	1.64253	2.16703e-06	5.66413
GO:0051641 cellular localization	89	892	1.84279	4.68105e-06	5.32966
GO:0030148 sphingolipid biosynthetic proc.	14	45	5.746	1.11403e-05	4.9531
GO:0046907 intracellular transport	76	740	1.89685	1.30195e-05	4.88541
GO:0046467 membrane lipid biosynthetic proc.	21	103	3.76558	2.0238e-05	4.69383
GO:0070727 cellular macromolecule localization	66	621	1.96292	2.31654e-05	4.63516
GO:0034613 cellular protein localization	65	619	1.93942	4.14524e-05	4.38245
GO:0044255 cellular lipid metabolic proc.	73	728	1.852	4.51346e-05	4.34549
GO:0051649 establishment of localization in cell	76	771	1.82058	4.82607e-05	4.31641
GO:0019751 polyol metabolic proc.	18	85	3.91114	6.41435e-05	4.19285
GO:0070647 protein modification by small protein conjugation or removal	81	856	1.74768	9.50848e-05	4.02189
