# Supplementary material for: Role of paternal Oryza sativa Baby Booms (OsBBMs) in initiating de novo gene expression and regulating early zygotic development in rice
Source: Plant J. 2025 Jun 26;122(6):e70305. doi: 10.1111/tpj.70305 (PMC12201997; doi:10.1111/tpj.70305)
Supplement: Supplementary file 2 — Table S1. Number of DEGs in bbms‐WT, WT‐bbms, and bbms‐bbms zygotes compared to WT‐WT zygotes at 4 HAF. Table S2. Identified genes from Modules 13, 14, 6, and 8 whose expression levels were putatively upregulated in WT‐WT and bbms‐WT zygotes at 4 HAF. Table S3. GO terms enriched from the genes in Modules 13, 14, 6, and 8 that were upregulated in WT‐WT and bbms‐WT zygotes at 4 HAF. Table S4. Identified genes from Modules 3 and 5 whose expression levels were putatively upregulated in WT‐WT and bbms‐WT zygotes at 18 HAF. Table S5. GO terms enriched from the genes in Modules 3 and 5 that were upregulated in WT‐WT and bbms‐WT zygotes at 18 HAF. Table S6. Number of SNPs in rice genes between Nipponbare (NB) and Kasalath (KS) rice. Table S7. Allele dependency and expression profiles of genes in rice zygotes at 4 HAF. Table S8. Genes in rice zygotes with paternal allele‐dependent expression at 4 HAF. Table S9. Genes in rice zygotes with maternal allele‐dependent expression at 4 HAF. Table S10. Genes in rice zygotes with biallelic expression at 4 HAF. Table S11. Genes with preferential expression from the paternal allele at 4 HAF. Table S12. Genes with preferential expression from the maternal allele at 4 HAF. Table S13. Genes with biallelic expression at 4 HAF. Table S14. Genes with biallelic expression at 18 HAF. Table S15. Genes with preferential expression from the paternal allele at 18 HAF. Table S16. Genes with preferential expression from the maternal allele at 18 HAF. Table S17. Genes with preferential expression from the paternal allele in Modules 13 and 8 at 4 HAF. Table S18. Genes with preferential expression from the maternal allele in Modules 13, 6, and 8 at 4 HAF. Table S19. Genes with biallelic expression in Modules 13, 14, 6, and 8 at 4 HAF. Table S20. GO terms enriched from biallelic expressed genes in Modules 13 at 4 HAF. Table S21. Expression levels of OsBBM1, 2, and 3 in rice zygotes produced by electro‐fusion of gametes isolated from wild type and bbms t [file TPJ-122-0-s001.zip › tpj70305-sup-0005-Table S4.xlsx]

## Sheet: Genes in module 3 at 18 HAF
Supplementary Table S4. Identified genes from modules 3 whose expression levels were putatively upregulated in WT-WT and bbms-WT zygotes at 18 HAF
Locus_ID	moduleColors	Description	WW-18h-1	WW-18h-2	WB-18h-1	WB-18h-2	BW-18h-1	BW-18h-2	BB-18h-1	BB-18h-2	C1	C2
Os01g0101800	brown	Conserved hypothetical protein.	60.97	55.5898	26.7419	27.184	14.9956	10.9066	7.9243	24.932	14.9369	13.4014
Os01g0103000	brown	Snf7 family protein.	89.2186	83.2146	54.0739	53.072	76.6522	56.9094	76.1471	60.455	57.8648	68.4912
Os01g0105900	brown	PfkB carbohydrate kinase protein, Regulation of plant height and leaf structure	42.8316	30.1174	24.9786	14.8529	22.1146	25.1516	37.4322	28.7706	18.8973	22.8806
Os01g0124600	brown	Putative Bowman Birk trypsin inhibitor	5.81942	31.0024	0.233733	0.10647	24.2409	23.5568	0.131525	0	2.41703	1.40709
Os01g0127900	brown	Mannose-6-phosphate isomerase domain containing protein.	19.6734	28.9029	24.818	14.3596	15.0517	7.75429	14.8768	8.5078	10.7767	9.94385
Os01g0131450	brown	Hypothetical protein.	14.7636	13.2521	3.74833	1.49513	13.7153	9.5794	7.15443	7.6835	11.591	10.9738
Os01g0142200	brown	Kinase binding protein CGI-121 domain containing protein.	57.2288	55.2005	30.5326	31.3054	61.4566	65.8882	35.54	53.2319	28.9941	37.0611
Os01g0143100	brown	Adenine nucleotide translocator 1 domain containing protein.	27.0656	16.5877	17.9344	15.2118	24.0993	16.6662	14.2907	8.61035	11.3918	9.12988
Os01g0145000	brown	Hypothetical conserved gene.	34.4687	53.5925	9.15407	1.89109	38.7273	29.5742	0.037689	0.217549	0	0
Os01g0148700	brown	Protein of unknown function DUF1677, Oryza sativa family protein.	138.989	145.523	88.6794	67.1355	117.697	125.207	141.828	104.81	109.353	109.662
Os01g0149600	brown	Histon H2B	1149.15	1025.09	950.011	945.622	689.412	969.48	201.024	701.778	189.68	162.226
Os01g0152900	brown	Similar to Histone H2B.1.	522.493	414.333	203.753	439.51	270.863	360.705	27.825	311.124	44.7997	58.4721
Os01g0155600	brown	Similar to Splicing factor RSZ33.	249.638	253.15	126.707	91.8066	146.258	146.643	198.296	182.855	142.339	131.289
Os01g0166800	brown	Similar to ETG1 (E2F TARGET GENE 1).	130.155	113.444	65.2431	50.8341	64.9495	61.2273	13.6565	51.3287	53.4903	51.4713
Os01g0180700	brown	Hypothetical conserved gene.	37.9579	19.4319	12.2301	16.3828	18.2014	27.4792	15.8128	20.6708	27.6673	18.9163
Os01g0184900	brown	Similar to SSRP1 protein.	48.3863	44.1773	22.7899	27.9283	23.3824	38.7923	21.0012	37.3122	15.7805	17.1247
Os01g0186700	brown	Similar to Protein kinase GhCLK1 (Fragment).	18.1658	21.8434	7.5473	8.68132	15.4966	34.3692	14.7468	7.53158	4.4539	3.55806
Os01g0194300	brown	Ankyrin-repeat protein, Herbivore-induced defense response, Blast disease resistance	24.9118	16.057	6.53886	6.0674	11.5288	16.3071	2.666	4.22782	3.12573	6.67213
Os01g0205700	brown	Orthologue of Arabidopsis brassinosteroid insensitive 2 (BIN2), GSK3/SHAGGY-like protein kinase, Negative regulation of brassinosteroid (BR)-signaling, Response to abiotic stresses	37.9842	51.1861	22.0084	28.8608	33.7553	53.3453	14.7775	26.2126	10.0131	5.2708
Os01g0205900	brown	Similar to Class III peroxidase GvPx2b (Fragment).	13.4349	54.5706	7.19864	11.7194	28.9431	71.8879	0	4.7559	0	1.18932
Os01g0209200	brown	Similar to 14-3-3 protein 7.	71.9092	50.6736	28.0897	45.9145	48.061	43.9341	29.644	35.425	17.1667	17.9154
Os01g0211600	brown	Cytochrome P450 family protein.	17.4382	29.6716	2.49672	2.94976	14.9513	31.4949	1.56235	7.1127	2.71327	0.455643
Os01g0215700	brown	Esterase, SGNH hydrolase-type domain containing protein.	11.4215	31.4919	0	0	22.7283	33.3593	0.136626	0.191371	0	0.136281
Os01g0226250	brown	Non-protein coding transcript.	89.1587	104.909	49.9153	41.0937	48.3557	55.8616	61.5475	77.9233	24.1126	22.4439
Os01g0228300	brown	Mpv17/PMP22 family protein.	49.9883	54.8825	28.2924	30.2152	56.2448	47.2092	31.6673	39.3078	33.7541	27.3345
Os01g0229100	brown	Similar to Eukaryotic translation initiation factor 3 subunit 6-interacting protein.	85.4744	81.6367	44.4879	45.291	67.1108	90.3451	68.4781	85.3022	35.4903	46.6608
Os01g0234200	brown	Similar to DNA topoisomerase 2.	20.0631	8.07501	9.08719	2.34045	3.675	8.43387	18.7772	3.41584	3.43429	6.31174
Os01g0235200	brown	Conserved hypothetical protein.	24.1011	21.5851	10.5725	15.7506	10.0476	19.212	6.95997	10.4491	9.4721	8.07936
Os01g0242300	brown	Optic atrophy 3 family protein.	56.1183	45.8462	23.9287	31.5742	18.4303	35.7229	19.4816	19.0224	18.6451	26.7187
Os01g0242500	brown	D-tyrosyl-tRNA(Tyr) deacylase family protein.	59.3933	53.9262	61.9721	54.1305	48.6835	53.9061	57.2435	37.7759	55.9722	49.6526
Os01g0244000	brown	Domain of unknown function DUF1618 domain containing protein.	13.4011	14.0865	2.09463	1.14589	8.61124	6.40021	0.831842	0.605879	0	0.503289
Os01g0246700	brown	Similar to WRKY transcription factor 1.	5.42201	15.7801	4.7021	3.27556	5.08918	4.49018	9.72542	9.47134	0.732339	1.15732
Os01g0252100	brown	Glycogen synthase kinase, Non-receptor serine/threonine protein kinase	70.0561	77.4438	14.8893	17.9183	20.5384	35.6463	3.25365	19.3464	2.96974	1.64669
Os01g0255000	brown	Similar to Soluble epoxide hydrolase.	96.4793	96.0371	87.6869	52.4912	65.1254	56.7403	63.4961	60.495	4.33091	2.41864
Os01g0256500	brown	Similar to ZnI.	14.5577	27.9249	6.46706	2.50547	16.5298	27.2724	5.16674	3.20321	0.919587	5.28158
Os01g0259400	brown	Armadillo-type fold domain containing protein.	27.2932	12.8342	10.015	6.71936	9.13496	13.4682	14.7104	7.68029	0.719221	0.09819
Os01g0261500	brown	Similar to Nucleoside-diphosphate-sugar epimerase.	24.9138	21.1477	12.2439	15.154	12.8379	15.4123	10.2408	16.4452	7.31978	8.44233
Os01g0262700	brown	Similar to predicted protein.	24.721	12.6399	19.9711	13.6316	13.4367	15.0555	24.5128	12.5649	14.6989	13.4918
Os01g0267200	brown	26S proteasome 19S regulatory particle non-ATPase subunit 11	379.885	372.403	321.676	359.578	292.325	341.677	302.496	295.635	198.515	214.923
Os01g0268100	brown	Similar to Major facilitator superfamily antiporter.	35.0867	40.8957	18.3136	15.0775	26.8632	43.5257	25.3915	22.4896	8.24451	8.9001
Os01g0268900	brown	Conserved hypothetical protein.	19.602	23.2418	8.39738	7.05232	9.58779	25.6025	7.44832	13.1016	13.0311	13.7481
Os01g0270300	brown	Similar to Cationic peroxidase isozyme 40K precursor.	6.96051	17.5901	5.04441	3.89337	7.65642	4.75947	0	0	0.653003	1.00586
Os01g0276700	brown	Pyruvate kinase, Negative regulation of amylose content in the grain	464.328	324.321	239.506	229.765	142.512	152.335	258.126	373.868	92.0906	59.5656
Os01g0280000	brown	Similar to Histone mRNA exonuclease 1.	27.5156	27.0571	15.9767	19.3512	19.1359	19.9744	24.0912	15.6385	19.5281	13.628
Os01g0282800	brown	&beta; tubulin 1, Control of salt-insensitivity by stabilizing microtubule organization, Regulation of ionic homeostasis under salt stress	1719.95	1096.91	263.196	247.797	688.275	417.439	1078.46	609.351	97.5971	82.7172
Os01g0305900	brown	Similar to R2R3 Myb transcription factor MYB-IF35.	19.9107	30.6289	2.66217	4.58033	15.3453	16.6624	1.42504	3.80857	0	0
Os01g0367700	brown	Similar to Cyclin-dependent protein kinase-like protein.	15.8076	27.7372	4.52714	4.78345	11.0677	31.4106	14.2568	15.0486	9.96288	6.77287
Os01g0367900	brown	Chromatin remodeling factor 728, Sucrose non-fermenting 2 (Snf2) family protein, Drought stress response, Negative regulation of disease resistance to rice bacterial leaf blight Xoo, Regulation of nucleosome occupancy	89.0852	68.0701	68.0557	61.6145	52.8532	84.9258	48.8108	67.0145	41.6109	41.7146
Os01g0382450	brown	Similar to Kinesin heavy chain (Fragment).	20.2785	21.699	14.926	21.8392	17.3358	14.8867	13.3683	15.0592	21.6147	9.9159
Os01g0502700	brown	Similar to Histone H2A.	246.295	247.748	121.886	65.0008	187.762	467.364	4.60958	110.346	0	0.1553
Os01g0502800	brown	RNA recognition motif domain domain containing protein.	31.5693	35.4507	31.9722	19.7571	19.7408	25.9952	27.1897	19.2864	26.2087	15.1955
Os01g0504500	brown	Similar to Transparent testa 12 protein.	29.7897	36.7163	21.2925	10.9634	28.0843	29.2937	15.552	40.0847	2.56979	0.911741
Os01g0505700	brown	Conserved hypothetical protein.	83.0715	70.725	61.6783	62.9802	51.8376	56.0603	53.2057	66.2687	35.1415	39.9231
Os01g0511100	brown	Universal stress protein, Response to M. oryzae attack	3.80708	26.6366	8.11797	2.0436	13.5106	25.0103	2.12025	1.69751	2.53939	3.33004
Os01g0513900	brown	Similar to Kinesin heavy chain (Fragment).	71.5607	46.5209	10.8658	5.47977	23.4884	4.39101	65.4852	29.8422	0	0.440742
Os01g0549200	brown	Hypothetical conserved gene.	18.3231	17.1839	9.93917	7.92692	9.00849	14.1433	16.3129	8.62415	7.62495	4.52646
Os01g0549700	brown	Member of the DExD/H-box family of helicases, DEAD-box ATP-dependent RNA helicase, RNA and DNA metabolism, Response to abiotic stress including salt stress and abscisic acid, Regulation of programmed cell death (PCD) during tapetum degeneration	283.681	230.302	126.158	136.636	120.935	99.6003	175.705	197.956	81.2695	89.5006
Os01g0550000	brown	DEAD-box ATP-dependent RNA helicase, Regulation of programmed cell death (PCD) during tapetum degeneration	219.335	177.669	119.061	123.327	114.69	130.567	135.144	151.629	106.993	93.1535
Os01g0558600	brown	Ras-related protein RIC1.	230.273	218.391	115.566	165.33	215.924	269.797	134.147	191.758	162.46	161.352
Os01g0575000	brown	Root hair defective 3 GTP-binding family protein.	71.4719	53.1386	28.0225	37.1721	23.5062	36.132	52.8387	47.3819	22.8591	21.0966
Os01g0595100	brown	Hypothetical conserved gene.	25.416	22.2357	10.8057	18.2699	13.242	27.7358	14.6033	22.6038	12.0979	7.4952
Os01g0598600	brown	Peptidase A1 domain containing protein.	7.03155	13.3561	4.40427	1.20845	6.81833	14.0331	2.82396	4.45103	0	0.045335
Os01g0604500	brown	EF-Hand type domain containing protein.	14.6778	18.834	3.93558	6.76087	4.90858	4.76704	1.89951	6.0635	1.04743	1.92822
Os01g0604900	brown	Hypothetical protein.	33.9118	27.1142	17.1888	30.8685	25.0917	41.2036	20.7708	25.7258	11.662	14.1717
Os01g0605300	brown	Similar to Likely ubiquitin-conjugating enzyme e2.	43.956	25.1648	24.9264	18.066	12.2255	22.4398	7.78093	6.92575	8.76034	13.3068
Os01g0607300	brown	Small ubiquitin-related modifier, SUMO domain containing protein.	55.1637	46.5127	38.5389	39.6892	25.4669	38.5735	11.6662	27.5987	13.4536	9.89723
Os01g0616500	brown	Similar to 50S ribosomal protein L22.	147.451	155.764	129.471	98.2533	105.921	118.489	135.649	121.406	105.174	108.785
Os01g0619000	brown	RNA recognition motif domain domain containing protein.	40.8497	19.8811	10.1036	19.1616	25.3031	28.0684	20.7628	19.1316	18.111	15.4792
Os01g0620100	brown	Nucleoporin, WD40 domain containing protein, Cold tolerance	177.362	172.992	124.063	129.614	150.001	165.996	124.985	91.9306	138.393	160.85
Os01g0622600	brown	Calcium-dependent protein kinase, Positive regulation of salt and drought tolerance, Negative regulation of seedling growth and seed development, Regulation of pathogenesis-related genes involved in disease resistance	37.6797	33.047	23.5585	16.3885	20.5412	26.8757	30.5683	27.7221	13.0236	10.9455
Os01g0639100	brown	DEAD box RNA helicase homologous to eukaryotic initiation factor 4AIII (eIF4AIII), Core components of the exon junction complex (EJC), Regulation of plant height, pollen, and seed development	73.2238	62.9469	22.3427	31.9659	41.213	50.6547	29.8957	35.3739	38.3972	38.2362
Os01g0642900	brown	Nucleic acid-binding, OB-fold domain containing protein.	66.2405	82.8712	38.4022	28.6785	69.9096	82.6359	78.6353	57.4853	69.8573	53.774
Os01g0645200	brown	Hypothetical conserved gene.	89.0482	73.3176	57.585	53.6147	57.2364	65.9044	37.091	50.2692	39.4484	38.6877
Os01g0647100	brown	ADP/ATP carrier protein family protein.	42.644	31.5103	10.9007	16.4872	20.1909	37.877	11.0049	20.4568	18.4653	8.15569
Os01g0654100	brown	Similar to CTP synthase (EC 6.3.4.2) (UTP--ammonia ligase) (CTP synthetase).	14.5957	13.8604	3.42233	5.67676	4.75942	9.09508	0.167109	0	0	0.6306
Os01g0659800	brown	C2 calcium-dependent membrane targeting domain containing protein.	15.2784	13.7833	5.31056	5.77418	5.81204	12.7252	8.12434	5.53149	3.88145	4.90643
Os01g0663500	brown	Transcriptional coactivator/pterin dehydratase family protein.	116.908	107.688	101.004	85.3132	84.1468	115.823	78.8678	60.1105	88.7101	86.2726
Os01g0672700	brown	Hypothetical conserved gene.	31.025	24.1065	7.65586	6.39161	16.6008	19.7712	13.1599	14.7105	19.9126	10.5065
Os01g0675700	brown	Similar to Auxin-responsive protein IAA14 (Indoleacetic acid-induced protein 14) (SOLITARY-ROOT protein).	37.8548	37.1949	14.5881	15.9367	19.9473	43.8301	18.2551	5.0592	9.25383	11.2376
Os01g0681200	brown	Similar to Acyl-CoA synthetase (EC 6.2.1.3).	28.6111	47.3342	18.4355	18.6631	22.7319	37.9415	16.1173	22.2447	13.8475	9.05266
Os01g0681900	brown	Glutamate synthetase, Primary ammonium ions assimilation in seedling roots, Development of tillers, Tolerance to nitrogen-limitation	50.22	30.8356	9.59155	13.3749	15.7175	23.939	18.3011	26.1714	2.21046	2.93248
Os01g0683100	brown	Microtubule-severing katanin-like protein, Cell elongation and division	27.3296	28.4702	19.1942	20.8096	19.0217	14.5521	22.4598	13.1135	19.7321	15.8014
Os01g0685900	brown	Microtubule-associated protein 65-3.1, MAP65-3 homologue, Phragmoplast microtubule organization in cytokinesis	91.5237	58.4013	44.1785	29.6424	44.4015	38.8958	89.6803	49.2474	34.3122	42.3868
Os01g0687400	brown	Similar to Chitinase (EC 3.2.1.14).	149.213	228.802	128.884	73.7637	80.1859	75.4268	55.0219	99.5578	9.7615	8.3271
Os01g0693900	brown	Peptidyl-tRNA hydrolase family protein.	29.6103	28.0493	24.2089	16.3676	25.2752	22.3529	23.8383	10.6539	15.3095	8.59043
Os01g0708000	brown	Telomere repeat-binding factor of the single Myb histone family	63.309	76.0304	34.903	40.9245	57.2904	55.1694	46.1522	25.607	46.2717	58.5886
Os01g0708500	brown	Similar to lysine decarboxylase-like protein.	107.282	136.499	57.2966	44.3126	87.6714	97.0758	48.2679	57.4651	60.8525	61.2634
Os01g0710000	brown	MSI1 (multicopy suppressor of IRA1) member protein, Homologous to Arabidopsis FVE, Regulation of flowering time, Regulation of rice height and spikelet fertility	223.731	185.441	112.668	108.762	113.206	153.54	143.936	142.473	93.2352	87.2522
Os01g0713600	brown	B3 DNA-binding domain-containing transcription factor, Flowering time regulation, Repression of flowering activator Ehd1 and its downstream genes by binding to the promoter of the Ehd1 gene	40.2652	18.4978	5.65653	2.80464	22.6511	30.995	7.05518	26.9267	12.6253	11.5432
Os01g0714600	brown	Similar to cDNA clone:J023088C01, full insert sequence.	14.2577	33.0223	32.5268	8.03384	7.9781	10.9057	8.68461	5.49565	0.071494	1.5856
Os01g0716300	brown	Conserved hypothetical protein.	58.1547	36.0699	34.3118	38.932	19.2973	27.7441	12.5114	23.3097	4.97322	7.54185
Os01g0719000	brown	Protein of unknown function DUF581 family protein.	45.8811	29.9903	6.92873	64.0477	13.5028	16.0888	16.4903	15.1256	2.1424	0.69144
Os01g0728200	brown	Conserved hypothetical protein.	14.9002	14.2582	7.47984	9.17665	5.92157	14.3774	3.74092	10.6001	0.672111	1.35539
Os01g0736400	brown	Similar to 8-amino-7-oxononanoate synthase.	32.9971	26.3889	17.2213	18.2293	11.8346	12.7581	13.0021	15.69	11.0396	11.9929
Os01g0739700	brown	Glycoside hydrolase, family 17 protein.	38.6725	24.2158	7.20836	15.203	22.4102	28.5235	2.7817	15.2045	0	1.97509
Os01g0747300	brown	Similar to Plant-specific domain TIGR01615 family protein.	15.4846	9.2666	0.739153	0	1.9093	0.566861	1.13232	0.284812	2.4124	2.70602
Os01g0747800	brown	VQ domain containing protein.	18.2799	36.2953	11.9156	3.30429	21.1692	18.0811	8.83164	12.7769	5.47144	7.54668
Os01g0753500	brown	Transcriptional factor B3 family protein.	33.3563	21.4345	9.56383	4.56216	16.8651	37.625	4.89728	15.4948	2.59117	1.17605
Os01g0753200	brown	Similar to DNA binding protein.	81.149	89.3566	57.2351	53.1595	62.2313	50.2834	41.7569	34.0932	43.0508	40.8703
Os01g0754100	brown	Nucleic acid-binding, OB-fold domain containing protein.	140.148	240.392	103.816	128.88	164.686	198.536	105.758	80.2373	137.396	142.148
Os01g0757600	brown	Similar to Myosin heavy chain-like protein (Fragment).	39.0866	74.2496	8.42599	4.72555	40.11	41.2408	6.56309	4.42139	0	0.331471
Os01g0765000	brown	Putative dCMP deaminase, Chloroplast development	62.6186	51.087	34.7982	29.0957	32.3976	47.9061	9.60853	31.325	6.89328	8.69213
Os01g0780800	brown	SAND domain-containing protein, Trithorax group factor, Transcriptional regulation of stress responsive genes	22.7359	46.3449	5.51468	16.4668	39.0646	57.9853	7.50125	26.942	15.1896	25.9497
Os01g0785700	brown	Pentatricopeptide repeat domain containing protein.	31.7647	23.3907	21.8141	17.6596	15.5539	13.4083	30.8803	20.5792	12.3194	16.2949
Os01g0811100	brown	Proteasome subunit alpha type 3 (EC 3.4.25.1) (20S proteasome alpha subunit G) (20S proteasome subunit alpha-7).	297.322	278.224	280.643	248.271	219.472	243.714	220.344	206.718	211.144	213.212
Os01g0814100	brown	Similar to Bindin (Fragment).	8.34221	50.4184	12.9668	2.9365	37.1065	72.4733	4.54179	1.94344	5.3272	9.30121
Os01g0821800	brown	Nucleic acid-binding, OB-fold-like domain containing protein.	178.448	132.119	124.154	156.083	122.486	115.652	149.018	96.7165	105.536	111.897
Os01g0832100	brown	Esterase, SGNH hydrolase-type domain containing protein.	0.124097	11.7606	0.060977	0.826309	4.97	11.9255	0.491148	0.434612	0	0.128926
Os01g0835600	brown	AT hook, DNA-binding, conserved site domain containing protein.	78.4272	84.8198	41.067	35.1438	51.5267	51.5532	55.3456	57.8552	36.4566	41.6835
Os01g0846500	brown	Hypothetical conserved gene.	37.2791	38.4266	12.4352	9.59181	28.5158	35.5014	23.0689	8.79438	10.2195	10.5686
Os01g0848900	brown	Conserved hypothetical protein.	24.6647	13.6648	1.94257	2.971	7.2386	14.0451	5.20736	0	10.1964	1.21253
Os01g0854500	brown	WUSCHEL-type homeobox protein, Specification and maintenance of the stem cells (quiescent center cells) in the root apical meristem	10.4343	16.8916	0.134316	0.056834	9.36167	2.78701	1.34996	0.066049	0	0
Os01g0856000	brown	Similar to CDC6 protein.	27.3439	20.3761	26.0251	13.5746	5.36182	7.92954	3.78966	4.89633	1.88967	1.07102
Os01g0858700	brown	Conserved hypothetical protein.	35.5593	37.9831	21.2845	15.2174	21.7054	21.9417	22.0938	15.5441	11.1981	5.72412
Os01g0860300	brown	Similar to Ribosomal protein L1.	762.068	650.413	526.962	643.186	495.987	509.258	502.977	419.3	246.185	255.025
Os01g0862600	brown	A member of S40 gene family, Leaf senescence	17.2631	23.6288	6.41314	5.24557	17.0118	18.7989	12.4211	9.46345	2.18802	3.65641
Os01g0863800	brown	Protein of unknown function DUF623, plant domain containing protein.	3.99152	18.4209	0	0	2.86631	9.07169	0.192689	0	0	0
Os01g0866300	brown	VAMP-like protein YKT61 (AtYKT61) (Geranylgeranylated protein 1) (AtGP1).	114.117	111.045	80.8312	92.8587	76.0593	75.711	98.0294	79.0182	43.1339	38.3407
Os01g0866700	brown	Similar to Sm-like protein.	319.649	397.567	282.653	285.732	294.795	333.568	290.811	295.878	239.797	235.228
Os01g0867200	brown	WD40 repeat-like domain containing protein.	57.4184	65.1932	43.1248	32.9872	53.1973	44.6827	49.5083	33.483	45.4018	26.4972
Os01g0868300	brown	Similar to DNA polymerase alpha catalytic subunit (EC 2.7.7.7).	28.3818	24.9219	14.6442	17.001	10.9448	14.4833	5.02478	15.0344	11.3126	6.86436
Os01g0880200	brown	Xylan glucuronosyltransferase, Accumulation of cellulose and hemicellulose in the cell wall deposition	7.53982	53.4697	9.81503	15.243	9.19651	13.057	32.0687	21.0531	0	0
Os01g0884500	brown	Plus-3 domain containing protein.	20.9602	21.1224	6.10348	13.9872	6.77975	10.6968	12.7828	8.35108	9.95756	6.05262
Os01g0891300	brown	Similar to Allyl alcohol dehydrogenase.	52.7444	60.3225	33.2237	34.0691	38.8972	32.2237	26.902	27.0116	28.6035	37.9449
Os01g0896300	brown	Ortholog of Arabidopsis FASCIATA1, Chromatin assembly factor-1 p150 subunit, Meristem maintenance, Regulation of cell-cycle period	77.3492	37.3534	34.2259	48.8809	17.8794	32.5797	5.36001	31.852	19.2088	30.3164
Os01g0897000	brown	B-type cyclin-dependent kinase 1;1, Negative regulation of salt stress tolerance	146.368	76.9477	27.4579	21.189	112.845	36.9361	148.72	43.7032	15.7395	12.7905
Os01g0897800	brown	Rice homologue of yeast RAD21, Mitotic chromosome cohesion	27.6452	15.0462	11.912	18.897	11.0326	27.4832	12.1056	11.2513	10.6825	10.8526
Os01g0908700	brown	Similar to Hnrpa2b1-prov protein.	24.172	20.8215	15.3898	9.526	13.7751	23.3151	14.6784	18.314	2.71836	6.63224
Os01g0911900	brown	Similar to Uncharacterized ACR, COG1565 family protein.	48.8968	47.7894	40.069	28.919	36.2371	32.8504	33.5268	27.0643	29.4843	24.1555
Os01g0919500	brown	Zinc finger, RING/FYVE/PHD-type domain containing protein.	67.9915	54.5651	29.9398	29.6686	45.1353	39.1813	46.5763	30.0695	12.1679	19.1385
Os01g0919900	brown	Fatty acid desaturase, Rice ortholog of SSI2, Negative regulation of defense responses	70.192	57.8469	45.2157	33.2009	45.0691	51.5007	53.9793	24.737	18.6524	25.1558
Os01g0924800	brown	Similar to 60S ribosomal protein l7a (Fragment).	39.3322	24.7044	11.7548	9.70902	37.7586	34.9826	22.5628	32.4833	22.745	14.1375
Os01g0924900	brown	GTP-binding signal recognition particle SRP54, G-domain containing protein.	46.3898	39.3414	29.9502	30.146	34.1954	60.6125	14.7247	41.2054	9.04499	6.79292
Os01g0933900	brown	Similar to Glutathione transferase III(B) (EC 2.5.1.18).	22.97	132.492	30.971	19.3084	21.9329	87.8948	5.10313	4.44126	1.01467	0.272556
Os01g0939600	brown	Similar to Glycerol-3-phosphate dehydrogenase-like protein (Fragment).	9.61001	14.4869	1.01703	2.95665	9.21153	13.637	5.2472	9.56426	0	2.09425
Os01g0946100	brown	WD40 repeat-like domain containing protein.	5.99737	14.2983	0	0.071437	6.2772	0	5.41641	3.37082	0	0
Os01g0954500	brown	Protein of unknown function DUF702 family protein.	23.5723	23.691	6.91846	4.08043	14.0483	19.7553	16.3721	14.4852	2.53297	3.94041
Os01g0957200	brown	Protein of unknown function DUF3411 domain containing protein.	19.3592	13.0393	3.73425	1.30273	15.0193	17.1239	9.70118	8.99744	1.81946	4.79097
Os01g0960800	brown	Protein Transporter, Pam16 family protein.	111.767	117.36	78.7673	70.0099	95.3677	123.366	74.2479	110.522	33.643	33.1882
Os01g0964133	brown	Similar to Actin.	293.654	323.4	192.605	221.046	192.84	185.466	196.138	168.401	164.2	164.602
Os01g0966300	brown	Similar to Mitochondrial processing peptidase.	82.4918	63.2158	58.964	48.2677	44.0526	41.6281	65.8918	58.5789	38.9451	40.3612
Os01g0973200	brown	Hypothetical conserved gene.	19.5284	29.3277	11.772	7.33418	13.2017	14.9444	21.2662	10.3036	14.3955	11.8962
Os01g0974000	brown	Mammalian cell entry related domain containing protein.	41.3277	43.8347	28.4316	28.1221	20.8891	26.9888	25.9119	25.812	24.765	22.318
Os01g0976800	brown	GATA transcription factor, Regulation of fertility conversion of two-line hybrid tms5 mutant rice	176.83	165.363	76.7146	104.113	146.49	117.574	93.7062	155.198	55.2547	42.6985
Os02g0101000	brown	Amino acid transporter, transmembrane domain containing protein.	23.6455	29.3441	16.6309	39.067	20.1983	26.8726	19.0816	25.7395	14.9699	12.4351
Os02g0101100	brown	Initiation factor 3 family protein.	33.6176	29.6245	23.355	21.0589	15.3602	18.2873	20.9807	15.9013	20.4111	17.2009
Os02g0105900	brown	Similar to 40S ribosomal protein S4.	2145.61	1810.78	1535.98	1812.65	1531.01	1769.18	1649.46	1232.63	1381.71	1563.82
Os02g0120800	brown	GTPase, Rop family member, Salt tolerance, Negative regulation of disease resistance, Pollen germination	82.7588	111.649	56.9274	73.4659	75.8104	121.539	41.9953	78.7406	67.1439	54.2068
Os02g0130100	brown	SNO glutamine amidotransferase family protein.	65.9623	89.1659	59.8086	25.4234	81.3272	83.3499	38.9674	41.3185	51.8617	38.8313
Os02g0133300	brown	Similar to SMC3 protein.	70.6	50.9836	35.8743	59.1958	41.2981	56.9365	54.8121	61.7812	25.3016	22.6564
Os02g0135500	brown	Similar to glycosyltransferase.	11.5059	17.9203	7.82249	3.18429	7.74481	3.79438	4.19511	6.14274	0	0
Os02g0135700	brown	DNA polymerase V family protein.	47.7045	23.0055	14.4606	24.2902	31.4568	45.6075	33.6926	38.5809	9.64516	10.5577
Os02g0137400	brown	Similar to Spliceosomal-like protein.	45.8504	34.8278	17.9378	26.1877	20.3898	29.2052	21.1067	29.944	16.535	10.6756
Os02g0141500	brown	Conserved hypothetical protein.	12.0594	17.7255	9.43853	11.1595	10.0965	21.5465	4.21873	10.3282	8.85884	15.4292
Os02g0142500	brown	Nuclear pore complex protein NUP160	26.4141	20.6434	12.3517	17.3843	14.2839	18.7188	23.4239	17.8285	8.42779	10.0576
Os02g0145000	brown	Hypothetical gene.	29.6659	26.9861	10.6446	7.17762	20.3431	10.6077	15.8265	18.8974	17.9344	10.7904
Os02g0146700	brown	Similar to predicted protein.	150.344	113.357	66.265	90.0542	63.1672	92.3299	80.637	78.2073	75.582	55.9124
Os02g0152500	brown	Chromatin remodeling factor, Protein containing PHD domain, FNIII domain and VID domain, Positive regulator of flowering, Regulation of leaf angle	118.176	93.7676	35.3695	46.3195	46.0891	51.8633	46.125	61.8836	31.395	31.5792
Os02g0156100	brown	Conserved hypothetical protein.	15.5932	21.4781	10.4464	7.35821	17.7231	21.7083	5.79058	5.56384	4.5047	5.47684
Os02g0158400	brown	ssDNA-binding transcriptional regulator family protein.	352.791	261.187	159.147	202.349	164.779	207.623	190.231	152.961	132.817	174.074
Os02g0159700	brown	Similar to electron transport SCO1/SenC family protein.	22.1937	19.8634	15.9727	12.935	10.0984	22.6119	13.3195	18.5121	8.99081	5.3193
Os02g0164400	brown	Hypothetical conserved gene.	16.0572	26.0001	20.3311	1.08465	4.56817	4.62024	0.745697	7.84882	0.341342	0
Os02g0169900	brown	Inositol monophosphatase family protein.	29.9229	38.3486	21.1433	17.413	17.8875	29.7384	26.4835	22.3942	20.9454	21.7037
Os02g0174200	brown	Serine/threonine/tyrosine protein kinase, Dual-specificity protein kinase 2, Responses to abiotic and biotic stresses	16.5112	23.6109	16.7866	12.5914	11.1618	14.2344	5.68932	5.27726	6.08568	7.62793
Os02g0179100	brown	Metal-dependent phosphohydrolase, HD region domain containing protein.	51.6044	27.4282	12.554	8.39493	28.322	41.4526	15.9041	33.0123	11.7405	11.5834
Os02g0186700	brown	Conserved hypothetical protein.	98.235	83.508	42.6557	51.5152	58.1587	65.7465	55.3589	57.4212	38.9501	46.9153
Os02g0187700	brown	Similar to Myb-related protein B (B-Myb) (Myb-related protein 1) (XMYB1).	39.0617	66.5799	22.276	9.02755	15.5603	12.7001	23.6925	25.8581	0	0.293179
Os02g0194200	brown	K Homology, type 1, subgroup domain containing protein.	40.9342	46.0325	22.1099	19.4255	30.8202	27.8764	31.7087	34.9602	10.3741	10.114
Os02g0195800	brown	Similar to Chaperone protein dnaJ 6 (AtJ6) (AtDjC6).	378.358	374.932	251.717	259.012	201.921	291.619	53.6606	136.215	110.031	123.342
Os02g0199900	brown	Regulatory subunit of the 26S proteasome, 26S proteasome regulatory particle triple-A ATPase subunit4	445.241	349.283	243.969	227.92	203.156	214.615	248.149	194.546	187	175.995
Os02g0202300	brown	Nuclear pore complex protein NUP205, Protein of unknown function DUF3414 domain containing protein.	20.6761	18.529	10.5624	11.1144	8.72224	19.2027	14.8894	15.6185	6.32694	6.32247
Os02g0204300	brown	Similar to Fgenesh protein 41.	75.5366	56.8811	31.7403	37.4408	31.8143	43.9397	53.4323	54.9726	24.6475	21.7846
Os02g0205300	brown	26S proteasome 19S regulatory particle triple-A ATPase subunit 6, ATPase subunit of 26S proteasome, Rpt6 homologue of rice	290.322	136.722	116.94	124.351	92.1896	160.28	156.161	181.687	84.6711	63.6592
Os02g0208200	brown	Similar to RNA-binding protein 25.	61.1755	51.2174	34.3144	43.7751	29.4672	40.8894	28.5871	33.2331	35.7974	38.3281
Os02g0211000	brown	Conserved hypothetical protein.	24.0798	20.1396	6.81755	7.19919	8.45715	23.3494	12.0628	12.6724	14.0375	7.79859
Os02g0217600	brown	Similar to Isoform 2 of Serine/threonine-protein phosphatase PP2A-3 catalytic subunit.	83.1288	43.1042	19.6098	27.4399	51.0071	49.333	41.7631	38.5203	26.7322	18.7595
Os02g0230100	brown	Leucine-rich repeat, SDS22 containing protein.	48.3776	48.608	28.8814	26.2699	36.0166	56.8556	30.5288	22.3921	39.9298	26.1968
Os02g0234800	brown	Similar to U2 small nuclear ribonucleoprotein A' (U2 snRNP-A').	186.391	210.644	86.5192	102.053	136.69	145.641	131.389	159.588	89.5439	86.0055
Os02g0236000	brown	Similar to Aspartate aminotransferase (EC 2.6.1.1) (Fragment).	37.1025	38.8422	23.1067	22.6048	34.5132	40.8089	30.7864	25.8223	42.2891	23.0337
Os02g0241300	brown	Conserved hypothetical protein.	16.4236	14.3366	7.77129	5.48034	13.3207	25.7837	6.07499	16.273	5.41768	5.17332
Os02g0245000	brown	Ubiquitin domain containing protein.	30.6103	21.7622	16.904	23.1212	19.1402	33.2126	27.8649	22.1137	19.0726	16.4782
Os02g0252100	brown	Similar to SC35-like splicing factor SCL30, 30 kD.	215.301	250.893	140.143	177.677	152.3	184.73	163.703	124.051	139.141	120.332
Os02g0255100	brown	Mitochondrial protein phosphatase 2C protein 13, Pollen germination	22.7354	26.0448	9.18201	8.12344	11.7964	30.873	11.716	26.3829	20.0049	19.1413
Os02g0266000	brown	Similar to N-(5'-phosphoribosyl)anthranilate isomerase.	37.1601	38.7635	10.0009	5.00058	30.1268	54.9877	3.97605	13.074	6.84989	7.60025
Os02g0274900	brown	Major facilitator superfamily protein.	17.5283	19.2652	6.06652	9.1592	5.03134	6.21102	8.63762	2.43087	0	0
Os02g0290400	brown	Ribosomal biogenesis, methyltransferase, EMG1/NEP1 domain containing protein.	99.4062	92.3426	33.6735	39.2271	76.7049	59.734	59.3674	65.3919	28.4107	24.6498
Os02g0291500	brown	Conserved hypothetical protein.	18.4483	12.8555	5.13904	1.74295	11.3111	9.40253	10.0382	6.00819	11.2125	5.40942
Os02g0298900	brown	Hypothetical gene.	59.4118	52.169	36.1209	20.3932	41.014	34.4389	37.9998	40.1907	18.08	12.9023
Os02g0301100	brown	Ortholog of maize ZmSWEET4c, Hexose transporter, Seed filling	4.13147	43.255	11.2797	2.45582	2.19486	4.65799	10.4386	5.60965	0	1.31022
Os02g0307000	brown	Guanylate-binding protein family protein.	17.08	12.0321	4.9356	8.86586	7.56794	12.1437	16.9832	7.43979	4.92011	7.00608
Os02g0310400	brown	Conserved hypothetical protein.	79.7509	51.0066	33.3666	53.2802	34.3333	27.5211	0.848194	26.986	0.180114	0.962698
Os02g0312800	brown	Homolog of the Arabidopsis SNI1 protein, Negative regulation of E2F transcription factor	64.8922	52.9489	43.8907	38.2959	21.8431	40.9531	33.4573	44.4492	17.6696	18.9112
Os02g0324700	brown	Similar to senescence-associated protein.	12.3985	20.5178	8.42901	6.5136	13.003	19.5279	2.41713	1.33033	3.33311	5.85707
Os02g0329300	brown	Conserved hypothetical protein.	26.5198	17.7988	11.8018	12.8541	7.67247	15.9394	15.1788	18.9887	7.2088	10.972
Os02g0440000	brown	Similar to Diaminopimelate decarboxylase.	215.05	195.216	107.878	82.343	75.4893	138.672	188.609	140.557	63.4034	55.3537
Os02g0467500	brown	Aminotransferase-like, plant mobile domain domain containing protein.	27.9811	14.8815	7.52301	23.8803	29.7622	4.98262	0.787463	2.54855	0.490419	0.285164
Os02g0474700	brown	Armadillo-like helical domain containing protein.	83.6128	50.351	25.4637	34.6608	23.8799	46.3825	42.1145	51.8007	11.8662	12.9161
Os02g0483500	brown	Transferase family protein.	29.4758	29.1337	7.84591	7.3841	18.2782	21.1836	5.34841	3.38975	6.01949	3.68428
Os02g0489550	brown	Tetratricopeptide TPR-1 domain containing protein.	29.9144	17.3209	9.41693	8.31538	16.4349	14.7019	19.1823	10.9957	7.85314	9.80405
Os02g0489800	brown	Similar to SKIP interacting protein 18 (Fragment).	26.0888	16.232	8.28671	8.96663	14.8309	7.47707	15.2771	4.97348	3.41983	1.87219
Os02g0492900	brown	Similar to Ankyrin-like protein-like protein.	45.2988	41.2563	23.6082	27.4191	24.9057	35.5334	7.20065	17.3827	31.8496	22.6629
Os02g0494400	brown	Ankyrin (ANK)- tetratricopeptide repeat (TPR) domain containing protein, Control of panicle architecture	29.5186	33.8288	22.8558	13.7664	17.1182	20.9358	16.312	20.9924	11.5655	9.67445
Os02g0511901	brown	Similar to DNA polymerase.	38.4718	17.4493	20.287	21.5582	15.0493	21.5484	6.49342	14.3097	13.2357	11.9761
Os02g0517531	brown	MEI2-like protein, Regulation of grain size and weight	30.8125	24.6796	15.8155	15.5713	13.7528	24.1076	13.8055	25.5048	6.64333	6.05444
Os02g0521300	brown	Copine protein, Negative regulation of disease resistance, Positive regulation of plant growth and development	13.4427	9.91116	4.22787	8.71949	10.4607	21.1021	3.17693	13.0575	4.17469	4.12125
Os02g0528500	brown	Nucleic acid-binding, OB-fold domain containing protein.	16.6708	24.8405	1.03187	14.8624	9.00598	7.05412	0	3.02206	0	0
Os02g0541325	brown	Similar to Serine decarboxylase.	50.6904	34.5178	33.8265	29.41	20.7279	45.5701	40.253	35.4798	15.7945	17.8704
Os02g0543900	brown	Similar to OSIGBa0159H11-OSIGBa0137A07.4 protein.	20.6009	31.5541	0.088793	0.054908	9.3621	18.6137	0.071885	0	0	0
Os02g0550600	brown	Alkaline/neutral invertase, Root cell development, Pollen development, Regulation of floral transition	48.7802	48.9976	19.0865	23.8985	35.5567	77.1296	15.508	32.2248	28.308	28.3832
Os02g0564100	brown	Similar to EL3 protein.	21.7719	34.454	17.676	12.2411	23.1824	21.2975	8.86704	23.892	15.8465	20.5297
Os02g0564600	brown	Late embryogenesis abundant protein 3 family protein.	451.777	259.707	112.06	83.2445	341.354	219.515	195.898	276.7	32.124	38.1752
Os02g0565100	brown	Nucleoside diphosphate kinase, core domain containing protein.	18.4796	14.5546	12.8757	14.4576	13.1492	8.81571	8.18218	5.1078	5.30195	6.06131
Os02g0572900	brown	Zinc finger, C2H2-type domain containing protein.	27.857	61.4558	25.3395	14.4744	50.9237	42.8378	15.5619	25.1755	1.56409	2.31183
Os02g0579800	brown	Similar to Fw2.2.	28.7004	66.5457	31.9413	14.9675	8.18368	10.5961	12.6925	4.97282	0	0
Os02g0588500	brown	Hypothetical conserved gene.	17.2884	10.2252	2.65551	10.0537	4.1025	4.76923	0.979599	1.54748	0.8723	0
Os02g0591600	brown	WD40 repeat domain containing protein.	24.6893	23.1078	9.1381	10.4101	16.9132	25.7404	12.7548	11.1467	16.8972	12.7557
Os02g0594100	brown	Similar to Protein kinase ATN1.	23.0936	14.4835	7.91071	8.86119	8.83627	16.7614	10.3301	11.3482	9.85191	6.95835
Os02g0597950	brown	Non-protein coding transcript.	71.4785	66.154	8.37983	9.42708	22.1784	21.9103	58.946	46.8326	10.2955	7.76596
Os02g0606100	brown	Eukaryotic translation initiation factor 2A	84.4103	60.2823	59.9075	54.1364	38.5136	53.4709	50.4057	47.839	43.1515	52.6472
Os02g0609400	brown	Similar to Iron-stress related protein.	31.2921	27.3245	15.0644	15.2231	21.4768	35.7442	18.4789	30.3566	10.3347	18.4604
Os02g0610600	brown	Similar to 9G8-like SR protein (RSZp22 splicing factor).	103.45	126.395	76.933	73.3307	109.352	148.872	90.8078	113.685	38.1797	49.5013
Os02g0611400	brown	Pentatricopeptide repeat domain containing protein.	28.4564	22.181	18.3574	17.3178	14.417	27.3121	16.4231	29.0489	5.85674	5.00615
Os02g0613000	brown	EF-Hand type domain containing protein.	18.7757	15.5047	8.2301	12.1343	14.1847	12.5302	5.19911	4.39365	1.97515	2.35934
Os02g0613900	brown	Similar to Adenine phosphoribosyltransferase 2 (EC 2.4.2.7) (APRT).	256.468	636.819	82.4957	65.3602	235.005	361.741	39.3346	145.974	145.791	72.9287
Os02g0620400	brown	RmlC-like jelly roll fold domain containing protein.	14.0839	25.3646	15.2289	10.076	17.4922	11.961	3.62779	1.7021	2.0567	0.1856
Os02g0621700	brown	Similar to Succinyl-CoA ligase [GDP-forming] beta-chain, mitochondrial precursor (EC 6.2.1.4) (Succinyl-CoA synthetase, beta chain) (SCS-beta).	241.222	247.049	202.36	188.265	167.142	201.854	204.899	195.261	159.542	134.542
Os02g0625300	brown	Similar to PEPC kinase.	32.2461	52.7451	2.0772	3.01699	8.25746	5.86068	25.4321	7.23111	5.29533	4.74971
Os02g0639500	brown	Similar to Expansin-B16.	19.6448	20.1044	4.91221	1.60487	15.6876	12.0248	8.00788	13.8071	0	0
Os02g0662200	brown	Guanine nucleotide exchange factor 3, Small GTPase regulator, Regulation of grain size and plant height	72.7921	84.8372	55.5175	42.6149	86.554	66.5843	57.1061	33.189	38.4914	33.3341
Os02g0669100	brown	SK<sub>3</sub>-type dehydrin, Response to abiotic stress, Drought and salt stress tolerance	120.817	148.618	28.5466	118.889	30.0877	42.1536	9.00241	4.79877	25.9587	18.7074
Os02g0672400	brown	Sugar transporter, conserved site domain containing protein.	15.2943	16.3082	3.32978	2.97775	11.234	13.3789	8.10012	5.53925	8.75237	10.5704
Os02g0672800	brown	Similar to Protein kinase.	18.0823	23.3184	11.1776	12.8266	15.6222	30.5955	12.5957	13.8919	14.3293	6.75041
Os02g0673000	brown	Uncharacterised protein family UPF0005 domain containing protein.	16.0791	16.3575	3.85445	2.86722	18.4007	16.6395	8.82972	12.6547	5.53811	4.42426
Os02g0675700	brown	Protein of unknown function DUF248, methyltransferase putative family protein.	11.1969	12.156	0.430976	0.725463	3.08745	6.25306	3.65526	0.436994	0.915549	0.582806
Os02g0689500	brown	Similar to transposon protein.	4.28155	16.405	2.68344	1.8988	11.4558	18.1746	5.67057	4.9384	0	0.100539
Os02g0701600	brown	Similar to Tocopherol O-methyltransferase, chloroplast precursor (EC 2.1.1.95) (Gamma-tocopherol methyltransferase).	27.7836	34.7664	12.0773	14.0293	28.6527	40.7266	2.50157	15.8585	5.28548	12.6493
Os02g0705400	brown	Similar to Pathogen induced protein 2-4.	24.6215	37.9341	20.4688	8.7	14.569	15.868	16.5766	7.34115	10.0339	7.83906
Os02g0707200	brown	Transcription factor, Modulation of sugar transport	44.8681	79.2426	2.66436	1.97874	94.9318	66.4696	2.01062	1.41868	0.397068	2.07292
Os02g0709400	brown	Calpain-like cysteine protease, Pattern formation of leaf and embryo	15.904	11.1105	8.7694	9.26914	13.4801	23.2569	7.62512	17.3117	5.67386	4.59471
Os02g0713400	brown	Cytoplasmic/mitochondrial type NADPH-dependent thioredoxin reductase B	124.761	162.066	141.493	88.5593	111.176	107.858	89.8944	101.846	55.727	52.2255
Os02g0714600	brown	Ribose-phosphate pyrophosphokinase 4 (EC 2.7.6.1) (Phosphoribosyl pyrophosphate synthetase 4).	104.596	119.926	87.7453	71.9637	68.6231	80.5935	81.446	83.962	31.4327	37.267
Os02g0717200	brown	Similar to predicted protein.	38.5655	21.6928	4.2794	35.6553	9.31425	12.2697	11.592	18.0319	8.98731	4.52304
Os02g0717500	brown	Similar to X7 (Fragment).	31.5532	50.0847	24.9028	43.4693	22.3225	35.7817	28.2475	33.4539	29.4729	31.5078
Os02g0718600	brown	Conserved hypothetical protein.	58.6136	37.658	0.372773	1.38269	2.09261	3.64394	0.363576	4.57184	0.401966	2.35192
Os02g0722800	brown	WD40 repeat-like domain containing protein.	22.4521	14.2767	12.2561	21.2743	14.5988	19.4831	18.222	19.7925	8.3224	7.29707
Os02g0723300	brown	Hypothetical conserved gene.	82.7119	64.2885	63.4965	50.3364	54.2277	79.4496	73.6612	35.2811	49.0776	51.6162
Os02g0724600	brown	Similar to predicted protein.	37.5947	30.06	12.3284	14.0801	19.1006	24.2769	33.96	29.5459	12.2101	13.4987
Os02g0730500	brown	Fcf2 pre-rRNA processing domain containing protein.	91.5134	63.4659	48.5185	42.3877	67.951	56.0078	74.0854	66.0153	50.4704	45.1196
Os02g0731400	brown	Similar to Chemocyanin precursor (Basic blue protein) (Plantacyanin).	85.5364	106.074	2.73947	3.25753	50.5013	55.4823	0.947568	0.104294	18.7712	3.97013
Os02g0732200	brown	Armadillo-like helical domain containing protein.	24.3817	22.4721	5.38425	11.2108	8.23212	13.5562	8.29505	16.7254	2.81705	1.0373
Os02g0733500	brown	EF-Hand type domain containing protein.	23.1073	35.0803	20.6108	21.6076	22.3321	16.3865	26.8788	13.7647	14.9147	19.0055
Os02g0733800	brown	SET domain containing protein.	26.58	18.9382	17.0322	19.1576	18.9689	13.4283	20.3471	17.8841	7.67804	9.06297
Os02g0742200	brown	Regulation of root hair elongation	19.1254	12.8017	2.44081	2.83928	5.21157	11.6611	0	0.232891	0.197244	1.02205
Os02g0749300	brown	Similar to Shikimate kinase, chloroplast precursor (EC 2.7.1.71).	92.5984	55.8259	28.98	16.7188	27.6791	26.5669	25.4426	47.2268	7.98113	7.99211
Os02g0750600	brown	Membrane-anchored ubiquitin-fold protein, HCG-1 domain containing protein.	32.3681	34.4644	26.5327	23.7896	15.1063	23.3566	20.1837	21.4988	19.6915	7.4334
Os02g0752300	brown	Conserved hypothetical protein.	43.036	47.6759	34.5777	32.7781	23.2363	33.8723	13.3508	15.9753	7.56435	6.53805
Os02g0753200	brown	Conserved hypothetical protein.	106.817	104.951	73.034	63.7936	112.35	89.2809	88.2596	65.4942	39.31	45.5445
Os02g0759700	brown	Auxin receptor, Plant growth and development, Resistance to herbicide picloram and 2, 4-D	44.9285	36.3064	17.2263	20.5214	23.5849	54.606	19.2105	39.9051	5.37439	6.39386
Os02g0762200	brown	Zinc finger, CCHC-type domain containing protein.	69.7988	57.9292	38.669	42.2894	39.1577	54.5537	11.7543	48.389	44.5887	41.9634
Os02g0763000	brown	FW2.2-like gene family protein, Regulation of grain width and weight	19.734	26.8005	0.457162	0.639107	28.881	8.65651	6.32901	7.39111	0.772038	2.12557
Os02g0767500	brown	Mitochondrial phosphate transporter.	649.468	540.426	324.288	305.018	333.548	347.931	430.323	333.091	249.804	236.553
Os02g0767700	brown	YbaK/aminoacyl-tRNA synthetase associated region domain containing protein.	306.071	228.919	207.578	231.169	175.793	242.38	213.382	119.783	200.742	186.361
Os02g0778400	brown	Similar to UMP/CMP kinase a (EC 2.7.1.48).	290.869	147.15	163.914	170.565	104.426	93.1344	69.0802	92.103	17.1988	18.4897
Os02g0790600	brown	Similar to RING-H2 finger protein ATL1R (RING-H2 finger protein ATL8).	8.6643	11.122	5.45124	0.950647	7.59638	13.8738	1.53839	3.31173	0	0
Os02g0789400	brown	Similar to 9G8-like SR protein (RSZp22 splicing factor).	503.299	477.443	361.81	337.131	355.759	404.563	492.159	301.044	334.824	326.501
Os02g0794700	brown	Similar to Cytosol aminopeptidase (EC 3.4.11.1) (Leucine aminopeptidase) (LAP) (Leucyl aminopeptidase) (Proline aminopeptidase) (EC 3.4.11.5) (Prolyl aminopeptidase).	83.472	54.9972	69.8483	57.6999	50.9574	68.0577	57.4823	84.8585	31.671	37.9345
Os02g0797400	brown	MCM family protein.	60.5655	57.1844	49.88	44.9035	30.8631	43.053	12.0954	55.5219	24.1404	20.7264
Os02g0798700	brown	Neurochondrin domain containing protein.	15.1332	18.8229	4.21677	8.73853	11.6392	16.0879	8.03771	17.9025	9.53007	11.0696
Os02g0805600	brown	Similar to Alcohol dehydrogenase, zinc-containing.	67.1901	61.6708	27.9784	22.1318	58.8644	75.9471	44.9484	26.558	17.1092	26.8485
Os02g0805200	brown	Proliferating cell nuclear antigen (PCNA)	1109.65	798.99	1061.87	920.147	594.708	703.777	216.368	533.39	322.577	355.996
Os02g0820000	brown	Similar to Serine/threonine protein phosphatase PP1 isozyme 2 (EC 3.1.3.16).	120.479	107.327	57.6555	71.8727	39.3703	54.6496	45.63	26.6221	30.5966	32.263
Os02g0820600	brown	Conserved hypothetical protein.	45.5577	39.969	32.8026	30.5681	23.5269	19.7054	23.8564	10.3845	22.2923	24.8215
Os02g0822200	brown	Peptidase C12, ubiquitin carboxyl-terminal hydrolase 1 family protein.	152.057	123.318	81.3641	111.604	71.4449	83.5319	88.0383	78.0308	80.9272	66.9888
Os02g0823400	brown	O-methyltransferase, Trigonelline biosynthesis	7.09963	16.258	1.4268	2.99314	9.76037	8.95481	0.740569	0.884119	0	0
Os02g0829800	brown	Pentatricopeptide repeat domain containing protein.	45.0081	42.1221	18.6177	13.455	36.3361	37.5407	31.9912	35.7431	24.8546	24.1032
Os03g0100010	brown	Conserved hypothetical protein.	37.8611	12.3068	11.129	5.31487	4.88294	8.45176	1.80978	5.6645	0.578497	3.1548
Os03g0105700	brown	Protein of unknown function DUF296 domain containing protein.	35.0859	19.5572	16.6841	19.0298	31.1379	20.9464	17.2226	17.502	12.9767	17.2326
Os03g0106300	brown	Coiled-coil protein, Homologous chromosome pairing in meiosis	5.26091	17.149	3.56555	1.23142	7.21221	1.89298	1.7716	0.412561	0.740568	0.393266
Os03g0106400	brown	Branched-chain aminotransferase1, Branched-chain amino acid biosynthesis	22.2221	26.3133	18.6886	8.5533	17.3758	15.9002	17.2929	5.34322	17.1133	17.3943
Os03g0110500	brown	KIP1-like domain containing protein.	0.933408	14.5585	1.00745	0.069672	8.04112	9.1605	0.72767	0.087003	0	0
Os03g0111100	brown	Similar to Dihydrofolate synthetase /folylpolyglutamate synthetase.	14.4537	10.3539	6.88617	5.65768	7.6294	15.4125	10.2865	8.62509	1.99675	0.920124
Os03g0110800	brown	DNA methyltransferase, Vegetative and reproductive development	52.1829	46.9741	21.0314	19.646	35.5155	30.9043	30.1376	32.3949	38.0873	19.9114
Os03g0116000	brown	Similar to 60Kd inner membrane protein, expressed.	26.6234	17.4739	12.9151	12.7464	15.6189	24.9638	13.8334	9.50188	9.42044	11.5918
Os03g0116400	brown	Similar to Membrane protein.	39.8839	42.6411	20.0123	20.4715	34.8598	12.9317	5.86624	25.1603	12.0883	1.30204
Os03g0118400	brown	Similar to Cyclin-dependent kinase A-1.	132.414	136.505	55.2512	67.0459	111.185	107.927	94.6984	74.7601	105.408	82.1852
Os03g0125300	brown	D111/G-patch domain containing protein.	91.7361	79.7523	38.3452	39.8574	59.2714	98.3833	75.6854	86.6021	37.6716	30.3418
Os03g0126800	brown	CBL-interacting protein kinase 9 (EC:2.7.11.1), Regulation of ammonium-dependent root growth	24.5989	14.1062	11.6112	13.8151	12.8665	26.0218	15.5604	15.0305	7.21409	9.19587
Os03g0128400	brown	Conserved hypothetical protein.	31.5173	50.1421	35.0497	46.2049	27.0843	36.2284	40.6107	7.05467	17.4304	19.6863
Os03g0128500	brown	DNA polymerase &delta; small subunit	201.876	131.251	69.2964	84.579	52.5615	69.7983	33.3728	47.0389	53.1349	57.1557
Os03g0137200	brown	Protein phosphatase 2C domain containing protein.	13.687	16.8083	5.27258	6.49605	6.93591	10.9243	12.3375	4.71924	4.55593	8.70411
Os03g0146100	brown	Tonoplast intrinsic protein	31.2324	45.0539	0	1.63725	2.50934	41.1857	0.069717	2.89565	0	0.800962
Os03g0157300	brown	Ca2+-permeable mechanosensitive channel, Regulation of plasma membrane Ca2+ influx, ROS generation induced by hypo-osmotic stress	27.1266	48.7425	9.67818	14.9837	24.1812	31.1792	8.6126	4.8933	10.7264	10.3997
Os03g0158500	brown	YT521-B homology (YTH) family protein, N<sup>6</sup>-methyladenosine (m<sup>6</sup>A) binding protein, Regulation of plant height	141.323	109.048	129.716	108.037	99.555	183.13	117.089	148.15	65.1661	57.399
Os03g0161500	brown	EGF domain containing protein.	44.106	202.009	61.1623	61.6676	141.07	267.533	54.4857	25.5867	124.611	119.568
Os03g0162800	brown	Beta-ketoacyl-CoA Synthase	4.21907	51.4157	1.82214	2.28137	36.8589	69.0629	4.71287	0.775823	0	0
Os03g0163000	brown	Hypothetical conserved gene.	690.513	767.608	574.388	708.559	757.651	925.319	461.5	403.088	526.683	522.076
Os03g0164700	brown	Carbohydrate/purine kinase domain containing protein.	25.4004	15.422	5.22196	8.30865	12.9019	17.6585	8.16216	16.9618	11.4767	8.69316
Os03g0167700	brown	Similar to Serine/threonine protein phosphatase PP2A-3 catalytic subunit (EC 3.1.3.16).	81.7915	104.056	47.97	50.1859	63.3839	77.8501	51.3687	42.2043	52.0147	46.0241
Os03g0169900	brown	Pathogenic type III effector avirulence factor Avr cleavage site domain containing protein.	49.6806	72.9902	11.5115	61.6794	63.1991	28.1895	19.8448	48.5712	7.46132	1.33372
Os03g0170300	brown	3-dehydroquinate synthase family protein.	32.5811	28.7144	18.8398	25.8492	15.6609	17.7039	20.4999	16.2035	12.0942	22.9292
Os03g0174500	brown	Similar to Adenylosuccinate synthetase, chloroplast precursor (EC 6.3.4.4) (IMP-- aspartate ligase) (AdSS) (AMPSase) (Fragment).	182.067	140.746	103.255	70.6871	159.499	171.618	107.548	113.288	115.731	95.1248
Os03g0185300	brown	Similar to Mitochondrial import inner membrane translocase subunit Tim17 family protein, expressed.	31.6824	32.3759	16.3474	17.9206	28.3226	26.899	20.5494	2.6382	4.34126	14.4025
Os03g0194400	brown	Similar to Acetyltransferase, GNAT family protein, expressed.	56.4822	72.9369	57.1762	50.6549	48.5594	59.2774	46.5065	35.8294	46.4289	62.6056
Os03g0200700	brown	Similar to Surfeit 1 homolog.	29.1857	37.4197	12.8089	16.5111	32.8311	16.9099	24.3845	6.96295	23.5242	9.06605
Os03g0201700	brown	Histone acetylation protein 2 domain containing protein.	29.7421	35.6372	22.34	20.352	21.4493	37.3173	22.7561	12.4169	32.0115	18.7616
Os03g0209500	brown	Zinc finger, DHHC-type domain containing protein.	8.96162	10.5723	0.735221	10.2284	4.72285	5.53293	0	0.346256	0	0
Os03g0210500	brown	Protein of unknown function DUF538 family protein.	322.339	354.913	77.7324	106.888	166.21	178.833	107.395	99.2428	8.33017	15.4352
Os03g0214100	brown	Replication protein A 70kDa subunit b	470.318	340.556	195.255	184.532	164.816	220.33	11.1111	179.417	1.11564	12.7734
Os03g0214600	brown	26S proteasome 19S regulatory particle non-ATPase subunit 9b	176.598	173.983	111.177	147.188	122.986	142.663	118.608	95.5173	100.39	89.8937
Os03g0217900	brown	Hypothetical protein.	242.005	190.621	115.956	204.37	84.3411	95.2884	19.2324	195.568	141.799	159.454
Os03g0221500	brown	Glycoside hydrolase, family 17 protein.	72.5545	78.6648	6.6515	18.5771	33.6611	46.0964	43.0466	21.1835	0	0
Os03g0221200	brown	Similar to Homocysteine S-methyltransferase 1 (EC 2.1.1.10) (S- methylmethionine:homocysteine methyltransferase 1) (SMM:Hcy S- methyltransferase 1) (ZmHMT-1).	50.1686	131.974	18.2436	88.6228	90.1286	191.55	12.1722	17.256	37.7056	20.5202
Os03g0224700	brown	Similar to HSP protein (Fragment).	23.0823	17.8871	11.7004	12.1936	18.9187	16.7031	14.0095	6.64302	17.798	13.8335
Os03g0236966	brown	Subunit of anaphase promoting complex/Cyclosome APC6, Endosperm development, Embryo and seed development	32.4572	22.1171	10.5168	8.48473	13.148	20.6802	12.951	10.973	7.36153	7.78396
Os03g0239200	brown	Similar to CONSTANS interacting protein 6.	17.5946	15.5669	12.2379	7.08636	8.70428	19.737	13.0006	13.0898	5.40867	8.95437
Os03g0249300	brown	Nucleotide-sensitive chloride conductance regulator family protein.	143.128	101.6	57.4367	56.0689	85.6648	112.802	55.2506	70.4384	80.7334	55.1159
Os03g0254000	brown	NB-ARC domain containing protein.	7.15674	39.4624	0.685349	0.185783	24.6538	66.7253	0.175166	0.117039	0.603247	0
Os03g0265800	brown	Protein of unknown function DUF2253, membrane domain containing protein.	4.21366	24.5349	0.517226	6.89756	8.23767	5.57796	0.471811	6.39589	0	0.159883
Os03g0266800	brown	Protein kinase, core domain containing protein.	21.1953	19.6256	6.24316	4.58315	8.24197	15.9129	22.4786	12.3145	2.89935	0.790444
Os03g0267700	brown	Adenine nucleotide translocator 1 domain containing protein.	40.3116	24.7254	21.8761	15.4481	29.1409	28.7627	36.3933	16.0618	17.9031	12.2245
Os03g0268000	brown	Protein phosphatase	40.2829	40.2127	36.6512	27.8611	27.9316	50.7495	25.594	43.2931	19.1953	20.7228
Os03g0277600	brown	Similar to (clone wusl1032) mRNA sequence.	2.62617	51.3298	22.2446	5.39986	0	1.70012	2.60916	2.13032	0	0
Os03g0279000	brown	Similar to Histone H2B.1.	707.576	843.545	711.769	815.212	413.366	726.988	188.292	932.299	132.597	155.79
Os03g0283800	brown	Similar to TBC domain containing protein, expressed.	10.9561	16.4352	3.40399	5.26716	3.98338	14.2238	2.03958	3.42283	6.12337	4.12544
Os03g0283900	brown	Similar to Serine/threonine-protein kinase PBS1 (EC 2.7.1.37) (AvrPphB susceptible protein 1).	32.1296	31.5055	2.37684	4.99004	10.591	16.9096	2.27427	2.25141	2.42266	6.64393
Os03g0290300	brown	&omega;-3 fatty acid desaturase, Defense response	26.8611	11.5508	4.46882	14.889	17.1748	10.5483	15.9528	15.201	8.29736	2.60513
Os03g0296400	brown	Similar to Eukaryotic translation initiation factor 2 subunit 1 (Eukaryotic translation initiation factor 2 alpha subunit) (eIF-2-alpha) (EIF- 2alpha) (EIF-2A) (Fragment).	422.828	333.916	260.491	228.626	265.324	277.302	274.849	233.35	186.034	142.198
Os03g0296800	brown	Mitochondrial Fe transporter, Essential for plant growth and development, Fe homeostasis	22.5935	38.8508	10.2627	3.57599	15.3586	15.4546	23.5323	20.7488	9.15181	8.3626
Os03g0299600	brown	Wound-induced protein, Wun1 domain containing protein.	25.4801	45.5126	9.1326	4.37211	12.8726	5.80686	1.14742	2.31294	0	0
Os03g0299900	brown	Similar to Plastid aminotransferase (Fragment).	213.741	190.956	162.218	120.454	131.745	175.42	161.22	158.485	149.401	111.774
Os03g0300300	brown	WD40 repeat-like domain containing protein.	45.0128	30.4589	17.9933	15.7131	29.7876	30.828	41.2426	33.8295	17.631	16.8757
Os03g0305500	brown	Argininosuccinate lyase, Root elongation	102.681	72.8809	64.9319	57.0094	62.7703	60.1071	52.543	64.0305	50.9145	52.8473
Os03g0307500	brown	Hypothetical protein.	9.40371	24.0039	10.4666	3.94472	19.4368	30.6446	2.71754	7.4349	5.83323	2.87223
Os03g0308100	brown	Peptidase S14, ClpP family protein.	37.8347	31.3864	21.6409	30.6255	32.1863	40.1737	39.0228	33.4929	24.5999	19.2546
Os03g0321700	brown	WRKY transcription factor, Component in the signal transduction pathways of auxin response, Disease resistance	7.99767	21.8699	5.03047	5.93898	21.6402	8.02335	0.324771	0.966368	0	0.216
Os03g0321900	brown	Similar to tRNA-specific adenosine deaminase.	29.4193	35.5614	17.5795	16.0157	25.7912	23.8408	21.5541	19.3643	17.8277	12.4135
Os03g0323800	brown	Voltage-dependent anion channel 8, Mitochondrial porin	133.892	104.408	80.0439	82.5212	60.3497	68.3616	82.3497	85.9184	70.6526	64.5182
Os03g0328900	brown	Similar to cDNA clone:J033099F01, full insert sequence.	10.2492	22.8266	0.053404	0.137726	15.4319	36.2081	0.096211	0	2.87297	0
Os03g0332900	brown	Protein kinase, core domain containing protein.	16.9073	23.9785	3.30737	12.4388	10.2857	11.0805	15.2097	7.14782	2.78167	1.18888
Os03g0334000	brown	Similar to Ribosomal protein S6 kinase.	361.501	377.208	198.907	249.482	130.209	114.004	105.19	151.311	122.286	141.35
Os03g0336700	brown	PAP/25A core domain containing protein.	17.9081	17.0051	10.4611	19.91	9.99329	20.1907	9.99413	16.3562	11.229	5.84295
Os03g0337700	brown	Protein of unknown function, ATP binding family protein.	53.9731	43.6683	29.8397	35.8246	30.1855	28.0614	54.171	33.4085	21.8	29.143
Os03g0339700	brown	Protein of unknown function DUF827, plant family protein.	27.9272	14.4607	0.844445	1.00097	15.1318	3.37303	9.91831	1.0473	0	0
Os03g0340100	brown	Similar to Zinc finger, C3HC4 type family protein.	6.77136	16.9425	6.07509	2.86482	3.56313	13.0734	3.01312	2.85099	0	0
Os03g0344100	brown	Similar to ASF/SF2-like pre-mRNA splicing factor SRP32'"'.	166.067	169.293	73.1286	83.16	86.2444	104.319	125.64	97.434	42.226	47.8302
Os03g0359100	brown	Similar to aminotransferase, class IV family protein.	25.2985	14.183	9.76967	17.2177	8.96755	11.1991	10.0735	3.35301	6.74908	10.445
Os03g0374400	brown	SNARE associated Golgi protein domain containing protein.	24.2604	19.5389	12.7791	4.55363	9.98746	11.3477	1.2411	6.68679	1.60817	4.20102
Os03g0376600	brown	Similar to 29 kDa ribonucleoprotein, chloroplast precursor (RNA-binding protein cp29).	18.8782	14.6018	5.99505	9.73383	17.9055	17.8018	17.2762	12.3088	10.6969	8.75727
Os03g0385100	brown	Similar to Protease inhibitor/seed storage/LTP family protein, expressed.	8.5417	11.8848	2.22804	0.912804	6.79077	16.3465	1.84512	0.725893	0	0
Os03g0387100	brown	Proteasome alpha 2 subunit, Thermotolerance	390.001	372.553	344.165	347.262	251.151	282.231	257.999	186.371	260.498	268.007
Os03g0400600	brown	Conserved hypothetical protein.	19.5496	18.9312	6.98922	6.62743	9.42619	12.1657	3.13357	14.3333	9.6217	4.22515
Os03g0401951	brown	Hypothetical gene.	7.87132	18.4669	5.69795	5.04977	10.7936	10.4569	5.40011	5.76466	1.37832	2.02595
Os03g0405500	brown	Similar to PDI-like protein.	33.8783	24.4242	11.209	10.6375	12.7568	17.3735	8.18561	18.2954	15.2325	10.7083
Os03g0416300	brown	COBRA-like protein	71.3687	78.1083	0	0	22.1633	38.2384	0.155894	0.050228	0	0
Os03g0438100	brown	Allene oxide cyclase, Biosynthesis of jasmonic acid, Defence response	72.4018	69.6392	26.405	38.7241	45.2966	81.6599	24.051	63.4808	24.8299	14.05
Os03g0445700	brown	LATERAL ORGAN BOUNDARIES DOMAIN (LBD) protein, Transcriptional activator, Regulation of heading date and yield	22.0517	33.736	0	0.974726	25.1395	27.9451	1.81472	2.36959	0	0.883048
Os03g0565600	brown	Similar to tobamovirus multiplication-like protein.	65.0219	99.5542	86.2113	81.3439	53.1072	98.919	85.3237	82.2466	75.8026	73.8075
Os03g0577100	brown	Nuf2 family protein.	59.7214	55.1709	35.8456	33.3485	27.377	47.406	7.63704	18.7317	14.9031	15.117
Os03g0581600	brown	Similar to DAG protein.	71.5647	77.0001	55.0263	36.0334	70.5412	78.2419	41.2397	86.2743	59.9871	69.5637
Os03g0594700	brown	Conserved hypothetical protein.	37.841	26.8545	12.6805	12.0445	9.15269	15.0132	7.58851	13.7432	13.1426	12.4064
Os03g0607600	brown	Similar to Cyclin-A3-1.	52.417	29.8641	27.7479	18.7283	14.0568	43.0538	2.35991	18.7882	0.671332	1.11974
Os03g0608700	brown	Similar to 10A19I.15.	158.645	173.98	139.237	110.263	107.127	90.8047	106.279	34.9045	49.0373	38.8488
Os03g0633400	brown	Similar to Leucine Rich Repeat family protein, expressed.	19.2953	20.0703	14.5385	16.157	17.0076	24.6282	5.56023	27.3967	4.00119	6.70338
Os03g0640100	brown	Rice homolog of AtMSI1, Reproductive development	295.841	226.091	139.951	168.486	163.378	230.829	122.526	231.966	66.3226	48.7966
Os03g0643300	brown	Ornithine delta-aminotransferase, Abiotic stress tolerance, Nitrogen reutilization, Floret development and seed setting	45.893	29.7022	31.6823	26.3744	18.0847	23.748	34.1308	36.0152	18.5362	14.8146
Os03g0669600	brown	Conserved hypothetical protein.	70.4845	45.4978	27.3155	47.7001	32.57	35.1015	30.7877	44.6517	16.4413	13.6923
Os03g0672300	brown	Pyruvate kinase, Positive regulation of protein content and negative regulation of total starch content in the grain, Negative regulation of amylose content in the grain	29.2125	23.563	14.8491	11.5614	15.997	33.2143	7.88829	22.2881	12.0634	15.4734
Os03g0680200	brown	Ankyrin repeat domain containing protein.	223.423	152.789	77.7037	56.4503	22.4959	57.6922	19.8818	21.0494	12.3957	9.44454
Os03g0699100	brown	WD40 repeat-like domain containing protein.	48.1349	38.6497	29.8154	35.0969	24.8264	65.4621	3.31238	38.0908	2.10715	0
Os03g0699200	brown	BRCT domain containing protein.	236.019	152.466	137.426	117.11	100.463	122.281	146.589	154.304	88.6247	106.202
Os03g0703000	brown	Beta-glucosidase 1	98.5368	163.028	25.5392	24.0122	33.7868	46.0648	12.2202	5.42631	10.0443	5.51727
Os03g0709100	brown	Uclacyanin (UCL), Phytocyanin family protein, Regulation of photosynthesis and grain yield	15.6332	38.4532	0	0	12.9182	8.09701	0	0	0	0
Os03g0710100	brown	Similar to Protein kinase domain containing protein, expressed.	69.8099	46.2619	58.7769	64.0906	37.8154	61.31	26.5031	47.2535	37.9499	38.8101
Os03g0712400	brown	Similar to atypical receptor-like kinase MARK.	49.2782	60.8632	42.0619	37.9791	43.3297	66.3738	46.7835	69.7903	13.6997	5.51994
Os03g0713000	brown	Similar to Chloroplast threonine deaminase 1.	23.6846	16.0091	18.9299	18.6884	13.3063	31.2275	15.4926	24.7461	4.3643	5.44341
Os03g0717900	brown	Similar to ABRH7 (Fragment).	20.8577	29.9838	22.5633	24.3765	20.9096	29.317	11.1282	28.2238	27.3115	19.8672
Os03g0718600	brown	Cytochrome c oxidase (COX) assembly protein, Regulation of mitochondrial reactive oxygen species (ROS) metabolism, Negative regulation of resistance to M. oryzae	43.2629	55.1839	52.2786	34.4336	30.8682	46.2456	38.6708	34.4107	25.4641	22.196
Os03g0722200	brown	Hypothetical protein.	14.1148	28.8189	12.9636	12.569	14.4392	15.496	25.0729	17.9986	6.8705	13.5487
Os03g0725400	brown	Similar to WD-repeat protein 5 (BMP2-induced 3-kb gene protein) (WD-repeat protein BIG-3).	75.6653	65.1008	38.4507	40.3701	63.2881	73.0015	53.9553	57.5882	50.1617	49.9101
Os03g0737200	brown	E3-ubiquitin ligase, Modulation of the cold stress response	28.3292	17.9326	8.69739	11.3348	10.9993	18.715	14.1253	15.7846	12.4213	10.0561
Os03g0741700	brown	Hypothetical conserved gene.	12.0585	5.4703	3.15788	5.75782	10.0056	14.3208	7.57315	10.4465	2.35869	1.78934
Os03g0743650	brown	Conserved hypothetical protein.	17.3056	20.7164	6.36582	4.64867	12.8379	22.2844	10.7134	18.2039	4.47763	3.36519
Os03g0748900	brown	Aldo/keto reductase domain containing protein.	61.7355	55.345	22.3866	25.8727	19.3186	15.3974	31.1306	22.8635	8.40833	9.90113
Os03g0750300	brown	Conserved hypothetical protein.	38.0154	21.1264	24.5262	25.6539	17.3021	28.5312	19.2138	16.8955	7.15505	8.92093
Os03g0756300	brown	X8 domain containing protein.	89.9099	35.8354	35.1563	20.9601	12.3367	103.307	1.45798	41.6654	0	0.996784
Os03g0760700	brown	Similar to Aspartate-semialdehyde dehydrogenase (EC 1.2.1.11) (Fragment).	105.36	99.392	76.017	52.5779	77.1098	97.9475	73.1221	71.1509	32.6087	26.6279
Os03g0761100	brown	Protein phosphatase 2C2, Disease resistance	16.8836	32.1668	14.4654	9.39145	21.6071	28.8917	9.12649	16.1892	26.4595	15.985
Os03g0761200	brown	Ankyrin repeat containing protein.	34.1498	29.1629	16.5566	15.8883	35.5218	34.606	24.3102	24.5062	28.4979	19.5931
Os03g0762400	brown	Similar to Peroxidase2 precursor (EC 1.11.1.7).	5.1872	27.9357	5.23079	4.44517	11.5129	3.06236	4.18366	0.907653	3.32359	0.388181
Os03g0777100	brown	Conserved hypothetical protein.	36.4793	29.5406	16.0873	15.105	25.892	43.2308	14.9911	1.53888	11.7622	10.7272
Os03g0787100	brown	Similar to expp1 protein.	33.5436	38.874	14.1438	14.3717	23.4013	48.0169	9.15764	18.8286	0.409926	4.19944
Os03g0787150	brown	Hypothetical gene.	34.4787	54.2852	21.4507	6.49211	32.7067	43.8002	0	44.5333	0	0
Os03g0792500	brown	Similar to Zinc finger POZ domain protein (Fragment).	18.8381	14.9032	9.3352	8.23698	8.74746	26.1744	10.4303	11.7495	7.60508	6.56563
Os03g0794500	brown	Similar to Glutamate dehydrogenase (EC 1.4.1.3) (GDH).	271.511	236.486	119.685	79.2559	86.1017	109.182	60.5367	60.876	66.4693	65.6566
Os03g0795500	brown	Thioredoxin, core domain containing protein.	388.273	378.26	283.741	246.05	295.252	388.448	292.802	255.37	224.483	226.503
Os03g0796900	brown	bZIP transcription factor, Globulin gene promoter in endosperm	19.1873	14.0765	10.3922	19.109	14.9137	24.8382	24.9743	19.5622	9.11139	13.0591
Os03g0799000	brown	Similar to Histone H1.	108.992	51.0775	4.7809	35.958	60.1971	63.5985	5.18235	64.1699	0.228392	0
Os03g0799100	brown	Similar to WAVE-DAMPENED2.	83.9135	77.305	26.7196	34.7987	42.989	69.2023	48.5354	47.2503	11.9759	12.9507
Os03g0799600	brown	Homolog of Arabidopsis SHL (SHORT LIFE), BAH (Bromo adjacent homology) domain-containing protein	113.865	97.9205	107.523	84.3502	87.1542	88.5781	80.3832	69.2022	91.9818	76.7624
Os03g0815200	brown	Similar to Methylenetetrahydrofolate reductase (EC 1.5.1.20).	239.367	331.956	239.805	169.93	98.4072	148.394	180.859	111.174	150.582	126.974
Os03g0819900	brown	Similar to RAB8C.	243.107	267.245	182.678	192.902	146.806	233.474	182.462	123.148	130.027	133.951
Os03g0828100	brown	Similar to 50S ribosomal protein L18, chloroplastic.	29.3167	58.1503	33.6093	20.9973	28.4218	45.6236	19.9846	11.8912	19.2198	38.5171
Os03g0831500	brown	Similar to Phosphoribosylformylglycinamidine cyclo-ligase, chloroplast/mitochondrial precursor (EC 6.3.3.1) (AIRS) (Phosphoribosyl-aminoimidazole synthetase) (AIR synthase) (VUpur5).	200.6	183.7	82.206	71.0725	123.859	142.669	136.62	128.019	118.9	106.577
Os03g0832500	brown	Nucleic acid-binding, OB-fold domain containing protein.	22.4144	12.3641	15.234	12.5122	7.24084	12.89	2.91204	8.75209	5.76515	2.71728
Os03g0834000	brown	Flap endonuclease-1, DNA replication and repair, Cell proliferation	85.2823	78.6789	51.3086	75.689	41.7628	60.9323	63.0296	28.2957	47.2246	42.2995
Os03g0835400	brown	Similar to Uvs101.	21.5999	21.8336	19.0557	17.2954	9.93247	12.6842	12.7182	6.80749	16.0617	14.1269
Os03g0850100	brown	NLI interacting factor domain containing protein.	28.796	26.3904	8.80628	5.5809	13.3616	20.6695	7.89075	12.8701	8.90367	5.00524
Os03g0851800	brown	Similar to Pantoate--beta-alanine ligase (EC 6.3.2.1) (Pantothenate synthetase) (Pantoate activating enzyme).	18.7976	11.3686	11.9885	5.07858	14.2155	15.033	13.3893	5.62684	4.34214	7.07869
Os03g0851300	brown	26S proteasome 19S regulatory particle non-ATPase subunit 5	360.651	278.62	191.513	194.168	135.315	201.253	188.469	174.241	200.522	180.344
Os03g0854100	brown	Similar to ARF GAP-like zinc finger-containing protein ZIGA2 (Fragment).	283.921	243.686	134.998	213.194	102.266	131.228	132.486	171.064	126.661	125.963
Os03g0854800	brown	Similar to Poly polymerase catalytic domain containing protein, expressed.	37.5217	27.4807	17.4648	30.9957	25.4252	19.2853	30.8771	28.0597	20.1575	19.8774
Os03g0859800	brown	Ovarian tumour, otubain domain containing protein.	39.323	32.1327	24.3012	26.6687	20.8575	26.5469	15.6076	23.8456	13.9436	13.5685
Os04g0102700	brown	Similar to N-acylethanolamine amidohydrolase.	23.023	37.5957	12.043	11.4751	26.8938	45.3688	13.1941	16.2091	19.0857	24.3696
Os04g0118900	brown	Similar to Arginine/serine-rich splicing factor 1 variant 2.	111.64	78.9981	86.3489	113.266	81.2981	81.4783	99.5692	74.8775	73.5665	92.908
Os04g0129400	brown	Non-protein coding transcript.	17.0758	18.738	9.6088	19.5332	10.255	15.277	14.5429	7.54417	12.3639	10.7286
Os04g0132300	brown	Similar to cePP protein.	47.4927	43.4124	28.9345	31.1717	29.12	46.1678	31.3043	19.0127	26.5959	35.0994
Os04g0162100	brown	Polycomb group protein, Supressor of Zeste(12) homolog, C2H2-type zinc finger motif containing protein	34.8543	32.2853	11.3246	12.5552	15.9867	23.8805	17.6988	14.7752	14.2661	7.539
Os04g0177300	brown	HIP116, Rad5p N-terminal domain containing protein.	80.6069	71.685	25.7364	33.2704	53.4544	59.7122	2.09673	25.4552	0	0.450768
Os04g0212200	brown	Similar to protein binding protein.	14.0581	10.9385	8.77701	13.5022	8.28433	13.4804	5.68611	16.223	5.39626	2.70796
Os04g0229100	brown	Similar to Sinapyl alcohol dehydrogenase.	6.57109	21.6662	0	0	7.38151	7.67198	2.32056	2.32831	0	0
Os04g0244400	brown	Thioredoxin fold domain containing protein.	270.451	238.149	232.022	203.714	170.862	187.673	229.605	210.699	154.228	110.306
Os04g0249600	brown	Similar to senescence-associated protein DIN1.	7.39803	21.6478	12.792	14.862	11.0398	16.0233	7.31186	5.92521	12.9131	10.5324
Os04g0253000	brown	Histone H1, Tolerance to cold and heat stress	617.921	605.63	148.515	439.38	340.991	411.775	9.7409	292.606	0.261468	1.75401
Os04g0254000	brown	Similar to Dihydrodipicolinate synthase 1, chloroplast precursor (EC 4.2.1.52) (DHDPS 1).	55.9936	33.5777	31.7431	35.4269	37.4043	35.3256	53.9198	38.7645	28.7619	22.0143
Os04g0270100	brown	Similar to GTP-binding protein.	202.138	192.737	155.146	145.927	99.9345	140.318	151.068	160.487	64.8273	61.8058
Os04g0270200	brown	Uncharacterised protein family UPF0172 domain containing protein.	80.8492	97.5384	73.7887	59.0932	94.128	90.1051	90.584	68.8396	85.5475	89.0097
Os04g0283900	brown	Similar to OSIGBa0097I11.6 protein.	21.6122	20.9964	10.8534	2.61802	9.81308	17.2256	18.5928	12.4323	4.02177	3.37349
Os04g0303900	brown	Nucleic acid-binding, OB-fold-like domain containing protein.	30.2682	26.7033	21.5007	15.627	27.2774	30.3129	18.7272	16.3159	21.7265	16.573
Os04g0337300	brown	Similar to OSIGBa0137O04.8 protein.	87.3987	55.4979	47.5632	63.0933	49.3764	78.6222	57.3112	86.1278	31.6018	11.0572
Os04g0348000	brown	Similar to OSIGBa0130K07.6 protein.	32.0779	27.2678	13.781	8.63987	15.2423	20.3956	21.2153	8.08918	5.67825	5.32122
Os04g0348100	brown	Similar to OSIGBa0130K07.7 protein.	62.1735	57.9454	43.3509	40.2883	54.6373	37.887	41.5519	52.2761	32.8045	29.3314
Os04g0350300	brown	Similar to SKIP interacting protein 18 (Fragment).	16.9161	13.4765	7.45878	6.16026	15.3815	10.9433	14.5211	4.13887	0.53176	0
Os04g0372400	brown	Conserved hypothetical protein.	18.0568	22.524	12.5459	8.75555	13.0878	23.256	8.24725	17.936	7.32982	5.71716
Os04g0376600	brown	Similar to ER lumen protein retaining receptor.	30.8867	18.2179	15.8609	14.8239	11.8315	13.7046	20.3989	15.721	9.47259	11.1772
Os04g0376500	brown	Eukaryotic translation initiation factor 3 subunit h, Regulation of plant growth and pollen development at translational level	759.826	619.082	511.673	561.729	466.36	548.996	461.971	373.927	344.174	347.319
Os04g0378200	brown	Sterile alpha motif SAM domain containing protein.	66.0838	54.0772	37.1215	22.916	35.5339	58.9366	46.5074	39.5116	18.2164	14.613
Os04g0381100	brown	Similar to OSIGBa0092E09.1 protein.	33.1897	23.6242	22.6358	11.7016	8.728	18.4607	17.4498	22.2976	6.63894	11.5317
Os04g0390100	brown	Heavy metal transport/detoxification protein domain containing protein.	14.8718	21.5572	6.53991	7.08024	7.33159	11.817	10.9089	5.82093	6.43446	5.59129
Os04g0394300	brown	Similar to H0718E12.5 protein.	18.6805	18.5069	6.84651	5.9375	7.25747	11.8163	13.7462	7.96002	8.11696	9.24968
Os04g0398300	brown	Glycyl-tRNA synthetase 1	69.102	62.6844	55.6523	53.0867	41.9622	57.9617	54.8979	56.8172	35.3992	39.9735
Os04g0405500	brown	Conserved hypothetical protein.	7.01796	15.3987	2.03791	4.3427	5.71695	12.1826	0	0	0	0
Os04g0415600	brown	Similar to H0622F05.9 protein.	16.2375	9.10856	1.54459	3.95945	7.19339	4.46854	0.947442	5.11963	0	0.252215
Os04g0419600	brown	Histone H3.	434.993	286.849	163.218	298.119	273.186	361.949	4.05181	173.279	0.160789	1.64048
Os04g0431100	brown	GrpE protein homolog.	56.9149	50.6563	27.6885	18.669	39.3325	66.1163	44.5041	21.9363	31.7142	41.3104
Os04g0435100	brown	Amino acid/polyamine transporter I family protein.	58.8833	89.979	62.9641	41.5691	59.0613	91.508	52.0927	97.9641	2.22304	5.24034
Os04g0444600	brown	26S proteasome 19S regulatory particle non-ATPase subunit 6	267.981	215.55	165.07	194.6	176.904	230.83	160.629	134.366	154.806	138.247
Os04g0445800	brown	Like-Sm ribonucleoprotein, core domain containing protein.	88.7089	84.827	62.1674	71.2097	60.8893	73.3298	61.6738	36.5414	54.3125	52.6423
Os04g0452400	brown	Similar to Ubiquitin carboxyl-terminal hydrolase 4 (EC 3.1.2.15) (Ubiquitin- specific processing protease 4) (AtUBP4).	20.6288	24.7646	12.4957	17.3768	18.2886	19.5043	18.1117	8.14097	20.1497	8.2658
Os04g0455600	brown	Similar to H0523F07.2 protein.	95.8229	86.2988	32.1529	24.8518	37.487	94.5661	20.4261	17.476	12.6585	9.9698
Os04g0467100	brown	Similar to OSIGBa0115M15.9 protein.	17.8176	12.989	2.63791	2.21107	3.77635	8.56142	4.82931	7.01553	1.13779	0.420238
Os04g0469800	brown	Cytochrome P450 superfamily protein, CYP724B1, Brassinosteroid (BR) biosynthesis, Control of panicle architecture and seed size	24.7016	31.5161	0.167995	0.185956	7.96754	9.6608	0.603208	0.058477	0.773473	0.854455
Os04g0476100	brown	Similar to Peroxisomal copper-containing amine oxidase.	47.1814	21.301	4.78578	32.4896	23.1886	57.9109	24.992	18.8591	28.3585	24.7313
Os04g0476400	brown	Similar to OSIGBa0106G07.13 protein.	114.212	98.7917	50.1733	46.9252	40.7996	53.6742	55.4299	77.2116	43.8417	38.6231
Os04g0479000	brown	Similar to OSIGBa0116M22.9 protein.	51.2139	36.3903	20.3412	17.6332	26.2453	33.9608	13.5897	19.3156	18.1753	10.2726
Os04g0480400	brown	Similar to OSIGBa0158F13.7 protein.	61.5133	54.2865	43.8791	36.0356	50.9891	58.5811	43.0817	53.5548	33.7164	46.2269
Os04g0483500	brown	Beta-ketoacyl-CoA reductase, Cuticular wax biosynthesis, Fatty acid elongation	20.9248	156.805	9.35321	3.20784	55.6169	121.232	4.71768	7.98969	28.1855	48.8456
Os04g0484900	brown	Ortholog of yeast ELP3, Catalytic subunit of Elongator, Leaf development, Meristem function, tRNA maturation and histone acetylation	31.5379	23.2017	16.9455	18.9505	22.2146	29.622	24.7477	16.2016	12.863	11.9675
Os04g0485000	brown	26S proteasome 19S regulatory particle non-ATPase subunit 7	185.842	166.043	127.751	139.626	135.309	134.184	90.6648	136.644	49.1496	59.3408
Os04g0492400	brown	Similar to H0425E08.4 protein.	141.588	100.438	39.4072	45.0559	29.8197	28.14	34.9755	56.0367	41.423	24.4626
Os04g0498600	brown	S-adenosylmethionine decarboxylase, Polyamine biosynthesis, Salt and drought stresses, Abiotic stress	69.9418	104.574	46.743	26.8302	76.7865	86.0789	48.8165	79.5438	71.4055	55.4804
Os04g0499300	brown	MIF4-like, type 1/2/3 domain containing protein.	73.7463	42.7924	25.1518	35.3518	30.7649	35.6693	40.526	43.5773	25.7593	15.9952
Os04g0501600	brown	AT hook, DNA-binding, conserved site domain containing protein.	43.2751	30.3608	23.5238	31.227	20.9331	36.6398	24.5891	46.9358	11.0191	9.24831
Os04g0509000	brown	Similar to Pto kinase interactor 1.	15.7664	13.3085	2.61214	2.7163	12.9443	15.3956	3.20612	11.7666	0	0
Os04g0511700	brown	Similar to OSIGBa0157K09-H0214G12.18 protein.	6.45563	15.2281	0.052413	3.57449	9.74024	5.75703	4.58286	3.96887	0	0.595153
Os04g0512400	brown	Similar to Midline 1 protein (Tripartite motif protein 18).	189.875	150.272	131.606	95.2199	44.6127	70.6989	3.87225	33.7932	8.75549	4.44751
Os04g0530100	brown	Similar to Beta-expansin 1 precursor (AtEXPB1) (At-EXPB1) (Ath-ExpBeta-1.5).	21.848	12.3268	2.98174	7.82264	4.65873	7.01702	9.43688	13.5986	0	0
Os04g0543500	brown	Hypothetical conserved gene.	30.6859	20.5141	5.45836	5.70154	17.6908	13.621	8.40448	13.7745	5.79891	8.698
Os04g0544500	brown	Similar to Similarities with spP40209 Saccharomyces cerevisiae YMR136w GAT2.	22.1153	22.8025	17.9811	17.8241	10.6785	21.849	17.0446	6.53594	8.64311	15.5901
Os04g0548000	brown	Protein of unknown function DUF862, eukaryotic domain containing protein.	53.819	56.6007	41.515	57.7562	38.8277	41.5954	27.4814	31.756	40.0358	29.2645
Os04g0563700	brown	Cyclin.	190.678	122.806	52.573	40.0902	96.2419	46.242	153.984	44.546	8.49188	15.733
Os04g0569000	brown	Replication factor C subunit 4, DNA replication and repair, Regulation of cell proliferation	155.352	128.649	83.3169	68.2369	83.6219	78.5244	64.7243	57.7163	43.0433	45.8198
Os04g0574200	brown	Fasciclin-like arabinogalactan protein, Positive regulation of pollen exine development, Pollen fertility	8.81342	28.9376	6.31211	2.88445	26.2194	43.1783	0.462131	16.9027	0	0
Os04g0594400	brown	Aldo/keto reductase domain containing protein.	116.059	91.5826	61.3134	62.1977	63.107	86.2284	43.6959	52.9433	37.3152	36.9623
Os04g0599900	brown	Similar to ENTH1 protein (Fragment).	50.8138	58.0709	37.9395	35.5429	24.446	31.9495	33.049	26.7433	26.1246	21.6456
Os04g0604200	brown	Similar to Xyloglucan endotransglycosylase (Fragment).	113.72	153.206	5.68401	1.90806	63.3426	59.7587	0.33282	11.0312	0	0.764178
Os04g0605900	brown	Similar to 60S ribosomal protein L7-2.	1553.28	1150.6	1173.63	942.633	1535.72	1439.11	1374.51	1119.13	1030.98	931.041
Os04g0613400	brown	Similar to Cell differentiation protein rcd1.	138.438	105.48	94.8801	91.4	97.0908	96.0326	115.017	98.7484	83.1019	79.0882
Os04g0623400	brown	Exonuclease domain containing protein.	49.135	48.332	36.5416	35.294	31.207	43.991	42.6233	30.5378	32.3941	30.6538
Os04g0625100	brown	Similar to OSIGBa0148A10.1 protein.	17.2241	12.3515	15.2832	11.7762	6.14472	11.1273	5.80114	2.82076	10.1234	7.04021
Os04g0631200	brown	Similar to cDNA clone:J033024P08, full insert sequence.	145.165	211.844	14.3769	117.279	45.0797	108.279	3.64351	50.7247	0.122497	0.11502
Os04g0641000	brown	Similar to DNA-directed RNA polymerase.	37.7963	24.4061	14.6251	17.6295	37.7843	33.9994	28.0283	17.8139	18.7758	11.1318
Os04g0642000	brown	Similar to MDR-like p-glycoprotein.	10.1495	8.33535	0.308952	2.67759	3.76636	13.2493	0	5.88857	0	0
Os04g0641400	brown	Similar to H0423H10.3 protein.	43.621	123.214	71.7788	87.5301	89.0886	161.1	36.8322	15.0821	43.3436	79.584
Os04g0644200	brown	Similar to H0306F03.14 protein.	10.2886	10.6785	0.751399	0.554884	3.87053	5.62615	0.529356	0.016374	0	0
Os04g0648700	brown	DNA repair nuclease, XPF-type/Helicase domain containing protein.	37.8194	36.9833	15.5672	13.3315	38.572	40.7344	32.052	36.1796	25.1711	26.466
Os04g0658000	brown	Similar to OSIGBa0132E09-OSIGBa0108L24.1 protein.	72.0557	84.746	47.716	47.0044	45.6516	55.1021	21.0369	16.9924	14.9485	12.2821
Os04g0661300	brown	Similar to H0112G12.10 protein.	132.715	104.761	58.7181	61.9396	74.865	82.6175	36.6517	46.8129	28.6634	28.3656
Os04g0661800	brown	MED7 family protein.	95.2288	92.8441	73.4723	97.5868	69.0463	83.9088	82.0029	64.5345	69.5517	68.1129
Os04g0661900	brown	26S proteasome 19S regulatory particle non-ATPase subunit 8	246.63	224.069	198.563	169.006	194.386	196.126	210.47	214.29	145.058	129.551
Os04g0662100	brown	Similar to 40S ribosomal protein S4-like.	144.172	107.687	108.049	118.167	118.047	91.692	124.601	100.98	85.1763	79.6357
Os04g0662700	brown	Similar to GTP cyclohydrolase 1 isoform TaA.	36.2512	30.1355	20.8834	10.6464	20.3677	34.3819	19.6042	6.99667	16.9714	12.1612
Os04g0663100	brown	Similar to OSIGBa0099L20.2 protein.	21.7156	26.3663	12.4831	8.26006	8.82531	10.7054	14.5963	7.94946	5.67088	1.87518
Os04g0665700	brown	K Homology, type 1, subgroup domain containing protein.	38.8782	42.6113	25.7404	24.2748	28.4042	38.4249	30.4076	18.285	29.2129	30.4891
Os04g0673400	brown	Similar to Uracil-DNA glycosylase.	82.4606	43.3988	29.2416	15.3458	45.0338	56.0339	6.02306	25.5281	20.6797	18.2391
Os04g0679100	brown	Clathrin light chain family protein.	158.52	178.407	93.9558	92.9008	117.264	143.877	139.101	117.346	127.674	151.757
Os04g0683100	brown	Similar to Cleavage and polyadenylation specificity factor 5.	63.8649	41.681	17.204	18.0874	46.7118	64.4438	46.5251	33.4388	21.4645	18.5092
Os05g0104800	brown	Eukaryotic translation initiation factor 3 subunit f, Microgametogenesis	508.007	419.245	451.539	462.275	397.047	364.581	397.465	372.055	238.647	259.825
Os05g0106600	brown	Similar to Actin 97.	93.2058	103.536	43.3874	75.2609	57.96	63.3838	38.4192	57.8713	39.193	57.3353
Os05g0113400	brown	Similar to Actin-depolymerizing factor 2 (ADF 2).	24.5757	41.1734	20.7166	15.9932	30.1899	40.874	5.45419	11.0017	4.15152	7.42324
Os05g0113500	brown	Similar to BRI1-KD interacting protein 130.	26.7109	52.8828	28.2173	22.2361	15.6757	43.5547	13.5986	22.6055	32.4241	30.2706
Os05g0119600	brown	Similar to Protein binding protein.	66.3637	56.7154	40.6003	47.5205	24.8745	24.8534	4.591	17.7884	25.8314	26.2073
Os05g0135800	brown	Ser/Thr protein kinase, Negative regulator of innate immunity	79.3356	61.3535	32.2321	23.6787	26.0533	40.8649	24.328	15.1964	14.1338	14.2795
Os05g0149900	brown	Tetratricopeptide-like helical domain containing protein.	33.0478	32.3915	13.0625	16.7147	22.7877	28.6957	22.6237	5.03769	20.8011	23.9527
Os05g0150500	brown	F-Box auxin receptor protein, Nuclear protein, Flag leaf inclination, Primary root growth, Crown root initiation, Seed development, Tillering	28.1323	21.9027	3.07137	7.03068	12.5364	26.6135	10.7733	15.5503	3.0346	6.79896
Os05g0150900	brown	Histidyl-tRNA synthetase (EC 6.1.1.21) (Histidine--tRNA ligase) (HisRS).	28.5622	26.2338	17.8974	35.3401	19.2164	30.6605	32.7561	29.0388	7.42959	10.1654
Os05g0154900	brown	Conserved hypothetical protein.	89.4186	89.0215	91.2935	77.8903	81.3679	75.737	63.1201	36.6549	51.7431	50.1244
Os05g0155601	brown	Importin alpha homologue, Component of the NLS-receptor in plant cells, Regulation of plant nuclear protein import	184.879	148.704	72.0116	98.2938	111.755	140.622	155.449	132.021	78.6859	52.3842
Os05g0157100	brown	Nucleic acid-binding, OB-fold domain containing protein.	133.607	143.085	107.849	103.575	130.855	145.774	119.274	90.5896	95.8828	107.95
Os05g0160600	brown	Peptidase cysteine/serine, trypsin-like domain containing protein.	41.6418	32.8774	15.2602	18.5753	30.3468	34.6855	26.8024	23.3033	27.8186	19.1971
Os05g0160800	brown	Similar to DNA polymerase epsilon subunit 2.	30.418	24.5446	16.0085	7.56921	8.47296	19.0908	2.31572	3.65344	3.35786	2.60319
Os05g0182201	brown	Similar to bifunctional protein tilS/hprT.	31.1768	23.8119	17.5202	6.38672	7.38144	21.3314	15.234	20.0993	8.60206	9.04858
Os05g0188500	brown	Similar to SCC3.	35.9351	23.0943	18.1724	19.5475	15.07	31.8988	13.6851	24.58	15.8047	7.40498
Os05g0194600	brown	Peptidase M22, O-sialoglycoprotein endopeptidase family protein.	58.3393	58.925	30.7568	34.4937	40.2671	62.0747	50.504	54.7935	21.8563	23.5372
Os05g0207400	brown	Zinc finger, RING/FYVE/PHD-type domain containing protein.	15.5873	19.9413	5.35665	2.40073	10.347	11.5441	4.13652	5.34681	6.29737	7.73953
Os05g0207500	brown	GSK3/SHAGGY-like kinase, Brassinosteroid signaling	94.4608	221.653	32.1381	6.56468	59.6311	58.852	2.02389	4.90448	0	0
Os05g0221400	brown	Similar to 2o545-prov protein.	36.5469	41.2894	38.556	27.1828	14.4265	18.5685	20.8519	22.0204	15.7575	10.8281
Os05g0230700	brown	Similar to the auxin-responsive protein IAA17, Control of tiller number	18.339	31.7635	10.3769	3.11504	7.76356	16.5829	13.1504	5.39299	3.21496	7.12392
Os05g0235800	brown	DNA-dependent ATPase MCM domain containing protein.	100.242	74.1749	39.6923	38.1119	31.8181	29.356	9.23663	51.7976	13.4363	16.1452
Os05g0255600	brown	Thioredoxin domain 2 containing protein.	36.998	56.7416	36.9122	24.0823	40.4825	40.3069	24.2427	24.2377	24.7839	20.4364
Os05g0255800	brown	Domain of unknown function DUF632 domain containing protein.	22.4583	16.7256	2.68169	3.02623	3.21724	2.78206	3.35407	8.82834	0.78654	0.774683
Os05g0270400	brown	Protein phosphatase 1 regulatory subunit, Reproductive growth, Regulation of ABA-mediated inhibition of seed germination, ROS homeostasis	50.2866	44.6948	36.2599	52.0797	43.1065	42.8013	26.9392	37.1202	33.2554	40.6122
Os05g0295300	brown	Acetyl-coenzyme A carboxylase, Herbicide-inhibiting gene	58.4341	43.6275	33.0056	45.529	28.327	50.7007	35.7689	55.687	14.0266	12.6277
Os05g0298200	brown	Ankyrin repeat containing protein.	15.015	19.9982	6.60766	6.33703	15.5084	26.5331	9.60436	5.54402	0.116842	1.01053
Os05g0300700	brown	Cell division cycle-associated protein domain containing protein.	53.2155	38.5408	31.7842	33.4615	29.7904	51.0079	17.9537	42.4709	9.24613	16.7252
Os05g0342900	brown	Tetratricopeptide-like helical domain containing protein.	24.6451	38.1033	25.9935	17.8622	38.9164	39.5637	25.4368	14.14	24.268	29.1789
Os05g0364600	brown	Similar to pre-mRNA-splicing factor SF2.	58.8634	51.6967	27.637	26.4783	38.8214	39.3731	33.644	39.1536	19.4747	15.847
Os05g0367000	brown	Spliceosomal component PHF5A, Homolog of human PHF5A, Splicing regulation	86.8474	78.0168	52.3765	83.6403	74.7362	77.0844	77.1201	82.8561	34.558	30.9161
Os05g0393400	brown	Similar to PAC (Fragment).	19.6385	13.7845	9.13456	6.68373	14.7862	12.9059	6.20355	2.66689	9.50221	16.1965
Os05g0400700	brown	Similar to DNA-directed RNA polymerase II 19 kDa polypeptide (EC 2.7.7.6) (RNA polymerase II subunit 5).	215.287	284.16	230.797	223.798	207.736	212.141	234.165	110.747	134.503	152.84
Os05g0405000	brown	Chloroplastic pyruvate orthophosphate dikinase (PPDK, EC 2.7.9.1), Starch metabolism and structure	16.5528	17.4796	16.4028	5.26317	7.06524	9.3522	2.94875	6.22832	3.18792	2.4239
Os05g0415200	brown	Phytochelatin synthase, Heavy metal (cadmium) resistance	19.8596	24.0617	1.49121	3.8902	8.56778	10.0117	1.69258	9.44509	0.339222	0
Os05g0425700	brown	Similar to F-box protein AtFBL5.	53.8883	63.1434	34.8585	36.443	31.651	44.4952	18.1853	28.1881	22.9355	22.046
Os05g0426350	brown	Hypothetical protein.	7.52013	13.7101	1.81339	1.57059	6.88204	13.3646	2.3767	0.401253	1.69295	4.19425
Os05g0426200	brown	NAC transcription factor, Iron homeostasis	45.868	44.3897	44.567	22.7283	38.6691	32.6082	26.9102	35.2493	24.7075	21.8299
Os05g0453300	brown	Conserved hypothetical protein.	24.3843	33.3847	8.53815	4.81499	8.17829	16.8253	5.834	11.3799	2.76757	3.93971
Os05g0453900	brown	Similar to DNA replication complex GINS protein PSF1.	76.0697	41.1092	16.097	18.2735	14.299	23.3499	8.21236	19.3531	8.15803	12.5343
Os05g0457700	brown	Tetratricopeptide-like helical domain containing protein.	29.3679	29.3794	25.9287	17.852	18.3775	18.1537	16.7176	16.0878	18.8124	13.5006
Os05g0470000	brown	Domain of unknown function DUF231, plant domain containing protein.	13.2495	29.0835	8.4078	4.14512	9.17453	13.3956	6.74335	12.4824	0	0
Os05g0462900	brown	Similar to Histone H4.	93.6853	32.933	25.6893	111.852	5.10783	16.0944	1.71066	39.9282	5.95438	0
Os05g0476200	brown	Similar to DNA replication licensing factor MCM3 homolog (Replication origin activator) (ROA protein) (Fragment).	73.783	61.898	27.4183	24.4185	33.6763	37.4156	9.57098	48.5645	37.8804	32.632
Os05g0482600	brown	WD40 repeat-like domain containing protein.	20.396	8.93808	3.11256	8.37237	10.1819	10.0469	7.37078	2.23017	0	1.0391
Os05g0498700	brown	Similar to Gda-1 protein.	64.507	71.0684	34.4356	52.3948	45.4919	75.3901	49.8156	27.1905	50.5859	46.7081
Os05g0501300	brown	Similar to Flavoprotein wrbA (Trp repressor binding protein).	46.2331	47.2213	12.5057	38.1871	25.4804	21.5324	3.62466	26.7247	1.45694	3.07709
Os05g0501700	brown	Rossmann-like alpha/beta/alpha sandwich fold domain containing protein.	97.4848	146.435	71.4924	56.284	114.644	127.846	70.0853	82.3494	52.4265	58.9014
Os05g0509900	brown	Winged helix repressor DNA-binding domain containing protein.	55.1942	40.7255	35.5733	36.8205	30.6494	48.7092	32.0637	30.525	28.7308	32.0063
Os05g0510800	brown	Cellulose synthase like protein C7	15.1416	12.3604	3.73263	7.59346	3.15845	6.04314	2.4917	8.26712	0	0
Os05g0512600	brown	X8 domain containing protein.	62.239	85.2755	0.178212	3.34077	71.857	80.7065	43.1531	9.59838	0	0.119936
Os05g0513800	brown	Small GTP-binding protein OsRac2.	61.9906	129.242	23.6744	10.3813	86.8051	56.7289	1.45476	1.29944	0.510209	4.75765
Os05g0519500	brown	Similar to Periodic tryptophan protein-associated region; WD40-like.	40.9072	22.967	20.2333	27.6195	28.3883	31.0008	19.0206	28.0846	18.4441	16.3024
Os05g0525900	brown	Tandem CCCH zinc finger (TZF) protein, Positive regulation of drought tolerance via ABA signaling, mRNA metabolism	21.2997	10.6622	0.0484	0	1.51775	1.2887	0.308621	0	0.992572	2.10829
Os05g0534400	brown	Calcineurin B-like protein 4, Negative regulation of salt tolerance	31.5137	18.9616	5.73775	24.96	10.8803	12.9268	0	7.82161	1.71236	3.60247
Os05g0543300	brown	WD40 repeat, region domain containing protein.	74.9839	73.4735	45.8891	48.1286	44.158	59.9467	63.8821	22.5955	48.9146	61.8232
Os05g0543400	brown	Farnesyl pyrophosphate synthase 2	142.365	179.377	128.598	97.1944	88.1111	134.617	96.1078	90.9587	47.1209	31.8316
Os05g0547600	brown	Hypothetical protein.	252.301	202.17	164.319	184.775	183.592	173.56	170.898	176.099	117.234	101.661
Os05g0548900	brown	Similar to Phosphoethanolamine methyltransferase.	296.442	133.482	230.637	218.985	118.475	126.59	100.872	215.267	99.3879	78.6895
Os05g0556650	brown	Hypothetical gene.	41.0495	0	15.9017	0	0	0	0	0	0	0
Os05g0560300	brown	Protein kinase, core domain containing protein.	17.9008	26.2153	5.1193	4.65081	9.31954	10.5542	4.59983	11.7239	0.699603	2.08814
Os05g0560600	brown	Homeodomain-like containing protein.	13.8968	18.6273	5.41321	6.05881	10.7135	11.2432	10.6271	9.91732	4.34721	2.1382
Os05g0563500	brown	Conserved hypothetical protein.	48.2927	52.6056	48.9837	47.0368	28.2024	50.9858	33.0287	22.0053	35.9188	48.7948
Os05g0576600	brown	Conserved hypothetical protein.	20.6942	29.2696	1.67921	2.08665	4.52431	8.87779	10.8456	4.90264	8.78547	3.82385
Os05g0574500	brown	Ras-like nuclear GTPase, Regulation of cell division during cold stress, Cold tolerance, Abiotic stress response	1890.16	1132.27	779.025	831.961	1225.57	1351.44	1646.32	1188.96	794.554	822.33
Os05g0579800	brown	Similar to Anaphase promoting complex subunit 10 (APC10) (Cyclosome subunit 10).	57.3968	46.3123	28.8907	23.5022	28.8338	33.3097	20.4558	13.0896	12.6861	15.3756
Os06g0102300	brown	Similar to Phytochelatin synthase.	10.3971	16.133	16.0388	5.24987	9.18765	6.38813	9.10071	2.24137	4.62497	3.07246
Os06g0104300	brown	Similar to Pectinesterase-like protein.	100.699	82.8017	77.3682	65.6585	50.6242	72.976	28.6435	108.933	2.98938	4.7493
Os06g0104400	brown	Similar to IQ calmodulin-binding motif family protein.	94.2748	98.1435	48.7973	37.9204	74.6661	84.0997	49.7686	41.7231	44.549	51.8365
Os06g0105900	brown	Conserved hypothetical protein.	22.2995	19.011	9.67619	9.17448	21.62	29.4007	11.7441	23.0729	11.3202	10.3785
Os06g0111500	brown	Cytosolic 6-phosphogluconate dehydrogenase, Resistance to brown planthopper (BPH), Cell division and response to salt stress	412.702	382.03	311.553	288.245	182.359	202.324	210.601	161.757	252.236	204.891
Os06g0132600	brown	Repair protein Rad1/Rec1 domain containing protein.	70.5389	69.1933	45.6599	42.9909	53.4225	39.5748	22.6297	24.5234	39.0299	37.1315
Os06g0138900	brown	Conserved hypothetical protein.	285.166	164.188	154.239	170.95	58.6059	99.5044	7.3011	157.291	0.803508	2.12221
Os06g0139150	brown	Conserved hypothetical protein.	285.916	164.983	156.382	172.504	58.7073	99.5113	7.29679	158.622	0.803503	2.12331
Os06g0141200	brown	Putative zinc finger protein, Negative regulation of salt stress response	49.2677	52.473	32.333	20.5949	42.2415	42.5063	37.806	20.9731	35.8691	24.8609
Os06g0142800	brown	Type I protein arginine methyltransferase	177.714	124.557	42.8239	39.0716	108.485	92.5574	74.1161	61.5653	18.997	13.1516
Os06g0145800	brown	WHIRLY (WHY) family protein, Chloroplast RNA editing and splicing, Early chloroplast development	23.1446	23.0494	12.5955	12.9701	19.6944	24.1592	13.9308	8.7998	7.96212	9.90302
Os06g0162800	brown	MADS-box transcription factor, Control of spikelet morphogenesis, Regulation of floral meristem determinacy	32.8894	83.3756	0.778039	0.565361	56.0939	115.078	0	0	0	0
Os06g0160001	brown	Histone H3.	167.779	104.172	45.7401	140.774	108.95	112.382	0	101.073	0	0
Os06g0164100	brown	Similar to Serine/threonine protein phosphatase PP1 (EC 3.1.3.16).	77.6966	77.747	42.2677	60.0865	48.4213	61.2427	54.9737	50.5643	44.5466	32.0494
Os06g0165800	brown	Similar to Caffeoyl-CoA 3-O-methyltransferase (Fragment).	11.3308	62.599	32.4944	13.8459	21.1777	58.1511	31.3022	13.29	11.0603	22.8082
Os06g0168000	brown	Glutathione S-transferase, C-terminal-like domain containing protein.	124.678	87.8112	70.0695	83.1389	76.2493	92.9896	80.1927	89.8301	59.313	52.9689
Os06g0174400	brown	Similar to Vesicle-associated membrane protein 712 (AtVAMP712).	26.6523	32.2287	13.1379	24.224	25.0038	33.6676	31.7514	22.1607	21.9027	19.2584
Os06g0179700	brown	Similar to DNA-binding protein phosphatase 2C.	30.4159	23.9628	4.471	6.69275	21.5189	18.4001	4.78566	4.38466	4.72068	4.40781
Os06g0186900	brown	TIP49, C-terminal domain containing protein.	186.522	153.062	64.0312	62.5651	122.147	121.29	114.38	105.193	62.5733	48.7371
Os06g0187000	brown	Origin recognition complex subunit 1, DNA replication, Cell proliferation	28.3462	23.0037	8.00181	8.99759	20.7183	27.5559	8.15166	17.5872	9.26856	8.82201
Os06g0193000	brown	Similar to Ubiquitin conjugating enzyme 2.	65.8529	55.1067	40.6376	43.4964	53.5834	64.6422	53.1534	51.2587	36.85	50.7822
Os06g0196600	brown	Beta-ketoacyl-[acyl carrier protein] synthase I, Root development	156.237	130.304	53.5694	41.0952	34.8759	55.5815	74.9751	84.8178	36.7585	32.3542
Os06g0196900	brown	Similar to Chaperonin.	169.473	189.909	153.078	134.25	114.071	166.192	148.426	110.977	100.17	112.135
Os06g0197550	brown	Similar to Chaperonin.	63.234	24.7123	60.5278	33.7761	30.8799	22.1482	23.0948	23.7017	10.2342	13.2311
Os06g0198600	brown	Protein of unknown function DUF985 domain containing protein.	27.8137	20.2423	17.3441	19.6632	27.5042	23.3677	25.8933	16.706	19.9672	14.6592
Os06g0217600	brown	Similar to kinesin motor protein-related.	15.9439	7.86456	7.00038	7.91042	9.70949	20.3742	15.688	10.9796	5.75922	5.77592
Os06g0217900	brown	Similar to Cyclin-D3-1.	48.2194	54.6934	9.39929	37.3565	31.3554	46.5366	13.0315	10.5465	28.902	16.5952
Os06g0224900	brown	Mitochodrial transcription termination factor-related family protein.	17.7153	27.4447	11.9584	12.4196	16.6803	14.2138	8.0484	17.3418	7.19654	9.62812
Os06g0232600	brown	Similar to Dehydroascorbate reductase.	51.7484	59.0653	23.2435	23.9345	35.2346	35.6554	41.1505	31.8365	32.3203	33.9305
Os06g0237900	brown	Demethylase, Formation of chalky endosperm under high temperature, DNA methylation	19.5696	22.0493	12.6991	8.49581	18.5662	27.0952	22.3358	8.89144	21.8222	21.42
Os06g0245900	brown	E2F Family domain containing protein.	17.549	16.3749	17.2849	12.3057	14.2139	21.3489	5.81521	23.4848	0.234351	1.5318
Os06g0249350	brown	Conserved hypothetical protein.	5.76523	15.5802	7.04254	8.3611	0.915363	4.55712	1.42845	1.20471	0	0
Os06g0251000	brown	Similar to mitochondrion protein.	37.9923	33.2506	21.7998	21.523	15.5976	20.1231	19.2143	26.8185	16.7493	16.9103
Os06g0257450	brown	Small subunit of ribonucleotide reductase, Chloroplast biogenesis, Regulationn of leaf width by modulating cell cycle progression	474.174	353.119	269.796	397.604	282.697	396.984	56.6902	246.532	150.914	182.599
Os06g0271500	brown	Transposon, En/Spm-like domain containing protein.	24.9044	18.6157	8.03266	13.9055	10.5772	19.4373	5.78145	6.64281	10.6049	7.65559
Os06g0275500	brown	H3K27 methyltransferase, Polycomb repressive complex2 (PRC2) key subunit, Enhancer of zeste [E(z)] genes, Long day repression of flowering	25.1087	20.1252	5.05596	16.1741	13.5115	22.7504	11.5435	19.3561	7.47542	3.99017
Os06g0284800	brown	Spectrin repeat containing protein.	27.6628	42.1041	24.3671	22.1792	27.1726	40.2078	30.6904	27.4023	17.49	18.7199
Os06g0298200	brown	B-Box domain-containing protein 19, BBX transcription factor, Regulation of spikelet development and yield production	20.7805	22.9143	12.5067	24.0434	9.91208	15.3642	6.91117	1.27519	3.63085	9.35252
Os06g0308100	brown	MAPK phosphatase, Negative regulation of drought stress tolerance	19.3719	14.8678	17.8456	9.39372	5.26691	10.8044	9.5444	5.55954	8.65948	12.5933
Os06g0326000	brown	Protein of unknown function DUF296 domain containing protein.	66.3256	51.5296	11.3043	33.9414	41.4228	57.9752	32.1549	57.7578	1.137	0.775948
Os06g0326500	brown	Mitochondrial glycoprotein family protein.	190.272	148.04	158.45	144.745	128.496	132.702	139.912	158.254	87.2492	107.153
Os06g0334400	brown	Similar to Cdk-activating kinase 1At (Cdk-activating kinase CAK1At).	20.3172	21.4146	6.91076	5.98437	5.63255	15.5415	12.9091	7.42104	7.48242	5.81945
Os06g0367900	brown	Similar to Mitogen-activated protein kinase homologue.	21.4819	20.2497	5.74375	9.85467	10.0414	14.976	7.72287	10.4802	10.748	8.60993
Os06g0475500	brown	Conserved hypothetical protein.	41.3789	44.2078	29.0165	27.5919	15.0356	19.3765	16.7792	18.9274	10.8009	12.1035
Os06g0520600	brown	Similar to Zinc finger CCCH type domain containing protein ZFN-like 1.	207.065	194.882	66.492	93.4922	97.7791	167.958	33.2769	58.9964	104.708	102.399
Os06g0529800	brown	H2BK148ub E3 ligase, E3 ligase containing a Plant Homeodomain-finger and an Ubiquitin Protein Ligase E3 Component N-Recognin7 (UBR7) domain, Homolog of human UBR7, Regulation of plant height, Regulation of histone H2B monoubiquitination and cell proliferation	75.3138	59.1971	39.8085	51.5912	34.8491	60.1677	42.9101	25.3658	42.494	46.3909
Os06g0531600	brown	Lipase, GDSL domain containing protein.	31.8669	36.9099	2.35257	3.40874	19.5842	26.6131	0	0.167982	0	2.28162
Os06g0547900	brown	Glycogen synthase kinase, Non-receptor serine/threonine protein kinase	121.838	74.553	28.4044	40.0923	49.7541	66.5909	48.1041	20.0098	30.7709	29.8844
Os06g0548000	brown	Aspartate aminotransferase (EC 2.6.1.1).	339.442	310.523	213.02	208.647	253.05	234.252	123.255	201.032	68.1231	58.9098
Os06g0551400	brown	Ras-related small GTP-binding protein, Regulation of vesicular trafficking from trans-Golgi network to plasma membrane or vacuole, Jasmonic acid (JA)-mediated defense signaling	232.196	206.916	129.042	136.787	140.625	182.755	144.551	122.242	63.4994	49.465
Os06g0573800	brown	Fanconi Anaemia group E protein, C-terminal domain containing protein.	16.0371	7.10715	5.75473	1.84888	1.86841	2.61276	1.446	0.392558	0.519343	0.823497
Os06g0574500	brown	Protein phosphatase 2A catalytic subunit 1, Regulation of rice resistance to sheath blight disease	28.5746	20.1124	18.6307	22.711	19.4405	27.32	16.5681	20.0547	8.66212	12.7527
Os06g0589500	brown	Conserved hypothetical protein.	120.375	58.2	89.8066	63.7873	45.0797	58.433	20.0101	40.5443	0.121074	0.117631
Os06g0597200	brown	Similar to DNA-binding protein phosphatase 2C.	26.8279	16.7633	10.2243	19.7377	18.4095	34.1934	17.6282	21.49	6.87126	10.465
Os06g0601100	brown	Conserved hypothetical protein.	6.79927	21.2526	4.71327	3.82509	17.4589	8.44737	4.31671	7.28505	0	0
Os06g0609800	brown	Conserved hypothetical protein.	19.1125	12.6005	4.56441	5.86908	7.74318	15.361	6.86653	5.29751	4.42562	2.8187
Os06g0614300	brown	C-CAP/cofactor C-like domain domain containing protein.	39.2704	31.3721	23.0574	25.7084	13.5582	35.2155	21.4668	30.7339	20.6436	17.1663
Os06g0617800	brown	Ribose-phosphate pyrophosphokinase 2 (EC 2.7.6.1) (Phosphoribosyl pyrophosphate synthetase 2). Splice isoform 1.	109.676	90.0223	65.7658	57.0025	69.8699	63.3816	85.9868	53.1507	49.613	29.9529
Os06g0635500	brown	Hypothetical conserved gene.	46.0552	34.3003	21.129	20.1806	5.90069	13.2602	8.04851	12.6011	7.86657	5.53887
Os06g0638900	brown	Similar to calcium-binding protein.	20.6711	19.5932	18.0719	12.5553	9.83602	12.4566	18.0274	13.9144	6.4803	9.37081
Os06g0650100	brown	Similar to Ubiquitin-NEDD8-like protein RUB2.	702.801	773.046	598.624	703.733	590.241	565.368	583.436	580.436	241.619	242.985
Os06g0665000	brown	Protein of unknown function DUF284, transmembrane eukaryotic family protein.	10.5653	30.3016	3.80592	6.04348	10.7571	9.83629	4.52856	11.2285	7.91074	5.67504
Os06g0665100	brown	Similar to Dreg-2 like protein.	51.6271	51.8977	40.7993	49.6973	33.5035	48.7043	30.4846	49.4651	32.1184	33.81
Os06g0666100	brown	Plant-specific PLATZ (plant AT-rich sequence- and zinc-binding) transcription factor, Regulation of grain length and number, Control of plant height, Regulation of spikelet hull cell division	25.0707	16.4435	0.293645	2.50254	17.0454	6.66568	0.945809	0.675482	5.11908	1.88041
Os06g0666800	brown	Conserved hypothetical protein.	31.3569	36.0397	0.195264	33.4039	41.6101	1.90598	0.049056	7.34152	0	0
Os06g0671150	brown	Auxin responsive SAUR protein family protein.	8.63054	14.3602	1.17757	0.14614	1.45915	1.06313	8.88878	3.48187	0.500109	0.942086
Os06g0678200	brown	Solanesyl diphosphate synthase, Supply of solanesyl diphosphate for ubiquinone-9 (UQ-9) biosynthesis in mitochondria	58.9201	42.5933	44.5496	47.4155	33.3063	38.3079	49.5269	25.6223	28.349	32.7764
Os06g0696566	brown	Hypothetical conserved gene.	0.475915	18.0907	1.73977	11.1359	1.0835	1.21769	1.77248	0	3.13277	6.93886
Os06g0700500	brown	Protein of unknown function DUF266, plant family protein.	58.9878	50.9621	21.7966	32.7744	38.6376	33.6656	18.7058	43.0153	26.5814	22.3415
Os06g0702600	brown	Auxin response factor 19, Control of leaf angle	13.7766	13.2541	6.37887	3.70897	8.74936	17.2634	5.29262	2.02295	1.09235	0.903259
Os06g0711800	brown	Pectinesterase inhibitor domain containing protein.	2.29444	15.8587	1.0522	0.17489	9.81089	20.1034	0.542075	0	0	0
Os06g0712200	brown	NUDIX domain containing protein.	14.0156	18.6334	12.169	8.66767	10.5108	17.4272	1.40945	12.3587	14.7975	16.4544
Os06g0730800	brown	mRNA splicing factor, Cwf18 family protein.	116.749	114.881	71.2379	53.806	75.9414	91.3388	104.048	93.3709	75.9703	78.8425
Os07g0100200	brown	Pyridoxal phosphate synthase 1.1, Vitamin B6 biosynthesis	251.238	231.98	110.819	95.239	230.868	260.04	169.991	194.802	79.5689	86.3113
Os07g0101400	brown	Kelch related domain containing protein.	33.2027	29.7949	21.8357	21.8805	29.0337	26.6586	27.2435	23.1603	19.3896	17.1897
Os07g0103000	brown	Similar to GRF zinc finger family protein, expressed.	4.15492	26.2957	1.65012	0.091556	3.25356	3.79361	3.30075	0	0	0.718072
Os07g0105700	brown	Class-XIV kinesin	41.7425	27.6682	23.0978	20.4937	23.5361	36.2426	20.2987	20.0225	10.8767	9.69854
Os07g0118900	brown	Cyclin-like F-box domain containing protein.	31.4404	33.9384	16.0399	12.3101	26.9105	39.3742	13.0799	31.9254	9.17428	11.2416
Os07g0122400	brown	Tetratricopeptide region domain containing protein.	60.9562	52.5664	36.2863	44.2532	60.0865	80.2031	34.1791	62.9931	18.0633	19.0198
Os07g0124600	brown	Nucleotide-binding, alpha-beta plait domain containing protein.	27.3139	25.1498	8.38234	28.3251	23.6006	31.4703	21.7533	33.7906	10.5657	4.17089
Os07g0137600	brown	Conserved hypothetical protein.	290.924	322.506	321.699	301.002	271.543	296.901	258.683	209.81	288.348	289.439
Os07g0155200	brown	Uncharacterised protein family UPF0090 domain containing protein.	31.3675	23.9047	15.1225	14.4971	19.4918	18.1301	17.5362	16.3814	7.4173	6.94878
Os07g0162900	brown	Lipase, GDXG, active site domain containing protein.	61.3229	75.767	7.20826	1.17717	2.87192	8.57993	2.31642	8.87598	2.77361	5.28142
Os07g0163800	brown	Similar to predicted protein.	39.1421	25.5383	22.0202	32.0113	27.7814	38.7163	30.1545	13.9712	26.2795	22.8509
Os07g0175100	brown	Homeodomain-like protein, Homolog of Arabidopsis ALP1, Regulation of grain size, Control of leaf angle formation	33.076	26.0394	22.7638	22.1922	16.03	27.7933	18.0877	28.4565	15.3613	13.5115
Os07g0178100	brown	Similar to ETO1-like protein 1 (Ethylene overproducer 1-like protein 1).	24.4634	32.6671	7.52425	14.2119	12.3252	26.8137	11.7851	14.2327	5.78522	9.00298
Os07g0182400	brown	AUX/IAA protein family protein.	10.1579	7.49833	10.5864	11.6373	8.70569	9.86122	0.14899	16.1033	0.553825	0
Os07g0182900	brown	DNA methyltransferase, Maintenance of methylation, Gene silencing	41.2964	30.4227	15.4725	21.3863	14.5939	40.9584	4.02964	21.7713	0.952917	0.526978
Os07g0220600	brown	Hypothetical conserved gene.	16.5692	22.1364	11.9454	8.96705	14.8343	23.5487	7.35291	15.4671	9.82169	10.6509
Os07g0222300	brown	Eukaryotic translation initiation factor 3 subunit E, Organ growth and pollen development	417.991	347.315	277.113	313.012	262.203	307.318	292.688	259.056	278.912	248.381
Os07g0249200	brown	Similar to Vesicle-associated membrane protein 724 (AtVAMP724) (SYBL1-like protein).	59.4342	68.7562	52.3004	38.5091	25.3929	46.9203	31.2571	33.5984	16.5617	11.8559
Os07g0285200	brown	Cyclin-like F-box domain containing protein.	24.832	24.875	15.07	13.6579	6.44646	19.2681	1.17294	4.27501	8.7774	12.2072
Os07g0300900	brown	Similar to Aspartokinase.	29.8622	28.0581	13.6338	13.5568	21.966	29.2679	17.2191	20.9935	6.93382	9.08469
Os07g0406800	brown	DNA primase, large subunit, eukaryotic domain containing protein.	65.4054	45.1622	46.0884	34.1972	21.0082	39.1282	4.0325	25.0213	8.73016	22.0676
Os07g0408700	brown	Similar to Spermidine synthase 2 (EC 2.5.1.16) (Putrescine aminopropyltransferase 2) (SPDSY 2).	324.286	303.914	319.747	236.141	161.492	277.612	219.427	243.4	245	243.986
Os07g0409900	brown	Plasma membrane-associated calcium-dependent protein kinase, Direct phosphorylation and activation of MAPK, Negative reguration of rice immunity	27.9172	33.1918	12.8648	7.28662	16.2264	26.5176	3.87456	9.51123	2.23475	4.04079
Os07g0418000	brown	Similar to predicted protein.	17.5415	23.4317	13.4159	13.6683	13.2554	21.8923	19.6363	9.11928	10.0085	10.6431
Os07g0421800	brown	E3 ubiquitin ligase, RING fnger protein, Regulation of the plant height and grain yield	20.2232	18.0755	11.3047	2.58834	5.92517	11.1089	5.33704	1.07538	0.665803	0.503454
Os07g0423000	brown	Mitochodrial transcription termination factor-related family protein.	22.7985	22.9272	10.693	6.71408	17.3742	13.1624	12.0531	13.5837	13.7114	11.2995
Os07g0462200	brown	Protein of unknown function DUF1218 family protein.	344.322	380.64	47.1807	27.2943	236.676	178.282	6.00049	7.55917	0	0
Os07g0483400	brown	Protein of unknown function DUF2365 domain containing protein.	30.1454	32.5531	31.0805	19.0496	22.7362	28.3507	34.012	15.1886	16.9911	14.4428
Os07g0484500	brown	Protein of unknown function DUF1395 family protein.	36.1738	29.7154	14.0495	16.9936	28.9193	24.4621	33.1516	30.2595	11.5194	19.2007
Os07g0499500	brown	Similar to Peroxidase 7 precursor (EC 1.11.1.7) (Atperox P7) (ATP30).	9.31794	17.7648	2.26493	1.23579	9.58443	22.7034	2.27846	0	0	0
Os07g0499800	brown	Ubiquitin-protein ligase E3 MDM2 domain containing protein.	12.0007	14.0409	1.41871	1.44609	6.2074	3.16385	3.91391	1.67345	0.666061	0
Os07g0500300	brown	C2-domain abscisic acid-related protein, CAR protein, Regulation of ABA signaling in seed germination	195.669	140.721	141.094	176.252	159.741	127.921	136.775	111.082	65.6239	81.7271
Os07g0507000	brown	Protein phosphatases type-2C (PP2C) protein phosphatase, Regulation of phosphate homeostasis	19.4964	16.7303	20.4708	19.8879	13.0161	15.6413	6.73283	1.0687	17.4686	11.8059
Os07g0510300	brown	Conserved hypothetical protein.	115.923	127.975	24.9818	20.3955	110.394	126.985	10.7906	7.47118	2.24517	16.4481
Os07g0510350	brown	Similar to Endonuclease/exonuclease/phosphatase family protein.	51.4402	78.5151	13.3797	11.1625	69.1982	54.3032	8.40471	2.96959	0	10.766
Os07g0511900	brown	Conserved hypothetical protein.	12.7807	16.7642	9.37837	12.7212	7.50792	16.3574	6.42556	17.7437	0.214572	0
Os07g0515100	brown	Calcium-dependent protein kinase, isoform 2 (EC 2.7.1.-) (CDPK 2).	10.1048	11.8317	6.58997	18.2343	6.24731	7.75282	2.95629	8.95327	1.91302	2.14939
Os07g0516900	brown	Similar to RNA Binding Protein 45.	219.341	202.227	70.4529	60.6425	56.6297	91.5626	173.851	138.828	38.6596	39.1924
Os07g0516801	brown	Hypothetical gene.	11.1291	21.7858	2.51975	0	0.136426	0.609286	14.3401	2.73328	2.14403	1.41979
Os07g0529700	brown	Similar to Xyloglucan endotransglucosylase/hydrolase 1.	5.1361	30.8433	1.71088	0.286703	11.5374	13.0879	0.284625	0	0	0
Os07g0529800	brown	SUI-homologous translation initiation factor, Regulation of ion homeostasis, Salt tolerance	454.996	463.755	274.749	407.829	349.616	537.204	325.992	352.547	257.198	235.079
Os07g0530700	brown	Conserved hypothetical protein.	23.5352	17.0446	14.5972	4.9681	7.10198	6.53416	2.14718	4.19003	0.552113	0.95895
Os07g0545300	brown	Similar to Histone H2A.	482.822	406.419	270.241	297.251	332.253	318.058	62.1202	263.284	114.362	86.2716
Os07g0556000	brown	Cyclin D domain containing protein.	26.0097	37.293	2.07348	7.48073	17.2397	36.3642	4.03138	11.3803	1.61024	2.16596
Os07g0565200	brown	Similar to Cell differentiation protein rcd1.	101.313	73.616	70.9392	69.679	76.1865	65.7308	91.7032	73.8832	64.9121	64.2792
Os07g0572000	brown	WD40 protein	48.0498	51.827	30.3405	25.6114	38.5787	39.6656	40.0408	14.8499	33.5136	27.5963
Os07g0577300	brown	Glycoside hydrolase, family 17 protein.	69.4057	59.6278	5.4853	24.0395	17.7956	37.7761	10.9309	4.5441	11.7659	6.92342
Os07g0582800	brown	Hypothetical protein.	26.8075	44.0961	10.0106	8.00473	38.5948	52.0875	17.0553	21.6702	2.83991	3.21928
Os07g0586700	brown	Similar to HRT transcription factor (Fragment).	34.9521	33.5839	16.8285	6.84823	16.6218	20.7478	11.523	26.8184	2.27685	0.723029
Os07g0589000	brown	Lateral organ boundaries, LOB domain containing protein.	78.8376	122.256	110.07	59.9188	43.7676	60.3626	34.8594	42.287	3.71379	8.06726
Os07g0592600	brown	Indole-3-acetic acid (IAA)-amido synthetase, Auxin signaling and defense signaling in a pathogen-nonspecific manner	0.706096	23.5175	4.68923	1.75333	2.72721	3.36607	0	0	0.062433	0
Os07g0598200	brown	Similar to Circadian clock coupling factor ZGT.	23.3565	22.0002	11.9496	7.49863	18.3079	11.2425	6.04248	10.0583	10.5437	7.28645
Os07g0608100	brown	Conserved hypothetical protein.	35.9767	37.8274	25.0591	23.781	27.5593	46.4393	36.1197	35.5069	32.8454	29.7362
Os07g0608400	brown	Similar to nucleic acid binding protein [Oryza sativa (japonica cultivar-group)].	21.36	16.6364	12.8636	6.88376	19.5617	17.3822	13.262	15.8463	8.79769	8.91071
Os07g0617800	brown	Similar to Alanine aminotransferase.	41.6694	41.2231	32.7171	38.8099	14.3654	35.608	33.2943	20.1435	16.9087	29.7292
Os07g0620800	brown	Cyclin, A/B/D/E domain containing protein.	48.7812	47.9452	12.7308	14.5386	22.596	18.9007	4.68166	19.2146	8.65977	12.3553
Os07g0629000	brown	Similar to P-type R2R3 Myb protein (Fragment).	15.571	48.7219	4.83836	0.732881	20.3459	16.6869	11.0978	0.359181	2.59694	3.31264
Os07g0628600	brown	Origin recognition complex subunit 6 family protein.	199.756	163.439	135.218	85.3868	86.5019	129.042	6.18169	70.309	7.99616	9.70075
Os07g0659700	brown	Similar to SKIP5-like protein.	16.4289	16.5758	7.36075	9.7264	6.41588	15.8479	6.3443	8.28982	14.8054	10.1471
Os07g0661300	brown	Similar to Ubiquitin-specific protease 24.	91.7228	56.0288	26.6472	41.5389	47.2017	88.4957	54.4998	72.8375	19.7815	18.0965
Os07g0661500	brown	Hypothetical conserved gene.	24.8055	15.2117	19.9713	29.0773	10.4202	24.2028	21.162	19.9329	16.893	8.57185
Os07g0663500	brown	Similar to Short-chain dehydrogenase/reductase (Fragment).	16.6437	62.7888	27.1346	2.35674	6.39108	5.73392	11.7196	6.87516	0.845826	0
Os07g0662500	brown	Similar to Elongation factor 1-beta' (EF-1-beta').	2823.43	3146.35	2762.72	2243.91	1720.71	2017.92	2074.65	1667.34	1448.15	1813.55
Os07g0666600	brown	KIP1-like domain containing protein.	152.808	40.4823	36.5579	31.606	49.6925	9.52266	80.2561	69.5004	0	0
Os07g0671700	brown	Type I protein arginine methyltransferase	85.4242	72.2561	28.7635	31.0029	52.3206	44.694	27.8233	49.6147	14.9858	12.1164
Os07g0684000	brown	S-type euonymus-related lectin (EUL), Response to salt and drought stress, ABA treatment, Response to biotic treatment	4.69994	12.2758	0	1.89745	11.4171	4.41645	0	0	0	0
Os07g0685800	brown	Short-chain dehydrogenase/reductase SDR domain containing protein.	21.0338	17.0734	15.8405	17.8273	9.0181	17.9899	14.1942	12.4841	8.5885	10.6692
Os07g0693800	brown	Omega-3 fatty acid desaturase, Acclimation to low-temperature stress, Defense response	11.0293	17.3536	1.81363	2.13878	7.1994	12.3017	0.36751	2.92651	12.5244	7.0107
Os07g0694600	brown	Prephenate dehydratase (PDT), Arogenate dehydratase (ADT), Phenylalanine biosynthesis	123.134	101.806	73.5531	56.0243	58.7286	53.7449	67.7997	64.4862	45.5244	46.7765
Os08g0101400	brown	Similar to cDNA clone:J023074F23, full insert sequence.	48.2387	51.173	31.8592	33.0124	22.9141	28.3399	23.9245	15.9099	22.2246	22.8374
Os08g0103500	brown	PLC-like phosphodiesterase, TIM beta/alpha-barrel domain domain containing protein.	13.443	14.1297	9.28575	4.02887	8.34841	10.9961	11.0928	10.8942	2.21356	2.26236
Os08g0107600	brown	DNA repair metallo-beta-lactamase domain containing protein.	33.5219	26.8844	18.1216	15.4993	10.374	13.3108	1.51368	15.2983	0	1.32317
Os08g0110000	brown	Alpha/beta hydrolase fold-1 domain containing protein.	46.1496	78.9222	16.3851	7.44544	19.8885	42.4212	7.2224	9.27442	5.89975	8.26245
Os08g0109900	brown	Similar to Nucleic acid binding protein.	70.6106	57.9202	46.6126	51.1514	32.0292	73.4181	51.7984	55.6844	41.2803	39.0925
Os08g0112500	brown	Similar to Cyclin-dependent protein kinase-like protein.	13.6002	12.1151	6.02928	9.36568	7.42056	15.4702	5.80653	10.2985	3.0874	2.32985
Os08g0116800	brown	Exoribonuclease domain containing protein.	46.8806	48.6757	28.2103	19.2066	51.4419	42.2464	34.9554	26.8221	31.7885	25.6998
Os08g0116900	brown	Similar to Avr9 elicitor response-like protein.	10.9675	19.7877	19.2872	9.64309	5.81542	8.73692	5.67729	9.25605	7.91632	5.19046
Os08g0135600	brown	Similar to predicted protein.	35.5581	41.7458	34.7991	11.0243	10.7682	12.8459	34.4661	25.7756	12.5071	18.4438
Os08g0148267	brown	Hypothetical conserved gene.	13.0958	10.3578	3.03661	4.7957	8.46613	15.9718	4.79104	1.63061	10.5475	3.88746
Os08g0155100	brown	PapD-like domain containing protein.	98.7789	139.048	31.5238	44.0374	60.2454	77.3294	98.0093	50.3536	14.0547	19.0052
Os08g0161500	brown	Alpha/beta hydrolase fold-1 domain containing protein.	11.9816	14.6226	3.54908	3.86263	8.00355	13.5977	1.60092	2.95003	2.63413	2.58031
Os08g0160000	brown	Tho complex subunit 7 domain containing protein.	105.038	72.4409	66.019	48.1904	56.4517	72.1908	98.9214	75.9279	67.8569	60.8789
Os08g0163100	brown	Nuf2 family protein.	71.185	69.5798	57.1551	54.8868	27.2797	49.1014	20.8184	40.2753	35.9252	40.5476
Os08g0172300	brown	Similar to H1005F08.16 protein.	30.7144	41.3382	31.7965	17.9198	30.6739	50.6877	36.7106	34.2997	16.616	14.2908
Os08g0177300	brown	HSA domain containing protein.	23.1462	12.2338	6.91045	7.00171	12.2497	20.6987	14.0883	15.1986	10.5924	11.5092
Os08g0194000	brown	F-box protein, Regulation of early flowering	19.0465	10.3519	18.7004	12.7032	6.81229	13.4151	0.273494	19.5791	1.71141	5.19021
Os08g0195800	brown	Cyclin-like F-box domain containing protein.	91.1723	57.3733	54.9174	30.316	16.1719	40.3911	41.0614	47.1548	24.3335	22.9605
Os08g0197400	brown	F-box domain, cyclin-like domain containing protein.	19.8895	12.3944	17.1921	6.19639	12.3859	19.4457	17.6364	3.80994	4.6247	3.75898
Os08g0224100	brown	Serine/threonine/tyrosine protein kinase, Dual-specificity protein kinase 1, Responses to abiotic and biotic stresses	18.9965	11.9867	4.52197	5.98047	15.6946	13.2131	9.65802	2.28044	6.41029	8.15476
Os08g0225000	brown	&beta;-hydroxyacyl-ACP dehydratase, Regulation of fatty acid synthesis, Chloroplast development	106.276	74.1782	27.0656	34.4948	32.2777	53.2994	45.3248	59.0678	20.446	22.4766
Os08g0237000	brown	Xyloglucan endotransglucosylases/hydrolase, Cell wall modification processes during rice growth and development	5.2354	35.3328	19.5517	10.2115	16.2811	5.55878	10.4799	1.23461	0	0
Os08g0243500	brown	Similar to NADPH-cytochrome P450 oxydoreductase isoform 2.	26.2087	33.009	27.0187	12.8021	15.9652	22.0742	15.0777	8.68411	7.86531	1.69575
Os08g0248900	brown	Similar to ADP-ribosylation factor 3.	145.062	123.095	96.6423	105.016	109.515	104.172	92.6603	99.2104	87.4642	76.5159
Os08g0266700	brown	Orthologue of yeast Rad21, Pollen development	23.6796	23.0312	16.5091	22.7459	9.9602	15.2002	6.53857	3.3728	13.547	11.5085
Os08g0276200	brown	WRKY transcription factor 82, Response to the rice pathogens, Response to jasmonic acid	12.895	9.02014	3.21576	7.73474	7.73609	14.561	14.5617	6.78758	2.55387	2.89694
Os08g0278900	brown	Stromal cell-derived factor 2, Endoplasmic reticulum-quality control (ER-QC) protein, XA21-mediated immunity	11.237	17.2788	5.5389	5.74786	5.08482	11.248	10.5194	3.20986	4.88626	6.46066
Os08g0285200	brown	WD40 repeat-like domain containing protein.	4.4498	10.0735	0.120077	0.197929	5.37195	11.5302	0.048837	0	0	0
Os08g0288050	brown	Hypothetical conserved gene.	17.3458	25.3902	11.4376	7.51338	15.0708	23.7454	14.6756	12.6861	10.801	16.0976
Os08g0301500	brown	Similar to Sucrose-phosphate synthase 2 (EC 2.4.1.14) (Fragment).	34.3106	23.7981	21.171	16.3429	11.4248	21.5092	21.3189	18.1299	15.8223	15.9903
Os08g0304900	brown	Similar to AtMMH-1 protein (F6D8.28 protein).	19.0798	27.3073	6.4791	10.0896	9.41654	14.6392	15.2992	12.2048	16.7422	16.3192
Os08g0308100	brown	Similar to TGF-beta receptor-interacting protein 1.	284.406	254.1	184.888	196.936	165.643	184.713	180.301	221.523	126.896	106.323
Os08g0323000	brown	Similar to Signal recognition particle 68 kDa protein.	145.861	112.456	95.328	103.083	62.938	86.3655	93.8224	81.1121	71.5209	78.7544
Os08g0363000	brown	Protein of unknown function DUF295 family protein.	69.4717	71.5884	27.7676	24.6577	43.9363	34.4978	38.0912	37.7723	40.6328	20.7229
Os08g0365900	brown	Bacterial Fmu (Sun)/eukaryotic nucleolar NOL1/Nop2p domain containing protein.	47.6348	38.7128	14.28	16.952	16.4448	23.6586	16.3296	25.7495	18.1098	10.9625
Os08g0377400	brown	Exonuclease domain containing protein.	21.4356	18.428	8.69149	5.58281	20.5965	18.3376	14.6139	11.7077	8.62876	8.72052
Os08g0397800	brown	Conserved hypothetical protein.	37.2658	61.6504	27.0944	23.2824	56.3164	68.5551	18.8682	26.6085	10.4406	13.1769
Os08g0414200	brown	As-responsive RING E3 ubiquitin ligase 3, Positive regulation of plant response to arsenate (AsV) stress	19.9573	13.5097	13.4212	14.2405	11.9961	18.9213	1.78077	17.9021	14.8148	8.12186
Os08g0422600	brown	RNA polymerase I subunit A34.5, rRNA synthesis, Control of development	43.1817	46.1366	28.1789	20.2556	35.4059	63.892	24.5798	42.4116	19.1541	22.8292
Os08g0431300	brown	Similar to Dihydrolipoamide S-acetyltransferase.	34.5601	36.97	29.9272	24.4603	22.1801	55.6111	33.5041	36.1073	13.4013	9.35377
Os08g0430500	brown	14-3-3 protein, Florigen receptor, Flowering, Regulation of salinity tolerance and blast resistance	4566.1	3655.83	3167.47	4151.23	2925.71	2349.7	3706.25	2333.29	1606.43	1700.07
Os08g0430550	brown	Non-protein coding transcript.	26.1747	13.3998	11.4972	15.763	9.5486	8.3403	13.2826	6.67955	5.80302	6.87754
Os08g0434300	brown	Malate dehydrogenase, Salt tolerance	170.435	173.861	88.0667	62.217	71.9287	83.6334	88.7962	72.701	65.5468	72.1733
Os08g0469500	brown	Similar to F-box domain containing protein.	77.5301	64.8471	16.905	13.9183	9.88327	18.1657	1.97198	10.1417	0.447328	0
Os08g0487000	brown	Hypothetical conserved gene.	34.2422	43.8211	32.8937	25.2326	40.4373	51.7188	23.5933	21.6995	30.9814	25.7765
Os08g0510900	brown	Nse4 domain containing protein.	7.97604	19.9598	3.52341	3.80449	9.98987	13.8616	4.00189	11.9209	0	0
Os08g0513300	brown	Helix-hairpin-helix motif, class 2 domain containing protein.	120.48	106.906	86.2104	88.5451	86.4164	99.7932	95.0211	70.4695	39.9725	44.527
Os08g0520000	brown	Mitochondrial substrate carrier family protein.	22.1801	22.014	11.625	12.8342	15.5476	18.2048	8.17494	7.07566	3.24011	5.59535
Os08g0520300	brown	Similar to Oligouridylate binding protein.	54.6945	58.2151	45.2813	46.7682	31.7137	43.7926	40.4337	30.5369	47.5454	44.1483
Os08g0521400	brown	Similar to Zn-finger, RanBP-type, containing protein.	46.0418	42.988	25.2376	29.6644	42.2489	30.9544	41.3003	29.704	38.7109	36.6535
Os08g0526500	brown	Similar to SOX-1 protein.	28.3524	35.329	22.2402	16.2071	21.3435	39.6162	33.6551	20.8958	29.8693	25.6558
Os08g0543600	brown	Alpha-isopropylmalate/homocitrate synthase, conserved site domain containing protein.	49.4275	37.3435	24.2464	37.8998	24.0823	50.7948	26.8028	38.5639	30.6686	24.7867
Os08g0557100	brown	Similar to Nucleic acid-binding protein precursor.	32.5494	28.2892	23.0733	12.9401	28.318	36.3297	21.818	14.8021	18.3219	21.0524
Os08g0557400	brown	Protein tyrosine phosphatase-like protein.	39.6904	31.2301	33.6854	24.0059	27.0928	37.0503	25.775	28.4762	25.2046	16.9179
Os08g0558000	brown	Similar to Ribosomal protein.	737.261	553.051	661.989	628.105	556.276	598.477	611.333	597.53	508.963	501.141
Os08g0558400	brown	Similar to Kinesin heavy chain (Fragment).	44.4416	31.1691	21.2378	22.7543	25.6613	52.5444	32.0002	24.7313	23.1794	21.5895
Os08g0559300	brown	O-linked N-acetylglucosamine transferase, Negative regulator of gibberellin (GA) signaling, Brassinosteroid (BR) synthesis	25.5712	26.199	16.8098	14.1769	19.4299	31.3409	20.4595	25.1273	10.3036	8.1961
Os08g0559600	brown	Similar to Dihydroxy-acid dehydratase (EC 4.2.1.9) (DAD).	52.8278	51.2947	43.9428	33.3516	41.2433	45.7341	51.0225	42.5009	33.5922	31.6138
Os09g0101800	brown	Quinoprotein amine dehydrogenase, beta chain-like domain containing protein.	37.085	21.554	10.8727	15.5883	6.09753	10.768	3.42746	12.4987	4.72629	2.35452
Os09g0104300	brown	Protein of unknown function DUF1168 family protein.	151.943	195.586	145.969	135.952	148.339	187.546	115.315	104.251	140.25	133.538
Os09g0111800	brown	Nucleotide-binding, alpha-beta plait domain containing protein.	49.4913	64.4567	56.4274	35.847	25.6148	28.572	36.1468	29.9373	25.9809	29.1701
Os09g0133700	brown	ATPase, BadF/BadG/BcrA/BcrD type domain containing protein.	33.9246	32.7561	27.2572	27.2151	18.0995	23.3813	18.6738	17.1015	18.1349	9.36683
Os09g0237600	brown	Serine/threonine protein kinase-related domain containing protein.	71.913	70.3896	58.8848	60.6462	58.5638	48.3147	51.8077	57.7283	27.452	28.888
Os09g0241100	brown	Ortholog of yeast CTF4 (CHROMOSOME TRANSMISSION FIDELITY PROTEIN 4), Promotion of cell cycle progression, DNA damage repair	30.1354	21.8132	23.609	20.0781	10.0254	24.7511	1.30138	16.6386	2.72627	3.16154
Os09g0241550	brown	Similar to F-box domain containing protein, expressed.	25.2412	32.547	18.6078	14.927	8.05284	12.207	0.101382	5.69626	1.27865	3.00112
Os09g0242000	brown	Similar to F-box domain containing protein, expressed.	12.4399	17.7676	6.3493	3.03252	1.05359	2.06865	2.71886	0	0	0
Os09g0248200	brown	Similar to ABI3-interacting protein 2.	55.1868	47.1307	39.3631	25.6915	39.5318	54.4482	47.1522	35.4442	37.9658	27.3618
Os09g0249700	brown	Protein phosphatase 2A regulatory A subunit	217.53	168.531	134.045	171.179	88.2393	114.305	171.53	139.105	91.7583	71.9402
Os09g0258000	brown	Phosphatidylinositol transfer protein, Class III SEC14 protein	11.1884	31.3901	14.0557	4.06382	15.722	34.0899	0.828894	9.95563	5.45539	6.22112
Os09g0274100	brown	Similar to H0402C08.3 protein.	11.013	15.5787	10.7374	0.429379	2.2209	3.20295	4.86859	8.48555	1.39776	0.414824
Os09g0279600	brown	Topoisomerase 6 subunit B, Negative regulation of chlorophyll biosynthesis, Cold stress response	18.2218	19.7958	6.66682	6.58854	7.96425	11.6462	8.91677	7.44815	5.64016	5.50468
Os09g0280600	brown	Homolog of MND1 (meiotic nuclear division protein 1), Meiotic coiled-coil protein, Double-strand break (DSB) repair, Development of anther and embryo sacs	171.17	114.294	92.6918	100.741	98.3819	102.02	114.176	75.1801	59.5994	60.8835
Os09g0281300	brown	Protein of unknown function DUF1218 family protein.	57.7281	54.8082	34.1672	43.5379	39.2544	30.593	45.2371	45.2813	24.2835	13.9036
Os09g0284200	brown	Similar to Serine/threonine protein phosphatase PP-X isozyme 2 (EC 3.1.3.16).	26.3168	12.8423	5.89373	19.7582	23.2665	31.4821	16.3169	19.1818	9.89614	5.70266
Os09g0297400	brown	Phosphoenolpyruvate/phosphate translocator 1	161.281	117.537	32.9707	38.1505	55.8086	69.6549	84.5796	87.1832	18.9103	16.6696
Os09g0298400	brown	WD40/YVTN repeat-like domain containing protein.	14.6855	21.1918	14.8058	10.1896	13.691	16.0151	8.20972	21.6707	11.1978	6.1741
Os09g0320400	brown	Similar to Permease.	41.3687	20.8169	4.63276	8.18345	12.4129	2.43593	27.6742	20.4955	0.166953	1.34152
Os09g0326100	brown	Protein kinase, core domain containing protein.	15.0955	14.9992	1.94541	0.645682	7.33566	10.4392	2.26635	0.030004	0	0
Os09g0362800	brown	Hypothetical conserved gene.	24.8799	21.8613	13.2819	21.5902	14.1435	23.7317	14.1361	25.3444	2.61031	1.96101
Os09g0380050	brown	Similar to catalytic/ ligase.	16.0277	17.6716	12.8933	9.83369	13.1449	27.1996	13.3104	12.1603	15.1029	8.97558
Os09g0386400	brown	Proteasome component region PCI domain containing protein.	26.3188	26.8626	18.463	14.8742	9.86635	14.7383	14.5253	6.48343	18.98	11.8474
Os09g0390400	brown	Similar to OsRAD23-like.	19.8718	28.0028	17.8181	10.6826	18.2264	25.5088	16.4189	9.67068	19.6388	20.7444
Os09g0395400	brown	Hypothetical protein.	12.8834	24.0972	5.28908	4.30231	22.4529	15.8666	6.9268	8.7889	0.973751	0.276042
Os09g0420600	brown	PDZ/DHR/GLGF domain containing protein.	62.7571	88.5207	62.1303	88.7507	62.2867	63.6072	47.8689	44.2717	54.142	38.1052
Os09g0421200	brown	Conserved hypothetical protein.	11.1635	12.7207	10.2339	5.64672	5.37048	12.4904	5.10339	0.439788	1.60373	9.64676
Os09g0422000	brown	Transferase family protein.	17.0161	50.4014	9.85487	3.99597	48.7013	69.3773	12.433	22.5395	2.39717	1.23795
Os09g0424300	brown	S-adenosylmethionine decarboxylase.	205.037	291.478	170.635	188.416	199.408	152.922	137.805	63.2307	118.839	62.4633
Os09g0433650	brown	Tobacco mosaic virus coat protein family protein.	62.548	98.0276	4.50049	3.53894	34.133	47.9163	1.376	2.03748	1.1757	2.42408
Os09g0438700	brown	Similar to 20 kDa chaperonin, chloroplast precursor (Protein Cpn21) (Chloroplast protein Cpn10) (Chloroplast chaperonin 10) (Ch-CPN10) (Chaperonin 20).	50.1453	82.6275	43.7405	44.8293	47.0138	68.9256	51.4588	40.406	41.7623	33.336
Os09g0466100	brown	Cyclin, A/B/D/E domain containing protein.	9.3556	9.87504	1.5959	0.524779	7.63936	9.28367	1.18085	0	0	0
Os09g0467200	brown	Tau class glutathione transferase, Response to abiotic stresses	75.0786	167.688	89.1372	35.7636	121.025	247.016	18.1261	11.7827	5.65755	7.10278
Os09g0467700	brown	Conserved hypothetical protein.	21.0585	21.6501	3.93307	3.69221	12.3501	10.6952	14.2295	10.1642	5.0378	4.23222
Os09g0470900	brown	Uncharacterised conserved protein UCP013022 domain containing protein.	8.00165	16.1006	0.866891	0.554269	4.46797	6.06111	2.93113	0.872268	0	0.947589
Os09g0476000	brown	Prefoldin domain containing protein.	25.4349	29.091	11.3694	15.7492	19.0464	27.2253	19.2795	25.3945	19.283	16.519
Os09g0480600	brown	Conserved hypothetical protein.	5.01032	23.7631	1.7632	0.398932	4.33963	4.25373	1.484	6.3974	11.2334	5.22222
Os09g0480700	brown	Similar to Transcription factor Hap5a-like protein.	10.7487	18.7116	7.60091	1.67306	4.26304	5.68464	13.0688	7.14019	1.00025	1.74508
Os09g0494300	brown	Similar to Methyl-binding domain protein MBD111.	21.5007	17.9071	4.66403	17.0355	12.4855	17.8963	10.059	9.31475	13.9608	14.6264
Os09g0497000	brown	Adenine nucleotide translocator 1 domain containing protein.	32.1885	24.7922	15.6891	26.5434	25.3342	28.0976	15.6206	27.5021	8.6713	8.41197
Os09g0505300	brown	Similar to Br FatA1.	19.708	23.5471	7.19858	7.4463	16.5674	24.8403	19.1659	14.5073	9.21408	8.61173
Os09g0516600	brown	Glyoxalase II.	71.2545	85.8872	67.1993	76.8198	51.5292	52.2836	52.1457	59.5637	70.2243	52.5747
Os09g0517700	brown	Thioesterase superfamily domain containing protein.	25.984	17.0688	14.5482	9.80738	12.2293	16.2605	16.5966	18.8452	6.50084	8.80125
Os09g0518700	brown	Inositol 1, 3,4-trisphosphate 5/6-kinase 6, Phytic acid biosynthesis, Essential for rice growth and reproduction	26.5445	30.6723	24.2864	19.6465	16.8076	27.9633	17.8852	9.06446	14.9233	11.801
Os09g0521400	brown	Similar to HMG-CoA synthase.	46.266	38.2797	14.142	29.1161	20.8869	44.2831	23.3024	10.3751	20.3213	22.8844
Os09g0525300	brown	Cyclin-like F-box domain containing protein.	5.77017	16.4237	3.04828	3.29168	7.64642	15.226	3.18764	0.962751	0.961165	2.00009
Os09g0525200	brown	Protein of unknown function DUF947 family protein.	128.122	110.565	77.5632	62.7019	73.0233	88.3257	85.2667	89.0396	46.8329	52.1605
Os09g0525400	brown	Similar to RING finger protein 13 (C-RZF).	19.3219	21.9994	8.78723	8.07459	14.8201	20.0551	7.24125	7.90795	9.54757	11.7761
Os09g0527700	brown	Similar to Auxin-induced protein IAA4.	37.3491	114.63	12.1484	0.078112	101.527	18.8903	0.584136	3.23748	0	0
Os09g0527500	brown	Similar to MEG5.	54.5968	33.101	3.72114	5.78834	11.1715	16.4202	8.3136	15.4239	1.45806	3.39502
Os09g0531600	brown	Plant-specific transcription factor of the SHI family, Regulation of plant architecture, Regulation of tillering and panicle branching	18.7198	17.8971	1.48286	0.662163	10.7099	8.58344	0.770285	1.64452	0	0
Os09g0531200	brown	RNA recognition motif 2 domain containing protein.	32.1104	26.7071	0.264062	7.75224	12.587	23.0056	4.8907	1.52943	5.04692	8.46761
Os09g0539400	brown	Similar to MCM10 minichromosome maintenance deficient 10.	34.089	27.063	20.5083	21.9139	10.4748	19.9244	0.539782	10.0344	12.2273	10.6246
Os09g0540500	brown	Mediator complex, subunit Med4 domain containing protein.	21.7257	30.8203	12.9091	17.1904	27.585	28.9306	20.5478	16.5328	15.4459	9.96134
Os09g0543900	brown	Putrescine hydroxycinnamoyl acyltransferase 3, Hydroxycinnamoylputrescine (HP) biosynthesis, Contribution to defense and cell death	10.6505	16.6262	3.54962	0.189959	1.22397	0	0.007916	2.65909	0	0
Os09g0548200	brown	Peptidoglycan-binding Lysin subgroup domain containing protein.	82.2342	73.5253	2.58537	3.71523	18.3418	23.2329	21.7676	9.08086	0	1.08291
Os09g0549400	brown	Conserved hypothetical protein.	91.6231	65.4061	43.2657	56.1415	39.5464	41.445	53.3356	26.5856	24.007	35.5674
Os09g0560000	brown	Armadillo-like helical domain containing protein.	15.9217	17.508	6.98753	1.62796	9.68487	10.9094	1.48911	0.075425	0.354539	0
Os09g0560900	brown	C2H2-type zinc finger transcription factor, Promotion of flowering	75.4475	58.2658	30.6731	38.3351	56.9425	78.0263	45.7383	54.5908	35.4982	29.1088
Os09g0566050	brown	Similar to Prephenate dehydratase.	4.76684	12.1455	3.41282	2.60126	8.47564	10.0267	0.923691	1.17145	0.366455	0.821751
Os09g0568000	brown	Single-stranded nucleic acid binding R3H domain containing protein.	12.9694	18.8492	3.65062	4.25043	15.6051	24.2646	6.45691	6.89828	12.7258	10.0106
Os10g0103800	brown	Inositol 1, 3, 4-trisphosphate 56-kinase family protein.	21.5318	21.6667	9.5783	6.84257	17.7365	18.9473	12.8682	3.48022	11.7902	14.9588
Os10g0104900	brown	Chromomethylase, Plant development, Silencing of transposable elements (TEs)	58.2303	38.4578	18.7487	31.8008	29.9357	41.0074	9.60212	18.307	3.82667	4.28471
Os10g0115600	brown	Hypothetical conserved gene.	119.822	138.295	64.3965	63.8748	90.0064	130.828	110.801	88.931	77.2478	67.722
Os10g0124500	brown	Cyclin-like F-box domain containing protein.	18.6289	18.6716	13.3817	5.73047	12.7141	14.0453	10.8138	12.1904	7.54315	6.08658
Os10g0127900	brown	Similar to F-box domain containing protein, expressed.	30.3791	40.2244	21.1435	24.2092	17.3455	24.8973	9.30109	13.9172	14.0075	11.8876
Os10g0167300	brown	Similar to Enolase 2 (EC 4.2.1.11) (2-phosphoglycerate dehydratase 2) (2-phospho- D-glycerate hydro-lyase 2).	2304.86	2308.26	1281.86	1370.13	1990.01	2476.34	1488.1	1844.11	1043.61	1229.05
Os10g0170000	brown	Nucleotide-sensitive chloride conductance regulator family protein.	74.4114	70.5362	71.956	59.7524	56.475	58.3059	66.828	64.6478	55.4777	64.7123
Os10g0188100	brown	Conserved hypothetical protein.	35.8428	25.3489	14.6789	18.7997	17.9803	35.4939	22.1395	24.0557	25.436	16.6596
Os10g0195100	brown	Hypothetical conserved gene.	24.6962	15.5934	10.6304	9.09364	6.75035	19.7751	7.70424	16.8888	8.80088	7.3521
Os10g0207500	brown	Similar to TPD1.	83.1864	176.084	2.66834	3.56708	106.101	205.012	2.2254	1.39765	0	0
Os10g0213100	brown	Similar to Gamma-aminobutyrate transaminase subunit isozyme 3 (EC 2.6.1.19).	94.8569	102.453	87.0178	23.4287	30.4303	60.594	47.8684	65.1765	28.0665	18.6309
Os10g0324600	brown	Zinc finger, C2H2-like domain containing protein.	35.9127	39.2159	13.6449	11.6214	38.2859	37.4938	22.2853	16.8967	17.0647	21.5424
Os10g0339400	brown	IQ calmodulin-binding region domain containing protein.	29.8922	21.5348	17.0936	23.4046	18.1887	39.7484	28.4885	28.7403	14.0323	11.8163
Os10g0389800	brown	Protein kinase, core domain containing protein.	37.7075	24.7753	0.557667	14.7141	15.2211	19.6934	20.4095	0.955678	0.118386	0.75391
Os10g0392600	brown	SPX domain-containing protein, Negative regulation of phosphate signaling, Pi homeostasis	10.8394	15.8132	3.05612	2.07029	9.80486	5.77201	2.30845	0	1.66518	2.44775
Os10g0395500	brown	Proteasome assembly chaperone 3 domain containing protein.	103.82	114.755	87.5258	82.4723	94.7715	80.1776	86.5293	68.863	58.6547	52.8643
Os10g0397400	brown	Dim/dwf1 protein, Cell elongation protein DIMINUTO/Dwarf1, Brassinosteroid (BR) biosynthesis	201.498	135.291	72.4287	108.269	57.0812	93.1763	89.227	106.536	10.1368	7.60448
Os10g0400800	brown	Similar to Phenylalanyl-tRNA synthetase alpha chain (EC 6.1.1.20) (Phenylalanine--tRNA ligase alpha chain) (PheRS) (CML33).	168.011	142.516	111.178	97.1659	83.5308	88.9782	122.094	91.2942	77.7534	79.4937
Os10g0402200	brown	Origin recognition complex subunit 3, Lateral root development	26.2408	18.7383	14.8546	12.8422	11.809	13.3728	4.26495	16.8077	7.46369	12.7801
Os10g0409900	brown	Kelch-type beta propeller domain containing protein.	31.6578	27.2921	22.3069	26.7015	12.5839	26.7681	14.4812	13.458	25.4771	19.4372
Os10g0457000	brown	Nucleotide-binding, alpha-beta plait domain containing protein.	63.9528	47.6792	34.2104	26.5438	55.4248	51.9109	51.1159	33.4141	44.3951	51.5473
Os10g0457600	brown	Similar to Acetyl-CoA C-acyltransferase (3-ketoacyl-coa thiolase b) (EC 2.3.1.16) (Fragment).	183.489	189.541	91.3149	119.27	74.0089	89.218	62.795	110.392	68.0909	72.5153
Os10g0476600	brown	Similar to Protein phosphatase 2A 62 kDa B'"' regulatory subunit (Protein phosphatase 2A 62 kDa B regulatory subunit) (Protein phosphatase 2A alpha).	32.9189	25.2159	12.3227	18.174	19.9879	33.6692	17.6111	25.5961	8.22073	7.09227
Os10g0486100	brown	Cytochrome P450-like protein (CYP86B1).	14.9092	23.5741	0.778157	2.27031	17.2017	19.2055	0.132478	1.36688	0	0
Os10g0489900	brown	Similar to CDT1a protein.	99.2229	60.9573	28.762	23.5334	36.6409	43.0245	81.0575	51.1916	40.9712	34.479
Os10g0493600	brown	Alpha-galactosidase precursor (EC 3.2.1.22) (Melibiase) (Alpha-D- galactoside galactohydrolase).	27.5497	46.0646	14.5512	1.96937	14.0992	22.0425	1.1681	17.371	0	0
Os10g0500700	brown	Glutaredoxin, Drought stress response	83.2357	56.8525	52.2754	68.3771	52.7309	91.717	66.6429	85.5075	37.1003	43.3272
Os10g0503600	brown	Tetraspanin domain containing protein.	15.4894	14.8716	1.02253	2.58628	3.27507	4.19309	1.34028	0	0.179567	1.48294
Os10g0503700	brown	Similar to ATP-dependent RNA helicase dhh1.	43.6873	28.3594	19.4143	15.0808	19.0462	35.5232	19.3327	23.6976	24.2718	14.5294
Os10g0507800	brown	Similar to chaperone protein dnaJ 13.	65.977	54.5843	38.4649	26.5689	20.722	31.7615	29.1325	22.2862	25.8148	27.1643
Os10g0511600	brown	Similar to prolyl carboxypeptidase like protein.	21.1716	16.2775	10.2293	9.53724	8.66982	8.61463	11.6662	17.001	6.05577	6.03036
Os10g0512700	brown	SH3 domain-containing protein, Pib-binding protein, Negative regulation of Pib-mediated rice blast resistance	29.9792	26.8043	17.0837	23.3525	24.8137	25.6102	24.7328	17.96	24.2951	13.1053
Os10g0512800	brown	Kinesin-like protein, Resistance to sheath blight disease	10.8942	10.8587	3.71186	3.77215	6.87535	14.8229	5.77918	2.97727	3.13729	1.5473
Os10g0518800	brown	Serine/threonine protein kinase domain containing protein.	28.461	22.482	8.48089	16.8598	10.2137	15.084	19.2435	14.8826	8.05146	8.64067
Os10g0521000	brown	Trehalase, Salt stress tolerance	19.8393	26.0938	4.22976	10.5656	9.4478	23.9539	3.27516	2.7843	6.84926	5.48796
Os10g0539500	brown	Similar to Histone H4.	833.259	753.472	429.758	870.21	667.092	783.478	137.748	568.362	400.415	423.91
Os10g0541000	brown	Similar to Seven transmembrane protein Mlo2.	13.9867	11.7118	12.23	2.92002	4.70986	7.60172	1.31958	2.24428	0	0.7791
Os10g0545600	brown	Similar to transposon protein.	14.6187	8.41204	8.92497	5.11482	5.4547	13.6288	1.97071	4.92373	0	0
Os10g0548300	brown	Protein kinase, catalytic domain domain containing protein.	26.62	27.5632	8.54977	6.3511	18.7297	19.6993	23.7444	9.27341	22.6784	16.9983
Os10g0559600	brown	Agenet domain containing protein.	51.7735	31.7636	15.0349	19.0743	29.5233	58.5894	36.0361	33.2748	14.5901	9.6166
Os10g0562100	brown	MYB transcription factor, Regulation of &alpha;-Amylase expression in maintaining sugar homeostatic states	10.6587	22.8996	0.77171	0.949696	1.6885	1.39254	0.744619	0	0.625005	0
Os10g0563400	brown	Conserved hypothetical protein.	74.3542	72.8046	59.2786	39.015	67.5964	76.7249	67.6929	59.7882	62.1925	74.1232
Os10g0563500	brown	Protein kinase, core domain containing protein.	24.4508	18.2849	11.406	11.237	8.07648	9.17801	9.91102	13.3101	6.08013	2.31238
Os10g0564100	brown	SOH1 family protein.	26.9754	25.3505	16.2291	16.1164	27.295	27.7899	23.143	14.8572	18.0554	18.2023
Os10g0564900	brown	Similar to Protein kinase CK2 regulatory subunit CK2B2.	101.608	105.328	47.9953	59.5687	67.8225	107.331	109.507	58.0433	41.5683	35.678
Os10g0568900	brown	Similar to Catalytic/ hydrolase.	26.047	12.1101	0.368048	7.33641	0.209032	0	0.705718	2.55788	0	0
Os11g0104400	brown	Microsome &omega;-3 fatty acid desaturase	24.2897	25.7924	4.58828	4.5898	19.8708	32.4303	3.8331	10.2492	0.249915	2.10014
Os11g0114900	brown	Similar to Nonspecific lipid-transfer protein (LTP) (Fragment).	21.3259	51.5629	15.2961	13.72	16.7103	36.5749	18.029	10.2465	1.4327	2.35261
Os11g0124300	brown	Transcription factor, Asymmetric cell division involved in radial pattern formation in roots, Control of stomatal development	9.88707	18.2736	3.05472	3.31979	13.6462	16.9958	0.587062	2.66571	3.04758	1.09031
Os11g0130300	brown	Nse1 non-SMC component of SMC5-6 complex family protein.	22.682	25.3023	7.89898	15.7035	12.8096	11.4473	4.6559	4.92634	8.9675	4.63629
Os11g0132700	brown	WD40 repeat-like domain containing protein.	173.993	138.811	117.953	136.213	93.3619	78.7919	121.077	66.5236	95.1748	87.0146
Os11g0140100	brown	Similar to mitochondrial glycoprotein.	44.5944	36.662	28.3097	28.4823	36.6667	38.4411	28.5884	20.3392	23.321	27.0525
Os11g0153900	brown	Ribonuclease H2 large subunit A, Response to high light and high temperature stress	59.1276	43.0883	29.0072	25.0206	31.5964	45.0389	27.2341	32.104	31.6073	31.0026
Os11g0163600	brown	Similar to Tubby-like F-box protein 13.	16.5445	11.5122	6.97614	6.1706	4.81208	10.8762	11.7583	9.20071	3.61254	3.56123
Os11g0168200	brown	Ribosomal large subunit protein L3B, Regulation of leaf morphology and plant architecture	1598.66	1333.23	1320.3	1262.22	1238.06	1115.84	1435.93	1302.75	1093.76	1105.74
Os11g0170200	brown	Protein of unknown function DUF869, plant family protein.	40.0754	43.721	15.8153	18.1432	16.5918	34.4265	9.35351	10.0282	5.14458	5.73852
Os11g0175500	brown	RING finger E3 ligase, Negative regulator in response to salinity	28.3002	11.8683	10.4148	16.9327	14.2076	10.1503	17.9144	16.007	10.3772	6.84156
Os11g0187600	brown	Similar to Heat shock protein 70.	161.118	126.502	13.5633	30.1549	80.3114	94.781	54.2667	26.7435	90.6184	78.9623
Os11g0191300	brown	Similar to MEI1 protein.	31.7146	17.8729	8.06975	11.105	13.6994	12.7638	6.6813	9.26988	5.56273	3.85155
Os11g0202600	brown	Similar to OSIGBa0126J24.2 protein.	156.045	116.801	72.9882	96.9692	71.8299	54.1669	63.5192	47.3653	51.3465	40.8243
Os11g0206200	brown	Mitochodrial transcription termination factor-related family protein.	19.9008	14.3696	9.72767	7.23035	12.1274	11.8763	6.58251	5.65623	6.79025	5.79943
Os11g0206600	brown	Mitochodrial transcription termination factor-related family protein.	22.3956	16.8197	12.6843	9.32547	11.0666	18.4666	18.3988	10.5051	13.1183	7.75089
Os11g0208400	brown	Cyclin-like F-box domain containing protein.	27.7962	25.1804	18.7514	12.1741	8.37201	12.845	15.7055	6.30511	13.2375	15.8899
Os11g0220700	brown	Hypothetical protein.	102.7	98.2331	77.3961	72.4776	82.1175	112.65	67.9639	90.7592	53.1771	37.7223
Os11g0240900	brown	Protein of unknown function DUF2363 domain containing protein.	55.3743	56.7757	39.572	49.5398	47.2157	61.4588	45.8444	30.5656	46.2886	43.2152
Os11g0242800	brown	Light-harvesting complex II protein, Light-dependent rice blast resistance	22.923	17.7495	14.3053	8.16325	18.6313	19.0108	6.95593	11.2335	17.0166	14.3969
Os11g0244800	brown	Alfin-like protein, Regulation of seed size and drought tolerance	45.8988	44.3414	15.0976	16.1758	27.8968	31.6563	42.2063	40.0425	18.7893	12.9395
Os11g0249300	brown	Conserved hypothetical protein.	50.2477	49.6592	25.4714	22.8037	25.4301	35.0339	2.10232	27.402	0	0
Os11g0247300	brown	Alpha-tubulin protein, Cell elongation and division	3541.49	3476.38	1451.64	1347.91	2378.51	1946.53	2255.94	1368.79	874.084	982.281
Os11g0295900	brown	AP2-transcription factor, Initiation of zygotic development	129.87	101.613	5.08266	19.4334	63.8392	84.3392	5.62229	10.0717	0.088271	0.093882
Os11g0311300	brown	Exoribonuclease domain containing protein.	76.5226	67.5234	49.3224	38.7756	53.5271	59.1523	50.444	60.3311	37.1657	29.389
Os11g0452400	brown	Conserved hypothetical protein.	13.9691	23.2024	3.31404	7.49716	16.4404	15.8423	8.6257	8.72294	12.8971	7.76181
Os11g0459400	brown	Hypothetical protein.	11.6605	31.0891	16.0314	19.4398	16.7234	26.4399	10.8904	10.5112	7.33655	18.5771
Os11g0483600	brown	DNA-binding SAP domain containing protein.	220.039	212.653	146.42	211.006	156.42	150.258	132.742	130.695	136.86	137.906
Os11g0484300	brown	Similar to Mcm2-prov protein.	78.7126	53.7237	36.6287	29.1342	39.8851	48.7746	18.1367	46.3441	28.3256	20.6043
Os11g0544300	brown	Peptidase C12, ubiquitin carboxyl-terminal hydrolase 1 domain containing protein.	20.2157	14.1705	7.2018	5.17323	8.21954	12.2064	4.76018	8.99882	6.6153	10.8543
Os11g0545600	brown	Reader protein of trimethylated histone H3 lysine 4 (H3K4me3) and histone H3 lysine 36 (H3K36me3), Brassinosteroid-regulated growth, Flowering time control	73.26	73.2566	60.8153	61.2512	40.9729	62.2336	42.3996	58.9862	44.1953	55.4826
Os11g0549670	brown	Similar to Aspartate-semialdehyde dehydrogenase.	12.2447	12.54	2.41842	1.44071	4.61565	6.16028	10.8432	6.79007	2.84202	2.49593
Os11g0549665	brown	Hypothetical conserved gene.	311.493	317.189	138.465	166.741	201.002	245.169	163.965	213.066	158.693	139.372
Os11g0552600	brown	Similar to Kinesin-like protein.	29.1856	23.6462	17.3006	11.2205	17.4133	26.0185	17.1135	5.40263	8.4877	9.07326
Os11g0572100	brown	Replication factor C subunit 1, DNA replication and repair, Regulation of cell proliferation	41.0704	25.9304	19.9153	33.8997	28.9783	52.6622	23.481	32.8967	18.6887	17.2611
Os11g0573000	brown	Peptidase C19, ubiquitin carboxyl-terminal hydrolase 2 family protein.	27.956	19.9368	20.7433	20.2235	15.2184	22.8882	19.1699	24.6751	10.6562	13.9148
Os11g0593700	brown	Cyclin-like F-box domain containing protein.	21.3378	26.8847	6.83753	10.8807	10.4872	16.3427	12.4997	10.1782	7.12456	6.65516
Os11g0602200	brown	Similar to SET domain protein SDG111.	50.315	35.4715	23.8495	23.0494	20.5999	27.7963	32.911	30.8407	17.066	14.891
Os11g0615100	brown	RNA polymerase I associated factor, A49-like domain containing protein.	64.1103	66.9381	22.8374	25.7386	45.2852	44.375	52.1058	36.657	22.4671	18.4266
Os11g0645200	brown	Similar to Oxidoreductase, aldo/keto reductase family protein, expressed.	7.32048	17.5461	6.07141	6.28222	7.72746	9.37072	1.53599	3.46718	0.607807	2.38167
Os11g0661900	brown	Conserved hypothetical protein.	11.784	11.4112	4.11916	1.49571	7.46647	2.98023	1.37604	3.81451	0	0
Os11g0672700	brown	RecQ DNA helicase, RNA silencing	36.4914	18.2302	9.66845	13.6613	9.32199	12.602	3.75368	15.5113	13.3423	7.07614
Os11g0693800	brown	Similar to ATP-citrate synthase.	25.9796	41.5583	20.2101	14.4643	24.3237	39.9019	15.5455	12.5968	10.1401	12.9445
Os11g0703900	brown	Cellular chaperone, Response to arsenic and heat stress	878.295	727.278	452.33	450.718	557.881	944.158	773.39	618.414	262.383	272.483
Os11g0704600	brown	Beta-glucanase 2, Resistance to sheath blight by inhibiting the permeability of plasmodesmata	136.128	166.02	50.6773	54.7698	118.505	149.085	58.9442	160.543	0	0
Os11g0708400	brown	Homologous to SGNH subfamily protein, GDSL lipase superfamily, Cutin organization, Epidermal cell differentiation	25.0343	39.6258	17.5746	8.52568	39.2711	37.9995	5.3617	1.55181	0.739483	2.47249
Os11g0707800	brown	Uncoupling protein	285.064	327.116	221.002	229.119	123.909	180.198	212.174	146.028	228.772	208.745
Os12g0103580	brown	Peptidase C48, SUMO/Sentrin/Ubl1 domain containing protein.	11.9891	12.811	6.50396	7.73636	10.5238	20.8644	4.13802	6.68716	4.36252	8.42389
Os12g0104400	brown	Fatty acid desaturase, type 1 domain containing protein.	5.72382	13.8318	3.75203	2.23649	9.49425	12.3272	2.46694	4.18214	0.695696	2.23581
Os12g0114500	brown	Similar to Nonspecific lipid-transfer protein (LTP) (Fragment).	70.26	400.469	37.2101	51.198	302.49	489.306	43.2816	40.5532	3.87704	6.11738
Os12g0119800	brown	Similar to Harpin-induced protein 1 containing protein, expressed.	7.30039	43.4061	22.3831	4.91054	41.7482	64.6689	8.28044	17.9885	4.37134	3.91256
Os12g0122000	brown	Transcription factor, Asymmetric division of the cortex/endodermis progenitor cell in the root, Formation of root endodermis and leaf stomata	16.5924	18.4846	4.82839	4.08655	12.8102	21.7859	1.35892	8.89366	1.8333	0.855133
Os12g0127100	brown	Similar to Nse1 non-SMC component of SMC5-6 complex family protein.	44.4068	24.4023	33.8017	24.3005	17.968	16.8526	7.27897	10.9517	7.50765	15.0409
Os12g0129400	brown	Similar to predicted protein.	66.4738	65.1941	48.1712	46.8565	33.133	46.0324	51.4275	25.2924	41.5084	28.1443
Os12g0132800	brown	Major facilitator superfamily antiporter.	8.24283	20.6141	0.53243	1.71981	6.44168	15.6953	1.03146	1.70999	2.61318	2.18535
Os12g0138900	brown	Isopropylmalate synthase, Regulation of seed vigour	29.7943	20.3742	5.89289	13.8622	13.9463	24.0254	8.63621	21.4604	8.24477	6.57604
Os12g0141500	brown	Peptidase, trypsin-like serine and cysteine domain containing protein.	78.8557	81.5544	48.3802	23.8111	60.1551	58.0393	54.0827	56.9625	28.4076	29.5758
Os12g0147000	brown	Similar to DNA binding protein.	15.2856	23.1755	1.51249	1.32156	1.43796	5.40638	0.440933	8.26228	0	0.505209
Os12g0162100	brown	Similar to cDNA clone:J033067N18, full insert sequence.	64.8742	72.9949	23.0718	11.2914	41.945	71.5146	35.0121	24.9684	66.2776	53.2865
Os12g0165700	brown	Transcription elongation factor, TFIIS/CRSP70, N-terminal domain containing protein.	19.6619	21.1552	7.19621	10.5144	12.5072	26.6914	15.552	15.1382	7.87764	5.73812
Os12g0166500	brown	Similar to Nrap protein, expressed.	31.6801	26.5718	13.2202	14.0834	14.9492	21.6782	23.4062	22.1104	12.2727	9.33637
Os12g0167900	brown	Ribosomal protein L3A	1534.5	1286.23	1195.23	1124.01	1042.45	1054.47	1278.84	1242.72	784.086	748.79
Os12g0176500	brown	Replication factor C subunit 2, DNA replication and repair, Regulation of cell proliferation	184.144	150.634	114.707	135.446	113.052	138.428	76.1198	82.4994	103.972	115.512
Os12g0180900	brown	Conserved hypothetical protein.	20.7092	24.7878	7.9211	6.96455	15.3132	21.5351	8.73642	5.55449	16.2167	17.6142
Os12g0197900	brown	Protein of unknown function DUF2363 domain containing protein.	52.9377	32.1638	25.8924	37.5804	27.3654	42.988	30.5216	39.7035	32.734	34.9895
Os12g0203100	brown	Similar to methyltransferase.	12.3174	19.7908	10.5455	9.85822	12.1037	19.8436	20.0903	12.4699	15.702	13.3991
Os12g0214700	brown	Conserved hypothetical protein.	30.3792	29.1929	32.3223	10.4717	17.3588	19.9153	2.03048	7.96486	0.404161	1.00114
Os12g0223300	brown	CYB5-like heme/steroid binding domain-containing protein	7.91922	22.1142	4.05837	1.28154	15.939	26.0513	0	0.425745	2.95269	3.35757
Os12g0236500	brown	Similar to Aspartyl aminopeptidase-like protein.	131.316	117.485	114.961	87.5137	91.4317	101.805	86.4034	105.543	100.534	93.4856
Os12g0239300	brown	Conserved hypothetical protein.	11.06	20.5461	5.12865	5.45425	11.9683	18.2095	7.17401	11.3676	4.03948	7.92235
Os12g0241100	brown	Iojap-related protein family protein.	135.077	125.391	111.495	134.149	111.894	123.568	104.496	89.6823	100.607	107.305
Os12g0242900	brown	DNA polymerase alpha, subunit B domain containing protein.	82.0638	68.0175	41.8309	38.2716	34.6824	47.9291	3.88111	25.709	21.0707	23.7816
Os12g0256300	brown	Similar to Schizosaccharomyces pombe (Fragment).	21.1792	8.72951	9.30992	9.01309	8.89064	20.616	10.5347	14.6542	7.345	7.68502
Os12g0264500	brown	Similar to CoA-thioester hydrolase CHY1 (3-hydroxyisobutyryl-coenzyme A hydrolase).	36.2398	34.4124	27.8086	22.8065	17.3037	21.4626	18.394	16.1498	14.0384	10.2568
Os12g0273700	brown	Conserved hypothetical protein.	27.2582	17.1372	6.12692	1.35346	10.5947	2.96166	23.4177	6.00259	0	0.39315
Os12g0279600	brown	Exodeoxyribonuclease III xth family protein.	47.0361	45.7407	31.9609	20.0878	19.3361	35.5776	28.248	30.9568	18.4933	22.1171
Os12g0282400	brown	Conserved hypothetical protein.	19.8566	22.3833	9.68986	14.131	5.62882	5.38887	3.13052	6.69182	0.190262	0
Os12g0285500	brown	Hypothetical conserved gene.	31.0794	21.298	11.8111	10.6928	17.607	24.0923	18.125	17.2574	9.92314	5.30086
Os12g0288600	brown	Conserved hypothetical protein.	46.074	77.4918	30.3647	37.8352	32.337	33.4907	47.5945	28.0906	31.1006	41.195
Os12g0290150	brown	Similar to QS (QUINOLINATE SYNTHASE); 4 iron, 4 sulfur cluster binding / enzyme activator/ protein homodimerization/ quinolinate synthetase A.	38.2888	27.3826	9.56701	10.9923	31.2137	41.2011	5.23287	26.6734	7.2829	9.74971
Os12g0294100	brown	WD40 repeat-like domain containing protein.	78.1095	55.6853	32.4318	32.3608	47.7974	46.3135	62.9245	49.8215	29.8884	24.9053
Os12g0418200	brown	Conserved hypothetical protein.	9.35114	28.159	0.496993	1.74772	11.706	36.8257	1.83049	7.87236	0	0
Os12g0417000	brown	Transposase, Ptta/En/Spm, plant domain containing protein.	20.3628	16.6443	7.4821	10.5245	7.03525	17.1694	7.38406	15.935	4.20059	4.72201
Os12g0433500	brown	Similar to FU (FUSED); protein serine/threonine kinase.	32.1084	20.2323	10.3061	5.79893	12.7651	19.19	29.1785	21.6917	6.79209	7.28178
Os12g0438000	brown	Similar to Histone H2A.	320.608	263.363	167.451	225.961	179.462	194.013	46.4918	200.779	97.8224	83.2669
Os12g0442800	brown	Similar to Sulfite oxidase (EC 1.8.3.1) (Moco containig protein AtMCP) (At-SO) (AtSOX).	43.2907	40.2717	23.891	13.0583	25.7185	22.91	15.4498	14.1423	13.9685	18.2895
Os12g0443600	brown	Similar to UDP-glucose 6-dehydrogenase (EC 1.1.1.22) (UDP-Glc dehydrogenase) (UDP-GlcDH) (UDPGDH).	87.3638	88.1	69.4216	52.8635	40.5926	56.9109	53.2153	47.8293	44.2906	45.455
Os12g0443700	brown	Similar to Glu-prolyl-tRNA aminoacyl synthetase (Fragment).	236.707	201.27	183.684	157.751	146.929	211.283	164.061	167.186	146.435	124.761
Os12g0479400	brown	Similar to Auxin response factor 1.	39.2511	14.8262	10.5493	34.9155	15.3958	22.3183	9.65459	16.0836	20.8673	19.9517
Os12g0487500	brown	Hypothetical conserved gene.	113.653	85.0925	82.9666	72.3329	73.0489	79.6179	10.0028	59.8941	28.2828	17.3419
Os12g0488800	brown	RNA polymerase II, Rpb4, core domain containing protein.	61.0438	62.4579	53.2769	57.5982	52.9514	60.0788	61.8523	42.6394	55.8086	53.6645
Os12g0515600	brown	Similar to Guanylate kinase (EC 2.7.4.8).	98.277	109.366	80.4526	66.6549	54.8133	61.419	41.1072	65.3979	26.4306	20.308
Os12g0533600	brown	Hypothetical conserved gene.	130.307	88.6542	62.3679	57.4492	61.141	73.8337	63.386	56.1976	38.3423	45.6705
Os12g0540900	brown	Similar to Tryptophanyl-tRNA synthetase (EC 6.1.1.2) (Tryptophan--tRNA ligase) (TrpRS).	125.825	135.784	76.7338	86.3093	98.6605	126.594	91.7217	114.896	106.204	103.211
Os12g0560700	brown	Similar to PROLIFERA protein.	73.6209	47.3898	24.9256	20.2743	25.2075	34.8951	8.7208	37.5977	6.75036	16.1069
Os12g0572300	brown	Similar to Pre-mRNA splicing factor (Fragment).	65.0163	59.7686	40.2984	45.7292	59.3006	81.02	54.9219	53.4681	25.6794	29.763
Os12g0572400	brown	SCL subfamily protein of serine/arginine (SR) -rich protein family, Negative regulation of tolerance to low temperature, drought and salt	89.3884	64.3596	43.0612	50.7989	56.2322	74.0178	53.344	41.1321	36.2015	48.3472
Os12g0573900	brown	Conserved hypothetical protein.	15.4889	19.7475	11.7898	7.36463	8.14294	6.49573	3.32537	11.4261	7.52992	3.00176
Os12g0580700	brown	Arsenic-induced RING E3 ligase 4, Positive regulation of arsenic tolerance	72.5328	51.4792	33.5469	17.7083	31.5269	34.8533	27.4512	11.4358	22.2983	18.7817
Os12g0601000	brown	Similar to Leucine Rich Repeat family protein, expressed.	10.7343	10.995	10.0926	3.32121	2.40473	9.12903	2.04309	3.5154	0.754718	0.362894
Os12g0603800	brown	Similar to Calmodulin NtCaM13.	9.19386	39.0751	11.4383	0.31343	43.8913	1.2549	0.686762	13.5481	0	0
Os12g0604800	brown	Tetratricopeptide-like helical domain containing protein.	207.65	162.367	149.369	148.874	122.13	144.851	126.12	143.136	83.0018	73.348
Os12g0609050	brown	Hypothetical conserved gene.	29.5883	55.826	17.4331	16.7561	49.2951	45.9711	11.7897	12.1431	10.2799	13.974
Os12g0613500	brown	SRP40, C-terminal domain containing protein.	80.4907	77.3394	39.4215	44.2105	63.1116	89.969	48.7722	77.9516	31.636	37.2146
Os12g0621700	brown	Conserved hypothetical protein.	47.0478	27.7374	13.1909	15.7249	16.1018	34.2817	14.9424	15.5857	18.4811	12.1261
Os12g0624900	brown	Similar to GATA transcription factor 2 (AtGATA-2).	27.0425	12.0064	15.5462	13.9303	16.0556	19.911	8.61105	12.5628	19.2937	13.9625
Os01g0214800	brown	Lipase, GDSL domain containing protein.	0.149693	25.1281	0.569531	1.68642	0.742494	2.20961	0	0	0.502833	0.714438
Os01g0133200	brown	Conserved hypothetical protein.	1.221	15.8597	0.327379	0.041261	6.8118	7.86724	0	0.512155	0	0
Os01g0871600	brown	Similar to Peptide transporter PTR2-B.	2.66174	20.247	2.15294	2.17021	3.76632	12.5419	0.188451	0	0	0
Os01g0300900	brown	Galactose oxidase/kelch, beta-propeller domain containing protein.	12.0432	10.1953	6.11565	2.4251	5.4709	8.68248	0.052595	3.09033	0.201286	0
Os02g0192001	brown	Conserved hypothetical protein.	8.06039	35.1287	0	0	9.89177	6.58817	0	0	0.348244	0
Os02g0756200	brown	Similar to Phi-1-like phosphate-induced protein.	11.1991	22.6529	0.076946	0.049651	0.089117	0.809623	0.082694	0.167703	0	0
Os03g0836300	brown	Harpin-induced 1 domain containing protein.	23.1787	13.3454	0.581241	3.39211	2.92311	12.4425	2.1495	2.91499	0.629305	2.58786
Os03g0373300	brown	Protein of unknown function DUF1110 domain containing protein.	9.12278	13.8383	0.874224	1.04026	14.6308	0	0	0	1.76286	1.03228
Os04g0482100	brown	Similar to H0510A06.16 protein.	35.2476	34.9213	5.01232	0	8.63735	24.5794	0.603029	0	2.23933	5.5881
Os04g0422200	brown	Similar to H0525E10.13 protein.	25.7732	23.1926	0	0	12.8164	19.3176	0	0	0	0
Os04g0512500	brown	Similar to OSIGBa0157K09-H0214G12.24 protein.	10.321	9.33012	1.21005	1.07162	0.72586	7.74568	0.372535	0	1.13354	1.61976
Os04g0494950	brown	Similar to OSIGBa0103O01.12 protein.	4.36815	27.1345	0	1.47906	3.74254	1.04607	0	0	0	0
Os05g0167600	brown	Conserved hypothetical protein.	31.5506	23.5119	0	0	0.93056	0.621141	0	0	0	0
Os05g0361700	brown	Similar to EREBP-2 protein (Fragment).	3.92369	9.72397	0.331884	0.14784	6.54425	15.6746	0.128837	0.101607	0	0.104651
Os05g0117798	brown	Kinesin, motor region domain containing protein.	18.0487	18.5696	4.82314	2.70313	2.70557	6.5414	2.15311	9.09862	0.129589	0
Os09g0502200	brown	Similar to Beta-1, 3-glucanase (Fragment).	11.7482	10.4365	1.49553	2.49931	7.79524	10.9226	9.29869	4.09074	0	0
Os09g0298500	brown	Zinc finger, RING/FYVE/PHD-type domain containing protein.	12.155	10.8004	8.88388	0.329909	3.54224	9.92591	1.92714	5.05032	0	0
Os10g0113000	brown	Similar to Chalcone reductase homologue (Fragment).	7.74355	13.1665	0.353379	1.06601	1.77909	6.6712	0.05521	0	0	0

## Sheet: Genes in module 5 at 18 HAF
Supplementary Table S4. Identified genes from modules 5 whose expression levels were putatively upregulated in WT-WT and bbms-WT zygotes at 18 HAF
Locus_ID	moduleColors	Description	WW-18h-1	WW-18h-2	WB-18h-1	WB-18h-2	BW-18h-1	BW-18h-2	BB-18h-1	BB-18h-2	C1	C2
Os01g0131300	tan	Conserved hypothetical protein.	33.2887	74.2242	64.7081	42.7605	101.581	79.6019	41.5378	45.9785	30.8275	30.4981
Os01g0134500	tan	Similar to Delta-7-sterol-C5(6)-desaturase (EC 1.3.3.-) (Delta-7-C-5 sterol desaturase) (Delta7-sterol-C5-desaturase).	28.0588	55.8757	24.5473	32.7253	63.8379	80.8673	27.2996	37.1826	9.1739	3.60064
Os01g0140100	tan	Peptidase A1 domain containing protein, Regulation of spikelets number per panicle	11.3873	21.5543	7.21986	4.44793	16.8008	30.6111	11.8282	11.7394	1.2038	1.68493
Os01g0140500	tan	Similar to 60S ribosomal protein L26B.	787.663	1190.43	1158.58	921.646	2017.18	1420.69	1123.25	1038.5	1001.1	1045.09
Os01g0143800	tan	Mitochondrial glycoprotein family protein.	11.2708	11.42	6.62244	6.07651	17.6824	16.8117	7.6604	14.7031	6.90379	7.3071
Os01g0144700	tan	Conserved hypothetical protein.	70.5691	95.6957	79.899	63.2248	108.472	125.699	66.2861	86.5079	35.2596	44.378
Os01g0194200	tan	IQ calmodulin-binding region domain containing protein.	4.55412	5.09106	12.4604	10.3437	12.701	27.5545	0.426939	5.46493	0.508235	0.24988
Os01g0210600	tan	Protein of unknown function DUF538 family protein.	238.415	1433.87	98.763	45.4229	1274.32	2687.42	50.1703	83.4755	127.916	157.482
Os01g0231000	tan	Similar to Auxin-responsive protein (Aux/IAA) (Fragment).	5.74868	10.5898	0.962383	0.344126	16.0557	16.769	2.30379	0.776202	1.09761	0
Os01g0233500	tan	Cyclin.	8.10578	14.9899	2.80485	6.41899	12.2835	13.1373	10.5891	8.06463	1.84024	6.09148
Os01g0266400	tan	Conserved hypothetical protein.	7.49448	14.8089	15.0927	4.71637	13.7582	47.3737	1.43268	1.21559	0.3801	2.96496
Os01g0300000	tan	3'-5' exonuclease domain containing protein.	941.281	917.602	144.289	275.08	1533.84	1795.55	102.138	194.462	20.9683	11.3394
Os01g0317800	tan	Alpha/beta hydrolase family protein.	67.6078	129.367	26.1826	12.9949	149.623	230.528	40.515	48.0413	15.602	24.9048
Os01g0328400	tan	Ubiquitin.	1530.63	1728.48	1904.44	1724.45	2261.49	2887.09	1838.24	1814.53	1333.87	1421.36
Os01g0341300	tan	Conserved hypothetical protein.	1.58803	4.25063	0.574803	0.72458	19.9331	57.9022	0.103257	2.0335	0	0
Os01g0341200	tan	Tubulin, conserved site domain containing protein.	113.429	142.54	6.25775	5.29632	167.502	171.792	2.94426	45.7481	0	0
Os01g0342800	tan	Similar to UPF0631 protein.	28.2208	25.3683	31.7514	13.9618	37.74	52.0829	14.1113	14.6993	11.9647	9.12335
Os01g0355400	tan	Similar to BPM3; protein binding.	17.4645	24.1807	1.9985	8.50407	50.8223	44.4349	0.652628	0	0.173695	0
Os01g0516600	tan	Similar to Stable protein 1.	12.1284	11.058	14.7368	16.1648	18.0306	39.4449	11.1526	11.1526	0.625058	0.77718
Os01g0532800	tan	Similar to Condensin complex subunit 2.	21.2626	20.0635	19.7565	15.0425	25.8121	41.7533	22.4517	21.0619	13.1335	15.0187
Os01g0595400	tan	Protein of unknown function DUF538 family protein.	4.25866	10.8915	5.95271	5.85658	20.5933	23.9481	1.54225	2.13427	0.919939	1.00906
Os01g0613300	tan	Conserved hypothetical protein CHP02058 domain containing protein.	32.657	39.6552	35.2673	21.2326	50.6207	59.268	45.2837	23.7876	25.1293	24.7068
Os01g0631400	tan	Six-hairpin glycosidase domain containing protein.	24.5661	38.6787	0.78138	1.29803	41.3225	61.6192	2.82586	0.755654	2.84047	2.85059
Os01g0644000	tan	Twin-arginine translocation pathway signal domain containing protein.	191.581	310.41	266.497	176.375	287.258	415.351	80.8366	99.2624	233.848	262.814
Os01g0659400	tan	Primary microRNA of osa-miR319a; Target gene(s): TCP genes (Os01g0213800, Os03g0785800, Os01g0755500, Os12g0616400, Os07g0152000), Leaf morphogenesis, Cold tolerance	26.9957	15.6076	0.506169	0	48.1471	22.6098	0.193218	0	0	0
Os01g0708700	tan	IQ calmodulin-binding region domain containing protein.	10.1368	13.6642	7.27332	9.86516	22.7168	40.475	0.054045	7.87058	0	0
Os01g0750800	tan	Conserved hypothetical protein.	37.8592	56.1766	70.3379	54.5893	77.8584	74.3069	50.716	51.3268	54.1429	63.734
Os01g0752300	tan	Similar to 60S ribosomal protein L18a-1.	2064.05	2008.24	1576.15	2003.62	2565.17	2245.94	2328.47	1757.11	1761.58	1810.59
Os01g0787600	tan	Similar to Salicylic acid-binding protein 2.	1.26578	7.14363	0.777487	0.079191	20.6174	16.7492	4.0499	0.079838	0	0.669135
Os01g0817100	tan	TRAM, LAG1 and CLN8 homology domain containing protein.	32.7385	32.1182	42.9801	23.746	43.1225	56.0619	13.339	45.9331	24.704	41.756
Os01g0822900	tan	Non-specific lipid transfer protein (nsLTP), Regulation of plant height	38.883	38.6211	20.9664	31.8096	92.583	59.5924	23.1566	26.084	1.08665	2.16332
Os01g0825800	tan	Amino acid transporter, transmembrane domain containing protein.	4.97858	2.36295	0.556601	1.64807	10.9984	28.4703	6.48725	4.42829	1.29217	0.430645
Os01g0841000	tan	ENTH/VHS domain containing protein.	3.68998	6.67077	4.04265	6.93087	15.0635	32.053	0.603467	1.61597	7.54295	5.83288
Os01g0844200	tan	DVL family protein.	10.9858	6.353	0.340467	2.72902	13.4502	6.22637	1.05572	0.134557	0	0
Os01g0852300	tan	SUMO family protein	339.093	486.694	200.119	359.987	602.48	715.723	493.984	198.197	231.982	291.173
Os01g0861000	tan	Conserved hypothetical protein.	47.8588	53.9272	49.0382	42.8692	104.585	96.0908	53.5556	38.3759	32.679	40.867
Os01g0866200	tan	Similar to Histone H3.	1050	865.296	765.692	960.028	1318.63	2332.52	39.7496	722.659	259.12	224.779
Os01g0878750	tan	Hypothetical protein.	2.33126	2.96306	1.64074	0.849457	20.03	14.4995	0.134832	4.72948	0	0.262915
Os01g0880800	tan	Similar to Acyl-[acyl-carrier-protein] desaturase, chloroplast precursor (EC 1.14.19.2) (Stearoyl-ACP desaturase).	4.13617	8.29721	3.24783	4.55163	13.7096	23.0582	1.34783	1.85868	3.95671	5.84642
Os01g0884300	tan	NAC transcription factor, Drought tolerance, Response to abiotic and biotic stresses	12.8653	26.2111	7.82274	3.55701	28.7369	29.4913	3.28138	3.2457	3.54938	5.39075
Os01g0886900	tan	Similar to EMB1879 (EMBRYO DEFECTIVE 1879).	12.4101	13.3948	8.29341	8.50733	13.9133	26.6067	4.34833	5.04187	2.54456	0.666944
Os01g0887400	tan	Similar to predicted protein.	20.1451	18.8027	5.7748	5.4497	24.5419	28.5462	4.27275	11.4339	15.427	21.8574
Os01g0911700	tan	B3 domain-containing transcriptional activator, Control of seed dormancy	1.98234	3.03222	0.233448	0	7.74878	15.5067	0	0.706609	0	0
Os01g0924000	tan	Plastid ribosomal protein L27	9.81518	10.9924	17.0484	17.1403	17.08	27.7816	12.2029	4.91952	17.4943	24.0171
Os01g0939400	tan	Conserved hypothetical protein.	81.7533	67.7408	74.2651	83.5488	98.4848	81.88	61.3168	47.8057	69.5173	73.0982
Os01g0969400	tan	Similar to cation proton exchanger.	8.99293	4.51663	0.079283	0	13.6452	29.3668	2.15563	0	8.40089	3.70511
Os01g0974701	tan	Similar to RNA-binding glycine rich protein (RGP-2).	39.5148	46.8903	22.3797	33.9908	52.668	39.8779	19.5532	24.989	31.527	23.675
Os02g0129800	tan	Conserved hypothetical protein.	95.7664	24.8836	0.945803	38.9965	161.4	159.701	6.85518	6.09712	63.1382	62.0604
Os02g0130000	tan	Similar to SWIb domain-containing protein (Fragment).	224.31	256.381	190.325	180.367	339.287	337.15	243.456	259.703	236.06	220.419
Os02g0163300	tan	Conserved hypothetical protein.	123.972	162.245	176.196	121.493	198.314	224.42	161.037	98.4406	128.854	119.457
Os02g0178800	tan	Glossy1(GL1) homolog, Cuticular wax biosynthesis, Drought resistance	0.397934	5.13157	0.365077	0.938397	11.6231	31.8749	2.13523	0.400907	0.130494	0
Os02g0211100	tan	Similar to H0423H10.12 protein.	17.9303	16.2412	1.28911	4.0465	52.3036	25.4962	0.684063	3.91529	0.274872	1.07405
Os02g0234200	tan	NHL domain-containing protein, Determination of panicle architecture, grain shape and grain weight	9.95491	3.29271	2.32951	3.23189	9.86933	17.5383	0.85468	0.481193	1.29906	0.922102
Os02g0265200	tan	WRKY transcription factor 39.	2.12778	8.54466	5.78074	1.55277	7.93317	14.1066	6.8573	1.01572	0	0
Os02g0264800	tan	Protein of unknown function DUF1070 family protein.	179.181	245.321	151.704	245.949	445.046	298.874	130.627	189.399	79.0638	72.5252
Os02g0310200	tan	Conserved hypothetical protein.	131.982	165.589	114.124	126.755	153.434	142.299	134.651	106.643	71.5653	72.7258
Os02g0461400	tan	Conserved hypothetical protein.	45.7108	47.1484	36.2479	31.2793	86.1327	59.8776	34.573	33.6685	19.7055	30.6145
Os02g0491400	tan	FK506 binding protein belonging to peptidyl prolyl cis-trans isomerasesuperfamily, Heat stress response	9.94098	14.3269	7.21887	9.95429	16.7718	28.6559	11.5991	8.98048	3.19956	2.20643
Os02g0508100	tan	Similar to OSIGBa0075F02.3 protein.	64.3162	68.6413	6.65849	11.4248	131.335	155.882	0.259888	28.0975	7.94102	3.74701
Os02g0512400	tan	CC-type glutaredoxin, Abiotic stress response, Floral organ development and pathogen response, Regulation of grain width and weight	0.684587	2.40734	0.709241	0.42225	24.2789	5.16354	0.732357	0.352612	0	0.140579
Os02g0580400	tan	Dynein light chain, type 1 family protein.	22.8706	19.4241	2.63313	5.09172	18.7236	17.1703	3.33228	10.1987	1.02232	1.16168
Os02g0628600	tan	Similar to Auxin response factor 8.	14.876	22.0121	3.34549	2.33574	14.9071	37.7826	10.7178	7.51499	20.9246	15.7342
Os02g0642200	tan	Similar to Remorin.	38.8356	31.8337	4.66496	1.75728	69.6453	19.9639	1.84231	15.8745	3.39231	3.57593
Os02g0655300	tan	Similar to 3-isopropylmalate dehydratase, small subunit.	314.946	394.584	333.342	289.306	404.793	396.143	365.993	305.918	292.453	281.615
Os02g0674800	tan	Homeodomain leucine zipper class IV transcriptional factor , Ortholog of Arabidopsis GLABRA2, Modulation of leaf rolling	13.3189	29.2776	11.3607	5.94906	30.538	27.8927	19.9138	13.1486	20.5764	19.0797
Os02g0699600	tan	Similar to 60S ribosomal protein L12.	1182.3	1465.16	1113.52	950.8	2017.85	2149.56	1261.09	1057.05	772.932	778.468
Os02g0716500	tan	Delta12-fatty acid desaturase	258.765	293.376	79.7161	84.218	325.418	376.408	99.3716	137.147	88.1293	127.012
Os02g0724300	tan	Non-protein coding transcript.	18.5055	28.4902	13.8641	5.70572	40.2835	22.3313	21.4294	13.2281	9.37902	9.44014
Os02g0725700	tan	Subunit of a CCAAT-motif binding HAP complex, Regulation of meristem identity determination, Vegetative and reproductive development	267.174	352.147	156.497	120.089	457.902	331.901	41.5609	103.769	1.65811	1.17782
Os02g0744200	tan	Alpha-expansin OsEXPA5.	61.3939	73.8626	22.8136	12.1188	131.408	218.267	20.1806	86.7649	0.598673	1.29577
Os02g0771700	tan	Glycoside hydrolase, family 17 protein.	27.3216	65.1073	2.30549	9.34812	56.4171	80.1173	58.6262	22.9264	0	0
Os02g0784900	tan	RmlC-like jelly roll fold domain containing protein.	14.0644	8.98631	5.53668	14.8044	14.4861	20.2837	14.6179	5.02992	7.94384	4.54184
Os02g0807750	tan	Conserved hypothetical protein.	20.7188	28.1804	15.5798	13.9571	28.8377	27.898	24.25	16.0332	9.26788	9.07064
Os02g0814000	tan	Protein of unknown function DUF862, eukaryotic domain containing protein.	31.4116	39.4261	38.8485	47.2418	44.1329	65.1406	31.729	36.0935	37.0771	28.9722
Os02g0820400	tan	Transferase family protein.	7.7546	10.366	10.2351	2.93726	20.2795	22.1747	10.3908	5.54187	0.188691	0.446281
Os02g0820500	tan	LOB (Lateral Organ Boundaries) domain-like protein, Glume formation	216.093	429.566	387.619	140.646	487.414	740.8	255.119	197.458	0	0
Os02g0826300	tan	Conserved hypothetical protein.	0.410222	5.61998	3.51021	3.63371	49.7783	7.66989	0	0.174587	0.750568	0
Os02g0834300	tan	Beta tubulin, autoregulation binding site domain containing protein.	2.60477	9.49833	1.69718	0	23.6421	32.2995	0	0.126633	0	0
Os03g0119000	tan	Prolyl 4-hydroxylase, alpha subunit domain containing protein.	34.1893	38.3566	23.8568	25.1913	47.5073	37.3618	31.8514	25.0075	22.1023	16.3543
Os03g0119900	tan	Similar to Histone H4.	936.94	749.011	695.582	974.544	1062.17	1697.36	76.2553	511.334	387.665	435.933
Os03g0122300	tan	Flavanone 3-hydroxylase, Salicylic acid hydroxylase 1, Positive regulation of flavonoid biosynthesis, Resistance to brown planthopper (BPH)	129.377	249.161	113.787	6.89875	295.616	377.313	31.3655	70.3628	4.95855	9.80202
Os03g0140700	tan	Tetratricopeptide-like helical domain containing protein.	11.6214	23.5319	9.73239	10.9298	37.2315	26.234	4.92812	1.07265	10.9436	6.0909
Os03g0146800	tan	Non-protein coding transcript.	1.2726	7.68471	0.438746	0	1.58445	20.1251	2.76339	0	0	1.13737
Os03g0147400	tan	Putative citrate transporter, Citrate-metal hydrogen symport (CitMHS) family protein, Citrate transport and distribution during leaf development	32.8753	55.724	35.1835	32.0115	56.3421	61.378	66.8989	41.4736	24.8536	24.9528
Os03g0151600	tan	Acyl-CoA N-acyltransferase domain containing protein.	21.251	21.1311	16.8501	15.444	36.2888	31.4303	16.0262	20.8833	15.6507	14.8106
Os03g0154750	tan	Hypothetical gene.	14.6178	14.3725	16.8679	17.823	50.3147	44.8007	12.2525	0	0	11.2803
Os03g0164200	tan	Zinc finger, GRF-type domain containing protein.	364.402	943.629	314.556	45.2897	1162.71	1355.28	62.515	19.2918	3.11955	23.034
Os03g0165900	tan	Tetratricopeptide-like helical domain containing protein.	7.85337	7.06082	0.553909	19.0184	32.5179	115.769	24.3295	0.997527	12.4185	3.52324
Os03g0168900	tan	Ribosomal L32-like protein, Aluminum tolerance	199.806	213.997	239.92	223.042	310.239	266.68	210.986	232.556	240.978	242.905
Os03g0181500	tan	Fatty acid elongase (beta-ketoacyl-CoA synthase), Shoot development	15.0657	95.629	18.9178	2.51732	177.891	325.894	23.5882	9.25629	43.2326	61.896
Os03g0195800	tan	Similar to Sulfate transporter (Fragment).	1.81094	5.47596	1.19325	0.143831	4.19912	20.6116	0.087624	0.247147	2.2406	5.65625
Os03g0200600	tan	Tetratricopeptide repeat (TPR) protein, Promotion of heading by regulating florigen transport	11.6376	26.2621	9.74183	14.6109	33.5234	36.9953	10.6401	7.93156	6.52302	7.58149
Os03g0234200	tan	Similar to Ubiquitin fusion protein (Fragment).	1955.48	2234.44	1925.62	2059.25	2933.76	3383.54	2474.93	2840.62	2205.99	2396.3
Os03g0234350	tan	Non-protein coding transcript.	727.453	917.553	857.766	811.425	1034.16	1173.5	891.847	827.179	816.15	950.205
Os03g0252100	tan	Carboxylesterase	1.75686	18.9206	5.44901	1.24311	15.2257	34.2452	1.77425	0.952803	0	0.071321
Os03g0279200	tan	Similar to Histone H2A.	334.192	436.661	472.859	450.054	641.791	1514.08	4.78001	311.496	0.258584	0
Os03g0310000	tan	Lipase, GDSL domain containing protein.	13.2112	83.0609	4.04095	2.43156	103.254	173.934	2.51986	38.5308	1.33826	1.02429
Os03g0310800	tan	Similar to Hypersensitive reaction associated Ca2+-binding protein.	186.38	232.71	55.8038	59.951	224.013	317.79	30.4657	80.6931	35.0991	36.6398
Os03g0311000	tan	Hypothetical protein.	8.06164	7.50873	1.89411	3.98873	10.8188	9.92437	0.07506	0.026886	0	0
Os03g0320600	tan	VQ domain containing protein.	9.57988	9.26947	1.97106	4.15938	28.1811	28.0435	10.4237	0	0	0
Os03g0376100	tan	Similar to Cystathionine gamma-synthase (Fragment).	30.0203	27.6532	22.7895	35.1585	70.7148	143.843	21.2339	73.0863	31.9742	22.0261
Os03g0385400	tan	Bifunctional inhibitor/plant lipid transfer protein/seed storage domain containing protein.	7.5077	9.09464	2.05605	0.956901	10.7661	19.9014	1.59511	3.15325	0.414997	1.1071
Os03g0385301	tan	Conserved hypothetical protein.	118.125	130.435	135.197	145.108	273.959	197.402	146.913	138.479	140.202	138.258
Os03g0390600	tan	Similar to Histone H3 (Fragment).	305.647	295.008	326.225	412.808	437.328	546.573	239.426	269.201	215.992	250.908
Os03g0411100	tan	Heme activator protein, CCAAT-binding transcription factor, Biotic and abiotic resistances	62.2753	69.3003	48.653	40.9878	69.3082	92.0717	59.0725	22.3998	31.1788	22.454
Os03g0645100	tan	Similar to pyruvate dehydrogenase E1 component subunit beta.	58.9756	42.4949	20.9107	28.8312	54.65	52.0871	28.4475	37.8394	18.3445	19.6943
Os03g0669100	tan	Similar to predicted protein.	293.75	392.883	443.949	248.733	449.469	663.269	173.456	269.324	243.567	264.126
Os03g0676300	tan	Similar to cold shock protein-1.	5.13583	41.1932	5.63565	3.77176	87.8924	56.8979	9.95735	24.7571	0.178654	0
Os03g0685300	tan	Class I glutamine amidotransferase, Regulation of grain quality, Carbon and nitrogen metabolism	18.2162	5.88091	2.46293	8.15438	36.5107	95.3668	5.25431	10.34	28.9632	11.1097
Os03g0686500	tan	Conserved hypothetical protein.	7.78571	7.4551	5.96345	3.56054	12.5322	19.1057	13.6322	4.28552	11.3492	8.23821
Os03g0696300	tan	Nuclear factor (NF)-YA transcription factor, Response to abscisic acid	6.48482	18.8551	15.7051	15.5732	14.4811	40.4739	11.9028	6.29896	10.7382	11.4494
Os03g0712800	tan	Cytosolic glutamine synthetase, Early stage of seed germination and grain filling under N deficient conditions	11.4227	22.9345	7.04921	6.74615	35.9031	39.2772	1.33795	0.684639	0.850948	1.51487
Os03g0726200	tan	Similar to Hydroxyproline-rich glycoprotein DZ-HRGP precursor.	13.0597	14.898	4.3888	10.1894	14.6944	13.2778	7.03449	3.89678	3.07162	3.77344
Os03g0727800	tan	Cyclin-like F-box domain containing protein.	15.7243	19.6755	25.1879	14.614	13.5043	50.9045	13.3252	9.3913	14.045	9.29702
Os03g0733900	tan	Conserved hypothetical protein.	31.4053	13.6429	9.17039	1.64762	54.0747	15.4682	1.12369	0	0	0
Os03g0758400	tan	Ankyrin repeat containing protein.	110.546	145.961	111.476	82.1478	128.079	114.115	126.895	76.7182	68.8721	78.1617
Os03g0785100	tan	Conserved hypothetical protein.	10.9415	20.6991	14.4928	14.297	32.3454	26.2252	15.3081	17.7123	11.4123	14.0092
Os03g0803066	tan	Non-protein coding transcript.	2.53909	8.20487	1.63504	0.864647	55.3938	58.6947	3.37027	0.477645	11.061	12.7836
Os03g0822000	tan	Expansin7, Salt stress tolerance	29.8262	30.5966	22.5906	15.583	69.4756	88.6136	33.1298	69.0993	21.5991	23.5522
Os04g0105100	tan	Zinc finger, RING/FYVE/PHD-type domain containing protein.	29.0988	32.0691	17.3762	4.46074	38.629	30.8551	2.53232	18.3315	0	0
Os04g0111350	tan	Non-protein coding transcript.	21.6935	33.123	13.6409	10.5001	46.5427	48.0481	10.3635	31.3067	11.4788	5.58402
Os04g0165600	tan	Peptidase S26A, signal peptidase I family protein.	19.2647	15.3857	7.72916	6.73695	16.5875	23.7165	8.13497	10.1924	0.744395	5.39912
Os04g0169500	tan	Similar to Avr9/Cf-9 rapidly elicited protein 137.	4.78639	7.2112	1.57943	2.1842	13.8405	31.3191	8.83868	5.32528	16.467	13.885
Os04g0208500	tan	Cyclin-like F-box domain containing protein.	14.0325	8.68394	3.81548	7.47955	11.8712	15.6809	0.570939	2.77706	0	0.097932
Os04g0244800	tan	Heavy metal transport/detoxification protein domain containing protein.	97.6931	183.287	7.7349	39.2216	235.485	258.302	3.91272	1.50459	0	1.98201
Os04g0281900	tan	Uncharacterised protein family UPF0497, trans-membrane plant subgroup domain containing protein.	93.3441	170.474	37.15	27.5265	223.85	331.98	44.5803	44.3169	61.5673	80.048
Os04g0287400	tan	WRKY transcription factor, Positive regulator in defense response, Negative regulator in GA signaling	4.64423	9.15915	8.46808	4.08173	23.8401	26.1191	4.8988	5.99523	0	0
Os04g0350100	tan	Proteinase inhibitor I25, cystatin domain containing protein.	4.84302	9.02925	0.070974	3.64524	13.3008	15.3781	0.040492	2.10313	0	0
Os04g0415000	tan	Leaf development	18.7599	95.4702	14.4146	5.40975	167.92	128.026	5.37841	7.21035	1.81739	5.18843
Os04g0429450	tan	Conserved hypothetical protein.	9.64276	17.43	10.7659	8.71387	21.9258	23.5263	20.541	17.3459	8.01875	7.5355
Os04g0450800	tan	H3.2-type histone H3 protein, Salt stress response	597.898	680.586	451.88	649.939	668.393	830.835	375.535	322.527	598.452	575.911
Os04g0480200	tan	Partner protein for high-affinity nitrate transport, Determination of root growth and development in a nitrate-dependent manner	7.77799	8.14619	16.367	4.64076	29.1966	36.1069	2.76037	16.3971	0	0
Os04g0482000	tan	Similar to Peptide methionine sulfoxide reductase.	30.2712	29.804	28.6196	17.9066	39.3992	51.2856	17.1296	28.6413	28.267	38.9374
Os04g0510600	tan	Tetratricopeptide-like helical domain containing protein.	5.00669	23.1466	20.0513	22.0515	54.7713	48.1591	13.7409	9.21148	1.89078	4.01565
Os04g0517000	tan	Similar to OSIGBa0145M07.3 protein.	29.2345	44.0125	11.3802	20.0746	79.3939	49.4532	19.4678	0.349411	6.18658	1.67112
Os04g0526600	tan	Alpha-amylase/subtilisin inhibitor, Defense of the seed against microorganisms	5.32106	3.19808	0.289867	0.141765	10.7619	12.5416	0.106741	0.897591	0.811161	0.301759
Os04g0539500	tan	Similar to H0115B09.1 protein.	12.2344	13.5438	5.56007	3.41284	25.4229	29.451	4.22842	9.6284	5.44528	4.53673
Os04g0566000	tan	Similar to OSIGBa0158F05.10 protein.	21.0317	36.6883	19.5653	18.9135	56.8228	45.8833	27.2798	27.4954	35.9495	36.9643
Os04g0564600	tan	High mobility group (HMG) protein, Regulation of drought tolerance	229.634	279.641	206.212	197.193	319.447	271.235	242.302	159.374	144.447	133.048
Os04g0605100	tan	WRKY transcription factor 68.	15.8132	20.7205	8.10945	3.71881	38.2057	35.1815	15.0881	5.2714	0	0
Os04g0611200	tan	Cofactor of beta-ketoacyl-CoA synthase, Homolog of Arabidopsis CER2, Leaf cuticular wax synthesis, Very-long-chain fatty acid (VLCFA) elongation	3.75032	11.4796	1.69122	0.819825	7.43747	20.5906	2.04066	0.438295	8.74801	8.26342
Os04g0627000	tan	Similar to Homeobox-leucine zipper protein ROC2.	40.7755	60.3679	28.3448	16.0014	56.8099	99.3034	29.673	33.7861	49.672	45.3908
Os04g0650300	tan	Similar to H0212B02.9 protein.	10.7159	15.8975	10.8783	1.85567	24.6267	26.9736	9.26664	20.4738	1.40587	0.69392
Os04g0661600	tan	Similar to H0112G12.13 protein.	70.7411	89.82	87.464	75.6725	122.047	98.7082	61.9819	70.8631	99.0701	61.9171
Os04g0677033	tan	Similar to H0402C08.3 protein.	64.0932	69.8108	47.3445	37.8054	83.4132	88.1142	70.017	54.6346	36.2607	29.4472
Os05g0105300	tan	CAP-Gly domain containing protein.	16.5773	13.9912	7.81397	7.68785	13.7349	21.965	7.77618	5.9279	12.253	12.2117
Os05g0112000	tan	E3 ubiquitin ligase, XA21-mediated disease resistance	20.1811	26.9763	17.1527	9.96384	30.4537	32.9274	28.1763	11.0073	13.0747	16.8959
Os05g0132800	tan	Conserved hypothetical protein.	44.322	47.1992	29.4644	31.8713	51.2299	52.283	37.077	36.8302	16.7873	17.4152
Os05g0178600	tan	Similar to Auxin-responsive protein (Aux/IAA) (Fragment).	27.8566	43.6186	4.80972	3.06142	73.326	62.4995	5.88651	5.02533	15.9378	12.7074
Os05g0178900	tan	PRP38 family protein.	24.1572	25.2091	6.33732	7.54616	29.4828	30.7872	19.0732	19.0055	20.902	20.8999
Os05g0186000	tan	Similar to 30S ribosomal protein S31, chloroplast (Fragment).	17.0596	17.8485	13.9299	5.28841	18.1319	25.4052	6.68081	17.7086	16.7325	7.41218
Os05g0281400	tan	Protein of unknown function DUF810 domain containing protein.	14.6205	12.6974	5.00413	3.87837	17.8641	19.5547	9.19929	6.65236	11.1924	12.314
Os05g0373700	tan	Similar to Nascent polypeptide-associated complex alpha subunit-like protein 3 (NAC-alpha-like protein 3) (Alpha-NAC-like protein 3).	1412.29	1444.05	1122.21	1134.68	1391.05	1412.91	1065.02	997.822	855.607	805.263
Os05g0429400	tan	Phosphatidylinositol transfer protein, Class III SEC14 protein, Important roles in rice immunity, Response to M. oryzae infection	7.79157	23.919	3.12672	2.96003	31.4158	42.4356	0.930681	8.75573	0	0
Os05g0462301	tan	Similar to predicted protein.	11.0285	9.46586	10.8862	18.5356	14.9959	28.5199	13.2217	12.1454	5.88134	11.3964
Os05g0477600	tan	Alpha-expansin OsEXPA4.	0.701046	1.9703	0.26351	0.329201	17.7258	14.0847	5.57796	3.77166	0.829677	0.294817
Os05g0477300	tan	Ribosomal protein S26e domain containing protein.	1970.43	2440.85	1965.31	2063.13	3398.47	3306.14	2503.23	2108.41	1848.88	1794.52
Os05g0487300	tan	Conserved hypothetical protein.	3.33263	7.62092	2.39674	0.343836	9.25361	15.8599	1.06678	0.15703	0	0
Os05g0497300	tan	Similar to Ethylene response factor 2.	20.0393	31.8354	14.5794	7.94328	42.1669	23.8639	13.2627	7.17701	6.77009	4.8413
Os05g0500900	tan	Similar to Indole-3-acetic acid-amido synthetase GH3.5 (EC 6.3.2.-) (Auxin- responsive GH3-like protein 5) (AtGH3-5).	0.827022	4.58391	14.5309	3.4545	19.1765	55.5601	0.143159	0.264117	0	0
Os05g0526400	tan	Reticulon family protein.	125.274	166.763	95.9932	126.006	161.598	171.272	59.532	124.724	132.444	148.126
Os05g0548100	tan	Similar to VIP1 protein.	191.796	223.029	204.974	137.167	353.148	352.448	243.409	277.161	202.705	172.347
Os05g0577000	tan	Hypothetical gene.	21.7207	16.6738	14.0402	10.6425	19.7171	23.5683	12.9085	13.8804	10.4063	23.8144
Os06g0103800	tan	Protein of unknown function DUF125, transmembrane family protein.	7.20826	11.8412	3.66383	3.76935	18.1097	22.2513	1.06278	2.82497	3.21662	4.82408
Os06g0130200	tan	Cell cycle regulated microtubule associated protein domain containing protein.	8.23038	7.99972	4.1135	5.57023	9.48909	21.3346	6.90199	0.207754	2.47893	1.9978
Os06g0181566	tan	Similar to 60S ribosomal protein L39.	987.634	1444.11	1785.45	1331.35	3396.68	2436.89	1697.07	1616.06	1769.23	1921.66
Os06g0186600	tan	Conserved hypothetical protein.	11.4286	14.0701	6.77269	8.7913	15.1917	32.7986	8.51365	12.5077	11.7449	12.7901
Os06g0256900	tan	Glycoside hydrolase family 9 subclass B3, Endo-beta-1, 4-glucanase, Lignocellulose crystallinity modification in stem internode growth and development, Plant strength, cellulose modification, and biomass saccharification	6.26654	6.12838	0	0.330557	9.3203	15.7461	0.149754	0	0.805527	1.80798
Os06g0266800	tan	Similar to Gibberellin-stimulated protein.	45.3599	134.06	68.3099	85.8935	354.849	345.609	29.3834	91.6069	11.6507	24.0116
Os06g0273500	tan	Xyloglucan backbone O-acetyltransferase 4, DUF231 protein	0.787341	4.32766	5.32256	1.69291	7.43037	17.7771	1.77693	2.87548	0	0
Os06g0365700	tan	Hypothetical gene.	73.075	106.854	57.3103	51.0502	173.165	144.731	73.2536	106.808	45.2469	31.9227
Os06g0498000	tan	Conserved hypothetical protein.	9.39749	13.933	10.9397	7.91138	16.1973	19.6454	5.62502	4.64485	6.11318	6.60407
Os06g0505700	tan	Similar to AGP16.	10.2985	11.5394	9.16841	9.71221	25.805	16.5802	5.74137	12.6105	0	1.82082
Os06g0531900	tan	Lipase, GDSL domain containing protein.	4.49174	5.98949	0.477239	0.168801	9.27018	21.7512	0	0	0.202651	0.145023
Os06g0585900	tan	Similar to cDNA clone:002-174-F06, full insert sequence.	20.0564	17.6074	26.4064	13.5405	26.0293	29.6621	13.4039	16.4401	15.0375	17.4909
Os06g0587100	tan	Conserved hypothetical protein.	0	0	23.8584	6.31175	31.6271	20.5531	2.57259	0	8.0471	6.14525
Os06g0614400	tan	Conserved hypothetical protein.	12.3375	25.5078	9.23565	10.0821	38.2028	25.9345	13.6789	19.2607	12.9941	27.0195
Os06g0633100	tan	Similar to P10Sh249C12.	15.611	18.9357	20.1886	10.8852	60.6915	30.1288	1.5959	8.30948	0.511495	0.323343
Os06g0633300	tan	Similar to Phytosulfokines 1.	59.9694	78.3154	83.7246	1.49334	161.217	167.982	5.88563	0.420361	0	0
Os06g0651100	tan	Similar to NADPH HC toxin reductase.	4.63498	12.9656	4.91942	4.41479	30.7822	29.4553	5.25488	0.154971	1.65092	0.566392
Os06g0680700	tan	Cytochrome P450 family protein.	1.46159	21.5086	1.4807	0.34508	17.9028	45.5318	2.98306	0.513225	0.160066	0
Os06g0697400	tan	Similar to DNA-directed RNA polymerases I, II, and III 17.1 kDa polypeptide.	62.576	72.011	60.91	72.4089	126.968	95.4885	73.868	57.3961	52.5085	51.2448
Os06g0699400	tan	Mitogen-activated protein kinase, Regulation of seed dormancy, Disease resistance against X. oryzae	8.41407	15.9136	10.501	12.5131	16.8862	22.8735	10.6295	9.49711	4.07337	2.21055
Os06g0711000	tan	Conserved hypothetical protein.	13.7499	14.2263	2.79776	2.25558	45.7649	36.4353	9.87297	7.76749	2.08479	1.34256
Os06g0710900	tan	Conserved hypothetical protein.	15.7778	30.9439	5.32265	6.59074	22.5365	23.0217	24.0299	12.0465	0.547784	1.14004
Os06g0714900	tan	Receptor-like cytoplasmic kinase 218, Control of pattern-triggered immunity, Basal resistance to bacterial and fungal pathogens	9.04321	16.9032	10.0168	1.78149	21.9096	15.3922	4.83453	2.17976	3.287	0.404452
Os06g0717300	tan	Conserved hypothetical protein.	105.727	107.746	177.036	157.819	205.377	216.473	125.268	91.8725	144.227	148.343
Os07g0114300	tan	Protein of unknown function DUF1909 domain containing protein.	529.042	673.484	744.58	648.803	1137.65	741.16	510.608	605.243	535.942	549.177
Os07g0123900	tan	Similar to cold shock protein-1.	54.2935	86.1114	38.1761	15.4856	119.024	72.165	16.6716	53.1649	0.855829	0
Os07g0146800	tan	Non-protein coding transcript.	506.726	646.006	512.707	475.946	1027.18	795.336	400.586	490.378	555.943	563.202
Os07g0452700	tan	Hypothetical conserved gene.	11.4581	20.0057	14.6168	13.6141	23.213	28.6354	9.31976	17.522	4.86845	3.81002
Os07g0499300	tan	Similar to predicted protein.	18.8713	22.1858	12.2952	9.68734	27.761	22.9993	8.50881	22.5958	8.77708	7.40219
Os07g0564200	tan	Conserved hypothetical protein.	3.45162	35.4344	1.33736	2.91323	56.5728	126.653	1.30687	2.35343	1.00928	9.32148
Os07g0573100	tan	Similar to Adenylyl-sulfate kinase 1, chloroplast precursor (EC 2.7.1.25) (APS kinase) (Adenosine-5'phosphosulfate kinase) (ATP adenosine-5'- phosphosulfate 3'-phosphotransferase).	58.7523	54.3995	50.5051	43.1755	64.3186	67.3528	45.7649	54.9964	36.5059	46.5085
Os07g0585500	tan	Rice proline-, glycine and tyrosine-rich protein, Vesicle trafficking, Cold tolerance	630.91	651.296	537.817	509.598	1094.45	770.587	607.037	667.385	591.302	692.116
Os07g0596600	tan	Similar to IBS1 (IMPAIRED IN BABA-INDUCED STERILITY 1); ATP binding / kinase/ protein kinase/ protein serine/threonine kinase/ protein tyrosine kinase.	5.60081	9.11501	9.55357	4.52979	13.2931	22.3137	0.908653	1.41921	2.12101	0.730238
Os07g0605400	tan	Similar to EGG APPARATUS-1 protein (ZmEA1).	408.387	680.216	20.2956	58.1454	986.601	1191.12	5.95965	30.0356	14.9032	25.2107
Os07g0627400	tan	Conserved hypothetical protein.	3.51478	3.09822	15.7671	14.8226	9.10026	26.2626	7.7112	3.66043	12.8854	13.2528
Os07g0642600	tan	Transcription elongation factor, TFIIS/CRSP70, N-terminal domain containing protein.	8.6377	10.432	8.26988	11.6945	10.8885	22.7681	9.09231	4.09445	3.13321	4.84511
Os07g0675100	tan	Pectin methylesterase, Regulation of diurnal flower opening time, Regulation of the stiffness of the lodicule cell wall	0.711716	4.18559	0	0	11.7401	12.7303	0	0	0	0
Os07g0684100	tan	Similar to Thioredoxin-like 1.	14.1792	5.04156	4.3742	3.24156	20.9493	38.3803	12.0883	11.8854	0	0.77016
Os07g0693450	tan	Non-protein coding transcript.	9.72743	8.13588	3.4957	7.65494	14.544	29.706	6.80387	9.61716	6.38688	8.16009
Os08g0111200	tan	Beta-glucosidase, GBA2 type domain containing protein.	35.336	32.8121	16.1388	6.01998	56.3291	61.2584	0.641772	2.21973	0.068267	0
Os08g0116500	tan	Similar to 60S acidic ribosomal protein P1 (L12).	1973.95	2192.59	2766.42	2771.58	3981.23	4458.12	2657.87	2909.75	2091.54	2277.6
Os08g0130550	tan	Hypothetical protein.	1.28074	4.52351	0.924832	22.5945	1.9207	29.9026	5.0112	1.51678	3.92312	14.0879
Os08g0187500	tan	Similar to Roc1.	17.7396	17.5135	6.18189	0.402282	22.7708	25.4728	6.63213	3.37332	0	0
Os08g0195400	tan	Protein of unknown function DUF3778 domain containing protein.	26.3722	20.5403	4.406	3.19044	39.9022	50.2225	1.43063	7.18317	8.6225	3.82392
Os08g0263300	tan	Similar to cDNA clone:J013108L16, full insert sequence.	3.78738	12.4823	2.50328	2.76508	13.7448	14.6984	2.17196	9.15085	4.10729	2.20013
Os08g0292900	tan	Similar to Isoform 2 of Homeobox protein knotted-1-like 13.	5.78146	21.5797	3.6194	0.151017	19.5402	38.2823	0.061387	2.56893	0	0
Os08g0491100	tan	Conserved hypothetical protein.	11.3288	9.47494	9.15646	10.2833	11.6697	28.5691	16.4947	8.95632	11.984	7.52952
Os08g0532800	tan	Plant lipid transfer protein/seed storage/trypsin-alpha amylase inhibitor domain containing protein.	7.83803	274.639	12.0362	3.52413	342.658	637.063	3.61801	6.84541	0	0.261258
Os08g0559400	tan	Homologue of human peptidyl-prolyl isomerase-like 1 (PPiL1), Cyclophilin, Tolerance to drought stress	147.97	157.468	135.643	111.628	169.528	159.001	102.488	75.0821	133.777	132.423
Os08g0565800	tan	Glutaredoxin.	68.9543	102.931	80.1447	90.4336	86.6073	98.5434	78.739	19.7764	84.4923	79.5572
Os09g0111100	tan	D-type cyclin 3;1, Regulation of branch formation, Maintenance of meristem activity	9.41547	10.3553	0.341593	0.875953	18.7182	13.1211	8.11623	0.421356	3.90422	2.23911
Os09g0250150	tan	Conserved hypothetical protein.	43.1874	51.197	39.4816	26.6574	58.6254	44.3171	39.4404	26.4503	20.1077	17.4622
Os09g0284300	tan	Conserved hypothetical protein.	29.243	32.5061	15.7597	20.4992	43.6277	36.2434	18.2923	23.4257	20.5812	20.1648
Os09g0309900	tan	Similar to cDNA clone:J033099F01, full insert sequence.	41.5911	52.435	20.2267	13.4177	53.6954	64.7654	25.2752	41.2223	14.2009	12.7782
Os09g0361700	tan	Mitochondrial distribution and morphology family 35/apoptosis domain containing protein.	33.8353	46.5429	42.9692	53.126	54.8533	64.2774	38.9455	11.5754	51.4319	48.3859
Os09g0364900	tan	Similar to SNF1-related kinase complex anchoring protein SIP1.	99.0186	92.4832	61.0509	67.2877	116.882	116.862	61.8682	64.8525	26.8781	33.1224
Os09g0396900	tan	Protein of unknown function DUF125, transmembrane family protein.	5.87316	5.42455	0	0	15.5358	19.122	0	0	0	0
Os09g0414600	tan	Conserved hypothetical protein.	5.4931	12.1961	4.77027	3.2602	12.3126	13.0321	14.0624	6.17336	1.17048	0.635799
Os09g0425900	tan	Similar to senescence-associated protein DH.	22.4399	25.1573	10.309	5.82448	64.727	50.0998	2.13771	2.90496	0.616217	1.89832
Os09g0454300	tan	Cyclin-like F-box domain containing protein.	11.0126	13.5455	10.5294	3.32959	19.8089	19.1987	8.75632	13.5159	4.65048	1.51874
Os09g0461500	tan	Alpha/beta hydrolase fold-3 domain containing protein.	9.59277	62.9955	24.0494	27.1244	66.435	206.332	0.098739	22.834	0	0
Os09g0465800	tan	Legume lectin, beta domain domain containing protein.	20.4986	19.1591	24.2775	24.0967	49.9039	64.6087	23.0754	29.2385	8.93398	9.06913
Os09g0485900	tan	Similar to 60S ribosomal protein L9 (Gibberellin-regulated protein GA).	2657.21	2524.82	2555.38	2446.07	3222.65	3299.42	2483.37	2352.7	1876.44	2063.07
Os09g0535100	tan	Zinc finger, RING/FYVE/PHD-type domain containing protein.	12.9383	13.7923	3.11453	8.1279	18.792	19.1236	10.7492	5.74403	5.08849	8.25911
Os09g0557400	tan	Mitochondrial glycoprotein family protein.	47.8306	59.9676	36.298	37.6387	57.9127	47.2892	50.1907	40.7815	26.0157	21.3775
Os09g0560300	tan	Conserved hypothetical protein.	173.546	218.279	342.57	293.785	304.166	358.414	250.058	243.932	305.366	331.459
Os09g0567800	tan	Hypothetical conserved gene.	0.316282	9.94315	0.373576	0.196089	16.2087	65.4536	0.253696	0.551272	0.319956	0
Os09g0568266	tan	Non-protein coding transcript.	264.898	430.844	278.24	251.937	486.078	610.871	326.29	310.485	83.1982	91.6308
Os10g0101200	tan	Serine carboxypeptidase, Regulation of grain filling and seed germination	0.614162	2.78871	1.48477	0.228273	24.3915	40.3613	1.89208	1.92037	0	0
Os10g0163250	tan	Hypothetical conserved gene.	4.65413	3.5614	2.18891	3.8873	10.6032	18.8351	1.46869	5.11342	1.44202	1.73521
Os10g0183500	tan	Conserved hypothetical protein.	7.93382	11.622	6.62147	5.39715	13.0533	17.0865	6.85357	2.74169	5.5423	4.3746
Os10g0188250	tan	Hypothetical protein.	54.1074	65.3461	15.8797	25.6137	80.2359	55.8918	43.2082	37.8955	29.0064	38.3962
Os10g0194400	tan	Hypothetical gene.	6.13336	9.55136	12.1015	5.40669	14.9274	15.2257	4.61538	6.43333	3.83321	3.57505
Os10g0373400	tan	Hypothetical protein.	7.43257	13.8757	5.21326	6.86905	19.9017	23.7999	5.43756	15.2098	8.41515	12.0261
Os10g0386300	tan	Hypothetical protein.	44.5412	26.9498	5.85493	11.7658	42.0268	35.1973	1.51414	11.8964	0	0.192212
Os10g0394200	tan	Similar to subtilase family protein.	9.4987	3.76687	0.419446	0.399621	9.06696	7.69401	0.397628	0	0	0
Os10g0411800	tan	Similar to 40S ribosomal protein S17-3.	1177.79	1309.62	1391.43	1260.79	1859.87	2004.39	1188.95	1319.34	1069.02	1126.86
Os10g0418000	tan	Similar to Histone H2A.	403.675	532.089	406.941	366.523	774.955	1075.76	81.4737	315.292	84.339	94.1544
Os10g0446400	tan	AT-rich interaction region domain containing protein.	18.0793	16.469	7.96859	3.04334	17.5202	36.1156	6.30671	10.518	5.91842	4.89136
Os10g0465800	tan	Similar to 60S ribosomal protein L21.	6354.78	6421.51	7072.7	7005.81	10444.5	8053.63	7501.2	6190.41	6368.16	7000.84
Os10g0471700	tan	Similar to cDNA clone:J033067M05, full insert sequence.	6.85574	10.0564	4.10393	6.91062	14.163	20.8472	7.86689	8.47758	6.08932	13.2761
Os10g0493300	tan	Hypothetical protein.	6.12766	11.5469	8.94539	4.36557	15.8506	34.6192	6.12597	5.24396	0.802993	1.23239
Os10g0509600	tan	Conserved hypothetical protein.	4.24168	2.18373	0.962942	1.42399	15.7082	10.7963	0.750413	0.720753	0	0
Os10g0518200	tan	Cytochrome b5 protein, Regulation of high-affinity K<sup>+</sup> transport in response to salt stress, Salt tolerance	301.189	307.097	285.269	229.013	321.507	393.199	319.732	194.078	259.274	283.082
Os10g0546400	tan	Conserved hypothetical protein.	13.8235	17.1236	5.1563	4.18717	23.8492	15.1869	8.31092	0.128095	0	0
Os10g0556100	tan	Similar to beta-expansin EXPB4.	239.186	366.575	110.922	129.068	283.297	595.03	187.754	309.227	0.063683	0
Os10g0564300	tan	Similar to 60S ribosomal protein L27.	1064.68	1215.92	1237.64	1213.59	1626.42	1895.67	1098.02	1324.23	626.102	721.121
Os10g0572900	tan	Similar to AT-hook protein 1.	52.0569	53.6243	20.6766	14.0277	79.8942	118.389	27.8634	34.9876	4.43763	3.10166
Os10g0573400	tan	Abscisic acid receptor, ABA signaling	39.0766	59.6667	20.3638	16.522	69.3484	46.6938	22.5463	18.1255	11.9982	12.6298
Os10g0576900	tan	NAD(P)-binding domain containing protein.	4.3319	33.7405	6.84609	5.07837	48.8648	56.8564	14.5004	6.27779	7.3375	6.62373
Os11g0105800	tan	Phosphatidate cytidylyltransferase family protein.	11.9314	22.3911	9.34093	9.99697	32.7034	32.2878	10.0367	6.4271	14.1142	8.98476
Os11g0115350	tan	Similar to Non-specific lipid-transfer protein 2.	2.51675	5.92077	0.348645	0.893754	11.0174	34.7632	1.75209	2.67312	0	0
Os11g0116900	tan	WRKY transcription factor 46, Disease resistance to Magnaporthe oryzae	71.8236	69.3885	21.2496	26.2198	75.3607	55.9946	18.0195	35.6431	7.07765	8.7352
Os11g0120100	tan	Similar to Harpin-induced protein 1 containing protein, expressed.	4.32214	13.2102	4.96923	6.59064	14.8053	22.4113	1.97403	2.23441	0.01998	0
Os11g0127900	tan	Similar to 40S ribosomal protein S16.	883.513	913.212	1045.46	1058.21	1420.05	1453.96	973.505	1014.22	841.723	966.867
Os11g0141800	tan	Conserved hypothetical protein.	14.9209	21.6913	8.05793	15.1322	24.3658	21.7966	15.4421	16.6544	9.25529	5.26207
Os11g0167800	tan	Abscisic acid-, stress-, and ripening-induced (ASR) protein, Chaperone-like protein, ABA-mediated regulation of stomatal closure, Drought tolerance, Aluminum tolerance	1.21837	5.01646	0.283682	4.42247	21.7457	47.7724	0	0	0	0
Os11g0218100	tan	Similar to RNApol24.	14.2401	10.3458	2.00512	7.66259	16.7098	10.043	2.37605	6.09086	7.94945	5.64768
Os11g0233400	tan	Similar to cDNA clone:J033099F01, full insert sequence.	34.6031	57.1657	18.3453	13.8749	54.0693	59.7584	19.325	40.3432	23.5845	16.5125
Os11g0417266	tan	Conserved hypothetical protein.	29.1121	30.1216	28.0582	12.4198	38.1619	60.8881	30.6053	25.2391	13.0219	8.59926
Os11g0453550	tan	Conserved hypothetical protein.	0	0	0	0	1.64206	141.272	0	0	0.741052	6.26853
Os11g0472000	tan	Zinc finger, CCCH-type domain containing protein.	11.4501	7.12475	6.5262	4.73528	15.5065	23.2279	5.21814	4.37244	8.96626	3.05883
Os11g0473100	tan	Cdk-activating kinase assembly factor (MAT1) family protein.	24.0724	36.4382	15.7982	11.9094	33.4223	36.8911	32.2318	16.2642	16.5629	19.2945
Os11g0531300	tan	Similar to Universal minicircle sequence binding protein.	9.59988	18.8577	9.58362	4.67307	26.0543	15.0713	12.522	4.94558	16.896	17.0301
Os11g0585200	tan	Hypothetical protein.	5.50298	14.6006	6.01101	2.34755	18.4675	14.4343	8.33501	4.81212	13.7336	13.414
Os11g0591200	tan	Similar to 3-ketoacyl-CoA synthase.	1.74046	27.184	0.456588	0.61027	21.2792	51.3791	0.730699	0.415073	0	0
Os11g0619800	tan	Kelch related domain containing protein.	2.66069	2.73052	0.048041	0.134527	10.1687	21.4533	1.04624	0	4.07373	2.79748
Os11g0620300	tan	Similar to Nonspecific lipid-transfer protein 2 (LTP 2).	3.96123	3.31216	16.763	6.53025	108.111	238.402	2.46568	23.7731	0	0
Os11g0637300	tan	Hypothetical conserved gene.	42.4882	41.0819	0.824201	3.48066	56.2233	78.1018	2.85299	0.248927	0.153725	2.37939
Os11g0686100	tan	Conserved hypothetical protein.	4.90543	11.3829	5.44975	4.33498	10.1959	23.35	7.80151	9.08215	1.79724	0.873792
Os12g0115000	tan	Lipid transfer protein Class I, Lipid transfer protein b1	5.05286	19.5595	1.98904	0.888552	42.7762	88.1466	0.809786	0.884839	0	0
Os12g0115100	tan	Lipid transfer protein Class II, Lipid transfer protein a15	7.07952	11.7986	8.55225	8.967	49.9533	112.007	6.79473	8.14987	0	0.433045
Os12g0116400	tan	Similar to WRKY DNA binding domain containing protein, expressed.	90.1055	82.7815	57.8501	36.9706	80.2547	78.6516	35.0092	26.7589	26.0557	30.7627
Os12g0268000	tan	Cytochrome P450 monooxygenase, Tryptamine 5-hydroxylase, Regulation of cell death and disease resistance	12.5985	40.5797	21.3531	10.2675	41.8199	51.1528	19.1545	12.8238	0	0
Os12g0286600	tan	Alpha/beta hydrolase fold-1 domain containing protein.	9.31426	8.96505	4.48339	2.54165	11.2107	9.14534	0.617545	1.26569	0	0.346389
Os12g0287200	tan	Core subunit of exon junction complex (EJC), Multiple organ development and reproduction	300.987	360.888	272.446	321.429	323.112	321.369	344.717	230.368	242.026	223.047
Os12g0405700	tan	Similar to Wound-induced basic protein.	1941.17	2641.73	2509.03	1848.19	5330.92	3036.97	2178.22	2616.82	2061.76	1927.19
Os12g0442900	tan	DNA-binding SAP domain containing protein.	53.9393	51.3107	37.5818	45.4676	62.5293	70.0526	36.7437	61.6352	44.8927	57.2904
Os12g0472500	tan	Homolog of the Arabidopsis TAPETUM DETERMINANT1 (TPD1) protein, Regulation of early anther cell differentiation	34.473	51.7704	20.0713	20.4494	65.8875	66.153	1.22165	40.6909	9.0349	7.51695
Os12g0533400	tan	Similar to Rac GTPase activating protein 1.	6.75099	10.6226	3.04498	3.6809	13.802	16.9221	1.11314	5.95926	0	0
Os12g0560400	tan	Similar to DNA-directed RNA polymerase II 14.5 kDa polypeptide (EC 2.7.7.6) (RPB9) (RPB14.5).	21.3021	47.6841	61.4168	21.0207	97.0501	87.4185	10.5973	26.1438	1.37533	0.971926
Os12g0609500	tan	Glucose/ribitol dehydrogenase family protein.	10.5516	9.03343	2.80423	8.13352	17.2868	23.9899	3.34782	3.56034	7.57264	2.69309
Os12g0615400	tan	Similar to 37 kDa inner envelope membrane protein, chloroplast precursor (E37).	13.6888	24.1242	29.7797	26.3806	19.4296	35.8661	26.7567	17.7472	27.5816	21.6983
Os12g0616900	tan	Similar to Pyruvate dehydrogenase E1 beta subunit (Fragment).	99.0278	83.0483	56.6237	47.4142	93.9902	114.682	52.7587	69.8727	72.8804	51.446
Os12g0618600	tan	NF-YA transcription factor 10, Negative modulation of rice resistance to rice stripe virus (RSV) and southern rice black-streaked dwarf virus (SRBSDV)	33.7712	29.2122	2.15156	9.85278	53.2811	76.9439	0.185057	1.06924	3.79653	2.21462
Os12g0633200	tan	Erg28-like family protein.	12.9669	23.9457	16.2646	19.0776	28.9045	31.1059	10.9093	18.4054	12.4158	20.3126
Os01g0365300	tan	Hypothetical conserved gene.	0	0	0.154985	0	0.512247	30.3407	0	0	0	4.37601
Os01g0124200	tan	Bowman-Birk type trypsin inhibitor, Target of a fungal effector and an NLR receptor for innate immunity, Resistance to fungal pathogen M. oryzae	19.2135	10.5599	0.982656	1.0286	17.0366	15.5268	0	0	7.80027	0.218208
Os01g0938400	tan	Conserved hypothetical protein.	0.321488	6.4433	0.169432	0.084491	9.15052	22.17	0.098702	0.227677	0	0
Os02g0719266	tan	Non-protein coding transcript.	2.98311	10.7982	5.33137	0	54.5274	21.5611	0.050819	0	0	0
Os03g0369100	tan	Lipid transfer protein, Receptor kinase CRINKLY 4 (CR4) interacting protein, Regulation of seed development and germination, Regulation of seed quality	1.73169	0.99204	3.87291	0.537809	10.1131	193.115	2.42091	0	5.80711	12.6022
Os03g0140100	tan	Cytochrome P450 family protein.	5.34154	9.81419	4.57927	1.76402	13.0347	13.9723	2.41745	0	2.29443	0
Os04g0411800	tan	Similar to H0717B12.5 protein.	10.0451	9.62956	5.93733	5.88407	11.9907	12.9205	0	0	0	0
Os06g0647200	tan	Similar to Response regulator.	8.13008	10.777	5.33914	4.14749	13.6485	23.1446	3.24824	4.20813	0	0
Os07g0584200	tan	BTB/POZ fold domain containing protein.	5.30265	12.7394	4.331	2.49594	11.2488	13.4725	0.777224	9.61104	0	0
Os08g0114200	tan	Glycoside hydrolase family 9 subclass B16, Endo-beta-1, 4-glucanase, Lignocellulose crystallinity modification in stem internode growth and development	0.212265	1.02538	0	0	28.8474	25.938	0	0	0	0
Os08g0330900	tan	Conserved hypothetical protein.	11.1542	4.22798	2.23458	1.18664	8.73376	12.7696	1.14028	1.5062	0	0
Os12g0156100	tan	Similar to NAC-domain containing protein 90 (ANAC090).	6.26081	12.9982	4.54108	0.562402	21.2739	13.9624	10.9358	3.77781	0	0
