# Supplementary material for: Role of paternal Oryza sativa Baby Booms (OsBBMs) in initiating de novo gene expression and regulating early zygotic development in rice
Source: Plant J. 2025 Jun 26;122(6):e70305. doi: 10.1111/tpj.70305 (PMC12201997; doi:10.1111/tpj.70305)
Supplement: Supplementary file 2 — Table S1. Number of DEGs in bbms‐WT, WT‐bbms, and bbms‐bbms zygotes compared to WT‐WT zygotes at 4 HAF. Table S2. Identified genes from Modules 13, 14, 6, and 8 whose expression levels were putatively upregulated in WT‐WT and bbms‐WT zygotes at 4 HAF. Table S3. GO terms enriched from the genes in Modules 13, 14, 6, and 8 that were upregulated in WT‐WT and bbms‐WT zygotes at 4 HAF. Table S4. Identified genes from Modules 3 and 5 whose expression levels were putatively upregulated in WT‐WT and bbms‐WT zygotes at 18 HAF. Table S5. GO terms enriched from the genes in Modules 3 and 5 that were upregulated in WT‐WT and bbms‐WT zygotes at 18 HAF. Table S6. Number of SNPs in rice genes between Nipponbare (NB) and Kasalath (KS) rice. Table S7. Allele dependency and expression profiles of genes in rice zygotes at 4 HAF. Table S8. Genes in rice zygotes with paternal allele‐dependent expression at 4 HAF. Table S9. Genes in rice zygotes with maternal allele‐dependent expression at 4 HAF. Table S10. Genes in rice zygotes with biallelic expression at 4 HAF. Table S11. Genes with preferential expression from the paternal allele at 4 HAF. Table S12. Genes with preferential expression from the maternal allele at 4 HAF. Table S13. Genes with biallelic expression at 4 HAF. Table S14. Genes with biallelic expression at 18 HAF. Table S15. Genes with preferential expression from the paternal allele at 18 HAF. Table S16. Genes with preferential expression from the maternal allele at 18 HAF. Table S17. Genes with preferential expression from the paternal allele in Modules 13 and 8 at 4 HAF. Table S18. Genes with preferential expression from the maternal allele in Modules 13, 6, and 8 at 4 HAF. Table S19. Genes with biallelic expression in Modules 13, 14, 6, and 8 at 4 HAF. Table S20. GO terms enriched from biallelic expressed genes in Modules 13 at 4 HAF. Table S21. Expression levels of OsBBM1, 2, and 3 in rice zygotes produced by electro‐fusion of gametes isolated from wild type and bbms t [file TPJ-122-0-s001.zip › tpj70305-sup-0006-Table S5.xlsx]

## Sheet: GO terms of module 3 at 18 HAF
Supplementary Table S5. GO terms enriched from the genes in modules 3 which were upregulated in WT-WT and bbms-WT zygotes at 18 HAF
GO terms (Biological processes)	nGenes	Pathway Genes	Fold Enrichment	Enrichment FDR	-log10(FDR)
GO:0006259 DNA metabolic proc.	74	490	5.46838	1.42113e-29	28.8474
GO:0007049 cell cycle	72	506	5.15234	2.50465e-27	26.6013
GO:0006260 DNA replication	37	148	9.05238	4.15043e-22	21.3819
GO:0006996 organelle organization	115	1486	2.80222	9.391e-21	20.0273
GO:0006261 DNA-templated DNA replication	32	119	9.73701	3.2887e-20	19.483
GO:0022402 cell cycle proc.	53	374	5.13129	5.24501e-20	19.2803
GO:0051276 chromosome organization	57	443	4.65901	1.39631e-19	18.855
GO:0006974 cellular response to DNA damage stimulus	50	357	5.07136	1.06346e-18	17.9733
GO:0006281 DNA repair	44	331	4.81335	1.70072e-15	14.7694
GO:0033554 cellular response to stress	64	689	3.36344	6.90041e-15	14.1611
GO:0000278 mitotic cell cycle	37	250	5.35901	1.71527e-14	13.7657
GO:0006270 DNA replication initiation	15	29	18.7291	3.38366e-14	13.4706
GO:1903047 mitotic cell cycle proc.	29	205	5.12232	9.82346e-11	10.0077
GO:1901566 organonitrogen compound biosynthetic proc.	94	1547	2.20019	1.24325e-10	9.90544
GO:0006310 DNA recombination	27	181	5.40142	1.46639e-10	9.83375
GO:0044085 cellular component biogenesis	80	1224	2.36663	1.65043e-10	9.7824
GO:0006325 chromatin organization	30	240	4.52619	7.69083e-10	9.11403
GO:0044281 small molecule metabolic proc.	90	1518	2.14681	1.14947e-09	8.9395
GO:0044770 cell cycle phase transition	20	108	6.70547	1.72757e-09	8.76256
GO:0051726 reg. of cell cycle	28	222	4.56697	2.64451e-09	8.57766

## Sheet: GO terms of module 5 at 18 HAF 
Supplementary Table S5. GO terms enriched from the genes in modules 5 which were upregulated in WT-WT and bbms-WT zygotes at 18 HAF
GO terms (Biological processes)	nGenes	Pathway Genes	Fold Enrichment	Enrichment FDR	-log10(FDR)
GO:0006412 translation	21	752	3.44495	0.00027716	3.55727
GO:0043604 amide biosynthetic proc.	23	832	3.41025	0.00027716	3.55727
GO:0043043 peptide biosynthetic proc.	21	764	3.39084	0.00027716	3.55727
GO:0043603 cellular amide metabolic proc.	25	1001	3.08097	0.00027716	3.55727
GO:0006518 peptide metabolic proc.	22	882	3.07706	0.00059574	3.22494
GO:1901566 organonitrogen compound biosynthetic proc.	29	1547	2.31254	0.00358864	2.44507
GO:0032268 reg. of cellular protein metabolic proc.	14	514	3.36006	0.0101822	1.99216
GO:0045859 reg. of protein kinase activity	6	120	6.1681	0.0298382	1.52523
GO:0050790 reg. of catalytic activity	13	524	3.06051	0.0298382	1.52523
GO:0034645 cellular macromolecule biosynthetic proc.	21	1127	2.29867	0.0298382	1.52523
GO:0042221 response to chemical	25	1472	2.09514	0.0298382	1.52523
GO:0065009 reg. of molecular function	13	537	2.98642	0.029967	1.52336
GO:0001932 reg. of protein phosphorylation	6	135	5.48276	0.0390842	1.408
GO:0042325 reg. of phosphorylation	6	139	5.32498	0.0390842	1.408
GO:0051338 reg. of transferase activity	6	139	5.32498	0.0390842	1.408
GO:0019220 reg. of phosphate metabolic proc.	7	191	4.52112	0.0390842	1.408
GO:0051174 reg. of phosphorus metabolic proc.	7	191	4.52112	0.0390842	1.408
GO:0009725 response to hormone	15	728	2.5418	0.0390842	1.408
