# Supplementary material for: Role of paternal Oryza sativa Baby Booms (OsBBMs) in initiating de novo gene expression and regulating early zygotic development in rice
Source: Plant J. 2025 Jun 26;122(6):e70305. doi: 10.1111/tpj.70305 (PMC12201997; doi:10.1111/tpj.70305)
Supplement: Supplementary file 2 — Table S1. Number of DEGs in bbms‐WT, WT‐bbms, and bbms‐bbms zygotes compared to WT‐WT zygotes at 4 HAF. Table S2. Identified genes from Modules 13, 14, 6, and 8 whose expression levels were putatively upregulated in WT‐WT and bbms‐WT zygotes at 4 HAF. Table S3. GO terms enriched from the genes in Modules 13, 14, 6, and 8 that were upregulated in WT‐WT and bbms‐WT zygotes at 4 HAF. Table S4. Identified genes from Modules 3 and 5 whose expression levels were putatively upregulated in WT‐WT and bbms‐WT zygotes at 18 HAF. Table S5. GO terms enriched from the genes in Modules 3 and 5 that were upregulated in WT‐WT and bbms‐WT zygotes at 18 HAF. Table S6. Number of SNPs in rice genes between Nipponbare (NB) and Kasalath (KS) rice. Table S7. Allele dependency and expression profiles of genes in rice zygotes at 4 HAF. Table S8. Genes in rice zygotes with paternal allele‐dependent expression at 4 HAF. Table S9. Genes in rice zygotes with maternal allele‐dependent expression at 4 HAF. Table S10. Genes in rice zygotes with biallelic expression at 4 HAF. Table S11. Genes with preferential expression from the paternal allele at 4 HAF. Table S12. Genes with preferential expression from the maternal allele at 4 HAF. Table S13. Genes with biallelic expression at 4 HAF. Table S14. Genes with biallelic expression at 18 HAF. Table S15. Genes with preferential expression from the paternal allele at 18 HAF. Table S16. Genes with preferential expression from the maternal allele at 18 HAF. Table S17. Genes with preferential expression from the paternal allele in Modules 13 and 8 at 4 HAF. Table S18. Genes with preferential expression from the maternal allele in Modules 13, 6, and 8 at 4 HAF. Table S19. Genes with biallelic expression in Modules 13, 14, 6, and 8 at 4 HAF. Table S20. GO terms enriched from biallelic expressed genes in Modules 13 at 4 HAF. Table S21. Expression levels of OsBBM1, 2, and 3 in rice zygotes produced by electro‐fusion of gametes isolated from wild type and bbms t [file TPJ-122-0-s001.zip › tpj70305-sup-0007-Table S6.xlsx]

## Sheet: Table S6. SNPs_info_all
Supplementary Table S6. Number of SNPs in rice genes between Nipponbare (NB) and Kasalath (KS) rice.
Locus_ID	num_snps	Description
Os01g0100100	6	RabGAP/TBC domain containing protein.
Os01g0100200	6	Conserved hypothetical protein.
Os01g0100300	2	Cytochrome P450 domain containing protein.
Os01g0100400	8	Similar to Pectinesterase-like protein.
Os01g0100466	6	Hypothetical protein.
Os01g0100500	3	Immunoglobulin-like domain containing protein.
Os01g0100600	4	Single-stranded nucleic acid binding R3H domain containing protein.
Os01g0100650	2	Hypothetical gene.
Os01g0100700	2	Similar to 40S ribosomal protein S5-1.
Os01g0100800	8	Protein of unknown function DUF1664 family protein.
Os01g0100900	0	Sphingosine-1-phosphate lyase, Disease resistance response
Os01g0101150	6	Hypothetical conserved gene.
Os01g0101175	0	Non-protein coding transcript.
Os01g0101200	11	2, 3-diketo-5-methylthio-1-phosphopentane phosphatase domain containing protein.
Os01g0101300	9	Similar to MRNA, partial cds, clone: RAFL22-26-L17. (Fragment).
Os01g0101600	6	Immunoglobulin-like fold domain containing protein.
Os01g0101700	2	Similar to chaperone protein dnaJ 20.
Os01g0101800	4	Conserved hypothetical protein.
Os01g0101850	3	Hypothetical protein.
Os01g0101900	2	Similar to OSIGBa0075F02.3 protein.
Os01g0102000	4	Non-specific phospholipase C, Mesocotyl development
Os01g0102300	2	Thylakoid lumen protein, Photosynthesis and chloroplast development
Os01g0102400	9	Nuclear factor Y (NF-Y) transcription factor C9, CCAAT box binding factor, Heme-associated protein 5H
Os01g0102500	6	Conserved hypothetical protein.
Os01g0102600	3	Shikimate kinase domain containing protein.
Os01g0102700	0	Translocon-associated beta family protein.
Os01g0102800	4	Chromatin remodeling factor 704, Sucrose non-fermenting 2 (Snf2) family protein, Salt and drought stress response, Response to M. oryzae infection
Os01g0102850	7	Similar to nitrilase 2.
Os01g0102900	1	Light-regulated protein, Regulation of light-dependent attachment of LEAF-TYPE FERREDOXIN-NADP+ OXIDOREDUCTASE (LFNR) to the thylakoid membrane
Os01g0103000	1	Snf7 family protein.
Os01g0103050	25	Non-protein coding transcript.
Os01g0103075	3	Hypothetical protein.
Os01g0103100	4	Nitrate transporter, Regulation of nitrogen use efficiency (NUE)
Os01g0103400	9	Hypothetical gene.
Os01g0103600	19	Similar to sterol-8, 7-isomerase.
Os01g0103650	6	Hypothetical gene.
Os01g0103700	12	Conserved hypothetical protein.
Os01g0103800	10	Conserved hypothetical protein.
Os01g0103900	4	Polynucleotidyl transferase, Ribonuclease H fold domain containing protein.
Os01g0104000	10	C-type lectin domain containing protein.
Os01g0104100	4	Chaperone protein to regulate catalase (CAT) activity, Cold inducible zinc finger protein, Tolerance to cold, salt and drought
Os01g0104200	3	Stress-responsive NAC transcription factor, Positive regulation of BR-regulated rice architecture, Negative modulation of ABA-mediated drought tolerance
Os01g0104350	2	Non-protein coding transcript.
Os01g0104400	10	S-type euonymus-related lectin (EUL), Response to ABA treatment
Os01g0104500	0	NAC transcription factor, Regulation of starch and storage protein synthesis
Os01g0104600	0	Homolog of Arabidopsis DE-ETIOLATED1 (DET1), Modulation of the ABA signaling pathway and ABA biosynthesis, Regulation of chlorophyll content
Os01g0104800	0	Sas10/Utp3 family protein.
Os01g0104900	0	Transferase family protein.
Os01g0105300	0	Similar to HAT family dimerisation domain containing protein, expressed.
Os01g0105400	1	Similar to Kinesin heavy chain.
Os01g0105700	0	Basic helix-loop-helix dimerisation region bHLH domain containing protein.
Os01g0105800	0	Similar to Iron sulfur assembly protein 1.
Os01g0105900	0	PfkB carbohydrate kinase protein, Regulation of plant height and leaf structure
Os01g0106200	0	Similar to RER1A protein (AtRER1A).
Os01g0106300	1	Similar to Isoflavone reductase homolog IRL (EC 1.3.1.-).
Os01g0106400	0	Isoflavone reductase-like protein, Homeostasis of reactive oxygen species (ROS)
Os01g0106500	0	Conserved hypothetical protein.
Os01g0106600	0	Similar to Chitin-binding lectin 1 precursor (PL-I).
Os01g0106700	0	PI3Kc (Phosphoinositide 3-kinasecatalytic domain) and FATC (FRAP, ATM, TRRAP C-terminal) domain containing protein, ATM homolog, Accurate repair of meiotic double-strand breaks
Os01g0106800	0	Similar to RING-box protein 1A (Regulator of cullins 1a) (dRbx1).
Os01g0106900	0	Deoxyxylulose 5-phosphate reductoisomerase
Os01g0107000	0	Similar to peroxin Pex14.
Os01g0107400	0	Conserved hypothetical protein.
Os01g0107700	28	Similar to LIMONENE cyclase like protein.
Os01g0107750	26	Hypothetical protein.
Os01g0107801	0	Non-protein coding transcript.
Os01g0107900	2	Protein of unknown function DUF3506 domain containing protein.
Os01g0108000	19	Conserved hypothetical protein.
Os01g0108200	13	Similar to Prolyl endopeptidase (EC 3.4.21.26) (Post-proline cleaving enzyme) (PE).
Os01g0108400	11	Helix-loop-helix DNA-binding domain containing protein.
Os01g0108500	11	Protein of unknown function DUF3778 domain containing protein.
Os01g0108600	10	Basic helix-loop-helix dimerisation region bHLH domain containing protein.
Os01g0108700	3	Hypothetical protein.
Os01g0108800	4	Protein of unknown function DUF936, plant family protein.
Os01g0109000	9	Similar to Late embryogenesis abundant protein, group 3.
Os01g0109201	6	Hypothetical gene.
Os01g0109300	7	Similar to predicted protein.
Os01g0109366	1	Hypothetical conserved gene.
Os01g0109432	0	Hypothetical gene.
Os01g0109500	2	Conserved hypothetical protein.
Os01g0109700	5	Similar to Paired amphipathic helix repeat-containing protein / transcription regulator-related.
Os01g0109750	4	Paired amphipathic helix domain containing protein.
Os01g0110050	1	Pi homeostasis
Os01g0110100	1	Phosphate (Pi) transporter, Pi homeostasis
Os01g0110200	1	Conserved hypothetical protein.
Os01g0110400	1	Similar to Acetyl-CoA C-acetyltransferase.
Os01g0110500	2	Protein kinase, core domain containing protein.
Os01g0110600	2	Hypothetical protein.
Os01g0110700	1	Bacterial-type phosphoenolpyruvate carboxylase
Os01g0110800	2	Leucine-rich repeat, plant specific containing protein.
Os01g0111000	3	Pectinesterase inhibitor domain containing protein.
Os01g0111100	2	Cyclophilin-like domain containing protein.
Os01g0111200	6	Like-Sm ribonucleoprotein (LSM)-related domain domain containing protein.
Os01g0111300	13	Conserved hypothetical protein.
Os01g0111400	1	Zinc finger, BED-type predicted domain containing protein.
Os01g0111500	1	ROOT HAIR DEFECTIVE-SIX LIKE (RSL) class I basic helix-loop-helix protein, bHLH transcription factor, Regulation of root hair development
Os01g0111600	6	PEBP (phosphatidylethanolamine-binding protein) family protein, Regulation of ABA signaling-mediated seed germination
Os01g0111700	12	Conserved hypothetical protein.
Os01g0111800	0	Conserved hypothetical protein.
Os01g0111900	0	Glutelin family protein.
Os01g0112000	0	Conserved hypothetical protein.
Os01g0112050	5	Non-protein coding transcript.
Os01g0112100	6	Conserved hypothetical protein.
Os01g0112201	1	Hypothetical protein.
Os01g0112300	0	Hypothetical conserved gene.
Os01g0112400	1	Major intrinsic protein family protein.
Os01g0112500	9	Similar to Plakoglobin/armadillo/beta-catenin-like protein (Fragment).
Os01g0112600	11	Conserved hypothetical protein.
Os01g0112800	9	Disease resistance protein domain containing protein.
Os01g0113000	0	Hypothetical conserved gene.
Os01g0113150	0	Disease resistance protein domain containing protein.
Os01g0113200	4	Similar to Receptor serine/threonine kinase.
Os01g0113300	13	Similar to ARK protein (Fragment).
Os01g0113325	7	Hypothetical protein.
Os01g0113350	36	Membrane-associated kinase-1, Response to bacterial pathogen B. glumae.
Os01g0113400	111	Similar to Receptor-like kinase.
Os01g0113450	101	Hypothetical protein.
Os01g0113500	57	Similar to Receptor-like kinase.
Os01g0113600	10	Hypothetical protein.
Os01g0113650	2	Hypothetical conserved gene.
Os01g0113700	33	Similar to Receptor-like kinase.
Os01g0113750	39	Non-protein coding transcript.
Os01g0113800	57	Protein kinase, core domain containing protein.
Os01g0113900	38	Similar to Receptor-like protein kinase.
Os01g0113950	33	Hypothetical protein.
Os01g0114000	0	Similar to H0315A08.1 protein.
Os01g0114050	0	Non-protein coding transcript.
Os01g0114100	9	Similar to Protein kinase RLK17.
Os01g0114150	11	Non-protein coding transcript.
Os01g0114200	8	Conserved hypothetical protein.
Os01g0114300	32	Similar to Receptor-like protein kinase (Fragment).
Os01g0114400	0	Similar to Receptor-like kinase.
Os01g0114402	12	Hypothetical protein.
Os01g0114550	21	Non-protein coding transcript.
Os01g0114600	0	Similar to Receptor-like protein kinase.
Os01g0114650	0	Non-protein coding transcript.
Os01g0114700	79	Similar to Receptor-like kinase.
Os01g0114800	6	Similar to H0215A08.3 protein.
Os01g0114900	13	Similar to LRK14.
Os01g0115100	0	Hypothetical conserved gene.
Os01g0115200	0	Similar to OSIGBa0140C02.7 protein.
Os01g0115300	0	Hypothetical gene.
Os01g0115500	17	Similar to Receptor-like kinase.
Os01g0115533	37	Non-protein coding transcript.
Os01g0115566	5	Similar to Receptor-like kinase.
Os01g0115600	47	Similar to LRK14.
Os01g0115700	50	Receptor-like kinase 19
Os01g0115725	58	Hypothetical protein.
Os01g0115750	75	Receptor-like kinase 20, Negative regulation of broad-spectrum resistance to bacterial blight
Os01g0115752	71	Non-protein coding transcript.
Os01g0115800	11	Receptor-like kinase 21, Negative regulation of broad-spectrum resistance to bacterial blight
Os01g0115900	8	Receptor-like kinase 22, Negative regulation of broad-spectrum resistance to bacterial blight
Os01g0115950	5	Hypothetical protein.
Os01g0116000	28	Similar to Receptor-like protein kinase.
Os01g0116100	4	Conserved hypothetical protein.
Os01g0116101	27	Hypothetical protein.
Os01g0116200	19	Protein kinase, core domain containing protein.
Os01g0116250	14	Hypothetical protein.
Os01g0116300	49	Similar to Receptor-like kinase.
Os01g0116400	10	Protein kinase, core domain containing protein.
Os01g0116600	12	Eukaryotic translation elongation factor 1 alpha (eEF1A)-like protein, Negative regulation of cell death, Defense response
Os01g0116650	8	Hypothetical protein.
Os01g0116800	23	Similar to Receptor-like kinase.
Os01g0116900	25	Protein kinase, catalytic domain domain containing protein.
Os01g0116901	30	Hypothetical protein.
Os01g0117000	68	Similar to Receptor-like kinase ARK1AS.
Os01g0117025	49	Hypothetical protein.
Os01g0117050	5	Non-protein coding transcript.
Os01g0117100	12	Similar to Receptor kinase LRK10.
Os01g0117200	0	Similar to ARK protein (Fragment).
Os01g0117233	0	Non-protein coding transcript.
Os01g0117266	1	Conserved hypothetical protein.
Os01g0117300	0	Similar to Receptor kinase LRK10.
Os01g0117400	3	Similar to Receptor-like kinase.
Os01g0117450	29	Hypothetical protein.
Os01g0117500	4	Similar to Receptor kinase LRK10.
Os01g0117600	23	Protein kinase, catalytic domain domain containing protein.
Os01g0117650	19	Hypothetical protein.
Os01g0117700	18	Similar to LRK14.
Os01g0117900	11	Similar to nodulin-like protein.
Os01g0118000	2	Similar to Fructose-bisphosphate aldolase (EC 4.1.2.13) (Fragment).
Os01g0118033	7	Non-protein coding transcript.
Os01g0118066	6	Non-protein coding transcript.
Os01g0118100	2	Similar to Fructose-bisphosphate aldolase.
Os01g0118300	1	Similar to Phosphatidyl serine synthase.
Os01g0118350	3	Non-protein coding transcript.
Os01g0118400	3	Similar to HGA6.
Os01g0118600	2	Similar to Hga5 protein.
Os01g0118700	9	Similar to HGA4.
Os01g0119000	1	Glycosyltransferase AER61, uncharacterized domain containing protein.
Os01g0119050	0	Non-protein coding transcript.
Os01g0119100	0	Similar to Glycosyltransferase.
Os01g0119500	0	Protein of unknown function DUF1618 domain containing protein.
Os01g0119800	0	Non-protein coding transcript.
Os01g0120300	6	Similar to EMB2369 (EMBRYO DEFECTIVE 2369); ATP binding / aminoacyl-tRNA ligase/ leucine-tRNA ligase/ nucleotide binding.
Os01g0120400	2	Alanyl-tRNA synthetase, class IIc family protein.
Os01g0120500	6	Similar to PAP fibrillin domain containing protein, expressed.
Os01g0120600	5	Similar to Oxidoreductase NAD-binding domain containing protein, expressed.
Os01g0120700	7	Similar to sarcoplasmic reticulum histidine-rich calcium-binding protein.
Os01g0120800	12	Similar to Eukaryotic translation initiation factor 3 subunit 10 (eIF-3 theta) (Eukaryotic translation initiation factor 3 large subunit) (eIF3a).
Os01g0121000	1	Conserved hypothetical protein.
Os01g0121100	1	Similar to SLL2.
Os01g0121200	0	Zinc finger, RING/FYVE/PHD-type domain containing protein.
Os01g0121300	7	Conserved hypothetical protein.
Os01g0121400	7	Hypothetical protein.
Os01g0121500	4	Conserved hypothetical protein.
Os01g0121600	2	Conserved hypothetical protein.
Os01g0121700	5	ABC transporter-like domain containing protein.
Os01g0121800	3	Glycosyl transferase, family 14 protein.
Os01g0121900	4	Seven-in-absentia protein, sina domain containing protein.
Os01g0121950	6	Hypothetical conserved gene.
Os01g0122000	6	Conserved hypothetical protein.
Os01g0122200	1	Seven In Absentia Homolog-type domain containing protein.
Os01g0122367	0	Hypothetical protein.
Os01g0122534	2	Hypothetical protein.
Os01g0122701	1	Conserved hypothetical protein.
Os01g0123500	19	Conserved hypothetical protein.
Os01g0123700	0	Zinc finger, RING-type domain containing protein.
Os01g0123800	20	Seven-in-absentia protein, sina domain containing protein.
Os01g0123900	36	Similar to Bowman-Birk type proteinase inhibitor (EBI).
Os01g0124000	33	Similar to Bowman Birk trypsin inhibitor.
Os01g0124100	0	Proteinase inhibitor I12, Bowman-Birk family protein.
Os01g0124200	3	Bowman-Birk type trypsin inhibitor, Target of a fungal effector and an NLR receptor for innate immunity, Resistance to fungal pathogen M. oryzae
Os01g0124401	6	Bowman-Birk inhibitor, Defense response
Os01g0124550	141	Hypothetical protein.
Os01g0124600	17	Putative Bowman Birk trypsin inhibitor
Os01g0124650	24	Bowman-Birk inhibitor, Serine protease inhibitor, Resistance against the fungal pathogen
Os01g0124700	28	Hypothetical protein.
Os01g0124900	12	Seven-in-absentia protein, sina domain containing protein.
Os01g0125000	19	Seven-in-absentia protein, sina domain containing protein.
Os01g0125500	0	Seven-in-absentia protein, sina domain containing protein.
Os01g0125550	7	Conserved hypothetical protein.
Os01g0125600	3	Heavy metal transport/detoxification protein domain containing protein.
Os01g0125700	2	Conserved hypothetical protein.
Os01g0125800	5	Actin-interacting, WD40-repeat protein, Actin turnover
Os01g0125850	4	Hypothetical protein.
Os01g0125900	8	Ubiquitin-conjugating enzyme/RWD-like domain containing protein.
Os01g0126000	2	Hypothetical gene.
Os01g0126100	3	Multicopper oxidase
Os01g0126200	10	Multicopper oxidase
Os01g0126401	28	Hypothetical gene.
Os01g0126600	6	Paralog of FACTOR OF DNA METHYLATION LIKE 1 (OsFDML1), Regulation of flower development
Os01g0126900	12	Multicopper oxidase
Os01g0127000	20	Multicopper oxidase, Maintenance of Pi homeostasis
Os01g0127100	20	Hypothetical protein.
Os01g0127200	49	Multicopper oxidase, Maintenance of Pi homeostasis
Os01g0127300	19	SufBD family protein.
Os01g0127400	7	Protein of unknown function DUF3326 domain containing protein.
Os01g0127450	3	Similar to MYBL2 (ARABIDOPSIS MYB-LIKE 2); DNA binding / transcription factor.
Os01g0127500	4	Tetraketide alpha-pyrone reductase 2, Anther and pollen development
Os01g0127600	5	Similar to Bowman-Birk type proteinase inhibitor D-II precursor (IV).
Os01g0127700	14	Conserved hypothetical protein.
Os01g0127900	4	Mannose-6-phosphate isomerase domain containing protein.
Os01g0128000	3	Myb transcription factor domain containing protein.
Os01g0128100	28	Similar to Bifunctional nuclease (Fragment).
Os01g0128200	1	Similar to Nuclease I.
Os01g0128250	1	Hypothetical gene.
Os01g0128300	5	Chloroplast-localized membrane protein homologous to Arabidopsis ABA4, Regulation of root growth and coleoptile elongation, Regulation of ethylen response
Os01g0128400	3	Protein of unknown function DUF2359, TMEM214 domain containing protein.
Os01g0128700	8	Conserved hypothetical protein.
Os01g0128800	7	Similar to plant synaptotagmin.
Os01g0129200	1	C2H2 zinc-finger transcription factor, Floral organ identity, Cellular proliferation
Os01g0129500	5	Protein of unknown function DUF1666 family protein.
Os01g0129550	2	Hypothetical gene.
Os01g0129600	3	Similar to LBD40 (LOB DOMAIN-CONTAINING PROTEIN 40).
Os01g0129800	2	Conserved hypothetical protein.
Os01g0130000	11	Cation efflux protein family protein.
Os01g0130100	8	Hypothetical gene.
Os01g0130200	0	Hypothetical conserved gene.
Os01g0130400	7	Similar to Alpha-xylosidase precursor (Fragment).
Os01g0130500	2	Similar to Alpha-xylosidase precursor (Fragment).
Os01g0130900	7	Conserved hypothetical protein.
Os01g0131250	69	Hypothetical gene.
Os01g0131300	7	Conserved hypothetical protein.
Os01g0131450	1	Hypothetical protein.
Os01g0131600	1	Hypothetical conserved gene.
Os01g0131800	1	Signal peptidase 22 kDa subunit family protein.
Os01g0131900	0	Similar to Wound-induced protease inhibitor (WIP1).
Os01g0132000	0	Similar to Wound-induced protease inhibitor (WIP1).
Os01g0132050	12	Hypothetical protein.
Os01g0132100	11	Leucine-rich repeat domain containing protein.
Os01g0132200	3	Conserved hypothetical protein.
Os01g0132400	5	Conserved hypothetical protein.
Os01g0132500	4	Protein of unknown function DUF1639 domain containing protein.
Os01g0132700	3	Surfeit locus 5 family protein.
Os01g0132766	2	Zinc finger, C2H2-like domain containing protein.
Os01g0132800	3	Chloroplast RNA splicing 2 protein, Homologue of maize ZmCRS2, Regulation of the splicing of chloroplast gene introns, Chloroplast development
Os01g0133100	1	Conserved hypothetical protein.
Os01g0133200	1	Conserved hypothetical protein.
Os01g0133400	3	Similar to Hexose transporter (Fragment).
Os01g0133500	7	Beta-lactamase-like domain containing protein.
Os01g0133600	6	Hypothetical conserved gene.
Os01g0133650	3	Hypothetical gene.
Os01g0133700	4	Glycosyl transferase, family 14 domain containing protein.
Os01g0133766	0	Non-protein coding transcript.
Os01g0133799	4	Hypothetical protein.
Os01g0133832	2	Hypothetical gene.
Os01g0133866	0	Hypothetical protein.
Os01g0133900	2	Similar to predicted protein.
Os01g0134200	19	Similar to Universal stress protein family protein.
Os01g0134500	0	Similar to Delta-7-sterol-C5(6)-desaturase (EC 1.3.3.-) (Delta-7-C-5 sterol desaturase) (Delta7-sterol-C5-desaturase).
Os01g0134700	6	Calmodulin binding protein-like family protein.
Os01g0134800	1	Similar to (1, 4)-beta-xylan endohydrolase, isoenzyme X-II (EC 3.2.1.8) (Fragment).
Os01g0134850	1	Hypothetical protein.
Os01g0134900	3	(1, 4)-beta-xylan endohydrolase, isoenzyme X-II (EC 3.2.1.8) (Fragment).
Os01g0135000	5	Similar to 1, 4-beta-D xylan xylanohydrolase (Fragment).
Os01g0135600	26	Conserved hypothetical protein.
Os01g0135700	3	Calmodulin-like protein, Calcium signalling during abiotic stress, Promotion of root growth and drought tolerance
Os01g0135800	4	Similar to Cytosolic class I small heat shock protein 3B (Fragment).
Os01g0135900	8	Similar to Cytosolic class I small heat shock protein 3C (Fragment).
Os01g0136000	6	16.9 kDa small heat shock protein
Os01g0136050	4	Similar to 16.9 kDa heat shock protein.
Os01g0136100	6	16.9 kDa class I small heat shock protein
Os01g0136200	1	16.9 kDa class I heat shock protein 1.
Os01g0136300	4	Conserved hypothetical protein.
Os01g0136400	35	Protein kinase, core domain containing protein.
Os01g0136450	4	Conserved hypothetical protein.
Os01g0136500	16	Conserved hypothetical protein.
Os01g0136502	19	Hypothetical protein.
Os01g0136600	9	Conserved hypothetical protein.
Os01g0136700	74	Conserved hypothetical protein.
Os01g0136800	21	Protein kinase, core domain containing protein.
Os01g0136850	13	Hypothetical protein.
Os01g0136900	25	Similar to Stress-induced receptor-like kinase 2.
Os01g0137066	14	Non-protein coding transcript.
Os01g0137125	18	Hypothetical protein.
Os01g0137150	112	Non-protein coding transcript.
Os01g0137200	10	Hypothetical conserved gene.
Os01g0137232	17	Non-protein coding transcript.
Os01g0137250	21	Similar to Stress-induced receptor-like kinase 2.
Os01g0137266	4	Hypothetical protein.
Os01g0137282	7	Conserved hypothetical protein.
Os01g0137300	9	Hypothetical protein.
Os01g0137400	7	Protein kinase, catalytic domain domain containing protein.
Os01g0137500	45	Protein kinase, catalytic domain domain containing protein.
Os01g0137550	4	Similar to H0215A08.3 protein.
Os01g0137700	19	Conserved hypothetical protein.
Os01g0137750	14	Non-protein coding transcript.
Os01g0137800	3	Non-protein coding transcript.
Os01g0137875	26	Non-protein coding transcript.
Os01g0137950	22	Similar to predicted protein.
Os01g0138000	4	Hypothetical protein.
Os01g0138100	3	Conserved hypothetical protein.
Os01g0138232	2	Hypothetical protein.
Os01g0138300	4	Conserved hypothetical protein.
Os01g0138350	2	Non-protein coding transcript.
Os01g0138400	2	Serine/threonine protein kinase domain containing protein.
Os01g0138451	1	Hypothetical protein.
Os01g0138500	5	Protein of unknown function DUF789 family protein.
Os01g0138600	6	phosphotransferase system, PEP-utilising enzyme, N-terminal domain containing protein.
Os01g0138800	5	Peptidase C26 domain containing protein.
Os01g0138900	6	Mandelate racemase/muconate lactonizing enzyme family protein.
Os01g0139000	0	Reticulon family protein.
Os01g0139200	4	Octicosapeptide/Phox/Bem1p domain containing protein.
Os01g0139600	7	Similar to Lipid phosphate phosphatase 2 (EC 3.1.3.-) (AtLPP2) (Phosphatidic acid phosphatase 2) (AtPAP2) (Prenyl diphosphate phosphatase).
Os01g0139700	1	Conserved hypothetical protein.
Os01g0139900	3	Conserved hypothetical protein.
Os01g0140100	33	Peptidase A1 domain containing protein, Regulation of spikelets number per panicle
Os01g0140400	58	Similar to leucine-rich repeat protein-related.
Os01g0140500	8	Similar to 60S ribosomal protein L26B.
Os01g0140700	5	RAV family protein, Negative regulation of the transition from vegetative to reproductive phase, Maintenance of the vegetative state of the apical meristem
Os01g0141000	16	AP2/ERF and B3 domain-containing protein, RAV family protein, Salt stress response, Repression of photoperiodic flowering
Os01g0141100	5	Similar to Salt-induced AAA-Type ATPase.
Os01g0141150	3	Hypothetical gene.
Os01g0141300	3	Similar to vacuolar sorting protein 4b.
Os01g0141450	3	Hypothetical gene.
Os01g0141600	17	Protein of unknown function DUF647 family protein.
Os01g0141700	8	UV-damaged DNA binding protein 2, DNA repair
Os01g0141900	21	Conserved hypothetical protein.
Os01g0142100	5	Peptidase M50 family protein.
Os01g0142200	3	Kinase binding protein CGI-121 domain containing protein.
Os01g0142300	4	Glycosyl transferase, group 1 domain containing protein.
Os01g0142400	0	Non-protein coding transcript.
Os01g0142500	4	Homeodomain-like containing protein.
Os01g0142600	12	Conserved hypothetical protein.
Os01g0142800	5	Putative peptide transporter, Long-distance translocation of dimethylarsinate to rice grain
Os01g0142875	3	Hypothetical protein.
Os01g0142950	14	Conserved hypothetical protein.
Os01g0143100	0	Adenine nucleotide translocator 1 domain containing protein.
Os01g0143300	1	Similar to Glycine-rich protein (Fragment).
Os01g0143350	1	Hypothetical gene.
Os01g0143400	27	Protein of unknown function DUF594 domain containing protein.
Os01g0143700	4	Similar to Mitochondrial glycoprotein.
Os01g0143750	4	Hypothetical protein.
Os01g0143800	3	Mitochondrial glycoprotein family protein.
Os01g0143900	1	Conserved hypothetical protein.
Os01g0144000	3	Conserved hypothetical protein.
Os01g0144100	4	Similar to Thylakoid lumenal 15 kDa protein, chloroplast precursor (p15).
Os01g0144200	4	Vacuolar import and degradation protein Vid24 domain containing protein.
Os01g0144300	5	Conserved hypothetical protein.
Os01g0144340	5	Similar to Actin-related protein 5.
Os01g0144380	16	Hypothetical gene.
Os01g0144500	1	Ubiquitin fusion degradation protein UFD1 domain containing protein.
Os01g0144600	5	Conserved hypothetical protein.
Os01g0144700	1	Conserved hypothetical protein.
Os01g0144800	14	Protein of unknown function DUF3681 domain containing protein.
Os01g0144900	38	Hypothetical protein.
Os01g0145000	2	Hypothetical conserved gene.
Os01g0145200	12	Protein of unknown function DUF3681 domain containing protein.
Os01g0145600	8	Conserved hypothetical protein.
Os01g0146101	0	Conserved hypothetical protein.
Os01g0146200	4	Protein of unknown function DUF3681 domain containing protein.
Os01g0146600	10	Conserved hypothetical protein.
Os01g0146801	0	Conserved hypothetical protein.
Os01g0147001	7	Similar to H0212B02.9 protein.
Os01g0147200	9	C-terminus family protein, Responsible for the dwarf nature with least penalty on yield
Os01g0147250	13	Hypothetical gene.
Os01g0147300	4	Similar to membrane protein.
Os01g0147400	4	Uncharacterised domain XH domain containing protein.
Os01g0147600	2	Conserved hypothetical protein.
Os01g0147650	2	Non-protein coding transcript.
Os01g0147700	22	Region of unknown function XH domain containing protein.
Os01g0147800	14	Domain of unknown function DUF547 domain containing protein.
Os01g0147850	7	Hypothetical protein.
Os01g0147900	11	Triosephosphate isomerase, Glycolytic enzyme, Key component in XA3/XA26-mediated resistance to Xoo
Os01g0147950	78	Non-protein coding transcript.
Os01g0148000	2	Similar to predicted protein.
Os01g0148050	4	Hypothetical conserved gene.
Os01g0148100	7	Conserved hypothetical protein.
Os01g0148200	6	Hypothetical protein.
Os01g0148400	5	Brix domain containing protein.
Os01g0148500	7	Protein of unknown function DUF1677, Oryza sativa family protein.
Os01g0148700	1	Protein of unknown function DUF1677, Oryza sativa family protein.
Os01g0149200	23	Hypothetical gene.
Os01g0149350	10	NB-ARC domain containing protein.
Os01g0149400	0	Hypothetical protein.
Os01g0149500	126	NBS-LRR domain-containing protein, Rice blast disease resistance
Os01g0149600	2	Histon H2B
Os01g0149700	22	Hypothetical conserved gene.
Os01g0149750	22	Hypothetical protein.
Os01g0149800	1	Metallothionein-like protein type 2.
Os01g0149900	6	Conserved hypothetical protein.
Os01g0150000	59	Similar to Synaptic glycoprotein SC2.
Os01g0150100	62	Similar to Geranylgeranyltransferase type I beta subunit.
Os01g0150200	16	Protein-tyrosine phosphatase-like, PTPLA domain containing protein.
Os01g0150400	15	Similar to 3-hydroxyacyl-CoA dehydratase PASTICCINO 2A.
Os01g0150500	1	Similar to 3-hydroxyacyl-CoA dehydratase PASTICCINO 2A.
Os01g0150700	2	Hypothetical conserved gene.
Os01g0150800	19	Protein-tyrosine phosphatase-like, PTPLA domain containing protein.
Os01g0150900	3	Conserved hypothetical protein.
Os01g0150950	10	Conserved hypothetical protein.
Os01g0151100	4	HSP20-like chaperone domain containing protein.
Os01g0151200	5	Similar to Inner membrane protein ALBINO3, chloroplast precursor. Splice isoform 2.
Os01g0151400	4	Similar to Gamma-glutamyl transferase.
Os01g0151500	1	Similar to GGT4 (GAMMA-GLUTAMYL TRANSPEPTIDASE 4); gamma-glutamyltransferase/ glutathione gamma-glutamylcysteinyltransferase.
Os01g0151600	1	Conserved hypothetical protein.
Os01g0151700	2	Similar to Short-chain dehydrogenase Tic32.
Os01g0151750	0	Hypothetical conserved gene.
Os01g0151900	3	Pentatricopeptide repeat domain containing protein.
Os01g0152000	71	Protein kinase, core domain containing protein.
Os01g0152050	65	Hypothetical protein.
Os01g0152100	0	F-box domain, Skp2-like domain containing protein.
Os01g0152200	0	F-box domain, Skp2-like domain containing protein.
Os01g0152300	0	Similar to Histone H2B.1.
Os01g0152500	10	Hypothetical conserved gene.
Os01g0152600	5	Protein kinase, catalytic domain domain containing protein.
Os01g0152675	0	Non-protein coding transcript.
Os01g0152687	0	Serine-threonine/tyrosine-protein kinase domain containing protein.
Os01g0152700	1	Similar to Histone H2B (CaH2B).
Os01g0152800	2	Protein kinase, core domain containing protein.
Os01g0152850	2	Hypothetical protein.
Os01g0152900	0	Similar to Histone H2B.1.
Os01g0152950	4	Cyclin-like F-box domain containing protein.
Os01g0152951	0	Hypothetical conserved gene.
Os01g0153000	8	Protein kinase, catalytic domain domain containing protein.
Os01g0153050	8	Hypothetical protein.
Os01g0153100	0	Similar to Histone H2B-3 (Fragment).
Os01g0153150	10	Hypothetical conserved gene.
Os01g0153200	0	Hypothetical conserved gene.
Os01g0153250	7	Hypothetical conserved gene.
Os01g0153275	5	Hypothetical protein.
Os01g0153300	6	Similar to Histone H2B.1.
Os01g0153400	15	Aminoacyl-tRNA synthetase, class II
Os01g0153500	14	Protein of unknown function DUF674 domain containing protein.
Os01g0153550	14	Hypothetical protein.
Os01g0153600	3	Protein of unknown function DUF674 domain containing protein.
Os01g0153625	2	Hypothetical protein.
Os01g0153700	16	Conserved hypothetical protein.
Os01g0153800	3	Similar to gibberellin receptor GID1L2.
Os01g0153900	2	Hypothetical conserved gene.
Os01g0153950	1	Protein of unknown function DUF674 domain containing protein.
Os01g0154000	5	Conserved hypothetical protein.
Os01g0154100	1	Protein of unknown function DUF674 domain containing protein.
Os01g0154200	1	Protein of unknown function DUF674 domain containing protein.
Os01g0154250	1	Hypothetical protein.
Os01g0154300	0	Hypothetical conserved gene.
Os01g0154500	2	Protein of unknown function DUF674 domain containing protein.
Os01g0154550	4	Non-protein coding transcript.
Os01g0154600	4	Protein of unknown function DUF674 domain containing protein.
Os01g0154950	29	Hypothetical gene.
Os01g0155000	4	Alpha/beta hydrolase fold-3 domain containing protein.
Os01g0155200	2	S-Domain receptor like kinase-11, Response to drought and chilling in tolerant genotypes, Response to B. glumae in resistant rice genotype CL 161
Os01g0155300	5	Similar to dirigent-like protein.
Os01g0155400	0	Conserved hypothetical protein.
Os01g0155500	41	FERONIA-like receptor 14, Receptor-like kinase, Regulation of grain quality, Regulation of redox homeostasis during endosperm development
Os01g0155600	4	Similar to Splicing factor RSZ33.
Os01g0155800	1	Conserved hypothetical protein.
Os01g0156000	3	Similar to Myb family DNA-binding protein.
Os01g0156300	2	PUB44-interacting protein 1, Negative regulation of disease resistance through WRKY45
Os01g0157200	3	Conserved hypothetical protein.
Os01g0157400	0	Conserved hypothetical protein.
Os01g0157500	0	Protein of unknown function DUF1110 domain containing protein.
Os01g0157600	3	Conserved hypothetical protein.
Os01g0157700	2	Glycosyl transferase, family 43 domain containing protein.
Os01g0157800	3	Heat shock protein DnaJ, N-terminal domain containing protein.
Os01g0157900	3	Protein of unknown function Cys-rich family protein.
Os01g0158000	5	Importin alpha-2 subunit.
Os01g0158100	0	Pentatricopeptide repeat containing protein.
Os01g0158200	2	Similar to Serine carboxypeptidase II-1 precursor (EC 3.4.16.6) (CP-MII.1) (Fragment).
Os01g0158400	2	Galactose-binding like domain containing protein.
Os01g0158500	2	Similar to arginyl-tRNA synthetase.
Os01g0158533	0	Hypothetical protein.
Os01g0158566	1	Hypothetical conserved gene.
Os01g0158600	1	Leucine-rich repeat, N-terminal domain containing protein.
Os01g0158800	0	Similar to PHD finger protein.
Os01g0158900	3	Zinc finger, NF-X1-type domain containing protein.
Os01g0159000	2	Similar to cDNA clone:J023049H21, full insert sequence.
Os01g0159200	1	Similar to Fasciclin-like protein FLA18.
Os01g0159250	1	Hypothetical protein.
Os01g0159300	3	Zinc finger, RING/FYVE/PHD-type domain containing protein.
Os01g0159400	1	Similar to Acyl-coenzyme A oxidase 4, peroxisomal (EC 1.3.3.6) (AOX 4) (Short- chain acyl-CoA oxidase) (SAOX) (AtCX4) (G6p) (AtG6).
Os01g0159500	3	Rapid ALkalinization Factor domain containing protein.
Os01g0159600	2	Early methionine (Em)-like protein, Late embryogenesis abundant (LEA) protein
Os01g0159800	1	Similar to DNA binding protein.
Os01g0160100	0	Similar to Pyruvate decarboxylase isozyme 2 (EC 4.1.1.1) (PDC) (Fragment).
Os01g0160150	0	Hypothetical protein.
Os01g0160200	2	Leucine-rich repeat, N-terminal domain containing protein.
Os01g0160700	0	Leucine-rich repeat, N-terminal domain containing protein.
Os01g0160800	0	Ribosome-inactivating protein, Defense against herbivorous insects
Os01g0161000	1	Hypothetical conserved gene.
Os01g0161200	1	Hypothetical protein.
Os01g0161300	1	Hypothetical conserved gene.
Os01g0162001	0	Hypothetical gene.
Os01g0162101	0	Similar to MATE.
Os01g0162200	1	Leucine-rich repeat domain containing protein.
Os01g0162300	0	Leucine-rich repeat, plant specific containing protein.
Os01g0162400	0	Conserved hypothetical protein.
Os01g0162500	0	Leucine-rich repeat-containing N-terminal, type 2 domain containing protein.
Os01g0162701	0	Hypothetical gene.
Os01g0162800	0	Hypothetical conserved gene.
Os01g0162900	0	Hypothetical protein.
Os01g0163000	0	Leucine-rich repeat, N-terminal domain containing protein.
Os01g0163450	0	Hypothetical gene.
Os01g0163616	1	Conserved hypothetical protein.
Os01g0164075	0	Pollen Ole e 1 allergen/extensin domain containing protein.
Os01g0164300	0	Pollen Ole e 1 allergen/extensin domain containing protein.
Os01g0164400	1	Similar to TAF15b (TBP-ASSOCIATED FACTOR 15b); binding / nucleic acid binding / nucleotide binding / zinc ion binding.
Os01g0164500	0	Similar to ATP-dependent RNA helicase-like protein.
Os01g0164600	0	Protein phosphatase 2C-related domain containing protein.
Os01g0164650	0	Non-protein coding transcript.
Os01g0164700	0	Uncharacterised protein family UPF0363 domain containing protein.
Os01g0164800	1	Rice orthologue of human BRCA2, Double-strand break repair, Homologous recombination
Os01g0165000	1	Transcription factor, Dehydration and salt stress tolerance
Os01g0165100	0	Conserved hypothetical protein.
Os01g0165200	0	KEAP1 ortholog, Regulation of the antioxidant response, Response to abiotic stresses, Plant growth and development
Os01g0165600	0	Similar to H0323C08.17 protein.
Os01g0165800	1	DNA-binding HORMA domain containing protein.
Os01g0166100	0	Similar to Ca(2+)-dependent nuclease.
Os01g0166200	0	Hypothetical protein.
Os01g0166300	0	Similar to nuclease.
Os01g0166400	0	Similar to phosphatidylinositolglycan-related.
Os01g0166500	0	Conserved hypothetical protein.
Os01g0166700	0	Saposin family protein.
Os01g0166800	0	Similar to ETG1 (E2F TARGET GENE 1).
Os01g0167100	0	Hypothetical protein.
Os01g0167400	3	Similar to Protein synthesis inhibitor II (EC 3.2.2.22) (Ribosome-inactivating protein II) (rRNA N-glycosidase).
Os01g0167500	4	Protein of unknown function DUF250 domain containing protein.
Os01g0167600	4	Hypothetical conserved gene.
Os01g0167700	12	Conserved hypothetical protein.
Os01g0167750	4	Pentatricopeptide repeat domain containing protein.
Os01g0167800	7	Conserved hypothetical protein.
Os01g0167900	2	KIP1-like domain containing protein.
Os01g0168000	1	Hypothetical protein.
Os01g0168100	4	KIP1-like domain containing protein.
Os01g0168200	2	Similar to Thioredoxin-like protein.
Os01g0168300	3	Conserved hypothetical protein.
Os01g0168350	0	Non-protein coding transcript.
Os01g0168400	2	Zinc finger, RING/FYVE/PHD-type domain containing protein.
Os01g0168450	2	Hypothetical protein.
Os01g0168500	1	WD40 repeat-like domain containing protein.
Os01g0168600	1	Similar to predicted protein.
Os01g0168800	2	Alpha/beta hydrolase fold-1 domain containing protein.
Os01g0168850	2	Hypothetical gene.
Os01g0169000	0	Hypothetical protein.
Os01g0169400	1	Similar to LOB domain protein 25.
Os01g0169500	7	Armadillo-type fold domain containing protein.
Os01g0169800	11	Tryptophan aminotransferase, Indole-3-acetic acid (IAA) biosynthesis
Os01g0169900	4	Protein of unknown function DUF1421 family protein.
Os01g0170000	4	Raffinose synthase family protein.
Os01g0170051	8	Hypothetical protein.
Os01g0170100	5	SUPPRESSOR OF ABI3-5
Os01g0170300	8	Serine/threonine protein kinase-related domain containing protein.
Os01g0170500	4	Protein of unknown function DUF239, plant domain containing protein.
Os01g0170600	2	Hypothetical conserved gene.
Os01g0170700	8	Thiol-activated cytolysin family protein.
Os01g0170800	7	Pentatricopeptide repeat domain containing protein.
Os01g0170900	2	Conserved hypothetical protein.
Os01g0171000	1	BRASSINOSTEROID INSENSITIVE 1 (BRI1)-associated receptor kinase
Os01g0171100	7	Ankyrin repeat domain containing protein.
Os01g0171200	12	Conserved hypothetical protein.
Os01g0171800	2	Conserved hypothetical protein.
Os01g0172000	4	Glycosyltransferase, ALG3 domain containing protein.
Os01g0172100	4	Similar to Triose phosphate/phosphate translocator, non-green plastid, chloroplast precursor (CTPT).
Os01g0172200	13	DNA/RNA helicase, DEAD/DEAH box type, N-terminal domain containing protein.
Os01g0172300	2	Conserved hypothetical protein.
Os01g0172400	6	Similar to Phospholipase D alpha 1.
Os01g0172600	1	Similar to electron carrier/ heme binding / peroxidase.
Os01g0172701	3	Regulator of chromosome condensation, RCC1 domain containing protein.
Os01g0172800	3	Embryo-specific 3 family protein.
Os01g0172900	2	Glycoside hydrolase, family 28 domain containing protein.
Os01g0173000	7	Putative thiol-disulphide oxidoreductase DCC domain containing protein.
Os01g0173100	1	Alba, DNA/RNA-binding protein family protein.
Os01g0173600	4	Glyoxalase/bleomycin resistance protein/dioxygenase domain containing protein.
Os01g0173900	58	Similar to MRP-like ABC transporter.
Os01g0173950	10	Non-protein coding transcript.
Os01g0174000	8	bZIP transcription factor, Homolog of Arabidopsis HY5 transcription factor, Regulation of heading date
Os01g0174100	24	Conserved hypothetical protein.
Os01g0174200	24	Hypothetical protein.
Os01g0174300	25	Flavoprotein pyridine nucleotide cytochrome reductase domain containing protein.
Os01g0174400	71	Hypothetical gene.
Os01g0174500	25	Metridin-like ShK toxin domain containing protein.
Os01g0174600	15	Zinc finger, CCCH-type domain containing protein.
Os01g0174700	37	Similar to Akt (Fragment).
Os01g0174900	35	Thioredoxin fold domain containing protein.
Os01g0175000	28	Similar to Biostress-resistance-related protein (Fragment).
Os01g0175100	3	Kv1.4 voltage-gated K+ channel family protein.
Os01g0175400	2	Ankyrin repeat containing protein.
Os01g0175500	25	Protein of unknown function DUF1618 domain containing protein.
Os01g0175600	40	Boron (B) transporter
Os01g0175633	27	Hypothetical protein.
Os01g0175700	3	Boron (B) transporter
Os01g0175733	2	Hypothetical protein.
Os01g0175850	29	UDP-glucuronosyl/UDP-glucosyltransferase domain containing protein.
Os01g0176000	17	UDP-glucuronosyl/UDP-glucosyltransferase family protein.
Os01g0176050	14	Hypothetical protein.
Os01g0176100	1	UDP-glucuronosyl/UDP-glucosyltransferase family protein.
Os01g0176150	0	Hypothetical protein.
Os01g0176200	0	UDP-glucuronosyl/UDP-glucosyltransferase family protein.
Os01g0176300	0	Pentatricopeptide repeat domain containing protein.
Os01g0176400	0	Similar to Photoreceptor-interacting protein-like.
Os01g0176500	1	Conserved hypothetical protein.
Os01g0176700	0	Myb-like DNA-binding domain, SHAQKYF class domain containing protein.
Os01g0176751	0	Hypothetical protein.
Os01g0176800	1	Protein of unknown function DUF2921 domain containing protein.
Os01g0176900	0	BZR1, transcriptional repressor domain containing protein.
Os01g0177100	0	Similar to STYLOSA protein.
Os01g0177150	1	Non-protein coding transcript.
Os01g0177200	0	Similar to Ubiquitin-specific protease 14.
Os01g0177400	3	GA 3 beta-hydroxylase2, GA metabolism
Os01g0177500	3	Hypothetical protein.
Os01g0177900	1	ATP-binding cassette transporter, Cuticle formation, Defense response
Os01g0178000	6	Modulator of auxin homeostasis, Regulation of nitrogen metabolism, Regulation of grain yield and nitrogen use efficiency
Os01g0178100	7	Region of unknown function DUF1767 domain containing protein.
Os01g0178200	2	Similar to integral membrane family protein.
Os01g0178300	1	Plasma membrane-localized small peptide, Aluminum tolerance
Os01g0178400	1	Similar to Protein phosphatase 2A B'kappa subunit.
Os01g0178500	6	A member of rice Aux/IAA family, Cross-talk of auxin and brassinosteroid signaling pathways, Plant morphogenesis
Os01g0178600	4	Aspartate protease, Disease resistance
Os01g0178700	3	Similar to Protein binding protein.
Os01g0178775	3	Non-protein coding transcript.
Os01g0178850	1	Similar to predicted protein.
Os01g0178900	3	Similar to Symbiosis-related disease resistance protein (Fragment).
Os01g0179000	4	Transferase family protein.
Os01g0179200	2	Syntaxin, N-terminal domain containing protein.
Os01g0179300	8	Similar to BRI1-KD interacting protein 128 (Fragment).
Os01g0179400	24	Amyloplast-localized protein containing DUF490, Regulation of starch grain sizes
Os01g0179500	7	Enhancer of polycomb-like, N-terminal domain containing protein.
Os01g0179600	6	UDP-glucuronosyl/UDP-glucosyltransferase family protein.
Os01g0179700	2	Similar to GTP-binding protein YPTM2.
Os01g0179750	7	Non-protein coding transcript.
Os01g0179800	3	TMS membrane protein/tumour differentially expressed protein family protein.
Os01g0179901	1	Conserved hypothetical protein.
Os01g0180000	5	Pistil-specific extensin-like protein family protein.
Os01g0180050	3	Hypothetical protein.
Os01g0180300	5	Lipoprotein, type 6 family protein.
Os01g0180400	4	Protein of unknown function DUF581 domain containing protein.
Os01g0180500	3	Non-protein coding transcript.
Os01g0180600	9	Similar to MutS homolog 7 (Fragment).
Os01g0180700	5	Hypothetical conserved gene.
Os01g0180800	5	Heat shock protein Hsp70 family protein.
Os01g0180850	4	Hypothetical protein.
Os01g0180900	7	2-oxoglutarate and iron-dependent oxygenase, Starch accumulation
Os01g0181000	2	Frigida-like domain containing protein.
Os01g0181033	0	Similar to NADH dehydrogenase subunit 1.
Os01g0181166	2	Hypothetical gene.
Os01g0181300	10	Hypothetical protein.
Os01g0182100	3	Protein of unknown function DUF1618 domain containing protein.
Os01g0182200	2	Similar to cDNA clone:001-208-D07, full insert sequence.
Os01g0182300	1	Lipocalin domain containing protein.
Os01g0182400	7	Conserved hypothetical protein.
Os01g0182500	6	Hypothetical conserved gene.
Os01g0182600	6	Orthologue of the Arabidopsis GIGANTEA, Regulation of circadian rhythm and flowering time, Photoperiodic control of flowering, Osmotic stress response
Os01g0182700	3	Transcriptional repressor for secondary cell wall formation, Repression of rice lignification
Os01g0182832	3	Hypothetical conserved gene.
Os01g0182900	3	Conserved hypothetical protein.
Os01g0183000	4	Similar to GmCK3p (EC 2.7.1.32) (Fragment).
Os01g0183100	5	Cytochrome cd1-nitrite reductase-like, C-terminal haem d1 domain containing protein.
Os01g0183300	4	Endonuclease/exonuclease/phosphatase domain containing protein.
Os01g0183400	1	Transcription factor subunit, Salt tolerance
Os01g0183500	3	Cytochrome P450 family protein.
Os01g0183600	7	Cytochrome P450 family protein.
Os01g0183633	3	Similar to predicted protein.
Os01g0183800	3	Cyclin-like F-box domain containing protein.
Os01g0183850	1	Conserved hypothetical protein.
Os01g0183950	0	Hypothetical protein.
Os01g0184000	16	NUC156 family protein.
Os01g0184050	8	Hypothetical protein.
Os01g0184100	9	Class II small heat shock protein, Positive regulation in both Xoo resistance and heat/salt tolerance
Os01g0184200	0	Similar to OSIGBa0132G14.1 protein.
Os01g0184500	38	DEAD-like helicase, N-terminal domain containing protein.
Os01g0184700	46	Conserved hypothetical protein.
Os01g0184800	25	Thioredoxin fold domain containing protein.
Os01g0184900	7	Similar to SSRP1 protein.
Os01g0185000	0	Hypothetical conserved gene.
Os01g0185100	1	Similar to predicted protein.
Os01g0185200	14	Similar to glutaminyl-tRNA synthetase.
Os01g0185250	2	Hypothetical gene.
Os01g0185300	6	Transferase family protein.
Os01g0185350	5	Non-protein coding transcript.
Os01g0185400	7	WD40 repeat domain containing protein.
Os01g0185500	2	Protein of unknown function DUF1637 domain containing protein.
Os01g0185900	5	Similar to WRKY 1 (Fragment).
Os01g0186000	1	WRKY transcription factor 10, Negative regulation of thermotolerance
Os01g0186200	5	Similar to Phototropin.
Os01g0186400	77	Hypothetical conserved gene.
Os01g0186600	8	Conserved hypothetical protein.
Os01g0186700	4	Similar to Protein kinase GhCLK1 (Fragment).
Os01g0186900	2	Similar to cDNA clone:001-117-G12, full insert sequence.
Os01g0186950	1	Hypothetical protein.
Os01g0187000	4	Conserved hypothetical protein.
Os01g0187200	2	Primary microRNA of OsmiR156b and OsmiR156c; Target gene(s): SPL (Squamosa Promoter binding protein Like) gene family (Os07g0505200, Os02g0139400, Os01g0922600, Os08g0509600, Os08g0531600, Os09g0491532, Os09g0507100, Os02g0174100, Os06g0663500, Os06g0703500, Os04g0551500), Various developmental processes, especially flower development
Os01g0187300	7	Hypothetical conserved gene.
Os01g0187350	2	Hypothetical gene.
Os01g0187400	12	Similar to glycine-rich protein.
Os01g0187500	7	WD40 repeat domain containing protein.
Os01g0187600	10	Similar to Cytokinin dehydrogenase 1.
Os01g0187900	1	Similar to Transcription factor MYBS2.
Os01g0188100	3	Isopenicillin N synthase family protein.
Os01g0188200	11	Conserved hypothetical protein.
Os01g0188400	6	Plastidic NADP malic enzyme
Os01g0188525	2	Hypothetical gene.
Os01g0188900	4	Similar to Ankyrin-like protein-like protein.
Os01g0189100	3	Ankyrin domain containing protein.
Os01g0189700	4	Similar to cDNA clone:001-031-C06, full insert sequence.
Os01g0189800	3	Protein of unknown function DUF1618 domain containing protein.
Os01g0190000	0	Similar to oxidoreductase.
Os01g0190300	16	Similar to Auxin-responsive protein IAA26 (Indoleacetic acid-induced protein 26) (Phytochrome-associated protein 1).
Os01g0190400	7	Hexokinase 8, Function in the endosperm in the filling phase of seed development
Os01g0190500	4	IQ domain-containing protein, Homolog of GW5, Negative regulation of grain size and salt stress tolerance
Os01g0191000	3	Similar to H0717B12.1 protein.
Os01g0191100	0	Similar to Acidic ribosomal protein P2a-4 (Fragment).
Os01g0191150	0	Similar to profilin-5.
Os01g0191200	7	Similar to Acid phosphatase.
Os01g0191300	12	Similar to NAC-type transcription factor.
Os01g0191400	6	Hypothetical protein.
Os01g0191500	2	Similar to Mitochondrial processing peptidase.
Os01g0191700	3	Similar to Pyrophosphate-fructose-6-phosphate 1-phosphotransferase-like protein (Pyrophosphate-dependent phosphofructo-1-kinase-like protein).
Os01g0191800	1	Similar to Aurora kinase.
Os01g0191900	2	Similar to Blind.
Os01g0192000	4	CCCH-type zinc finger protein, Negative regulator for leaf senescence
Os01g0192101	4	Hypothetical protein.
Os01g0192300	3	Similar to I-box binding factor (Fragment).
Os01g0192401	0	Hypothetical gene.
Os01g0192500	0	Similar to H0525G02.3 protein.
Os01g0192550	15	Conserved hypothetical protein.
Os01g0192600	1	Ndr family protein.
Os01g0192700	3	Non-protein coding transcript.
Os01g0192900	5	1-aminocyclopropane-1-carboxylic acid synthase, Submergence response
Os01g0193250	1	Hypothetical gene.
Os01g0193400	20	TNFR/CD27/30/40/95 cysteine-rich region domain containing protein.
Os01g0193500	9	Conserved hypothetical protein.
Os01g0193600	4	Methyltransferase small domain containing protein.
Os01g0193700	1	Hypothetical protein.
Os01g0193900	9	ALWAYS EARLY/LIN-9 homologous protein
Os01g0194000	6	Conserved hypothetical protein.
Os01g0194200	10	IQ calmodulin-binding region domain containing protein.
Os01g0194300	9	Ankyrin-repeat protein, Herbivore-induced defense response, Blast disease resistance
Os01g0194600	1	Thioredoxin fold domain containing protein.
Os01g0195000	4	Zinc finger and indeterminate domain (IDD) family transcription factor, Regulation of secondary cell wall formation
Os01g0195066	0	Non-protein coding transcript.
Os01g0195100	37	Non-protein coding transcript.
Os01g0195200	1	Similar to Serine/threonine-protein kinase PBS1 (EC 2.7.1.37) (AvrPphB susceptible protein 1).
Os01g0195300	1	Hypothetical conserved gene.
Os01g0195400	5	Harpin-induced 1 domain containing protein.
Os01g0195500	18	Translation initiation factor SUI1 domain containing protein.
Os01g0195700	1	Hypothetical conserved gene.
Os01g0195801	3	Hypothetical conserved gene.
Os01g0196133	1	Similar to H0315A08.1 protein.
Os01g0196300	8	Basic helix-loop-helix (bHLH) transcription factor, Diterpenoid phytoalexin factor, Biosynthesis of diterpenoid phytoalexins, Stress response
Os01g0196500	1	Prenylated rab acceptor PRA1 family protein.
Os01g0196600	0	Similar to 260 kDa major acidic fibroblast growth factor-stimulated phosphoprotein (Fragment).
Os01g0196800	41	Hypothetical protein.
Os01g0197100	5	Cytochrome P450, Brassinosteroids biosynthesis, Regulation of plant architecture
Os01g0197150	5	Hypothetical protein.
Os01g0197200	3	Similar to predicted protein.
Os01g0197350	1	Hypothetical genes.
Os01g0197400	2	Conserved hypothetical protein.
Os01g0197450	9	Pentatricopeptide repeat domain containing protein.
Os01g0197500	1	Similar to predicted protein.
Os01g0197700	4	Cytokinin oxidase/dehydrogenase, Regulation of grain production
Os01g0197900	16	&gamma;-clade RNA-dependent RNA polymerase 3, Rice growth and development, Regulation of the expression of repeat-rich regions in the genome, Polymerase activity on both RNA and DNA templates
Os01g0198000	1	&gamma;-clade RNA-dependent RNA polymerase 4, Rice growth and development
Os01g0198200	11	Similar to Casein kinase-like protein.
Os01g0198250	6	Hypothetical gene.
Os01g0198500	0	Conserved hypothetical protein.
Os01g0198702	15	Conserved hypothetical protein.
Os01g0198900	9	Polyketide cyclase/dehydrase domain containing protein.
Os01g0199300	3	Similar to lachrymatory factor synthase.
Os01g0199400	7	Alpha/beta hydrolase family protein.
Os01g0199550	4	Non-protein coding transcript.
Os01g0199700	2	Protein of unknown function DUF1677, plant domain containing protein.
Os01g0199900	6	Similar to Phosphoribosylaminoimidazole carboxylase catalytic subunit (EC 4.1.1.21) (AIR carboxylase) (AIRC).
Os01g0199950	2	Hypothetical gene.
Os01g0200000	5	Similar to autophagocytosis protein AUT1-like [Oryza sativa (japonica cultivar-group)].
Os01g0200150	1	Hypothetical gene.
Os01g0200200	2	Protein of unknown function DUF1677, plant domain containing protein.
Os01g0200300	2	Similar to Homeobox-leucine zipper protein HOX29.
Os01g0200350	3	Hypothetical protein.
Os01g0200400	0	Thioredoxin domain 2 containing protein.
Os01g0200500	9	MPPN family protein.
Os01g0200600	2	Similar to Avr9/Cf-9 rapidly elicited protein 111A.
Os01g0200700	0	Metallothionein-like protein, Tolerance to salinity and heavy metal stresses, Abiotic stress response
Os01g0200950	7	Non-protein coding transcript.
Os01g0201000	3	Similar to protein kinase family protein.
Os01g0201100	4	Similar to xylosyltransferase oxt.
Os01g0201200	6	Similar to Protein kinase.
Os01g0201250	0	Similar to DNA-binding WRKY.
Os01g0201275	2	Conserved hypothetical protein.
Os01g0201300	5	Non-protein coding transcript.
Os01g0201400	4	Rapid alkalinization factor, Essential for pollen tube growth
Os01g0201500	0	Similar to early nodulin 20.
Os01g0201600	8	GA-regulated growth and development
Os01g0201700	4	Similar to M23 protein (Fragment).
Os01g0201750	16	Non-protein coding transcript.
Os01g0201800	15	Hypothetical conserved gene.
Os01g0201850	75	Hypothetical conserved gene.
Os01g0201900	9	Conserved hypothetical protein.
Os01g0202500	6	Similar to B-box zinc finger family protein.
Os01g0202601	0	Conserved hypothetical protein.
Os01g0202700	2	Similar to Flowering locus T3.
Os01g0202800	5	Nodulin 26-like intrinsic protein 1;2, Mediation of internal aluminum detoxification, Aluminum tolerance
Os01g0203000	1	BZR1, transcriptional repressor family protein.
Os01g0203300	1	Conserved hypothetical protein.
Os01g0203400	1	Hypothetical protein.
Os01g0203800	9	Protein of unknown function DUF641, plant domain containing protein.
Os01g0203900	7	Hypothetical protein.
Os01g0204000	7	DNA polymerase subunit Cdc27 domain containing protein.
Os01g0204300	0	Lectin receptor-like kinase, Positive regulation of plant height by controlling internode elongation
Os01g0205100	0	WD40 repeat-like domain containing protein.
Os01g0205200	1	Pentatricopeptide repeat domain containing protein.
Os01g0205300	0	Similar to rho termination factor, N-terminal domain containing protein.
Os01g0205401	0	Non-protein coding transcript.
Os01g0205500	3	Similar to 60S ribosomal protein L11-2 (L16). Splice isoform 2.
Os01g0205550	0	Non-protein coding transcript.
Os01g0205600	2	Crotonase, core domain containing protein.
Os01g0205700	5	Orthologue of Arabidopsis brassinosteroid insensitive 2 (BIN2), GSK3/SHAGGY-like protein kinase, Negative regulation of brassinosteroid (BR)-signaling, Response to abiotic stresses
Os01g0205800	27	Non-protein coding transcript.
Os01g0205900	1	Similar to Class III peroxidase GvPx2b (Fragment).
Os01g0206200	3	Conserved hypothetical protein.
Os01g0206300	3	Similar to CBL-interacting protein kinase 18.
Os01g0206600	5	Conserved hypothetical protein.
Os01g0206650	9	Hypothetical protein.
Os01g0206700	9	Similar to Serine/threonine protein kinase (CBL-interacting protein kinase 20).
Os01g0206800	10	Protein kinase, core domain containing protein.
Os01g0207001	7	Hypothetical protein.
Os01g0207200	11	Similar to Peptide-N4-(N-acetyl-beta-glucosaminyl)asparagine amidase A (EC 3.5.1.52) (PNGase A) (Glycopeptide N-glycosidase) (N-glycanase) [Contains: Peptide-N4-(N-acetyl-beta-glucosaminyl)asparagine amidase A light chain (PNGase A small chain) (PNGase A subunit B); Peptide-N4- (N-acetyl-beta-glucosaminyl)asparagine amidase A heavy chain (PNGase A large chain) (PNGase A subunit A)].
Os01g0207300	1	Similar to S-adenosylmethionine synthetase 1 (EC 2.5.1.6) (Methionine adenosyltransferase 1) (AdoMet synthetase 1). Splice isoform 2.
Os01g0207400	6	Similar to peptide-N4-asparagine amidase A.
Os01g0207500	8	Hypothetical protein.
Os01g0207600	8	Similar to peptide-N4-asparagine amidase A.
Os01g0207700	2	Drug/metabolite transporter domain containing protein.
Os01g0207900	3	Similar to nodulin-like protein.
Os01g0208000	4	Protein of unknown function DUF6, transmembrane domain containing protein.
Os01g0208400	5	Similar to peptide-N4-asparagine amidase A.
Os01g0208600	10	SCAR-like protein 2, Component of the suppressor of cAMP receptor/Wiskott-Aldrich syndrome protein family verprolin-homologous (SCAR/WAVE) complex, Actin organization, Panicle development, Regulation of water loss
Os01g0208700	3	Phosphoenolpyruvate carboxylase, Ammonium assimilation
Os01g0208800	2	Similar to Phosphoenolpyruvate carboxylase (Fragment).
Os01g0209000	6	Alg9-like mannosyltransferase family protein.
Os01g0209150	2	Hypothetical gene.
Os01g0209200	2	Similar to 14-3-3 protein 7.
Os01g0209300	2	Non-protein coding transcript.
Os01g0209400	2	Nucleotide-binding, alpha-beta plait domain containing protein.
Os01g0209500	4	Zinc finger, RING-type domain containing protein.
Os01g0209566	1	Hypothetical protein.
Os01g0209700	4	Gibberellin 2-oxidase 7, GA catabolism
Os01g0209750	3	Hypothetical protein.
Os01g0209800	3	Similar to Cationic amino acid transporter (Fragment).
Os01g0209901	3	Hypothetical protein.
Os01g0210200	2	Similar to Myb-like DNA-binding domain containing protein, expressed.
Os01g0210300	3	Conserved hypothetical protein.
Os01g0210400	8	Ortholog of Arabidopsis TOD1, Golgi-localized alkaline ceramidase, Pollen tube growth
Os01g0210500	1	Similar to SOUL-like protein.
Os01g0210550	2	Hypothetical gene.
Os01g0210600	5	Protein of unknown function DUF538 family protein.
Os01g0210700	3	Similar to Potassium channel (Fragment).
Os01g0210750	3	Hypothetical protein.
Os01g0210800	5	Conserved hypothetical protein.
Os01g0210900	14	Cytochrome P450 family protein.
Os01g0211000	5	Cytochrome P450 family protein.
Os01g0211200	7	Cytochrome P450 family protein.
Os01g0211400	2	Non-protein coding transcript.
Os01g0211600	3	Cytochrome P450 family protein.
Os01g0211800	3	Similar to VirE2-interacting protein VIP1.
Os01g0212000	6	Hypothetical protein.
Os01g0212100	7	DEAD-like helicase, N-terminal domain containing protein.
Os01g0212400	3	EF-Hand type domain containing protein.
Os01g0212500	9	Conserved hypothetical protein.
Os01g0212700	3	Similar to RING-H2 finger protein ATL2K.
Os01g0212900	6	Hypothetical conserved gene.
Os01g0213100	3	Similar to Zinc finger, C3HC4 type family protein.
Os01g0213300	1	Transcription factor, MADS-box domain containing protein.
Os01g0213350	40	Hypothetical gene.
Os01g0213400	3	Zinc finger, RING/FYVE/PHD-type domain containing protein.
Os01g0213800	1	Plant-specific transcription factor, miR319 target gene
Os01g0214001	1	Hypothetical protein.
Os01g0214200	3	Esterase, SGNH hydrolase-type, subgroup domain containing protein.
Os01g0214300	3	Conserved hypothetical protein.
Os01g0214400	5	Similar to predicted protein.
Os01g0214500	0	Conserved hypothetical protein.
Os01g0214600	1	Lipase, GDSL domain containing protein.
Os01g0214800	7	Lipase, GDSL domain containing protein.
Os01g0214901	2	Hypothetical protein.
Os01g0215000	2	Lipase, GDSL domain containing protein.
Os01g0215100	4	Similar to scpl50 (serine carboxypeptidase-like 50); serine-type carboxypeptidase.
Os01g0215500	8	Similar to esterase.
Os01g0215700	1	Esterase, SGNH hydrolase-type domain containing protein.
Os01g0215725	0	Hypothetical protein.
Os01g0215750	12	Hypothetical gene.
Os01g0216000	4	Lipase, GDSL domain containing protein.
Os01g0216150	2	Hypothetical protein.
Os01g0216300	7	Lipase, GDSL domain containing protein.
Os01g0216350	2	Hypothetical protein.
Os01g0216400	4	Lipase, GDSL domain containing protein.
Os01g0216500	6	Lipase, GDSL domain containing protein.
Os01g0216600	5	Hypothetical protein.
Os01g0216900	6	Lipase, GDSL domain containing protein.
Os01g0216951	32	Non-protein coding transcript.
Os01g0217000	5	Protein of unknown function DUF231, plant domain containing protein.
Os01g0217050	4	Hypothetical protein.
Os01g0217100	5	Conserved hypothetical protein.
Os01g0217400	4	Conserved hypothetical protein.
Os01g0217500	8	ThiJ/PfpI domain containing protein.
Os01g0217800	3	ThiJ/PfpI domain containing protein.
Os01g0218032	16	Putative DNA demethylase, Endosperm development
Os01g0218100	3	Helix-loop-helix DNA-binding domain containing protein.
Os01g0218200	6	Thioredoxin domain 2 containing protein.
Os01g0218350	6	Hypothetical protein.
Os01g0218500	21	Similar to ZCN14 protein.
Os01g0218700	5	ABC transporter integral membrane type 1 domain containing protein.
Os01g0218800	6	TRITHORAX-like protein, Regulation of H3K4 methylation, Regulation of plant height and pollen grain development
Os01g0218900	5	Zinc finger, PHD-type domain containing protein.
Os01g0219000	3	Conserved hypothetical protein.
Os01g0219100	1	SFT2-like family protein.
Os01g0219200	1	F-box protein, Mediation of bouquet formation, Promotion of homolog pairing, synapsis, and crossover formation in meiosis
Os01g0219300	8	Conserved hypothetical protein.
Os01g0219500	2	Plant lipid transfer protein/Par allergen family protein.
Os01g0219600	10	Similar to Endo-beta-1, 4-glucanase precursor (EC 3.2.1.4).
Os01g0220100	8	Endo-1, 4-&beta;-glucanase, Glycoside hydrolase family (GHF) 9 protein
Os01g0220150	7	Hypothetical protein.
Os01g0220200	2	Similar to Uncharacterized plant-specific domain TIGR01589 family protein.
Os01g0220300	5	Translation elongation factor EF1B/ribosomal protein S6 domain containing protein.
Os01g0220400	6	Hypothetical protein.
Os01g0220500	4	Similar to predicted protein.
Os01g0220700	1	Similar to predicted protein.
Os01g0220801	3	Hypothetical protein.
Os01g0220900	41	Hypothetical conserved gene.
Os01g0221000	1	Hypothetical protein.
Os01g0221100	12	Jasmonyl-L-isoleucine synthase, Wound response, Jasmonic acid signalling
Os01g0221300	11	Conserved hypothetical protein.
Os01g0221400	0	Conserved hypothetical protein.
Os01g0221500	3	Protein of unknown function DUF2358 domain containing protein.
Os01g0221600	2	Aluminum-activated malate transporter, Malate-permeable anion channel, Facilitation of malate efflux from cells
Os01g0221700	1	Similar to GDT1-like protein 1, chloroplastic.
Os01g0221800	1	Non-protein coding transcript.
Os01g0221900	12	Similar to peptidase C45, acyl-coenzyme A/6-aminopenicillanic acid acyl-transferase.
Os01g0222001	1	Hypothetical conserved gene.
Os01g0222300	0	Conserved hypothetical protein.
Os01g0222500	0	Similar to Vacuolar ATP synthase subunit E (EC 3.6.3.14) (V-ATPase E subunit) (Vacuolar proton pump E subunit).
Os01g0222600	0	Conserved hypothetical protein.
Os01g0222700	0	Protein of unknown function DUF659 domain containing protein.
Os01g0222800	0	S-Domain receptor like kinase-67, Partial S-domain containing protein, Response to drought and B. glumae infection in resistant genotypes
Os01g0222900	1	Curculin-like (mannose-binding) lectin domain containing protein.
Os01g0223000	0	Lipase, GDSL domain containing protein.
Os01g0223200	1	Lipase, GDSL domain containing protein.
Os01g0223300	1	Protein of unknown function DUF1677, Oryza sativa domain containing protein.
Os01g0223500	0	Similar to Esterase.
Os01g0223600	2	Leucine-rich repeat (LRR)-type receptor-like kinase, Regulation of chlorophyll degradation and leaf senescence
Os01g0223700	1	S-Domain receptor like kinase-68, Partial S-domain containing protein, Response to drought in tolerant rice genotypes
Os01g0223800	0	S-domain receptor-like kinase-ESG1, Regulation of early crown root development, Drought resistance
Os01g0223900	0	S-Domain receptor like kinase-47, Response to chilling stress in tolerant genotype, Response to B. glumae
Os01g0224000	0	S-Domain receptor like kinase-48, Response to drought and chilling in tolerant genotypes
Os01g0224100	3	Similar to DNA binding protein-like protein.
Os01g0224166	13	Hypothetical gene.
Os01g0224200	1	Hypothetical conserved gene.
Os01g0224300	1	CHCH domain containing protein.
Os01g0224400	2	Similar to Mitochondrial carrier protein.
Os01g0224500	3	Conserved hypothetical protein.
Os01g0224700	6	Flavin monooxygenase-like enzyme, Auxin biosynthesis
Os01g0225000	0	Mitochondrial carrier protein domain containing protein.
Os01g0225100	12	Conserved hypothetical protein.
Os01g0225200	7	Similar to predicted protein.
Os01g0225300	7	Conserved hypothetical protein.
Os01g0225400	4	Pyruvate/Phosphoenolpyruvate kinase, catalytic core domain containing protein.
Os01g0225500	10	Similar to 3-methyl-2-oxobutanoate hydroxymethyltransferase.
Os01g0225550	3	Hypothetical gene.
Os01g0225600	0	Atypical 5C LEA (late embryogenesis abundant) protein, Multiple stress tolerance, Hg accumulation
Os01g0225700	3	Hypothetical gene.
Os01g0226200	3	Conserved hypothetical protein.
Os01g0226250	4	Non-protein coding transcript.
Os01g0226300	4	Reticulon family protein.
Os01g0226400	3	ATPase, AAA-type, core domain containing protein.
Os01g0226450	2	Hypothetical protein.
Os01g0226500	6	Conserved hypothetical protein.
Os01g0226600	6	Similar to C4-dicarboxylate transporter/malic acid transport protein.
Os01g0226666	10	Hypothetical protein.
Os01g0226700	7	Protein of unknown function DUF623, plant domain containing protein.
Os01g0227100	6	Chlorophyll b reductase, Leaf senescence
Os01g0227200	7	Similar to Somatic embryogenesis receptor kinase-like protein.
Os01g0227250	2	Hypothetical gene.
Os01g0227300	2	Similar to RAB7D.
Os01g0227350	7	Hypothetical protein.
Os01g0227400	2	Similar to Cytochrome P450 71A1 (EC 1.14.-.-) (CYPLXXIA1) (ARP-2).
Os01g0227500	6	Cytochrome P450 family protein.
Os01g0227700	4	Cytochrome P450 family protein.
Os01g0227800	9	Similar to cDNA, clone: J075083L18, full insert sequence.
Os01g0228300	5	Mpv17/PMP22 family protein.
Os01g0228400	4	Pentatricopeptide repeat domain containing protein.
Os01g0228450	2	Hypothetical protein.
Os01g0228500	3	Harpin-induced 1 domain containing protein.
Os01g0228600	6	Cytosolic hydroxypyruvate reductase, NADPH-dependent HPR, Photorespiratory metabolism
Os01g0228800	2	Conserved hypothetical protein.
Os01g0228901	5	Hypothetical gene.
Os01g0229000	3	Similar to Transcription factor myb.
Os01g0229100	3	Similar to Eukaryotic translation initiation factor 3 subunit 6-interacting protein.
Os01g0229200	1	VHS domain containing protein.
Os01g0229250	0	Hypothetical gene.
Os01g0229300	7	EMBRYONIC FLOWER1 (EMF1)-like protein, Transcriptional regulator, Palea development, Regulation of floral organ identity
Os01g0229400	6	Similar to Rac-like GTP-binding protein 1.
Os01g0229500	2	Thioesterase superfamily domain containing protein.
Os01g0229600	3	Conserved hypothetical protein.
Os01g0229700	5	WD40 repeat domain containing protein.
Os01g0229800	2	Similar to Vegetative storage protein PNI288.
Os01g0229900	20	Similar to Ubiquitin-conjugating enzyme family protein, expressed.
Os01g0230200	3	Atypical basic helix-loop-helix transcription factor
Os01g0230700	69	Hypothetical conserved gene.
Os01g0230800	4	Conserved hypothetical protein.
Os01g0231000	2	Similar to Auxin-responsive protein (Aux/IAA) (Fragment).
Os01g0231500	15	Similar to Casein kinase I (Fragment).
Os01g0231600	0	Pleckstrin homology-type domain containing protein.
Os01g0231700	0	Similar to 60S acidic ribosomal protein P2-B (CaRP2B).
Os01g0231800	2	Similar to cDNA clone:J033025F17, full insert sequence.
Os01g0231900	7	K Homology, type 1, subgroup domain containing protein.
Os01g0231950	2	Hypothetical gene.
Os01g0232000	2	Major intrinsic protein family protein.
Os01g0232100	4	Similar to Tonoplast membrane integral protein ZmTIP4-3.
Os01g0232200	3	WD40 repeat domain containing protein.
Os01g0232300	19	Similar to TRZ3 (TRNASE Z 3); 3'-tRNA processing endoribonuclease/ catalytic.
Os01g0232400	7	Similar to VHS1 protein (Fragment).
Os01g0232450	2	Conserved hypothetical protein.
Os01g0232500	6	Ubiquitin-conjugating enzyme/RWD-like domain containing protein.
Os01g0232550	2	Hypothetical conserved gene.
Os01g0232700	3	Similar to Histidinol dehydrogenase, chloroplast precursor (EC 1.1.1.23) (HDH). Splice isoform 2.
Os01g0232800	3	Similar to KOB1.
Os01g0233000	4	DREPP plasma membrane polypeptide family protein.
Os01g0233100	2	Similar to Cyclin-A1-2.
Os01g0233400	1	Esa1-associated factor 6 (EAF6) protein (Nipponbare: nonfunctional)
Os01g0233500	2	Cyclin.
Os01g0233800	6	Similar to Viroid symptom modulation protein.
Os01g0233850	3	Hypothetical gene.
Os01g0233900	3	Similar to cDNA clone:J013003E06, full insert sequence.
Os01g0234001	0	Hypothetical conserved gene.
Os01g0234100	7	Transcriptional factor B3 family protein.
Os01g0234200	2	Similar to DNA topoisomerase 2.
Os01g0234300	1	Similar to Pectinesterase.
Os01g0234433	2	Hypothetical protein.
Os01g0234499	2	Similar to Pectinesterase.
Os01g0234566	0	Non-protein coding transcript.
Os01g0234700	8	Harpin-induced 1 domain containing protein.
Os01g0234800	4	Similar to 25.3 kDa vesicle transport protein.
Os01g0234850	27	Hypothetical conserved gene.
Os01g0234900	3	SIAH-type E3 ligase, Plant growth and development
Os01g0235100	2	Similar to predicted protein.
Os01g0235200	8	Conserved hypothetical protein.
Os01g0235300	1	SOUL haem-binding protein domain containing protein.
Os01g0235325	0	Hypothetical protein.
Os01g0235350	5	Conserved hypothetical protein.
Os01g0235400	11	Similar to predicted protein.
Os01g0235500	6	Conserved hypothetical protein.
Os01g0235632	7	Hypothetical protein.
Os01g0235700	7	Similar to BHLH transcription factor (Fragment).
Os01g0235800	4	K Homology domain containing protein.
Os01g0235850	2	Hypothetical protein.
Os01g0235900	2	Thioredoxin fold domain containing protein.
Os01g0236000	3	Conserved hypothetical protein.
Os01g0236300	3	Similar to Auxin response factor 18.
Os01g0236400	2	Similar to protein ABIL1.
Os01g0236700	15	Nodule inception (NIN) like protein 3, Regulation of nitrogen use efficiency and grain yield under nitrate-sufficient conditions
Os01g0236800	3	Beta-amylase 4
Os01g0236900	2	Hypothetical protein.
Os01g0237000	6	Uncharacterised protein family UPF0497, trans-membrane plant subgroup domain containing protein.
Os01g0237100	2	Phosphoglycerate mutase domain containing protein.
Os01g0237200	4	Conserved hypothetical protein.
Os01g0237366	3	NAD(P)-binding domain containing protein.
Os01g0237400	2	Hypothetical conserved gene.
Os01g0237500	1	NmrA-like family protein.
Os01g0237750	3	Hypothetical conserved gene.
Os01g0238200	2	Conserved hypothetical protein.
Os01g0238287	0	Hypothetical protein.
Os01g0238375	3	Hypothetical protein.
Os01g0238500	4	Similar to Branched-chain-amino-acid aminotransferase-like protein 3, chloroplast precursor.
Os01g0238600	3	Nucleic acid-binding, OB-fold domain containing protein.
Os01g0238700	11	Oligopeptide transporter OPT superfamily protein.
Os01g0238800	1	Hypothetical conserved gene.
Os01g0238850	2	Hypothetical gene.
Os01g0238900	3	Similar to Protein SOF1.
Os01g0239000	8	Hypothetical conserved gene.
Os01g0239100	15	Heat shock protein DnaJ family protein.
Os01g0239150	3	Hypothetical protein.
Os01g0239200	4	Triose phosphate/phosphate translocator
Os01g0239300	11	Conserved hypothetical protein.
Os01g0239700	10	Similar to Leucine-rich receptor-like protein kinase.
Os01g0240600	11	Hypothetical conserved gene.
Os01g0240700	7	Hypothetical conserved gene.
Os01g0240725	3	Hypothetical protein.
Os01g0241000	2	Conserved hypothetical protein.
Os01g0241100	7	Conserved hypothetical protein.
Os01g0241400	2	CC-type glutaredoxin, Regulation of pre-harvest sprouting
Os01g0242200	5	Zinc finger, C2H2-type domain containing protein.
Os01g0242300	3	Optic atrophy 3 family protein.
Os01g0242333	3	Non-protein coding transcript.
Os01g0242400	4	Lateral organ boundaries, LOB domain containing protein.
Os01g0242450	3	Non-protein coding transcript.
Os01g0242500	1	D-tyrosyl-tRNA(Tyr) deacylase family protein.
Os01g0242600	6	C2 calcium-dependent membrane targeting domain containing protein.
Os01g0242800	5	Hypothetical protein.
Os01g0242900	7	Similar to 60S ribosomal protein L18A.
Os01g0243000	4	Similar to triacylglycerol lipase.
Os01g0243100	2	Similar to Kinesin.
Os01g0243200	8	Similar to integral membrane transporter family protein.
Os01g0243300	7	Hypothetical protein.
Os01g0243400	3	Hypothetical conserved gene.
Os01g0243450	4	Non-protein coding transcript.
Os01g0243600	0	Conserved hypothetical protein.
Os01g0243700	1	Similar to Beta-1, 3-glucanase-like protein.
Os01g0243800	7	Hypothetical conserved gene.
Os01g0243901	4	Hypothetical protein.
Os01g0244000	2	Domain of unknown function DUF1618 domain containing protein.
Os01g0244150	6	Similar to J075123K08, full insert sequence.
Os01g0244400	6	Protein of unknown function DUF1618 domain containing protein.
Os01g0244966	6	Non-protein coding transcript.
Os01g0245000	4	Conserved hypothetical protein.
Os01g0245532	3	Similar to J075123K08, full insert sequence.
Os01g0245600	3	Conserved hypothetical protein.
Os01g0245700	1	Domain of unknown function DUF1618 domain containing protein.
Os01g0245901	1	Domain of unknown function DUF1618 domain containing protein.
Os01g0246100	9	Zinc finger, RING/FYVE/PHD-type domain containing protein.
Os01g0246200	9	Similar to TCP-domain protein.
Os01g0246400	4	Similar to Low molecular mass early light-inducible protein HV90, chloroplast precursor (ELIP).
Os01g0246500	0	Similar to Minus dominance protein.
Os01g0246601	0	Protein of unknown function DUF296 domain containing protein.
Os01g0246700	0	Similar to WRKY transcription factor 1.
Os01g0247500	8	Protein kinase, core domain containing protein.
Os01g0247550	3	Hypothetical protein.
Os01g0247600	12	Conserved hypothetical protein.
Os01g0247700	17	Similar to inner membrane transport protein.
Os01g0247900	5	AWPM-19-like family protein.
Os01g0248000	2	Stigma-specific protein Stig1 family protein.
Os01g0248300	4	Similar to Pathogen-related protein.
Os01g0248350	6	Hypothetical protein.
Os01g0248400	1	Similar to Isocitrate dehydrogenase (Fragment).
Os01g0248450	6	Non-protein coding transcript.
Os01g0248500	7	Similar to Pathogen-related protein.
Os01g0248600	5	GINS complex, Psf2 component family protein.
Os01g0248701	2	Geranyl diphosphate (GPP) synthase
Os01g0248800	1	Conserved hypothetical protein.
Os01g0248850	0	Hypothetical gene.
Os01g0248900	1	Alpha-expansin, Mediation of the cell extension and growth, Root system architecture
Os01g0249050	1	Hypothetical protein.
Os01g0249100	2	Similar to Expansin-A9.
Os01g0249200	3	Similar to Nectarin 1 precursor (EC 1.15.1.1) (Superoxide dismutase [Mn]).
Os01g0249300	17	Lg106-like family protein.
Os01g0249700	8	Heavy metal-associated domain, HMA domain containing protein.
Os01g0249800	9	Heavy metal-associated domain, HMA domain containing protein.
Os01g0249900	4	Protein of unknown function DUF573 family protein.
Os01g0250200	0	Conserved hypothetical protein.
Os01g0250600	11	Conserved hypothetical protein.
Os01g0250900	3	HAD superfamily (subfamily IG) hydrolase, 5'-Nucleotidase protein.
Os01g0251000	3	Protein of unknown function DUF3769 domain containing protein.
Os01g0251100	2	Homolog of plastid ribosomal protein L3
Os01g0251200	4	Zinc finger, C2H2-like domain containing protein.
Os01g0251400	0	Conserved hypothetical protein.
Os01g0252100	6	Glycogen synthase kinase, Non-receptor serine/threonine protein kinase
Os01g0252150	0	Hypothetical protein.
Os01g0252200	4	Zinc finger, CCCH-type domain containing protein.
Os01g0252300	3	Conserved hypothetical protein.
Os01g0252400	3	Hypothetical gene.
Os01g0252600	0	Similar to predicted protein.
Os01g0252900	4	Zinc finger, CCHC-type domain containing protein.
Os01g0253000	2	Similar to LpimPth3.
Os01g0253050	4	Conserved hypothetical protein.
Os01g0253100	2	Similar to Avr9/Cf-9 induced kinase 1.
Os01g0253200	5	Similar to pectinesterase inhibitor domain containing protein.
Os01g0253300	8	Importin &alpha;1a, Adaptor of nuclear transport receptors, Positive regulation of disease resistance against the rice blast pathogen
Os01g0253400	2	Protein of unknown function DUF1218 family protein.
Os01g0253500	2	Conserved hypothetical protein.
Os01g0253600	2	Replication factor A protein 3 domain containing protein.
Os01g0253800	2	Conserved hypothetical protein.
Os01g0253900	9	Similar to triacylglycerol lipase.
Os01g0254000	6	Small GTPase, Rice storage proteins proglutelin and &alpha;-globulin export from the endoplasmic reticulum in endosperm
Os01g0254100	5	Topless-related protein 1
Os01g0254200	0	Conserved hypothetical protein.
Os01g0254300	1	Pectinesterase (EC 3.1.1.11) (Fragment).
Os01g0254350	1	Hypothetical gene.
Os01g0254400	0	Hypothetical conserved gene.
Os01g0254800	0	Hypothetical conserved gene.
Os01g0254850	0	Hypothetical conserved gene.
Os01g0254900	0	Similar to Syntaxin 22 (AtSYP22) (AtVAM3).
Os01g0254950	0	Hypothetical gene.
Os01g0255000	0	Similar to Soluble epoxide hydrolase.
Os01g0255100	0	Similar to Soluble epoxide hydrolase.
Os01g0255700	0	Conserved hypothetical protein.
Os01g0256300	0	Conserved hypothetical protein.
Os01g0256400	0	Similar to Dynein light chain 1 protein DLC-1 (Fragment).
Os01g0256500	0	Similar to ZnI.
Os01g0256600	0	Ribosomal protein L18/L5 domain containing protein.
Os01g0256800	0	Similar to zinc finger helicase family protein.
Os01g0256900	0	Similar to SmX6 protein.
Os01g0257100	0	Rapid ALkalinization Factor family protein.
Os01g0257300	2	GTP-binding protein, Homolog of AtFPF1 (Flowering Promoting Factor 1), Cell cycle regulator during root development, Regulation of root architecture and flowering
Os01g0257400	4	Zinc finger, CCCH-type domain containing protein.
Os01g0257900	31	Hypothetical protein.
Os01g0258000	4	Chloroplast protein, Early chloroplast development
Os01g0258100	7	Hypothetical conserved gene.
Os01g0258600	1	Plant-specific small protein, Hybrid incompatibility, Pollen germination
Os01g0258700	8	Zinc finger, CCCH-type domain containing protein.
Os01g0259200	4	Similar to serine/threonine protein kinase PBS1.
Os01g0259300	1	Non-protein coding transcript.
Os01g0259400	51	Armadillo-type fold domain containing protein.
Os01g0259600	12	Similar to phosphoadenosine phosphosulfate (PAPS) reductase family protein.
Os01g0259900	0	Homolog of SAD1 (RNA polymerase I subunit A34.5)
Os01g0259933	3	Non-protein coding transcript.
Os01g0259966	1	Non-protein coding transcript.
Os01g0260000	6	Protein prenyltransferase domain containing protein.
Os01g0260100	9	Similar to Kinesin heavy chain (Fragment).
Os01g0260500	33	Hypothetical conserved gene.
Os01g0260700	3	Purine-rich DNA-binding protein, Regulation of the rice sucrose synthase 1 (RSus1) expression in response to sucrose
Os01g0260800	5	Conserved hypothetical protein.
Os01g0260950	6	Conserved hypothetical protein.
Os01g0261000	3	Hypothetical gene.
Os01g0261100	3	Zinc finger, RING-type domain containing protein.
Os01g0261200	7	NAC transcription factor, Heat stress tolerance
Os01g0261500	7	Similar to Nucleoside-diphosphate-sugar epimerase.
Os01g0261600	0	Similar to agmatine coumaroyltransferase.
Os01g0261700	1	Similar to Agmatine coumaroyltransferase.
Os01g0262000	0	Similar to agmatine coumaroyltransferase.
Os01g0262401	13	Hypothetical genes.
Os01g0262500	2	TRAM/LAG1/CLN8 homology domain domain containing protein.
Os01g0262600	21	Glycosyltransferase, Pollen wall formation
Os01g0262700	7	Similar to predicted protein.
Os01g0263000	2	Similar to Peroxidase.
Os01g0263300	4	Similar to Peroxidase 72 precursor (EC 1.11.1.7) (Atperox P72) (PRXR8) (ATP6a).
Os01g0263400	7	Pentatricopeptide repeat domain containing protein.
Os01g0263500	2	Similar to predicted protein.
Os01g0263600	12	U5 snRNP-associated 102 kDa protein (U5-102 kDa protein).
Os01g0263900	3	Hypothetical protein.
Os01g0264000	4	Dof transcription factor, Promotion of nutrient ion uptake and accumulation
Os01g0264100	3	Similar to UDP-glucose pyrophosphorylase.
Os01g0264125	1	Non-protein coding transcript.
Os01g0264400	13	Conserved hypothetical protein.
Os01g0264500	1	Similar to T11I18.15 protein.
Os01g0264600	4	Conserved hypothetical protein.
Os01g0264700	5	Cellular retinaldehyde binding/alpha-tocopherol transport family protein.
Os01g0264900	2	Pre-mRNA-splicing factor SPF27 homolog
Os01g0265000	0	Geranylgeranyl reductase, &alpha;-tocopherol synthesis
Os01g0265100	2	Similar to ADP-ribosylation factor.
Os01g0265200	3	Mitochondrial carrier protein, Early leaf development
Os01g0265400	56	Conserved hypothetical protein.
Os01g0265700	3	Conserved hypothetical protein.
Os01g0265800	5	RNA binding protein, RNA metabolism, Regulation of genes important for plant growth and development
Os01g0265900	2	Similar to translin family protein.
Os01g0266000	8	RNA-binding protein Lupus La domain containing protein.
Os01g0266100	3	Similar to RING finger family protein.
Os01g0266200	4	Conserved hypothetical protein.
Os01g0266400	1	Conserved hypothetical protein.
Os01g0266500	1	Phenazine biosynthesis PhzC/PhzF protein family protein.
Os01g0266600	2	Thioredoxin fold domain containing protein.
Os01g0266800	9	Cystinosin/ERS1p repeat containing protein.
Os01g0267050	0	Non-protein coding transcript.
Os01g0267100	0	MT-A70 family protein.
Os01g0267200	4	26S proteasome 19S regulatory particle non-ATPase subunit 11
Os01g0267300	6	Hypothetical conserved gene.
Os01g0267400	1	Similar to cell number regulator 5.
Os01g0267600	3	Sad1/UNC-84 (SUN) domain protein, Promotion of telomere clustering and homologous pairing in meiosis
Os01g0267800	5	Serine/threonine protein kinase domain containing protein.
Os01g0267900	1	Calmodulin, Ca<sup>2+</sup> sensor, Ca<sup>2+</sup> signalling
Os01g0268000	11	Hypothetical protein.
Os01g0268100	5	Similar to Major facilitator superfamily antiporter.
Os01g0268201	10	Non-protein coding transcript.
Os01g0268300	2	Similar to DNA gyrase B subunit.
Os01g0268600	3	Glycoside hydrolase, family 31 protein.
Os01g0268700	0	Protein of unknown function DUF617, plant domain containing protein.
Os01g0268733	0	Hypothetical gene.
Os01g0268800	1	Ubiquitin-associated/translation elongation factor EF1B, N-terminal, eukaryote domain containing protein.
Os01g0268900	0	Conserved hypothetical protein.
Os01g0269000	6	Similar to Hydroxymethylglutaryl-CoA lyase.
Os01g0269100	2	Similar to Rab proteins geranylgeranyltransferase component A 2 (Rab escort protein 2) (REP-2) (Choroideraemia-like protein).
Os01g0269500	9	Conserved hypothetical protein.
Os01g0269550	15	Hypothetical protein.
Os01g0269800	33	NB-ARC domain containing protein.
Os01g0269900	23	Key component of H2A.Z exchange complex
Os01g0269950	19	Hypothetical protein.
Os01g0270100	34	Similar to Cysteine protease inhibitor.
Os01g0270300	6	Similar to Cationic peroxidase isozyme 40K precursor.
Os01g0270501	2	Hypothetical protein.
Os01g0270700	4	Phosphatidylinositol 3-/4-kinase, catalytic domain containing protein.
Os01g0271000	1	Conserved hypothetical protein.
Os01g0271200	7	Glutamyl-tRNA synthetase
Os01g0271400	7	Peptidase S14, ClpP family protein.
Os01g0271500	4	Similar to RUB-activating enzyme (Ubiquitin activating enzyme E1-like protein).
Os01g0271700	6	Conserved hypothetical protein.
Os01g0272600	3	Similar to Root determined nodulation 1.
Os01g0272650	2	Hypothetical protein.
Os01g0272700	3	Hypothetical conserved gene.
Os01g0272800	2	Conserved hypothetical protein.
Os01g0272850	2	Hypothetical protein.
Os01g0272901	5	Conserved hypothetical protein.
Os01g0273000	2	Similar to 26 proteasome complex subunit DSS1 (Deleted in split hand/split foot protein 1) (Split hand/foot deleted protein 1).
Os01g0273100	1	Similar to Ubiquitin conjugating protein-like (Ubiquitin-conjugating enzyme) (Ubiquitinating enzyme).
Os01g0273150	2	Hypothetical gene.
Os01g0273200	4	Conserved hypothetical protein.
Os01g0273300	6	BSD domain containing protein.
Os01g0273500	4	Heat shock protein DnaJ, N-terminal domain containing protein.
Os01g0273800	4	YUCCA protein, Indole-3-acetic acid (IAA) biosynthesis, Control of IAA production in developing rice grain
Os01g0273850	0	Hypothetical gene.
Os01g0273900	0	Conserved hypothetical protein.
Os01g0274100	8	Similar to disulfide oxidoreductase/ monooxygenase/ oxidoreductase.
Os01g0274201	2	Hypothetical gene.
Os01g0274300	1	Hypothetical protein.
Os01g0274500	1	Similar to Expansin-A11.
Os01g0274601	47	Hypothetical gene.
Os01g0274800	3	R2R3-type MYB transcription factor, Sugar partitioning into anther
Os01g0274901	99	Hypothetical conserved gene.
Os01g0275200	7	Similar to Protein argonaute 15.
Os01g0275300	1	Conserved hypothetical protein.
Os01g0275500	19	Similar to Protein argonaute 15.
Os01g0275600	9	Similar to Argonaute 4 protein.
Os01g0275700	1	Non-protein coding transcript.
Os01g0275800	7	Hypothetical gene.
Os01g0275900	4	Hypothetical conserved gene.
Os01g0275950	1	Hypothetical conserved gene.
Os01g0276000	1	Similar to 60S ribosomal protein L30.
Os01g0276033	8	Non-protein coding transcript.
Os01g0276066	3	Non-protein coding transcript.
Os01g0276100	1	Similar to 3-isopropylmalate dehydrogenase, chloroplast precursor (EC 1.1.1.85) (Beta-IPM dehydrogenase) (IMDH) (3-IPM-DH).
Os01g0276200	2	Voltage-dependent anion channel 7, Mitochondrial porin
Os01g0276300	2	Similar to Group 3 late embryogenesis abundant protein (Fragment).
Os01g0276400	6	Similar to presenilin.
Os01g0276500	3	Similar to Histidine biosynthesis bifunctional protein hisIE, chloroplast precursor [Includes: Phosphoribosyl-AMP cyclohydrolase (EC 3.5.4.19) (PRA-CH); Phosphoribosyl-ATP pyrophosphatase (EC 3.6.1.31) (PRA-PH)].
Os01g0276600	4	Zinc finger, RING/FYVE/PHD-type domain containing protein.
Os01g0276650	1	Non-protein coding transcript.
Os01g0276700	7	Pyruvate kinase, Negative regulation of amylose content in the grain
Os01g0276800	5	Glucosidase II &beta; subunit, Potential switch between programmed cell death and autophagy
Os01g0276900	3	Conserved hypothetical protein.
Os01g0277100	0	Hypothetical protein.
Os01g0277500	3	Dof (DNA binding with one finger) transcription factor, C2-C2 zinc finger transcription factor, Regulation of flowering time
Os01g0277600	7	Similar to aminophospholipid ATPase.
Os01g0277700	1	Similar to Glycosyl hydrolases family 17 protein.
Os01g0277900	0	Chaperone protein dnaJ 72
Os01g0278000	1	Valine-glutamine (VQ) protein family, Disease resistance, Control of flowering time
Os01g0278050	4	Hypothetical conserved gene.
Os01g0278100	11	Conserved hypothetical protein.
Os01g0278200	19	Similar to Ran-binding protein 17.
Os01g0278466	0	Non-protein coding transcript.
Os01g0278600	5	PDZ/DHR/GLGF domain containing protein.
Os01g0278900	1	Similar to 50S ribosomal protein L40.
Os01g0278950	6	Similar to predicted protein.
Os01g0278975	7	Hypothetical protein.
Os01g0279000	7	Zinc finger, DHHC-type domain containing protein.
Os01g0279100	4	Subunit of magnesium-protoporphyrin IX monomethyl ester cyclase (EC:1.14.13.81), Core component of FLU-YGL8-LCAA-POR complex, Chlorophyll biosynthesis, Chloroplast development
Os01g0279200	5	Similar to COP9 signalosome complex subunit 2.
Os01g0279300	5	Similar to Calmodulin 1 (Fragment).
Os01g0279400	6	Major facilitator superfamily antiporter.
Os01g0279500	25	Hypothetical gene.
Os01g0279700	6	Phosphate transporter 4;1
Os01g0279800	5	Similar to LRR protein.
Os01g0279900	1	TGA transcription factor, bZIP transcription factor, Defense response, Multiple abiotic stress tolerance
Os01g0280000	5	Similar to Histone mRNA exonuclease 1.
Os01g0280200	17	IQ motif, EF-hand binding site domain containing protein.
Os01g0280400	5	DNA-binding protein.
Os01g0280500	1	Eukaryotic translation initiation factor 6
Os01g0280600	2	Conserved hypothetical protein.
Os01g0281000	4	Cyclin-like F-box domain containing protein.
Os01g0281050	2	Hypothetical protein.
Os01g0281100	4	Conserved hypothetical protein.
Os01g0281200	3	Similar to Type B-like cyclin (Fragment).
Os01g0281250	3	Hypothetical protein.
Os01g0281301	1	Protein of unknown function DUF1645 domain containing protein.
Os01g0281400	8	Coatomer, beta subunit domain containing protein.
Os01g0281600	0	Cupredoxin domain containing protein.
Os01g0282251	34	Similar to CAA30375.1 protein.
Os01g0282800	4	&beta; tubulin 1, Control of salt-insensitivity by stabilizing microtubule organization, Regulation of ionic homeostasis under salt stress
Os01g0282866	2	Hypothetical protein.
Os01g0283000	10	Conserved hypothetical protein.
Os01g0283100	3	Similar to Ferripyochelin-binding protein-like.
Os01g0283300	6	Conserved hypothetical protein.
Os01g0283400	3	Conserved hypothetical protein.
Os01g0283500	2	Similar to predicted protein.
Os01g0283600	2	Similar to Cinnamoyl CoA reductase.
Os01g0283700	6	Similar to Cinnamoyl-CoA reductase (EC 1.2.1.44).
Os01g0284300	4	Protein kinase, catalytic domain domain containing protein.
Os01g0284500	1	Germin-like protein 4, Jasmonic acid-mediated regulation of crown root development
Os01g0284700	3	Similar to Peptidyl-prolyl cis-trans isomerase.
Os01g0284900	6	Conserved hypothetical protein.
Os01g0285200	6	Conserved hypothetical protein.
Os01g0285300	5	MYB transcription factor, Regulation of cellulose synthesis, Promotion of nitrogen utilization and biomass production, Secondary cell wall formation
Os01g0286000	0	Snf7 family protein.
Os01g0286100	2	Phytochrome-interacting factor-like protein, Basic helix-loop-helix factor, Repression of seedling growth in the dark
Os01g0286200	7	Hypothetical protein.
Os01g0286500	0	Conserved hypothetical protein.
Os01g0286550	0	Hypothetical gene.
Os01g0286600	5	Protoporphyrinogen IX oxidase, Herbicide resistance
Os01g0286900	1	Similar to Auxin-responsive protein IAA31 (Indoleacetic acid-induced protein 31).
Os01g0287400	4	Similar to Hydrophobic protein LTI6A (Low temperature-induced protein 6A).
Os01g0287600	0	Similar to Chitinase 10.
Os01g0287700	4	Hypothetical conserved gene.
Os01g0287900	2	Hypothetical protein.
Os01g0288200	0	Conserved hypothetical protein.
Os01g0288700	6	Hypothetical gene.
Os01g0288800	14	Conserved hypothetical protein.
Os01g0289100	6	Conserved hypothetical protein.
Os01g0289600	4	Similar to WRKY transcription factor 28.
Os01g0289732	5	Similar to WRKY transcription factor 6-like (WRKY transcription factor 9).
Os01g0289750	5	Non-protein coding transcript.
Os01g0289900	8	Transferase domain containing protein.
Os01g0289950	8	Conserved hypothetical protein.
Os01g0290000	2	Similar to Cyprosin precursor (EC 3.4.23.-) (Fragment).
Os01g0290100	5	L-cysteine desulfhydrase 1, Drought tolerance, Modulation of H<sub>2</sub>S production
Os01g0290600	2	Cysteine synthase, Regulation of cadmium tolerance
Os01g0290650	4	Non-protein coding transcript.
Os01g0290700	1	Similar to CjMDR1.
Os01g0290800	2	Hypothetical protein.
Os01g0290901	1	Non-protein coding transcript.
Os01g0291500	3	p-Coumaroyl-CoA monolignol transferase, Acyltransferase 4
Os01g0291733	1	Hypothetical protein.
Os01g0292200	7	Serine/threonine protein kinase domain containing protein.
Os01g0292250	21	Non-protein coding transcript.
Os01g0292700	4	Intermediate filament, Cytoskeleton protein, Tolerance to salinity and heat stress
Os01g0292900	10	Similar to Squamosa-promoter binding-like protein 2.
Os01g0293000	1	S-adenosyl-l-methionine synthetase, Histone H3K4me3 and DNA methylation, Regulation of gene expression related to flowering
Os01g0293100	6	bHLH transcription factor, Control of anther cell differentiation, Pollen development
Os01g0293200	10	Similar to predicted protein.
Os01g0293501	0	Hypothetical protein.
Os01g0293800	10	Hypothetical protein.
Os01g0293900	16	Similar to peroxidase 1.
Os01g0294500	0	Similar to Class III peroxidase 9.
Os01g0294700	4	Haem peroxidase, plant/fungal/bacterial family protein.
Os01g0295600	5	Hypothetical conserved gene.
Os01g0295700	6	Similar to Protein phosphatase-2C.
Os01g0295900	3	Similar to cDNA clone:J023064I01, full insert sequence.
Os01g0296000	6	Protein kinase, core domain containing protein.
Os01g0296100	5	Glycogen synthase kinase, Non-receptor serine/threonine protein kinase
Os01g0296133	2	Non-protein coding transcript.
Os01g0296166	7	Hypothetical protein.
Os01g0296200	7	Polygalacturonase, Pectin degrading enzyme, Modification of cell wall biosynthesis, Drought tolerance
Os01g0296450	4	Hypothetical protein.
Os01g0296700	5	Glycoside hydrolase, family 3, N-terminal domain containing protein.
Os01g0296900	8	Hypothetical conserved gene.
Os01g0297200	3	AAA-ATPase family protein, Resistance to blast fungus, Induced by jasmonic acid (JA) treatment
Os01g0297700	7	Protein of unknown function DUF6, transmembrane domain containing protein.
Os01g0297950	3	Hypothetical protein.
Os01g0298301	1	Hypothetical conserved gene.
Os01g0298400	3	Myb transcription factor domain containing protein.
Os01g0298500	2	Conserved hypothetical protein.
Os01g0299100	2	Conserved hypothetical protein.
Os01g0299150	3	Pentatricopeptide repeat domain containing protein.
Os01g0299200	0	Pentatricopeptide repeat domain containing protein.
Os01g0299300	3	Hypothetical conserved gene.
Os01g0299400	0	Sterile alpha motif homology domain containing protein.
Os01g0299500	5	Conserved hypothetical protein.
Os01g0299700	11	3'-5' exonuclease domain containing protein.
Os01g0299801	8	Conserved hypothetical protein.
Os01g0300000	1	3'-5' exonuclease domain containing protein.
Os01g0300200	4	Similar to ATP-citrate lyase subunit B.
Os01g0300400	14	Hypothetical conserved gene.
Os01g0300600	3	Nodal modulator 1
Os01g0300900	12	Galactose oxidase/kelch, beta-propeller domain containing protein.
Os01g0301000	3	Pentatricopeptide repeat domain containing protein.
Os01g0301100	17	Conserved hypothetical protein.
Os01g0301300	9	Hypothetical protein.
Os01g0301500	14	Pentatricopeptide repeat domain containing protein.
Os01g0301700	6	Tetratricopeptide-like helical domain containing protein.
Os01g0301900	1	Protein of unknown function DUF247, plant domain containing protein.
Os01g0302000	3	Hypothetical conserved gene.
Os01g0302100	0	Conserved hypothetical protein.
Os01g0302250	3	Conserved hypothetical protein.
Os01g0302500	5	Ortholog of maize lg3 (Liguleless3), Knotted1-type homeobox protein, Shoot formation during early embryogenesis
Os01g0302800	3	Conserved hypothetical protein.
Os01g0302900	32	Conserved hypothetical protein.
Os01g0303000	1	Similar to CP12 (Fragment).
Os01g0303100	2	Similar to Chitinase precursor (EC 3.2.1.17).
Os01g0303200	9	Conserved hypothetical protein.
Os01g0303300	4	Similar to Stress-inducible membrane pore protein.
Os01g0303401	2	Hypothetical gene.
Os01g0303600	2	Zinc finger, RING/FYVE/PHD-type domain containing protein.
Os01g0303800	1	UspA domain containing protein.
Os01g0304000	2	Similar to Ribosomal protein L29.
Os01g0304050	40	Non-protein coding transcript.
Os01g0304100	3	Similar to Cation chloride cotransporter.
Os01g0304200	5	Similar to Transcription factor PCF7.
Os01g0304300	8	Similar to predicted protein.
Os01g0304400	0	Conserved hypothetical protein.
Os01g0304500	10	Hypothetical conserved gene.
Os01g0305200	0	Lg106-like family protein.
Os01g0305300	2	Non-protein coding transcript.
Os01g0305900	5	Similar to R2R3 Myb transcription factor MYB-IF35.
Os01g0306100	2	Plant specific eukaryotic initiation factor 4B family protein.
Os01g0306200	8	Protein of unknown function DUF3511 domain containing protein.
Os01g0306400	0	Homolog of Arabidopsis DOG1, Regulation of seed dormancy
Os01g0306650	3	Nucleus-encoded mitochondrial protein, Regulation of chloroplast development, Maintenance of chloroplasts and mitochondria
Os01g0306800	5	Conserved hypothetical protein.
Os01g0306900	6	Protein of unknown function DUF789 family protein.
Os01g0307500	12	Na<sup>+</sup> transporter, A member of HKT (high-affinity K<sup>+</sup> transporter)-type transporters, Regulation of K<sup>+</sup>/Na<sup>+</sup> homeostasis, Salt tolerance
Os01g0307562	0	Similar to JD1.
Os01g0307624	63	Conserved hypothetical protein.
Os01g0307686	1	Similar to embryonic abundant protein-like.
Os01g0307750	1	Hypothetical gene.
Os01g0308200	6	Hypothetical protein.
Os01g0308300	6	NB-ARC domain containing protein.
Os01g0308600	0	Conserved hypothetical protein.
Os01g0308700	0	Similar to H0315A08.1 protein.
Os01g0309100	5	Similar to anther-specific protein SF18.
Os01g0309451	5	Hypothetical gene.
Os01g0309800	4	Similar to Hydrogenase expression/formation protein hypB.
Os01g0309900	2	Lipase, class 3 family protein.
Os01g0309966	0	Hypothetical protein.
Os01g0310032	0	Similar to Cold-regulated protein.
Os01g0310100	2	Similar to PLDP1 (PHOSPHOLIPASE D P1); phospholipase D.
Os01g0310500	19	Protein kinase, catalytic domain domain containing protein.
Os01g0310550	8	Non-protein coding transcript.
Os01g0310600	11	Non-protein coding transcript.
Os01g0310700	6	Non-protein coding transcript.
Os01g0310800	7	Similar to Pto kinase interactor 1.
Os01g0311100	5	Similar to RING-H2 finger protein ATL2L.
Os01g0311300	2	Similar to Sorbitol transporter.
Os01g0311400	1	Zinc finger, RING/FYVE/PHD-type domain containing protein.
Os01g0311500	5	Similar to PHS1 (PROPYZAMIDE-HYPERSENSITIVE 1); phosphoprotein phosphatase/ protein tyrosine/serine/threonine phosphatase.
Os01g0311600	17	Sulfotransferase family protein.
Os01g0311700	3	Pectinesterase inhibitor domain containing protein.
Os01g0311800	4	Similar to Pectin methylesterase 8 (Fragment).
Os01g0312500	1	Pectin methylesterase, Regulation of diurnal flower opening time, Regulation of the stiffness of the lodicule cell wall
Os01g0312600	1	Hypothetical protein.
Os01g0312800	2	Similar to CEL4=CELLULASE 4 (Fragment).
Os01g0313050	2	Hypothetical protein.
Os01g0313300	4	Similar to EREBP-3 protein (Fragment).
Os01g0313600	6	Conserved hypothetical protein.
Os01g0314000	7	Protein of unknown function DUF3615 domain containing protein.
Os01g0314100	5	Catalytic domain of components of various dehydrogenase complexes containing protein.
Os01g0314300	2	Uncharacterized domain 2 containing protein.
Os01g0314600	5	Similar to Cytochrome c oxidoreductase.
Os01g0314800	0	Late embryogenesis abundant protein 9, Negative regulation of cold tolerance
Os01g0315600	10	Similar to Monoglyceride lipase.
Os01g0315700	3	Similar to Monoglyceride lipase.
Os01g0315800	6	UDP-glucuronic acid decarboxylase
Os01g0315850	2	Hypothetical protein.
Os01g0316001	37	Hypothetical conserved gene.
Os01g0316100	1	FAD dependent oxidoreductase family protein.
Os01g0316500	2	Conserved hypothetical protein.
Os01g0316600	5	Similar to pre-mRNA-splicing factor SF2.
Os01g0316800	0	Similar to Deleted in split hand/splt foot protein (Fragment).
Os01g0316900	12	Conserved hypothetical protein.
Os01g0317125	3	Hypothetical protein.
Os01g0317500	0	Similar to esterase/lipase/thioesterase family protein.
Os01g0317800	3	Alpha/beta hydrolase family protein.
Os01g0318000	3	Similar to esterase/lipase/thioesterase family protein.
Os01g0318201	2	Non-protein coding transcript.
Os01g0318202	11	Hypothetical gene.
Os01g0318400	6	Conserved hypothetical protein.
Os01g0318600	8	Hypothetical protein.
Os01g0318700	2	Similar to ABC1 protein (Fragment).
Os01g0319000	4	Similar to Pectin acetylesterase (Fragment).
Os01g0319066	0	Hypothetical protein.
Os01g0319200	4	Hypothetical conserved gene.
Os01g0319400	10	Protein of unknown function DUF247, plant domain containing protein.
Os01g0320400	2	Conserved hypothetical protein.
Os01g0320700	11	Hypothetical protein.
Os01g0321300	7	Similar to Protein translocase subunit secA.
Os01g0321500	4	Hypothetical protein.
Os01g0321700	8	Similar to predicted protein.
Os01g0321800	1	Gas vesicle protein GvpC repeat containing protein.
Os01g0321900	3	Hypothetical conserved gene.
Os01g0322300	1	Similar to soluble inorganic pyrophosphatase.
Os01g0322700	3	Primary microRNA of OsmiR408; Target gene(s): OsUCL8 (Os03g0709100), OsUCL7 (Os03g0259100), Regulation of panicle branching and grain weight, Regulation of grain yield and photosynthesis
Os01g0322800	2	WD40 repeat-like domain containing protein.
Os01g0323000	4	Similar to Ser Thr specific protein kinase-like protein.
Os01g0323100	3	Similar to Pto kinase interactor 1.
Os01g0323300	3	CRM domain-containing protein, Regulation of chloroplast development, Promotion of the splicing of chloroplast group IIA and IIB introns
Os01g0323500	21	Conserved hypothetical protein.
Os01g0323600	4	S-adenosyl-l-methionine synthetase, Essential for histone H3K4me3 and DNA methylation, Regulation of gene expression related to flowering
Os01g0323775	4	Hypothetical protein.
Os01g0323950	8	Similar to Glycine-rich protein 2b.
Os01g0324400	15	Hypothetical conserved gene.
Os01g0326000	4	Similar to Peroxidase (Fragment).
Os01g0326100	7	Similar to Peroxidase component PR-2 and/or 4 (Fragment).
Os01g0326300	3	Haem peroxidase, plant/fungal/bacterial family protein.
Os01g0327000	105	Similar to Class III peroxidase 14.
Os01g0327100	23	Haem peroxidase family protein.
Os01g0327250	9	Hypothetical protein.
Os01g0327400	17	Similar to Peroxidase (Fragment).
Os01g0327500	15	Conserved hypothetical protein.
Os01g0327600	76	Conserved hypothetical protein.
Os01g0327900	7	Hypothetical conserved gene.
Os01g0328300	88	Similar to cDNA clone:J033084P10, full insert sequence.
Os01g0328400	1	Ubiquitin.
Os01g0328500	3	Bucentaur or craniofacial development family protein.
Os01g0328600	3	Similar to cyclase/dehydrase.
Os01g0328700	4	FAD-dependent pyridine nucleotide-disulphide oxidoreductase domain containing protein.
Os01g0328900	8	Glycosyl transferase, family 31 domain containing protein.
Os01g0329000	5	Phospholipid/glycerol acyltransferase domain containing protein.
Os01g0329075	2	Hypothetical protein.
Os01g0329150	0	Non-protein coding transcript.
Os01g0329300	5	Pectin lyase fold domain containing protein.
Os01g0329350	1	Hypothetical protein.
Os01g0329400	6	Mitochondrial substrate carrier family protein.
Os01g0329800	16	YT521-B-like protein family protein.
Os01g0329900	5	Similar to Lipase homolog (Fragment).
Os01g0330001	0	Non-protein coding transcript.
Os01g0330100	5	Similar to Alpha-L-fucosidase 2.
Os01g0330200	3	Peptidase C1A, papain family protein.
Os01g0330650	43	Hypothetical gene.
Os01g0331100	1	Similar to Alpha-L-fucosidase 2.
Os01g0331500	0	Non-protein coding transcript.
Os01g0331900	3	Protein of unknown function DUF846, eukaryotic family protein.
Os01g0332002	0	Non-protein coding transcript.
Os01g0332100	4	Similar to Neutral invertase-like protein (Fragment).
Os01g0332150	2	Hypothetical protein.
Os01g0332200	5	GA 2-oxidase2, GA metabolism
Os01g0332500	3	Similar to Serine carboxypeptidase II-like protein.
Os01g0332700	9	Similar to predicted protein.
Os01g0332800	2	Similar to Serine carboxypeptidase II-like protein.
Os01g0332900	4	Similar to immediate-early protein RSP40.
Os01g0333001	1	Non-protein coding transcript.
Os01g0333600	10	Protein of unknown function DUF594 domain containing protein.
Os01g0335600	3	Conserved hypothetical protein.
Os01g0335700	8	NB-ARC domain containing protein.
Os01g0336300	0	Hypothetical conserved gene.
Os01g0337100	7	Sesquiterpene synthase, Positive regulation of bacterial blight resistance, Biosynthesis of alpha-bisabolol
Os01g0337160	13	Conserved hypothetical protein.
Os01g0337180	2	Hypothetical gene.
Os01g0337500	4	Similar to H+-pyrophosphatase (Fragment).
Os01g0337600	3	Similar to predicted protein.
Os01g0337700	3	Conserved hypothetical protein.
Os01g0337900	1	Similar to Dihydrolipoamide dehydrogenase.
Os01g0338000	3	Small GTPase, Rice storage proteins proglutelin and &alpha;-globulin export from the endoplasmic reticulum in endosperm
Os01g0338100	1	Similar to Transcription initiation factor IID, 18kD subunit family protein.
Os01g0338150	10	Hypothetical gene.
Os01g0338200	4	Mov34/MPN/PAD-1 family protein.
Os01g0338401	39	Hypothetical gene.
Os01g0338600	2	Similar to cysteine sulfinate desulfinase/cysteine desulfurase and related enzymes.
Os01g0339001	1	Non-protein coding transcript.
Os01g0339400	0	Conserved hypothetical protein.
Os01g0339500	4	Similar to No apical meristem protein.
Os01g0339600	9	Proteasome assembly chaperone 3 domain containing protein.
Os01g0339851	15	Conserved hypothetical protein.
Os01g0339900	3	Thioredoxin domain 2 containing protein.
Os01g0339950	18	Non-protein coding transcript.
Os01g0340100	1	Transcription factor, MADS-box domain containing protein.
Os01g0340400	12	Transcription factor, MADS-box domain containing protein.
Os01g0340600	5	Conserved hypothetical protein.
Os01g0340801	46	Non-protein coding transcript.
Os01g0341000	6	Conserved hypothetical protein.
Os01g0341200	21	Tubulin, conserved site domain containing protein.
Os01g0341300	19	Conserved hypothetical protein.
Os01g0341750	9	Hypothetical protein.
Os01g0342500	2	Hypothetical conserved gene.
Os01g0342750	4	Hypothetical conserved gene.
Os01g0342800	4	Similar to UPF0631 protein.
Os01g0342900	31	Similar to Adenosine monophosphate binding protein 1 AMPBP1.
Os01g0343001	16	Hypothetical gene.
Os01g0343100	19	Protein of unknown function DUF594 family protein.
Os01g0343200	4	Importin &alpha;1b, Adaptor of nuclear transport receptors, Positive regulation of disease resistance against the rice blast pathogen
Os01g0343300	5	GATA transcription factor, Tolerance to abiotic stresses (salinity, drought, and ABA), Seed development
Os01g0343350	2	Hypothetical protein.
Os01g0343400	23	Conserved hypothetical protein.
Os01g0343500	34	Similar to TPR repeat.
Os01g0343780	8	Hypothetical gene.
Os01g0344620	12	Hypothetical gene.
Os01g0346250	9	Conserved hypothetical protein.
Os01g0346400	3	Conserved hypothetical protein.
Os01g0346600	41	Conserved hypothetical protein.
Os01g0346700	19	Conserved hypothetical protein.
Os01g0346900	19	Nuclear factor-Y transcription factor, Regulation of grain size and shape
Os01g0347000	12	Similar to PROPYZAMIDE-HTPERSENSITIVE 1.
Os01g0347100	4	Protein of unknown function DUF1399 family protein.
Os01g0347150	1	Non-protein coding transcript.
Os01g0347200	5	Conserved hypothetical protein.
Os01g0347300	1	Conserved hypothetical protein.
Os01g0347500	0	Similar to Papain-like cysteine proteinase (Fragment).
Os01g0347600	22	Ervatamin B (EC 3.4.22.-) (ERV-B).
Os01g0348000	0	Similar to Papain-like cysteine proteinase (Fragment).
Os01g0348600	2	Similar to MFP2 (Fatty acid multifunctional protein) (AtMFP2).
Os01g0348700	1	Similar to 60S ribosomal protein L23a (L25).
Os01g0348800	10	Similar to Salt-stress induced protein (Salt protein).
Os01g0348900	21	Jacalin-related mannose-binding lectin, Salinity tolerance, Resistance to M. oryzae
Os01g0349000	0	Conserved hypothetical protein.
Os01g0349400	7	Similar to Serine/threonine protein phosphatase PP1 (EC 3.1.3.16) (Fragment).
Os01g0349600	48	Hypothetical protein.
Os01g0349800	5	Similar to Cytochrome P450.
Os01g0350000	13	Transferase family protein.
Os01g0350100	7	Hypothetical protein.
Os01g0350300	14	Disease resistance protein domain containing protein.
Os01g0350500	13	Similar to H0124B04.7 protein.
Os01g0350900	3	Similar to VIP2 protein.
Os01g0351100	3	Similar to Poly.
Os01g0351200	4	Similar to Poly.
Os01g0351300	6	Exocyst complex subunit Sec15-like family protein.
Os01g0351500	4	Plant disease resistance response protein domain containing protein.
Os01g0351800	40	2OG-Fe(II) oxygenase domain containing protein.
Os01g0352100	41	2OG-Fe(II) oxygenase domain containing protein.
Os01g0352200	14	Hypothetical protein.
Os01g0352751	2	Non-protein coding transcript.
Os01g0353400	14	Glutathione S-transferase, Tolerance to salinity and oxidative stress, ROS-scavenging activity
Os01g0353501	11	Hypothetical protein.
Os01g0353600	0	Similar to AP-3 complex subunit sigma-2.
Os01g0353633	0	Similar to OSIGBa0157K09-H0214G12.6 protein.
Os01g0353900	2	Similar to cDNA clone:J023055K12, full insert sequence.
Os01g0354175	0	Hypothetical protein.
Os01g0354200	31	Similar to Sterol C-14 reductase.
Os01g0354450	0	Similar to ATP binding protein.
Os01g0354700	16	Pre-mRNA cleavage complex II Clp1 domain containing protein.
Os01g0355100	24	Pentatricopeptide repeat domain containing protein.
Os01g0355175	10	Hypothetical protein.
Os01g0355250	21	Similar to Salt stress-induced protein.
Os01g0355400	0	Similar to BPM3; protein binding.
Os01g0355500	30	Hypothetical conserved gene.
Os01g0355600	21	Galactose-binding like domain containing protein.
Os01g0355700	62	NB-ARC domain containing protein.
Os01g0355800	17	Similar to Esterase PIR7A.
Os01g0355900	7	SUMO protease, Ortholog of AtEsd4, Flowering time, Plant height
Os01g0356400	13	Similar to multidrug resistance protein ABC transporter family.
Os01g0356450	23	Non-protein coding transcript.
Os01g0356500	1	Thiamin pyrophosphokinase, eukaryotic domain containing protein.
Os01g0356800	183	Domain of unknown function DUF3406, chloroplast translocase domain containing protein.
Os01g0356900	5	Similar to Extensin-like protein.
Os01g0356951	7	Putative long noncoding RNA, Regulation of panicle architecture
Os01g0357100	13	Ferredoxin-nitrite reductase, Nitrate reduction (assimilation), Determination of regeneration ability
Os01g0357150	11	Hypothetical protein.
Os01g0357200	6	Sterol-binding domain containing protein.
Os01g0357400	10	Similar to Alpha-amylase.
Os01g0357500	9	Similar to Ferredoxin-nitrite reductase.
Os01g0357800	13	Pentatricopeptide repeat domain containing protein.
Os01g0357900	8	Similar to RALF.
Os01g0358100	4	Rapid ALkalinization Factor family protein.
Os01g0358300	3	Tetratricopeptide-like helical domain containing protein.
Os01g0358400	1	Similar to 40S ribosomal protein S4.
Os01g0358551	1	Conserved hypothetical protein.
Os01g0358700	5	Similar to Powdery mildew resistance protein PM3b.
Os01g0358800	12	Similar to N-acetyltransferase.
Os01g0358900	6	Similar to GDHB glutamate dehydrogenase.
Os01g0359400	44	NB-ARC domain containing protein.
Os01g0359600	4	Disease resistance protein domain containing protein.
Os01g0359800	1	Similar to NB-ARC domain containing protein.
Os01g0360100	6	Similar to Powdery mildew resistance protein pm3f (Fragment).
Os01g0360150	0	Hypothetical protein.
Os01g0360200	10	NADPH oxidase, Disease resistance
Os01g0360333	2	Hypothetical protein.
Os01g0360600	1	Dephospho-CoA kinase family protein.
Os01g0361000	0	Conserved hypothetical protein.
Os01g0361500	1	Phospholipid/glycerol acyltransferase domain containing protein.
Os01g0361700	0	Conserved hypothetical protein.
Os01g0361800	10	Hypothetical conserved gene.
Os01g0362000	1	Conserved hypothetical protein.
Os01g0362100	3	Esterase/lipase/thioesterase domain containing protein.
Os01g0362400	9	Conserved hypothetical protein.
Os01g0362533	1	Conserved hypothetical protein.
Os01g0362800	8	Conserved hypothetical protein.
Os01g0363000	20	Hypothetical protein.
Os01g0363300	4	Uncharacterised protein family UPF0497, trans-membrane plant subgroup domain containing protein.
Os01g0363500	7	Similar to predicted protein.
Os01g0363600	1	Similar to hydroxyethylthiazole kinase family protein.
Os01g0363900	8	Ortholog of Arabidopsis HASTY (HST) and human exportin-5 (XPO5), Xpo1 domain protein, Regulation of miRNA accumulation and crown root development
Os01g0363950	1	Hypothetical gene.
Os01g0364000	2	Hypothetical gene.
Os01g0364100	3	Similar to OSIGBa0145M07.8 protein.
Os01g0364400	59	Protein kinase, catalytic domain domain containing protein.
Os01g0364412	50	Non-protein coding transcript.
Os01g0364450	0	Hypothetical gene.
Os01g0364800	84	Protein kinase, catalytic domain domain containing protein.
Os01g0364900	9	Conserved hypothetical protein.
Os01g0365000	115	Protein kinase, catalytic domain domain containing protein.
Os01g0365300	24	Hypothetical conserved gene.
Os01g0366100	7	Similar to cDNA clone:J023120H23, full insert sequence.
Os01g0366300	0	GnK2 domain containing receptor-like kinase-1, Response to drought in a tolerant genotype Nagina 22
Os01g0366400	0	Hypothetical protein.
Os01g0366501	0	Hypothetical gene.
Os01g0367100	0	Chloroplast-localized UDP-glucose epimerase (UGE), Galactolipid biosynthesis for chloroplast membranes, Photosynthetic capability and carbon assimilate homeostasis
Os01g0367201	9	Non-protein coding transcript.
Os01g0367300	3	Nucleotide-binding, alpha-beta plait domain containing protein.
Os01g0367400	7	Conserved hypothetical protein.
Os01g0367450	8	Non-protein coding transcript.
Os01g0367500	9	Hypothetical conserved gene.
Os01g0367700	1	Similar to Cyclin-dependent protein kinase-like protein.
Os01g0367900	4	Chromatin remodeling factor 728, Sucrose non-fermenting 2 (Snf2) family protein, Drought stress response, Negative regulation of disease resistance to rice bacterial leaf blight Xoo, Regulation of nucleosome occupancy
Os01g0368000	5	Similar to cDNA clone:J023132I08, full insert sequence.
Os01g0368500	6	Protein of unknown function DUF679 domain containing protein.
Os01g0368600	1	Conserved hypothetical protein.
Os01g0368700	5	Protein of unknown function DUF679 domain containing protein.
Os01g0368900	0	Glutaredoxin (Grx) family protein, Arsenic (As) stress response, Drought tolerance
Os01g0369000	3	Component of cullin-RING E3 ubiquitin ligase (CRL) complex, Salt/drought stress response
Os01g0369200	3	Component of cullin-RING E3 ubiquitin ligase (CRL) complex, Salt/drought stress response, Cold stress response
Os01g0369300	3	Potassium transporter, Salt tolerance
Os01g0369366	1	Hypothetical protein.
Os01g0369500	10	C2 calcium-dependent membrane targeting domain containing protein.
Os01g0369600	16	Conserved hypothetical protein.
Os01g0369700	7	Similar to Glutathione S-transferase GST 8 (EC 2.5.1.18).
Os01g0369800	1	Hypothetical protein.
Os01g0369900	35	Similar to 12-oxo-phytodienoic acid reductase6.
Os01g0369950	17	Hypothetical gene.
Os01g0370000	24	NADH:flavin oxidoreductase/NADH oxidase, N-terminal domain containing protein.
Os01g0370200	26	Similar to Glutathione-S-transferase 19E50.
Os01g0370400	18	Hypothetical protein.
Os01g0370600	12	Similar to Glutathione transferase.
Os01g0370750	1	Non-protein coding transcript.
Os01g0370900	1	Similar to Glutathione transferase.
Os01g0371200	15	Similar to Glutathione-S-transferase 19E50.
Os01g0371300	8	Hypothetical protein.
Os01g0371400	13	Similar to Glutathione s-transferase gstf2.
Os01g0371500	33	Similar to Glutathione-S-transferase 19E50.
Os01g0372100	7	Hypothetical gene.
Os01g0372350	0	Conserved hypothetical protein.
Os01g0372400	11	Glutathione S-transferase, C-terminal-like domain containing protein.
Os01g0372450	7	Hypothetical protein.
Os01g0372500	11	Anthocyanidin synthase
Os01g0372700	11	Similar to Asparaginyl-tRNA synthetase, cytoplasmic 1 (EC 6.1.1.22) (Asparagine-- tRNA ligase 1) (AsnRS 1).
Os01g0372866	8	Hypothetical gene.
Os01g0373200	4	Hypothetical conserved gene.
Os01g0373400	7	Homeodomain-like containing protein.
Os01g0373500	31	Protein of unknown function DUF594 domain containing protein.
Os01g0373700	3	Conserved hypothetical protein.
Os01g0373800	1	Non-protein coding transcript.
Os01g0374000	3	Similar to Glutathione S-transferase I (EC 2.5.1.18) (GST-I) (GST-29) (GST class- phi).
Os01g0374100	1	Non-protein coding transcript.
Os01g0374200	6	Pentatricopeptide repeat domain containing protein.
Os01g0374501	1	Similar to mTERF family protein.
Os01g0374600	64	Similar to Laccase-21.
Os01g0374900	15	Zinc finger, RING/FYVE/PHD-type domain containing protein.
Os01g0375000	35	GTP1/OBG domain containing protein.
Os01g0375100	22	Similar to DnAJ-like protein slr0093.
Os01g0375200	8	Similar to shikimate biosynthesis protein aroDE.
Os01g0375500	8	Similar to Shikimate biosynthesis protein aroDE.
Os01g0376200	0	Non-protein coding transcript.
Os01g0376600	4	Hypothetical conserved gene.
Os01g0376700	3	Similar to Sucrose-phosphatase (EC 3.1.3.24).
Os01g0377000	27	Cytochrome P450 family protein.
Os01g0377250	14	Similar to Cytochrome P450 CYP71K15.
Os01g0377500	30	Similar to Ania-6a type cyclin.
Os01g0377700	21	Similar to NPL4 family protein.
Os01g0378100	61	Plant peroxidase domain containing protein.
Os01g0379101	0	Conserved hypothetical protein.
Os01g0379400	3	Cyclin-like F-box domain containing protein.
Os01g0379800	0	Similar to HAT family dimerisation domain containing protein.
Os01g0380800	8	F-box domain, cyclin-like domain containing protein.
Os01g0381325	9	Conserved hypothetical protein.
Os01g0382000	4	Pathogenesis-related protein, Disease resistance
Os01g0382200	1	Transferase family protein.
Os01g0382400	0	Similar to Pathogenesis-related protein PRB1-2 precursor.
Os01g0382450	1	Similar to Kinesin heavy chain (Fragment).
Os01g0382500	3	Conserved hypothetical protein.
Os01g0382700	2	Similar to stress regulated protein.
Os01g0382900	7	Conserved hypothetical protein.
Os01g0383001	16	Hypothetical conserved gene.
Os01g0383100	11	Hypothetical conserved gene.
Os01g0383700	16	Similar to LEC14B protein.
Os01g0383900	13	Homologue of nucleoporin protein Nup98, Target of the M. oryzae avirulence effector AvrPiz-t, Basal resistance against M. oryzae
Os01g0384300	6	Similar to RKF3 (RECEPTOR-LIKE KINASE IN IN FLOWERS 3); kinase.
Os01g0384375	38	Non-protein coding transcript.
Os01g0384450	5	Similar to H0124E07.4 protein.
Os01g0384800	1	Conserved hypothetical protein.
Os01g0384901	30	Hypothetical gene.
Os01g0385000	6	Conserved hypothetical protein.
Os01g0385400	3	C4-dicarboxylate transporter/malic acid transport protein family protein.
Os01g0386500	0	Conserved hypothetical protein.
Os01g0386600	0	TGF-beta receptor, type I/II extracellular region family protein.
Os01g0386700	0	Similar to BSK1 (BR-SIGNALING KINASE 1); ATP binding / binding / kinase/ protein kinase/ protein tyrosine kinase.
Os01g0387133	0	Hypothetical gene.
Os01g0387566	5	Conserved hypothetical protein.
Os01g0387865	32	Hypothetical conserved gene.
Os01g0388000	5	Similar to Cytochrome P450 monooxygenase CYP72A5 (Fragment).
Os01g0388200	7	Conserved hypothetical protein.
Os01g0388500	2	Similar to Fibronectin, type III-like fold.
Os01g0388700	2	Protein of unknown function DUF679 family protein.
Os01g0389200	4	Protein of unknown function DUF679 family protein.
Os01g0389700	1	Protein of unknown function DUF679 family protein.
Os01g0390300	15	Nucleic acid-binding, OB-fold domain containing protein.
Os01g0390400	11	Similar to Met-10+ like family protein.
Os01g0390600	11	Pentatricopeptide repeat domain containing protein.
Os01g0390900	11	Similar to Dual-specificity protein phosphatase-like protein.
Os01g0391100	36	Hypothetical gene.
Os01g0391500	1	Hypothetical conserved gene.
Os01g0391600	21	Conserved hypothetical protein.
Os01g0391800	28	Conserved hypothetical protein.
Os01g0391951	2	Non-protein coding transcript.
Os01g0392100	4	Conserved hypothetical protein.
Os01g0392600	58	Conserved hypothetical protein.
Os01g0392800	14	Similar to DET1-like protein.
Os01g0393000	5	Conserved hypothetical protein.
Os01g0393100	8	Similar to CUC2.
Os01g0393200	1	Conserved hypothetical protein.
Os01g0393300	5	Similar to H0306B06.1 protein.
Os01g0393400	2	Similar to MDR-like ABC transporter.
Os01g0444100	0	Conserved hypothetical protein.
Os01g0495200	0	Conserved hypothetical protein.
Os01g0495701	3	Hypothetical conserved gene.
Os01g0495900	10	Chloroplast RNA splicing and ribosome maturation (CRM) domain containing protein, Splicing of group IIA and group IIB introns, Regulation of chloroplast development
Os01g0496900	10	Conserved hypothetical protein.
Os01g0497400	5	Annexin domain containing protein.
Os01g0498200	2	Conserved hypothetical protein.
Os01g0498300	6	Glycosyltransferase AER61, uncharacterized domain containing protein.
Os01g0498802	34	Non-protein coding transcript.
Os01g0499300	4	Mov34/MPN/PAD-1 family protein.
Os01g0500100	6	Conserved hypothetical protein.
Os01g0500400	1	Conserved hypothetical protein.
Os01g0500500	6	Hypothetical conserved gene.
Os01g0500600	10	Hypothetical protein.
Os01g0500750	36	Non-protein coding transcript.
Os01g0500825	8	Conserved hypothetical protein.
Os01g0500900	3	Rossmann-like alpha/beta/alpha sandwich fold domain containing protein.
Os01g0501000	3	Conserved hypothetical protein.
Os01g0501700	3	Sec-independent translocase protein
Os01g0501800	0	Similar to Photosystem II oxygen-evolving complex protein 1 (Fragment).
Os01g0502300	2	Similar to palmitoyl-acyl carrier protein thioesterase.
Os01g0502400	5	2OG-Fe(II) oxygenase domain containing protein.
Os01g0502700	3	Similar to Histone H2A.
Os01g0502800	6	RNA recognition motif domain domain containing protein.
Os01g0502900	1	Similar to Histone H2B.2.
Os01g0503400	24	Similar to (Rice Genome Annotation Project) metal transporter Nramp6.
Os01g0504100	4	Protein of unknown function DUF250 domain containing protein.
Os01g0504300	0	Non-protein coding transcript.
Os01g0504500	6	Similar to Transparent testa 12 protein.
Os01g0504950	26	Hypothetical gene.
Os01g0505400	7	Similar to 2-hydroxyphytanoyl-CoA lyase.
Os01g0505500	4	Pentatricopeptide repeat domain containing protein.
Os01g0505600	2	EF-Hand type domain containing protein.
Os01g0505700	6	Conserved hypothetical protein.
Os01g0505866	2	Hypothetical gene.
Os01g0506100	9	Pentatricopeptide repeat domain containing protein.
Os01g0506200	1	Tetratricopeptide-like helical domain containing protein.
Os01g0507000	15	Non-protein coding transcript.
Os01g0507300	5	Protein of unknown function DUF92, transmembrane family protein.
Os01g0507500	1	Transcription elognation factor Eaf, N-terminal domain containing protein.
Os01g0507700	2	Heavy metal transport/detoxification protein domain containing protein.
Os01g0507900	1	Similar to NClpP3 (ATP-dependent Clp protease proteolytic subunit ClpP3).
Os01g0508000	6	Beta-D-glucosidase 1
Os01g0508050	30	Non-protein coding transcript.
Os01g0508100	1	Ferritin/ribonucleotide reductase-like family protein.
Os01g0508300	22	Conserved hypothetical protein.
Os01g0508500	2	Conserved hypothetical protein.
Os01g0509400	1	Conserved hypothetical protein.
Os01g0509700	26	Conserved hypothetical protein.
Os01g0509750	7	Similar to Anther-specific proline-rich protein APG.
Os01g0509800	3	Similar to Anther-specific proline-rich protein APG.
Os01g0509900	4	F-box domain, Skp2-like domain containing protein.
Os01g0510100	6	Mitogen activated protein kinase kinase, MAPK kinase 6, Low-temperature response, Regulation of cold stress tolerance, Abiotic stress signaling, UV induced regulation of genes in phytoalexins biosynthesis
Os01g0510200	1	Conserved hypothetical protein.
Os01g0510500	6	Conserved hypothetical protein.
Os01g0510600	3	Homolog of fluorescent (FLU) in Arabidopsis thaliana, Tetratricopeptide repeat (TPR)-containing protein, Regulation of chlorophyll biosynthesis
Os01g0510701	2	Hypothetical conserved gene.
Os01g0510800	4	Histone-fold domain containing protein.
Os01g0510901	39	Conserved hypothetical protein.
Os01g0511000	9	Similar to LOB domain protein 40.
Os01g0511100	2	Universal stress protein, Response to M. oryzae attack
Os01g0511200	9	Conserved hypothetical protein.
Os01g0511300	3	26S proteasome 19S regulatory particle non-ATPase subunit 9a
Os01g0511400	10	Similar to plant-specific domain TIGR01568 family protein.
Os01g0511600	7	Similar to lrgB-like family protein.
Os01g0511700	2	Conserved hypothetical protein.
Os01g0511800	10	Conserved hypothetical protein.
Os01g0512100	2	Similar to Chaperone protein dnaJ 15 (Protein ALTERED RESPONSE TO GRAVITY) (AtARG1) (AtJ15) (AtDjB15).
Os01g0512200	11	Armadillo-type fold domain containing protein.
Os01g0512400	4	Conserved hypothetical protein.
Os01g0512700	2	Zinc finger, C2H2 domain containing protein.
Os01g0512800	0	CS-like domain domain containing protein.
Os01g0513100	1	Similar to Protein phosphatase 2C ABI2.
Os01g0513200	9	Hypothetical conserved gene.
Os01g0513400	3	Protein of unknown function DUF789 family protein.
Os01g0513500	12	Hypothetical gene.
Os01g0513700	3	Similar to trafficking protein particle complex subunit 1.
Os01g0513800	3	Similar to Brix domain containing protein 1 homolog.
Os01g0513850	0	Hypothetical protein.
Os01g0513900	6	Similar to Kinesin heavy chain (Fragment).
Os01g0513950	0	Hypothetical protein.
Os01g0514000	10	Similar to 50S ribosomal protein L24e.
Os01g0514300	4	Armadillo-type fold domain containing protein.
Os01g0514450	1	Pentatricopeptide repeat domain containing protein.
Os01g0514600	2	Similar to Fimbrin 1 (AtFIM1).
Os01g0514700	16	Serine/threonine protein kinase-related domain containing protein.
Os01g0514850	14	Hypothetical protein.
Os01g0515300	15	Similar to Leucine Rich Repeat family protein.
Os01g0516200	10	Similar to Stress-responsive protein.
[truncated: 35,830 more rows]
