# Supplementary material for: Role of paternal Oryza sativa Baby Booms (OsBBMs) in initiating de novo gene expression and regulating early zygotic development in rice
Source: Plant J. 2025 Jun 26;122(6):e70305. doi: 10.1111/tpj.70305 (PMC12201997; doi:10.1111/tpj.70305)
Supplement: Supplementary file 2 — Table S1. Number of DEGs in bbms‐WT, WT‐bbms, and bbms‐bbms zygotes compared to WT‐WT zygotes at 4 HAF. Table S2. Identified genes from Modules 13, 14, 6, and 8 whose expression levels were putatively upregulated in WT‐WT and bbms‐WT zygotes at 4 HAF. Table S3. GO terms enriched from the genes in Modules 13, 14, 6, and 8 that were upregulated in WT‐WT and bbms‐WT zygotes at 4 HAF. Table S4. Identified genes from Modules 3 and 5 whose expression levels were putatively upregulated in WT‐WT and bbms‐WT zygotes at 18 HAF. Table S5. GO terms enriched from the genes in Modules 3 and 5 that were upregulated in WT‐WT and bbms‐WT zygotes at 18 HAF. Table S6. Number of SNPs in rice genes between Nipponbare (NB) and Kasalath (KS) rice. Table S7. Allele dependency and expression profiles of genes in rice zygotes at 4 HAF. Table S8. Genes in rice zygotes with paternal allele‐dependent expression at 4 HAF. Table S9. Genes in rice zygotes with maternal allele‐dependent expression at 4 HAF. Table S10. Genes in rice zygotes with biallelic expression at 4 HAF. Table S11. Genes with preferential expression from the paternal allele at 4 HAF. Table S12. Genes with preferential expression from the maternal allele at 4 HAF. Table S13. Genes with biallelic expression at 4 HAF. Table S14. Genes with biallelic expression at 18 HAF. Table S15. Genes with preferential expression from the paternal allele at 18 HAF. Table S16. Genes with preferential expression from the maternal allele at 18 HAF. Table S17. Genes with preferential expression from the paternal allele in Modules 13 and 8 at 4 HAF. Table S18. Genes with preferential expression from the maternal allele in Modules 13, 6, and 8 at 4 HAF. Table S19. Genes with biallelic expression in Modules 13, 14, 6, and 8 at 4 HAF. Table S20. GO terms enriched from biallelic expressed genes in Modules 13 at 4 HAF. Table S21. Expression levels of OsBBM1, 2, and 3 in rice zygotes produced by electro‐fusion of gametes isolated from wild type and bbms t [file TPJ-122-0-s001.zip › tpj70305-sup-0008-Table S7.xlsx]

## Sheet: Table S7
Supplementary Table S7. Allele dependency and expression profiles of genes in rice zygotes at 4 HAF
Locus_ID	NBKS.4h.1.ref	NBKS.4h.1.alt	NBKS.4h.2.ref	NBKS.4h.2.alt	KSNB.4h.1.alt	KSNB.4h.1.ref	KSNB.4h.2.alt	KSNB.4h.2.ref	AI	AI_NBKS.1	AI_NBKS.2	AI_KSNB.1	AI_KSNB.2	judge2	Description	moduleColors	module_id
Os01g0100100	43	67	78	25	100	50	92	64	0.603083	0.390909	0.757282	0.666667	0.589744	U	RabGAP/TBC domain containing protein.
Os01g0100700	6385	2733	8166	1828	8492	979	6338	1272	0.811787	0.700263	0.81709	0.896632	0.832852	U	Similar to 40S ribosomal protein S5-1.	blue	13
Os01g0100800	750	42	633	2	42	461	1	298	0.639749	0.94697	0.99685	0.083499	0.00334448	U	Protein of unknown function DUF1664 family protein.	blue	13
Os01g0101200	2	8	53	11	4	6	4	39	0.496063	0.2	0.828125	0.4	0.0930233	U	2, 3-diketo-5-methylthio-1-phosphopentane phosphatase domain containing protein.
Os01g0101300	3	13	56	7	4	7	4	39	0.503759	0.1875	0.888889	0.363636	0.0930233	U	Similar to MRNA, partial cds, clone: RAFL22-26-L17. (Fragment).
Os01g0101600	93	92	56	29	37	0	152	13	0.716102	0.502703	0.658824	1	0.921212	U	Immunoglobulin-like fold domain containing protein.
Os01g0101700	31	12	53	55	114	0	20	24	0.705502	0.72093	0.490741	1	0.454545	U	Similar to chaperone protein dnaJ 20.	brown	21
Os01g0101800	483	800	595	335	929	406	438	496	0.545515	0.376461	0.639785	0.69588	0.468951	B	Conserved hypothetical protein.	blue	13
Os01g0101850	424	691	529	296	813	356	382	443	0.546009	0.380269	0.641212	0.695466	0.46303	B	Hypothetical protein.
Os01g0102300	22	67	61	54	29	9	1	13	0.441406	0.247191	0.530435	0.763158	0.0714286	U	Thylakoid lumen protein, Photosynthesis and chloroplast development	yellow	8
Os01g0102500	1	64	43	9	68	0	29	65	0.505376	0.0153846	0.826923	1	0.308511	U	Conserved hypothetical protein.
Os01g0102600	95	24	75	18	263	1	101	0	0.925477	0.798319	0.806452	0.996212	1	U	Shikimate kinase domain containing protein.	green	18
Os01g0102800	18	49	105	44	65	72	199	68	0.624194	0.268657	0.704698	0.474453	0.745318	U	Chromatin remodeling factor 704, Sucrose non-fermenting 2 (Snf2) family protein, Salt and drought stress response, Response to M. oryzae infection
Os01g0103400	242	0	137	0	0	11	0	12	0.942786	1	1	0	0	U	Hypothetical gene.
Os01g0103600	166	138	203	84	167	86	68	3	0.660109	0.546053	0.707317	0.660079	0.957746	U	Similar to sterol-8, 7-isomerase.	black	20
Os01g0103800	75	70	0	46	143	0	3	6	0.644315	0.517241	0	1	0.333333	U	Conserved hypothetical protein.
Os01g0104000	1008	647	525	469	353	171	389	417	0.571752	0.609063	0.528169	0.673664	0.48263	B	C-type lectin domain containing protein.	blue	13
Os01g0104100	679	711	651	402	887	76	569	172	0.671811	0.488489	0.618234	0.92108	0.767881	U	Chaperone protein to regulate catalase (CAT) activity, Cold inducible zinc finger protein, Tolerance to cold, salt and drought	blue	13
Os01g0104400	26	11	36	0	14	6	6	4	0.796117	0.702703	1	0.7	0.6	U	S-type euonymus-related lectin (EUL), Response to ABA treatment	magenta	7
Os01g0107900	60	48	92	43	200	44	117	23	0.748006	0.555556	0.681481	0.819672	0.835714	U	Protein of unknown function DUF3506 domain containing protein.	turquoise	4
Os01g0108000	1112	876	158	361	782	5	3	512	0.539512	0.559356	0.304432	0.993647	0.00582524	U	Conserved hypothetical protein.
Os01g0108200	101	92	36	35	210	0	231	5	0.814085	0.523316	0.507042	1	0.978814	U	Similar to Prolyl endopeptidase (EC 3.4.21.26) (Post-proline cleaving enzyme) (PE).
Os01g0109201	1362	722	1598	432	987	97	859	253	0.761648	0.653551	0.787192	0.910517	0.772482	U	Hypothetical gene.
Os01g0109300	1362	722	1598	432	987	97	859	253	0.761648	0.653551	0.787192	0.910517	0.772482	U	Similar to predicted protein.	turquoise	4
Os01g0109500	9	44	40	34	61	5	14	3	0.590476	0.169811	0.540541	0.924242	0.823529	U	Conserved hypothetical protein.	turquoise	4
Os01g0109700	195	106	99	81	611	113	157	116	0.718539	0.647841	0.55	0.843923	0.575092	U	Similar to Paired amphipathic helix repeat-containing protein / transcription regulator-related.	blue	13
Os01g0109750	983	421	680	665	921	221	229	262	0.641944	0.700142	0.505576	0.80648	0.466395	U	Paired amphipathic helix domain containing protein.	blue	13
Os01g0111000	24	0	102	0	571	0	329	0	1	1	1	1	1	M	Pectinesterase inhibitor domain containing protein.
Os01g0111200	263	185	166	116	329	4	56	73	0.682886	0.587054	0.588652	0.987988	0.434109	U	Like-Sm ribonucleoprotein (LSM)-related domain domain containing protein.	green	18
Os01g0111400	66	71	86	27	17	22	15	25	0.559271	0.481752	0.761062	0.435897	0.375	U	Zinc finger, BED-type predicted domain containing protein.	blue	13
Os01g0112100	64	91	38	14	126	59	144	33	0.653779	0.412903	0.730769	0.681081	0.813559	U	Conserved hypothetical protein.
Os01g0112201	25	29	10	5	41	28	53	10	0.641791	0.462963	0.666667	0.594203	0.84127	U	Hypothetical protein.
Os01g0113400	1308	127	1987	187	141	1273	106	1396	0.542835	0.911498	0.913983	0.0997171	0.0705726	U	Similar to Receptor-like kinase.
Os01g0113450	1198	24	1813	12	0	1146	0	1267	0.551465	0.98036	0.993425	0	0	U	Hypothetical protein.
Os01g0113500	31	187	99	235	384	0	122	36	0.581353	0.142202	0.296407	1	0.772152	U	Similar to Receptor-like kinase.
Os01g0113600	1542	356	1608	446	465	63	352	382	0.760836	0.812434	0.782863	0.880682	0.479564	U	Hypothetical protein.	green	18
Os01g0113650	241	87	250	76	125	1	53	85	0.728758	0.734756	0.766871	0.992063	0.384058	U	Hypothetical conserved gene.
Os01g0113700	0	225	168	171	328	0	12	0	0.561947	0	0.495575	1	1	U	Similar to Receptor-like kinase.
Os01g0113750	0	247	168	171	328	0	13	0	0.549083	0	0.495575	1	1	U	Non-protein coding transcript.
Os01g0114800	0	53	0	40	40	0	13	0	0.363014	0	0	1	1	U	Similar to H0215A08.3 protein.
Os01g0116600	665	536	700	413	724	224	724	190	0.673611	0.553705	0.628931	0.763713	0.792123	U	Eukaryotic translation elongation factor 1 alpha (eEF1A)-like protein, Negative regulation of cell death, Defense response	black	20
Os01g0117100	82	5	8	5	0	58	19	0	0.615819	0.942529	0.615385	0	1	U	Similar to Receptor kinase LRK10.
Os01g0117900	26	9	43	35	22	0	23	0	0.721519	0.742857	0.551282	1	1	U	Similar to nodulin-like protein.
Os01g0118000	504	400	578	204	477	24	448	25	0.754511	0.557522	0.73913	0.952096	0.947146	U	Similar to Fructose-bisphosphate aldolase (EC 4.1.2.13) (Fragment).	blue	13
Os01g0118033	504	400	578	204	477	24	448	25	0.754511	0.557522	0.73913	0.952096	0.947146	U	Non-protein coding transcript.
Os01g0118100	29	29	39	42	47	56	103	34	0.575198	0.5	0.481481	0.456311	0.751825	U	Similar to Fructose-bisphosphate aldolase.	blue	13
Os01g0120300	0	159	1	49	232	0	169	26	0.632075	0	0.02	1	0.866667	U	Similar to EMB2369 (EMBRYO DEFECTIVE 2369); ATP binding / aminoacyl-tRNA ligase/ leucine-tRNA ligase/ nucleotide binding.
Os01g0120400	437	396	338	99	364	58	210	74	0.682692	0.52461	0.773455	0.862559	0.739437	U	Alanyl-tRNA synthetase, class IIc family protein.	pink	9
Os01g0120600	4	9	4	7	22	4	1	18	0.449275	0.307692	0.363636	0.846154	0.0526316	U	Similar to Oxidoreductase NAD-binding domain containing protein, expressed.	yellow	8
Os01g0120700	118	173	129	87	135	42	87	0	0.608301	0.405498	0.597222	0.762712	1	U	Similar to sarcoplasmic reticulum histidine-rich calcium-binding protein.	yellow	8
Os01g0120800	2563	936	2513	749	2981	1064	2691	756	0.754087	0.732495	0.770386	0.736959	0.780679	U	Similar to Eukaryotic translation initiation factor 3 subunit 10 (eIF-3 theta) (Eukaryotic translation initiation factor 3 large subunit) (eIF3a).	green	18
Os01g0121100	141	51	191	56	93	39	24	29	0.719551	0.734375	0.773279	0.704545	0.45283	U	Similar to SLL2.	green	18
Os01g0121300	102	200	195	126	172	53	87	56	0.561049	0.337748	0.607477	0.764444	0.608392	U	Conserved hypothetical protein.	turquoise	4
Os01g0121400	71	175	159	109	144	34	80	48	0.553659	0.288618	0.593284	0.808989	0.625	U	Hypothetical protein.
Os01g0121800	10	6	64	6	10	0	20	0	0.896552	0.625	0.914286	1	1	U	Glycosyl transferase, family 14 protein.	salmon	6
Os01g0121900	80	8	27	45	0	155	0	37	0.303977	0.909091	0.375	0	0	U	Seven-in-absentia protein, sina domain containing protein.
Os01g0124900	0	412	1	382	1213	5	132	0	0.627506	0	0.00261097	0.995895	1	U	Seven-in-absentia protein, sina domain containing protein.
Os01g0125000	7	226	0	228	0	2450	468	573	0.120192	0.0300429	0	0	0.449568	U	Seven-in-absentia protein, sina domain containing protein.	green	18
Os01g0125800	336	193	348	96	644	1	322	41	0.832913	0.635161	0.783784	0.99845	0.887052	U	Actin-interacting, WD40-repeat protein, Actin turnover	pink	9
Os01g0125850	301	171	322	80	522	0	261	34	0.831461	0.637712	0.800995	1	0.884746	U	Hypothetical protein.
Os01g0125900	79	231	165	219	618	42	395	66	0.692562	0.254839	0.429688	0.936364	0.856833	U	Ubiquitin-conjugating enzyme/RWD-like domain containing protein.
Os01g0126401	199	149	199	86	345	113	286	66	0.713098	0.571839	0.698246	0.753275	0.8125	U	Hypothetical gene.
Os01g0126600	531	315	544	170	736	237	451	176	0.715823	0.62766	0.761905	0.756423	0.719298	U	Paralog of FACTOR OF DNA METHYLATION LIKE 1 (OsFDML1), Regulation of flower development	salmon	6
Os01g0127300	376	361	450	303	115	3	220	349	0.533303	0.510176	0.59761	0.974576	0.386643	U	SufBD family protein.
Os01g0127400	125	100	184	7	213	3	169	1	0.861596	0.555556	0.963351	0.986111	0.994118	U	Protein of unknown function DUF3326 domain containing protein.	turquoise	4
Os01g0127450	0	47	39	0	131	0	94	0	0.848875	0	1	1	1	U	Similar to MYBL2 (ARABIDOPSIS MYB-LIKE 2); DNA binding / transcription factor.
Os01g0127700	0	17	25	0	95	138	64	9	0.528736	0	1	0.407725	0.876712	U	Conserved hypothetical protein.
Os01g0127900	42	22	162	2	30	0	0	41	0.782609	0.65625	0.987805	1	0	U	Mannose-6-phosphate isomerase domain containing protein.	salmon	6
Os01g0128100	38	208	57	0	0	6	0	120	0.221445	0.154472	1	0	0	U	Similar to Bifunctional nuclease (Fragment).	yellow	8
Os01g0128400	168	115	217	126	672	52	295	129	0.76212	0.59364	0.632653	0.928177	0.695755	U	Protein of unknown function DUF2359, TMEM214 domain containing protein.	green	18
Os01g0128800	169	11	114	11	234	77	198	150	0.741701	0.938889	0.912	0.752412	0.568966	U	Similar to plant synaptotagmin.	yellow	8
Os01g0130000	78	211	356	379	0	34	123	45	0.454323	0.269896	0.484354	0	0.732143	U	Cation efflux protein family protein.
Os01g0130100	57	148	227	256	0	24	76	16	0.447761	0.278049	0.469979	0	0.826087	U	Hypothetical gene.
Os01g0131300	132	298	141	129	272	65	124	94	0.533068	0.306977	0.522222	0.807122	0.568807	U	Conserved hypothetical protein.	yellow	8
Os01g0131450	1	7	26	4	19	21	11	1	0.633333	0.125	0.866667	0.475	0.916667	U	Hypothetical protein.
Os01g0131600	1	7	26	4	19	21	11	1	0.633333	0.125	0.866667	0.475	0.916667	U	Hypothetical conserved gene.	black	20
Os01g0131800	245	83	198	86	230	24	135	27	0.785992	0.746951	0.697183	0.905512	0.833333	U	Signal peptidase 22 kDa subunit family protein.	black	20
Os01g0132700	416	127	453	72	295	164	181	33	0.772545	0.766114	0.862857	0.642702	0.845794	U	Surfeit locus 5 family protein.	blue	13
Os01g0132800	26	135	15	92	169	1	87	60	0.507692	0.161491	0.140187	0.994118	0.591837	U	Chloroplast RNA splicing 2 protein, Homologue of maize ZmCRS2, Regulation of the splicing of chloroplast gene introns, Chloroplast development
Os01g0133400	326	111	399	110	311	57	140	26	0.794595	0.745995	0.78389	0.845109	0.843373	U	Similar to Hexose transporter (Fragment).	turquoise	4
Os01g0137150	364	49	516	30	69	3	0	272	0.728319	0.881356	0.945055	0.958333	0	U	Non-protein coding transcript.
Os01g0137200	58	0	161	9	69	3	0	172	0.610169	1	0.947059	0.958333	0	U	Hypothetical conserved gene.
Os01g0137300	30	16	15	0	4	6	8	0	0.721519	0.652174	1	0.4	1	U	Hypothetical protein.
Os01g0137500	483	85	253	12	28	36	38	1	0.856838	0.850352	0.954717	0.4375	0.974359	U	Protein kinase, catalytic domain domain containing protein.
Os01g0137550	75	21	259	14	48	58	37	5	0.810445	0.78125	0.948718	0.45283	0.880952	U	Similar to H0215A08.3 protein.
Os01g0137950	205	54	413	103	406	0	281	4	0.890177	0.791506	0.800388	1	0.985965	U	Similar to predicted protein.
Os01g0138500	70	25	31	55	74	0	83	1	0.761062	0.736842	0.360465	1	0.988095	U	Protein of unknown function DUF789 family protein.	turquoise	4
Os01g0139200	124	66	129	12	169	46	15	111	0.650298	0.652632	0.914894	0.786047	0.119048	U	Octicosapeptide/Phox/Bem1p domain containing protein.
Os01g0139600	605	162	1139	161	442	3	349	3	0.885126	0.788787	0.876154	0.993258	0.991477	U	Similar to Lipid phosphate phosphatase 2 (EC 3.1.3.-) (AtLPP2) (Phosphatidic acid phosphatase 2) (AtPAP2) (Prenyl diphosphate phosphatase).	black	20
Os01g0139700	2	22	4	10	273	0	44	0	0.909859	0.0833333	0.285714	1	1	U	Conserved hypothetical protein.	purple	17
Os01g0140500	18246	2756	21949	1517	18041	1271	15260	1427	0.913368	0.868774	0.935353	0.934186	0.914484	U	Similar to 60S ribosomal protein L26B.	midnightblue	5
Os01g0141100	66	73	192	68	227	3	188	190	0.668322	0.47482	0.738462	0.986957	0.497354	U	Similar to Salt-induced AAA-Type ATPase.	blue	13
Os01g0141150	52	60	183	65	218	1	179	169	0.681769	0.464286	0.737903	0.995434	0.514368	U	Hypothetical gene.
Os01g0141600	445	233	322	219	63	155	0	41	0.56157	0.656342	0.595194	0.288991	0	U	Protein of unknown function DUF647 family protein.
Os01g0141700	176	278	177	173	517	70	129	142	0.601083	0.387665	0.505714	0.88075	0.476015	U	UV-damaged DNA binding protein 2, DNA repair	turquoise	4
Os01g0142300	88	175	318	0	161	1	0	13	0.75	0.334601	1	0.993827	0	U	Glycosyl transferase, group 1 domain containing protein.	black	20
Os01g0142800	31	6	19	0	0	14	15	52	0.474453	0.837838	1	0	0.223881	U	Putative peptide transporter, Long-distance translocation of dimethylarsinate to rice grain
Os01g0142875	31	6	19	0	0	14	15	52	0.474453	0.837838	1	0	0.223881	U	Hypothetical protein.
Os01g0143300	128	75	115	53	15	4	35	23	0.654018	0.630542	0.684524	0.789474	0.603448	U	Similar to Glycine-rich protein (Fragment).	green	18
Os01g0143350	128	75	115	53	15	4	35	23	0.654018	0.630542	0.684524	0.789474	0.603448	U	Hypothetical gene.
Os01g0143800	10	27	24	27	57	0	81	1	0.757709	0.27027	0.470588	1	0.987805	U	Mitochondrial glycoprotein family protein.
Os01g0144100	9	0	12	0	8	0	29	0	1	1	1	1	1	M	Similar to Thylakoid lumenal 15 kDa protein, chloroplast precursor (p15).	turquoise	4
Os01g0144200	134	38	110	34	58	2	0	38	0.729469	0.77907	0.763889	0.966667	0	U	Vacuolar import and degradation protein Vid24 domain containing protein.	yellow	8
Os01g0144340	83	190	223	42	295	2	481	2	0.820941	0.304029	0.841509	0.993266	0.995859	U	Similar to Actin-related protein 5.	blue	13
Os01g0144500	154	88	257	65	333	37	112	37	0.790397	0.636364	0.798137	0.9	0.751678	U	Ubiquitin fusion degradation protein UFD1 domain containing protein.	yellow	8
Os01g0144600	192	431	282	219	528	90	251	286	0.549803	0.308186	0.562874	0.854369	0.467412	U	Conserved hypothetical protein.	blue	13
Os01g0144700	94	39	92	39	105	5	43	0	0.800959	0.706767	0.70229	0.954545	1	U	Conserved hypothetical protein.	blue	13
Os01g0144900	68	496	0	567	881	3	459	2	0.568659	0.120567	0	0.996606	0.995662	U	Hypothetical protein.
Os01g0145200	581	340	814	280	469	3	361	341	0.697711	0.630836	0.744059	0.993644	0.514245	U	Protein of unknown function DUF3681 domain containing protein.	yellow	8
Os01g0145600	149	125	100	65	168	0	182	151	0.637234	0.543796	0.606061	1	0.546547	U	Conserved hypothetical protein.	blue	13
Os01g0147200	307	140	140	90	306	163	325	202	0.644351	0.686801	0.608696	0.652452	0.616698	B	C-terminus family protein, Responsible for the dwarf nature with least penalty on yield	green	18
Os01g0147600	22	59	26	26	135	0	183	0	0.81153	0.271605	0.5	1	1	U	Conserved hypothetical protein.
Os01g0147700	299	248	157	89	910	1	994	2	0.874074	0.546618	0.638211	0.998902	0.997992	U	Region of unknown function XH domain containing protein.	turquoise	4
Os01g0147900	6148	3190	10035	1976	20156	20	16151	519	0.901968	0.658385	0.835484	0.999009	0.968866	U	Triosephosphate isomerase, Glycolytic enzyme, Key component in XA3/XA26-mediated resistance to Xoo	turquoise	4
Os01g0147950	6305	3190	10035	2006	20156	20	16151	803	0.897402	0.664034	0.833403	0.999009	0.952637	U	Non-protein coding transcript.
Os01g0148000	30	26	105	21	76	17	179	34	0.79918	0.535714	0.833333	0.817204	0.840376	U	Similar to predicted protein.
Os01g0148050	547	304	779	325	1080	184	1130	288	0.762562	0.642773	0.705616	0.85443	0.796897	U	Hypothetical conserved gene.	green	18
Os01g0148100	162	132	200	34	172	18	177	6	0.789123	0.55102	0.854701	0.905263	0.967213	U	Conserved hypothetical protein.	blue	13
Os01g0148400	858	70	395	42	240	9	116	79	0.889442	0.924569	0.90389	0.963855	0.594872	U	Brix domain containing protein.	blue	13
Os01g0148500	1304	529	2034	375	836	52	697	356	0.787805	0.711402	0.844334	0.941441	0.661918	U	Protein of unknown function DUF1677, Oryza sativa family protein.	blue	13
Os01g0148700	122	117	225	57	91	59	78	43	0.651515	0.51046	0.797872	0.606667	0.644628	U	Protein of unknown function DUF1677, Oryza sativa family protein.	blue	13
Os01g0149200	1784	936	1996	617	2110	722	1648	448	0.734626	0.655882	0.763873	0.745056	0.78626	U	Hypothetical gene.	turquoise	4
Os01g0149350	34	4	16	0	6	0	0	77	0.408759	0.894737	1	1	0	U	NB-ARC domain containing protein.
Os01g0149500	2216	44	506	6	64	0	95	175	0.92756	0.980531	0.988281	1	0.351852	U	NBS-LRR domain-containing protein, Rice blast disease resistance
Os01g0149600	3587	1790	3399	992	1702	1645	1175	1418	0.627897	0.667101	0.774083	0.508515	0.453143	U	Histon H2B	blue	13
Os01g0149800	4777	2173	6425	1419	10746	686	10858	1188	0.85718	0.687338	0.819097	0.939993	0.901378	U	Metallothionein-like protein type 2.	turquoise	4
Os01g0150000	1339	699	1193	508	970	13	9	555	0.664207	0.657017	0.701352	0.986775	0.0159574	U	Similar to Synaptic glycoprotein SC2.	blue	13
Os01g0150100	1270	567	1197	359	2007	655	612	421	0.717551	0.691345	0.76928	0.753944	0.592449	U	Similar to Geranylgeranyltransferase type I beta subunit.	black	20
Os01g0150200	288	527	426	229	343	12	19	185	0.53031	0.353374	0.650382	0.966197	0.0931373	U	Protein-tyrosine phosphatase-like, PTPLA domain containing protein.	yellow	8
Os01g0150400	127	71	335	138	16	317	18	0	0.485323	0.641414	0.708245	0.048048	1	U	Similar to 3-hydroxyacyl-CoA dehydratase PASTICCINO 2A.
Os01g0151200	66	38	39	23	134	15	93	22	0.772093	0.634615	0.629032	0.899329	0.808696	U	Similar to Inner membrane protein ALBINO3, chloroplast precursor. Splice isoform 2.	yellow	8
Os01g0151600	79	58	241	120	246	50	166	50	0.724752	0.576642	0.66759	0.831081	0.768519	U	Conserved hypothetical protein.	turquoise	4
Os01g0151700	410	131	438	71	125	27	92	26	0.806818	0.757856	0.860511	0.822368	0.779661	U	Similar to Short-chain dehydrogenase Tic32.	turquoise	4
Os01g0151900	60	28	36	45	149	57	21	31	0.622951	0.681818	0.444444	0.723301	0.403846	U	Pentatricopeptide repeat domain containing protein.	turquoise	4
Os01g0152700	1340	861	1136	458	1181	524	485	394	0.649318	0.608814	0.712673	0.692669	0.551763	U	Similar to Histone H2B (CaH2B).	blue	13
Os01g0152950	87	231	216	232	3	24	4	76	0.355097	0.273585	0.482143	0.111111	0.05	U	Cyclin-like F-box domain containing protein.	brown	21
Os01g0153150	54	0	43	95	18	0	1	15	0.513274	1	0.311594	1	0.0625	U	Hypothetical conserved gene.
Os01g0153300	12931	6141	12050	5344	8627	5147	5595	3711	0.658365	0.67801	0.692768	0.626325	0.601225	B	Similar to Histone H2B.1.	blue	13
Os01g0153400	303	109	428	81	464	0	517	94	0.857715	0.735437	0.840864	1	0.846154	U	Aminoacyl-tRNA synthetase, class II
Os01g0153700	178	668	57	153	211	0	783	0	0.599512	0.210402	0.271429	1	1	U	Conserved hypothetical protein.
Os01g0153900	816	1077	2853	1393	1456	130	3155	1300	0.679803	0.431062	0.671927	0.918033	0.708193	U	Hypothetical conserved gene.	turquoise	4
Os01g0154100	775	850	2176	253	379	73	404	184	0.733019	0.476923	0.895842	0.838496	0.687075	U	Protein of unknown function DUF674 domain containing protein.	blue	13
Os01g0154200	57	80	59	76	48	0	46	39	0.518519	0.416058	0.437037	1	0.541176	U	Protein of unknown function DUF674 domain containing protein.	blue	13
Os01g0154250	57	80	59	76	48	0	46	39	0.518519	0.416058	0.437037	1	0.541176	U	Hypothetical protein.
Os01g0154500	685	215	495	140	390	58	114	50	0.78435	0.761111	0.779528	0.870536	0.695122	U	Protein of unknown function DUF674 domain containing protein.	turquoise	4
Os01g0154550	685	215	495	140	390	58	114	50	0.78435	0.761111	0.779528	0.870536	0.695122	U	Non-protein coding transcript.
Os01g0155600	1186	684	998	574	826	337	502	234	0.657555	0.634225	0.63486	0.710232	0.682065	U	Similar to Splicing factor RSZ33.	black	20
Os01g0157800	310	344	409	204	217	35	89	58	0.615246	0.474006	0.66721	0.861111	0.605442	U	Heat shock protein DnaJ, N-terminal domain containing protein.	turquoise	4
Os01g0157900	1327	661	2144	209	473	364	366	138	0.758536	0.667505	0.911177	0.565114	0.72619	U	Protein of unknown function Cys-rich family protein.	yellow	8
Os01g0158000	637	250	862	301	379	46	297	132	0.748967	0.718151	0.741187	0.891765	0.692308	U	Importin alpha-2 subunit.	black	20
Os01g0158500	7	11	12	5	38	5	46	1	0.824	0.388889	0.705882	0.883721	0.978723	U	Similar to arginyl-tRNA synthetase.	yellow	8
Os01g0158900	8	12	20	13	11	0	39	55	0.493671	0.4	0.606061	1	0.414894	U	Zinc finger, NF-X1-type domain containing protein.
Os01g0159300	207	295	219	93	564	116	113	233	0.599457	0.412351	0.701923	0.829412	0.32659	U	Zinc finger, RING/FYVE/PHD-type domain containing protein.	yellow	8
Os01g0167500	145	107	305	96	355	110	33	46	0.700084	0.575397	0.760599	0.763441	0.417722	U	Protein of unknown function DUF250 domain containing protein.	turquoise	4
Os01g0167700	251	181	212	29	496	4	390	130	0.79681	0.581019	0.879668	0.992	0.75	U	Conserved hypothetical protein.
Os01g0167900	5	18	0	9	120	1	40	1	0.850515	0.217391	0	0.991736	0.97561	U	KIP1-like domain containing protein.
Os01g0168100	353	239	638	234	704	316	935	291	0.708895	0.596284	0.731651	0.690196	0.762643	U	KIP1-like domain containing protein.	lightcyan	15
Os01g0168200	51	57	35	50	115	0	33	0	0.686217	0.472222	0.411765	1	1	U	Similar to Thioredoxin-like protein.
Os01g0168300	29	30	69	44	197	14	109	0	0.821138	0.491525	0.610619	0.933649	1	U	Conserved hypothetical protein.
Os01g0169500	162	28	112	20	139	1	96	0	0.912186	0.852632	0.848485	0.992857	1	U	Armadillo-type fold domain containing protein.
Os01g0169900	309	111	176	67	52	76	0	50	0.638526	0.735714	0.72428	0.40625	0	U	Protein of unknown function DUF1421 family protein.	turquoise	4
Os01g0170100	220	432	32	99	114	82	215	107	0.44658	0.337423	0.244275	0.581633	0.667702	U	SUPPRESSOR OF ABI3-5	blue	13
Os01g0170600	177	108	116	78	70	20	30	32	0.622821	0.621053	0.597938	0.777778	0.483871	U	Hypothetical conserved gene.	black	20
Os01g0171100	50	272	52	21	77	0	60	0	0.449248	0.15528	0.712329	1	1	U	Ankyrin repeat domain containing protein.
Os01g0171800	26	37	66	6	146	28	13	0	0.779503	0.412698	0.916667	0.83908	1	U	Conserved hypothetical protein.	yellow	8
Os01g0172000	341	181	411	126	283	169	115	25	0.696548	0.653257	0.765363	0.626106	0.821429	U	Glycosyltransferase, ALG3 domain containing protein.	blue	13
Os01g0172200	640	599	441	571	430	323	598	82	0.572476	0.516546	0.435771	0.571049	0.879412	U	DNA/RNA helicase, DEAD/DEAH box type, N-terminal domain containing protein.	green	18
Os01g0172300	28	78	31	3	32	0	2	23	0.472081	0.264151	0.911765	1	0.08	U	Conserved hypothetical protein.
Os01g0172400	173	80	249	3	336	1	432	65	0.888723	0.683794	0.988095	0.997033	0.869215	U	Similar to Phospholipase D alpha 1.	yellow	8
Os01g0173900	381	124	1435	493	3068	461	607	8	0.834879	0.754455	0.744295	0.869368	0.986992	U	Similar to MRP-like ABC transporter.
Os01g0173950	50	10	144	47	351	35	91	0	0.873626	0.833333	0.753927	0.909326	1	U	Non-protein coding transcript.
Os01g0174200	531	60	1765	48	18	21	0	383	0.818825	0.898477	0.973525	0.461538	0	U	Hypothetical protein.
Os01g0174300	3301	2257	4122	1480	6532	18	4734	42	0.831139	0.593919	0.735809	0.997252	0.991206	U	Flavoprotein pyridine nucleotide cytochrome reductase domain containing protein.	turquoise	4
Os01g0174400	476	640	411	469	3161	2	1655	585	0.77078	0.426523	0.467045	0.999368	0.738839	U	Hypothetical gene.
Os01g0174500	495	671	429	521	3330	4	1720	602	0.768657	0.424528	0.451579	0.9988	0.740741	U	Metridin-like ShK toxin domain containing protein.
Os01g0174600	134	86	117	39	0	108	0	49	0.470919	0.609091	0.75	0	0	U	Zinc finger, CCCH-type domain containing protein.
Os01g0174700	11	113	0	28	190	0	201	0	0.740331	0.0887097	0	1	1	U	Similar to Akt (Fragment).
Os01g0174900	11789	1979	14190	1343	2907	431	3236	4795	0.789821	0.856261	0.913539	0.870881	0.402939	U	Thioredoxin fold domain containing protein.	turquoise	4
Os01g0175000	9669	1642	12614	912	1959	481	1565	1790	0.842485	0.854832	0.932574	0.802869	0.466468	U	Similar to Biostress-resistance-related protein (Fragment).	green	18
Os01g0175500	1006	589	303	223	9	0	0	11	0.6156	0.630721	0.576046	1	0	U	Protein of unknown function DUF1618 domain containing protein.	black	20
Os01g0175600	7108	1473	7657	765	6196	1820	3404	872	0.831712	0.828342	0.909166	0.772954	0.796071	U	Boron (B) transporter	turquoise	4
Os01g0175633	4866	1067	5312	479	4704	1236	2749	605	0.838852	0.820158	0.917285	0.791919	0.819618	U	Hypothetical protein.
Os01g0175700	248	819	272	258	1052	138	1028	70	0.669241	0.232427	0.513208	0.884034	0.936248	U	Boron (B) transporter	turquoise	4
Os01g0175733	177	530	197	160	633	121	673	50	0.661157	0.250354	0.551821	0.839523	0.930844	U	Hypothetical protein.
Os01g0176000	0	18	18	60	11	1	133	0	0.672199	0	0.230769	0.916667	1	U	UDP-glucuronosyl/UDP-glucosyltransferase family protein.
Os01g0176050	0	18	14	54	9	1	105	0	0.636816	0	0.205882	0.9	1	U	Hypothetical protein.
Os01g0178000	469	309	448	99	917	12	486	75	0.824156	0.602828	0.819013	0.987083	0.86631	U	Modulator of auxin homeostasis, Regulation of nitrogen metabolism, Regulation of grain yield and nitrogen use efficiency	turquoise	4
Os01g0178100	55	339	85	250	0	8	176	26	0.336528	0.139594	0.253731	0	0.871287	U	Region of unknown function DUF1767 domain containing protein.	blue	13
Os01g0178200	21	19	56	21	41	0	13	29	0.655	0.525	0.727273	1	0.309524	U	Similar to integral membrane family protein.	blue	13
Os01g0178600	50	58	1587	76	609	13	1729	44	0.954153	0.462963	0.954299	0.9791	0.975183	U	Aspartate protease, Disease resistance	turquoise	4
Os01g0179300	25	102	47	17	103	3	129	59	0.626804	0.19685	0.734375	0.971698	0.68617	U	Similar to BRI1-KD interacting protein 128 (Fragment).	blue	13
Os01g0179400	17	19	76	53	231	0	0	73	0.690832	0.472222	0.589147	1	0	U	Amyloplast-localized protein containing DUF490, Regulation of starch grain sizes
Os01g0179500	226	217	126	73	606	12	395	80	0.779827	0.510158	0.633166	0.980583	0.831579	U	Enhancer of polycomb-like, N-terminal domain containing protein.
Os01g0179700	459	257	457	189	499	82	283	149	0.714947	0.641061	0.70743	0.858864	0.655093	U	Similar to GTP-binding protein YPTM2.	greenyellow	16
Os01g0179750	315	160	298	114	329	54	172	98	0.723377	0.663158	0.723301	0.859008	0.637037	U	Non-protein coding transcript.
Os01g0179901	6	9	7	11	7	0	12	3	0.581818	0.4	0.388889	1	0.8	U	Conserved hypothetical protein.	turquoise	4
Os01g0180600	211	195	168	145	280	194	367	30	0.645283	0.519704	0.536741	0.590717	0.924433	U	Similar to MutS homolog 7 (Fragment).	green	18
Os01g0180700	148	172	138	126	376	128	359	278	0.591884	0.4625	0.522727	0.746032	0.563579	U	Hypothetical conserved gene.	blue	13
Os01g0180800	792	472	348	187	429	39	100	110	0.673799	0.626582	0.650467	0.916667	0.47619	U	Heat shock protein Hsp70 family protein.	blue	13
Os01g0180850	787	470	338	184	410	29	97	109	0.673267	0.626094	0.64751	0.933941	0.470874	U	Hypothetical protein.
Os01g0180900	0	196	0	19	2	189	0	187	0.00337268	0	0	0.0104712	0	P	2-oxoglutarate and iron-dependent oxygenase, Starch accumulation	blue	13
Os01g0181300	1566	1286	672	701	1504	680	1023	808	0.578277	0.549088	0.489439	0.688645	0.558711	B	Hypothetical protein.	yellow	8
Os01g0182100	304	263	199	150	200	0	76	0	0.653523	0.536155	0.570201	1	1	U	Protein of unknown function DUF1618 domain containing protein.	yellow	8
Os01g0182200	21	41	12	15	9	3	8	1	0.454545	0.33871	0.444444	0.75	0.888889	U	Similar to cDNA clone:001-208-D07, full insert sequence.	magenta	7
Os01g0182400	744	275	671	299	705	136	375	330	0.705799	0.730128	0.691753	0.838288	0.531915	U	Conserved hypothetical protein.	purple	17
Os01g0182600	918	424	802	108	1499	80	1360	173	0.853654	0.684054	0.881319	0.949335	0.887149	U	Orthologue of the Arabidopsis GIGANTEA, Regulation of circadian rhythm and flowering time, Photoperiodic control of flowering, Osmotic stress response	green	18
Os01g0182900	148	41	130	28	140	80	77	51	0.71223	0.783069	0.822785	0.636364	0.601562	U	Conserved hypothetical protein.	green	18
Os01g0183000	215	156	234	62	166	30	31	51	0.683598	0.579515	0.790541	0.846939	0.378049	U	Similar to GmCK3p (EC 2.7.1.32) (Fragment).	blue	13
Os01g0183100	368	270	294	104	530	2	166	9	0.779116	0.576803	0.738693	0.996241	0.948571	U	Cytochrome cd1-nitrite reductase-like, C-terminal haem d1 domain containing protein.	turquoise	4
Os01g0183633	667	521	574	243	1400	141	286	312	0.706322	0.561448	0.70257	0.908501	0.478261	U	Similar to predicted protein.	salmon	6
Os01g0183800	897	669	996	666	454	80	540	154	0.64789	0.572797	0.599278	0.850187	0.778098	U	Cyclin-like F-box domain containing protein.	turquoise	4
Os01g0184000	880	753	801	456	660	162	326	203	0.628861	0.538885	0.637232	0.80292	0.616257	U	NUC156 family protein.	black	20
Os01g0184050	4379	2068	7338	337	6915	127	79	139	0.875082	0.679231	0.956091	0.981965	0.362385	U	Hypothetical protein.	brown	21
Os01g0184100	4546	2076	7543	337	6919	130	79	140	0.876757	0.6865	0.957234	0.981558	0.360731	U	Class II small heat shock protein, Positive regulation in both Xoo resistance and heat/salt tolerance	purple	17
Os01g0184500	741	316	810	600	971	895	342	596	0.54335	0.701041	0.574468	0.520364	0.364606	U	DEAD-like helicase, N-terminal domain containing protein.
Os01g0184700	1133	439	1352	276	671	9	287	8	0.824671	0.720738	0.830467	0.986765	0.972881	U	Conserved hypothetical protein.
Os01g0184800	2032	568	2357	542	1872	3	868	8	0.864121	0.781538	0.813039	0.9984	0.990868	U	Thioredoxin fold domain containing protein.	yellow	8
Os01g0184900	207	120	168	51	267	7	142	41	0.781655	0.633028	0.767123	0.974453	0.775956	U	Similar to SSRP1 protein.	green	18
Os01g0185100	176	59	185	37	18	13	16	39	0.72744	0.748936	0.833333	0.580645	0.290909	U	Similar to predicted protein.	turquoise	4
Os01g0185200	1009	264	551	150	1841	236	939	94	0.853659	0.792616	0.78602	0.886375	0.909003	U	Similar to glutaminyl-tRNA synthetase.	green	18
Os01g0185300	197	129	379	93	202	144	199	19	0.717327	0.604294	0.802966	0.583815	0.912844	U	Transferase family protein.	yellow	8
Os01g0185350	184	124	363	88	177	131	178	15	0.715873	0.597403	0.804878	0.574675	0.92228	U	Non-protein coding transcript.	yellow	8
Os01g0185400	33	183	98	32	39	73	113	2	0.493892	0.152778	0.753846	0.348214	0.982609	U	WD40 repeat domain containing protein.	blue	13
Os01g0186700	8	10	11	9	66	0	31	0	0.859259	0.444444	0.55	1	1	U	Similar to Protein kinase GhCLK1 (Fragment).
Os01g0187000	363	58	233	0	83	231	19	51	0.672447	0.862233	1	0.264331	0.271429	U	Conserved hypothetical protein.	salmon	6
Os01g0187500	210	61	131	93	155	182	0	71	0.54928	0.774908	0.584821	0.459941	0	U	WD40 repeat domain containing protein.
Os01g0188100	175	126	73	55	195	1	31	39	0.682014	0.581395	0.570312	0.994898	0.442857	U	Isopenicillin N synthase family protein.	yellow	8
Os01g0188400	50	70	79	59	280	3	111	42	0.74928	0.416667	0.572464	0.989399	0.72549	U	Plastidic NADP malic enzyme	blue	13
Os01g0188525	50	55	75	51	268	1	111	41	0.773006	0.47619	0.595238	0.996283	0.730263	U	Hypothetical gene.
Os01g0189700	24	0	60	0	0	7	0	41	0.636364	1	1	0	0	U	Similar to cDNA clone:001-031-C06, full insert sequence.
Os01g0189800	407	112	238	99	0	72	14	79	0.645446	0.7842	0.706231	0	0.150538	U	Protein of unknown function DUF1618 domain containing protein.	yellow	8
Os01g0190400	2	87	103	228	232	0	325	130	0.598013	0.0224719	0.311178	1	0.714286	U	Hexokinase 8, Function in the endosperm in the filling phase of seed development
Os01g0191000	17	5	18	23	18	0	19	0	0.72	0.772727	0.439024	1	1	U	Similar to H0717B12.1 protein.
Os01g0191500	655	337	633	208	193	101	292	29	0.724265	0.660282	0.752675	0.656463	0.909657	U	Similar to Mitochondrial processing peptidase.	turquoise	4
Os01g0191700	68	15	47	7	20	14	15	97	0.530035	0.819277	0.87037	0.588235	0.133929	U	Similar to Pyrophosphate-fructose-6-phosphate 1-phosphotransferase-like protein (Pyrophosphate-dependent phosphofructo-1-kinase-like protein).	yellow	8
Os01g0192000	175	169	340	69	141	159	205	140	0.61588	0.508721	0.831296	0.47	0.594203	U	CCCH-type zinc finger protein, Negative regulator for leaf senescence	turquoise	4
Os01g0192101	120	118	293	56	69	107	121	99	0.613428	0.504202	0.839542	0.392045	0.55	U	Hypothetical protein.
Os01g0192550	204	183	349	405	240	0	37	78	0.554813	0.527132	0.462865	1	0.321739	U	Conserved hypothetical protein.	turquoise	4
Os01g0193900	49	116	231	23	395	0	93	112	0.75368	0.29697	0.909449	1	0.453659	U	ALWAYS EARLY/LIN-9 homologous protein
Os01g0194300	230	230	240	179	53	125	90	200	0.455085	0.5	0.572792	0.297753	0.310345	U	Ankyrin-repeat protein, Herbivore-induced defense response, Blast disease resistance	green	18
Os01g0195100	133	45	128	108	67	52	3	28	0.586879	0.747191	0.542373	0.563025	0.0967742	U	Non-protein coding transcript.
Os01g0195500	7710	2333	6426	1431	3649	832	2380	1014	0.782347	0.767699	0.817869	0.814327	0.701237	U	Translation initiation factor SUI1 domain containing protein.	yellow	8
Os01g0197200	55	40	85	23	43	0	27	17	0.724138	0.578947	0.787037	1	0.613636	U	Similar to predicted protein.	green	18
Os01g0197900	134	57	303	8	184	0	139	5	0.915663	0.701571	0.974277	1	0.965278	U	&gamma;-clade RNA-dependent RNA polymerase 3, Rice growth and development, Regulation of the expression of repeat-rich regions in the genome, Polymerase activity on both RNA and DNA templates
Os01g0199900	76	85	84	72	232	42	377	77	0.735885	0.47205	0.538462	0.846715	0.830396	U	Similar to Phosphoribosylaminoimidazole carboxylase catalytic subunit (EC 4.1.1.21) (AIR carboxylase) (AIRC).
Os01g0199950	50	61	56	55	170	42	259	55	0.715241	0.45045	0.504505	0.801887	0.824841	U	Hypothetical gene.
Os01g0200000	41	72	76	32	86	0	2	4	0.654952	0.362832	0.703704	1	0.333333	U	Similar to autophagocytosis protein AUT1-like [Oryza sativa (japonica cultivar-group)].	grey60	19
Os01g0200500	858	285	677	286	402	201	286	167	0.703036	0.750656	0.703011	0.666667	0.631347	U	MPPN family protein.	blue	13
Os01g0200950	50	81	2	12	258	0	1	13	0.745803	0.381679	0.142857	1	0.0714286	U	Non-protein coding transcript.
Os01g0201000	34	46	1	12	149	0	1	10	0.731225	0.425	0.0769231	1	0.0909091	U	Similar to protein kinase family protein.
Os01g0201200	327	296	171	260	238	0	241	199	0.564088	0.52488	0.396752	1	0.547727	U	Similar to Protein kinase.	yellow	8
Os01g0201600	11	9	3	4	0	14	10	17	0.352941	0.55	0.428571	0	0.37037	U	GA-regulated growth and development
Os01g0203000	25	0	2	19	124	0	17	22	0.803828	1	0.0952381	1	0.435897	U	BZR1, transcriptional repressor family protein.
Os01g0204000	507	334	227	159	361	280	221	154	0.586714	0.602854	0.588083	0.563183	0.589333	B	DNA polymerase subunit Cdc27 domain containing protein.	blue	13
Os01g0205500	486	195	304	101	539	47	276	37	0.808564	0.713656	0.750617	0.919795	0.881789	U	Similar to 60S ribosomal protein L11-2 (L16). Splice isoform 2.	turquoise	4
Os01g0205700	86	84	51	61	121	2	164	10	0.728843	0.505882	0.455357	0.98374	0.942529	U	Orthologue of Arabidopsis brassinosteroid insensitive 2 (BIN2), GSK3/SHAGGY-like protein kinase, Negative regulation of brassinosteroid (BR)-signaling, Response to abiotic stresses	yellow	8
Os01g0205800	52	57	36	35	133	2	82	5	0.753731	0.477064	0.507042	0.985185	0.942529	U	Non-protein coding transcript.
Os01g0206200	1357	672	1423	548	993	285	646	85	0.735397	0.668802	0.721969	0.776995	0.883721	U	Conserved hypothetical protein.	blue	13
Os01g0206600	1274	574	1918	581	1790	136	1022	256	0.795126	0.689394	0.767507	0.929387	0.799687	U	Conserved hypothetical protein.	midnightblue	5
Os01g0208600	7	1	54	29	117	0	27	1	0.868644	0.875	0.650602	1	0.964286	U	SCAR-like protein 2, Component of the suppressor of cAMP receptor/Wiskott-Aldrich syndrome protein family verprolin-homologous (SCAR/WAVE) complex, Actin organization, Panicle development, Regulation of water loss
Os01g0209000	531	521	549	78	407	100	373	134	0.69068	0.504753	0.875598	0.802761	0.7357	U	Alg9-like mannosyltransferase family protein.	blue	13
Os01g0209200	127	151	75	34	67	2	45	2	0.624254	0.456835	0.688073	0.971014	0.957447	U	Similar to 14-3-3 protein 7.	green	18
Os01g0209300	115	136	63	32	58	0	39	0	0.620767	0.458167	0.663158	1	1	U	Non-protein coding transcript.
Os01g0209400	12	59	22	14	57	0	32	10	0.597087	0.169014	0.611111	1	0.761905	U	Nucleotide-binding, alpha-beta plait domain containing protein.	turquoise	4
Os01g0209500	169	139	160	115	130	94	239	227	0.548311	0.548701	0.581818	0.580357	0.512876	B	Zinc finger, RING-type domain containing protein.	black	20
Os01g0209566	54	41	58	45	26	22	96	77	0.558473	0.568421	0.563107	0.541667	0.554913	B	Hypothetical protein.
Os01g0210500	8	37	90	23	18	26	0	8	0.552381	0.177778	0.79646	0.409091	0	U	Similar to SOUL-like protein.	yellow	8
Os01g0210550	10	43	95	28	21	26	0	12	0.53617	0.188679	0.772358	0.446809	0	U	Hypothetical gene.
Os01g0210600	608	1349	970	830	1195	465	625	289	0.536724	0.31068	0.538889	0.71988	0.683807	U	Protein of unknown function DUF538 family protein.	yellow	8
Os01g0210750	5	23	14	14	82	0	44	20	0.717822	0.178571	0.5	1	0.6875	U	Hypothetical protein.
Os01g0211200	0	175	0	61	0	209	0	11	0	0	0	0	0	P	Cytochrome P450 family protein.	blue	13
Os01g0212100	335	127	421	89	314	108	195	5	0.793601	0.725108	0.82549	0.744076	0.975	U	DEAD-like helicase, N-terminal domain containing protein.	turquoise	4
Os01g0212400	54	3	78	0	142	72	20	0	0.796748	0.947368	1	0.663551	1	U	EF-Hand type domain containing protein.	turquoise	4
Os01g0214200	120	189	222	131	312	86	183	33	0.655956	0.38835	0.628895	0.78392	0.847222	U	Esterase, SGNH hydrolase-type, subgroup domain containing protein.	yellow	8
Os01g0216300	812	294	875	281	479	70	450	217	0.752156	0.734177	0.75692	0.872495	0.674663	U	Lipase, GDSL domain containing protein.	turquoise	4
Os01g0216350	414	141	463	134	254	39	226	79	0.775429	0.745946	0.775544	0.866894	0.740984	U	Hypothetical protein.
Os01g0218032	62	34	95	50	78	5	95	255	0.489614	0.645833	0.655172	0.939759	0.271429	U	Putative DNA demethylase, Endosperm development
Os01g0218800	71	111	36	1	88	131	1	57	0.395161	0.39011	0.972973	0.401826	0.0172414	U	TRITHORAX-like protein, Regulation of H3K4 methylation, Regulation of plant height and pollen grain development
Os01g0219100	75	74	164	32	189	0	122	14	0.820896	0.503356	0.836735	1	0.897059	U	SFT2-like family protein.	lightgreen	11
Os01g0220300	916	277	852	181	1649	291	1172	296	0.814519	0.767812	0.824782	0.85	0.798365	U	Translation elongation factor EF1B/ribosomal protein S6 domain containing protein.	salmon	6
Os01g0221300	208	252	279	182	376	50	280	143	0.645763	0.452174	0.605206	0.882629	0.661939	U	Conserved hypothetical protein.	blue	13
Os01g0224200	71	61	21	9	142	0	0	55	0.651811	0.537879	0.7	1	0	U	Hypothetical conserved gene.	blue	13
Os01g0224300	34	39	7	6	66	0	36	8	0.729592	0.465753	0.538462	1	0.818182	U	CHCH domain containing protein.	blue	13
Os01g0224400	53	35	53	47	25	0	18	0	0.645022	0.602273	0.53	1	1	U	Similar to Mitochondrial carrier protein.	turquoise	4
Os01g0224500	446	473	377	179	407	90	59	69	0.61381	0.48531	0.678058	0.818913	0.460938	U	Conserved hypothetical protein.	blue	13
Os01g0225100	56	89	118	122	290	35	175	97	0.650713	0.386207	0.491667	0.892308	0.643382	U	Conserved hypothetical protein.
Os01g0225200	235	129	273	177	132	56	198	54	0.668262	0.645604	0.606667	0.702128	0.785714	U	Similar to predicted protein.	turquoise	4
Os01g0225400	171	121	657	27	381	100	332	140	0.79886	0.585616	0.960526	0.7921	0.70339	U	Pyruvate/Phosphoenolpyruvate kinase, catalytic core domain containing protein.	turquoise	4
Os01g0226300	1136	1450	1419	937	1205	458	500	205	0.582763	0.439288	0.602292	0.724594	0.70922	U	Reticulon family protein.	blue	13
Os01g0226500	187	148	126	56	46	15	126	28	0.662568	0.558209	0.692308	0.754098	0.818182	U	Conserved hypothetical protein.	blue	13
Os01g0227200	36	60	17	20	40	36	48	124	0.370079	0.375	0.459459	0.526316	0.27907	U	Similar to Somatic embryogenesis receptor kinase-like protein.
Os01g0227250	22	60	8	20	40	35	48	124	0.330532	0.268293	0.285714	0.533333	0.27907	U	Hypothetical gene.
Os01g0227300	63	35	33	24	108	32	39	17	0.692308	0.642857	0.578947	0.771429	0.696429	U	Similar to RAB7D.	lightgreen	11
Os01g0228300	415	449	570	470	418	163	344	100	0.596449	0.480324	0.548077	0.719449	0.774775	U	Mpv17/PMP22 family protein.	blue	13
Os01g0228600	135	72	317	48	57	65	27	7	0.736264	0.652174	0.868493	0.467213	0.794118	U	Cytosolic hydroxypyruvate reductase, NADPH-dependent HPR, Photorespiratory metabolism	blue	13
Os01g0228901	99	103	80	72	182	0	212	105	0.671747	0.490099	0.526316	1	0.66877	U	Hypothetical gene.
Os01g0229000	83	98	74	66	182	0	212	105	0.671951	0.458564	0.528571	1	0.66877	U	Similar to Transcription factor myb.
Os01g0229100	139	71	109	36	92	0	92	21	0.771429	0.661905	0.751724	1	0.814159	U	Similar to Eukaryotic translation initiation factor 3 subunit 6-interacting protein.	blue	13
Os01g0229300	85	153	42	122	109	94	104	63	0.440415	0.357143	0.256098	0.536946	0.622754	U	EMBRYONIC FLOWER1 (EMF1)-like protein, Transcriptional regulator, Palea development, Regulation of floral organ identity
Os01g0231500	142	219	320	49	207	187	4	4	0.594523	0.393352	0.867209	0.525381	0.5	U	Similar to Casein kinase I (Fragment).
Os01g0231900	352	378	402	31	73	172	227	5	0.642683	0.482192	0.928406	0.297959	0.978448	U	K Homology, type 1, subgroup domain containing protein.	black	20
Os01g0232300	72	18	154	155	257	73	83	21	0.679472	0.8	0.498382	0.778788	0.798077	U	Similar to TRZ3 (TRNASE Z 3); 3'-tRNA processing endoribonuclease/ catalytic.
Os01g0232400	317	110	361	56	422	270	414	245	0.689749	0.742389	0.865707	0.609827	0.628225	U	Similar to VHS1 protein (Fragment).
Os01g0232450	43	12	51	9	40	15	74	31	0.756364	0.781818	0.85	0.727273	0.704762	U	Conserved hypothetical protein.
Os01g0232500	835	716	980	344	733	84	335	22	0.712028	0.538362	0.740181	0.897185	0.938375	U	Ubiquitin-conjugating enzyme/RWD-like domain containing protein.	tan	12
Os01g0232550	430	391	611	209	467	57	257	15	0.724251	0.523752	0.745122	0.891221	0.944853	U	Hypothetical conserved gene.
Os01g0232700	234	118	77	58	141	2	55	2	0.737991	0.664773	0.57037	0.986014	0.964912	U	Similar to Histidinol dehydrogenase, chloroplast precursor (EC 1.1.1.23) (HDH). Splice isoform 2.	black	20
Os01g0232800	311	86	305	86	330	70	141	40	0.79401	0.783375	0.780051	0.825	0.779006	U	Similar to KOB1.	red	22
Os01g0233400	64	0	30	0	0	47	0	11	0.618421	1	1	0	0	U	Esa1-associated factor 6 (EAF6) protein (Nipponbare: nonfunctional)
Os01g0233900	87	123	147	63	53	0	34	0	0.633136	0.414286	0.7	1	1	U	Similar to cDNA clone:J013003E06, full insert sequence.	green	18
Os01g0234100	3288	1117	3754	1419	5146	969	6521	4366	0.703875	0.746425	0.725691	0.841537	0.598971	U	Transcriptional factor B3 family protein.	blue	13
Os01g0234200	48	118	49	124	39	0	35	0	0.414044	0.289157	0.283237	1	1	U	Similar to DNA topoisomerase 2.	blue	13
Os01g0234800	59	86	143	34	319	0	164	45	0.805882	0.406897	0.80791	1	0.784689	U	Similar to 25.3 kDa vesicle transport protein.	brown	21
Os01g0235200	89	117	77	80	301	0	37	0	0.718973	0.432039	0.490446	1	1	U	Conserved hypothetical protein.
Os01g0235300	51	159	176	89	201	128	123	39	0.570393	0.242857	0.664151	0.610942	0.759259	U	SOUL haem-binding protein domain containing protein.	red	22
Os01g0235400	102	140	149	47	603	5	358	123	0.793713	0.421488	0.760204	0.991776	0.744283	U	Similar to predicted protein.	cyan	14
Os01g0235632	24	54	107	46	162	143	76	173	0.470064	0.307692	0.699346	0.531148	0.305221	B	Hypothetical protein.	green	18
Os01g0235700	24	54	107	46	162	143	76	173	0.470064	0.307692	0.699346	0.531148	0.305221	B	Similar to BHLH transcription factor (Fragment).	turquoise	4
Os01g0235800	254	210	201	85	327	1	223	23	0.759063	0.547414	0.702797	0.996951	0.906504	U	K Homology domain containing protein.	black	20
Os01g0236400	7	34	30	18	43	0	27	0	0.672956	0.170732	0.625	1	1	U	Similar to protein ABIL1.	yellow	8
Os01g0236700	77	0	43	79	78	38	49	0	0.678571	1	0.352459	0.672414	1	U	Nodule inception (NIN) like protein 3, Regulation of nitrogen use efficiency and grain yield under nitrate-sufficient conditions
Os01g0236800	6	4	14	19	31	0	73	0	0.843537	0.6	0.424242	1	1	U	Beta-amylase 4
Os01g0237100	10	43	65	17	30	0	95	0	0.769231	0.188679	0.792683	1	1	U	Phosphoglycerate mutase domain containing protein.	red	22
Os01g0237200	315	80	368	50	248	92	141	46	0.8	0.797468	0.880383	0.729412	0.754011	U	Conserved hypothetical protein.	turquoise	4
Os01g0238600	1056	355	1208	262	484	22	183	74	0.804336	0.748405	0.821769	0.956522	0.712062	U	Nucleic acid-binding, OB-fold domain containing protein.	black	20
Os01g0238800	245	166	320	101	203	73	173	25	0.720521	0.596107	0.760095	0.735507	0.873737	U	Hypothetical conserved gene.	yellow	8
Os01g0238850	245	166	320	102	203	73	173	25	0.719969	0.596107	0.758294	0.735507	0.873737	U	Hypothetical gene.
Os01g0238900	657	572	735	398	639	148	434	511	0.602101	0.534581	0.64872	0.811944	0.459259	U	Similar to Protein SOF1.	blue	13
Os01g0239100	563	537	844	237	795	103	450	156	0.719674	0.511818	0.780759	0.885301	0.742574	U	Heat shock protein DnaJ family protein.	blue	13
Os01g0239150	211	235	218	145	271	101	152	83	0.601695	0.473094	0.600551	0.728495	0.646809	U	Hypothetical protein.
Os01g0239200	352	290	624	92	524	2	298	73	0.797339	0.548287	0.871508	0.996198	0.803235	U	Triose phosphate/phosphate translocator	green	18
Os01g0240600	0	87	0	31	312	0	162	0	0.800676	0	0	1	1	U	Hypothetical conserved gene.
Os01g0241100	713	596	749	454	530	147	267	100	0.635264	0.544691	0.62261	0.782866	0.72752	U	Conserved hypothetical protein.	black	20
Os01g0242300	169	347	270	205	235	133	199	139	0.514437	0.327519	0.568421	0.638587	0.588757	B	Optic atrophy 3 family protein.	salmon	6
Os01g0242333	56	107	101	68	71	50	58	50	0.509804	0.343558	0.597633	0.586777	0.537037	B	Non-protein coding transcript.
Os01g0242500	50	17	33	10	46	0	21	8	0.810811	0.746269	0.767442	1	0.724138	U	D-tyrosyl-tRNA(Tyr) deacylase family protein.	tan	12
Os01g0242900	16	2	13	0	8	4	1	9	0.716981	0.888889	1	0.666667	0.1	U	Similar to 60S ribosomal protein L18A.	salmon	6
Os01g0243100	36	20	56	12	8	0	126	0	0.875969	0.642857	0.823529	1	1	U	Similar to Kinesin.
Os01g0243200	104	31	47	20	105	17	25	30	0.741425	0.77037	0.701493	0.860656	0.454545	U	Similar to integral membrane transporter family protein.	yellow	8
Os01g0243700	28	15	0	9	0	48	65	24	0.492063	0.651163	0	0	0.730337	U	Similar to Beta-1, 3-glucanase-like protein.	green	18
Os01g0244400	0	61	0	15	0	94	48	0	0.220183	0	0	0	1	U	Protein of unknown function DUF1618 domain containing protein.
Os01g0246100	75	180	137	18	334	35	106	227	0.586331	0.294118	0.883871	0.905149	0.318318	U	Zinc finger, RING/FYVE/PHD-type domain containing protein.
Os01g0248300	182	0	23	18	67	2	11	0	0.933993	1	0.560976	0.971014	1	U	Similar to Pathogen-related protein.	turquoise	4
Os01g0248400	56	63	51	47	46	26	75	11	0.608	0.470588	0.520408	0.638889	0.872093	U	Similar to Isocitrate dehydrogenase (Fragment).	turquoise	4
Os01g0248500	0	33	0	15	258	2	121	0	0.88345	0	0	0.992308	1	U	Similar to Pathogen-related protein.
Os01g0248600	333	21	413	18	14	13	19	12	0.924081	0.940678	0.958237	0.518519	0.612903	U	GINS complex, Psf2 component family protein.	brown	21
Os01g0249300	855	842	879	738	901	111	699	260	0.630842	0.50383	0.543599	0.890316	0.728884	U	Lg106-like family protein.	yellow	8
Os01g0250600	3915	2025	1878	453	2831	1739	1174	1558	0.629166	0.659091	0.805663	0.619475	0.429722	U	Conserved hypothetical protein.	blue	13
Os01g0250900	6	8	15	13	73	32	7	0	0.655844	0.428571	0.535714	0.695238	1	U	HAD superfamily (subfamily IG) hydrolase, 5'-Nucleotidase protein.
Os01g0251000	37	31	34	22	74	11	32	11	0.702381	0.544118	0.607143	0.870588	0.744186	U	Protein of unknown function DUF3769 domain containing protein.
Os01g0251100	75	111	138	58	110	50	92	0	0.654574	0.403226	0.704082	0.6875	1	U	Homolog of plastid ribosomal protein L3	green	18
Os01g0251200	142	63	0	55	162	51	158	47	0.681416	0.692683	0	0.760563	0.770732	U	Zinc finger, C2H2-like domain containing protein.
Os01g0252100	127	175	65	95	400	47	176	19	0.695652	0.42053	0.40625	0.894855	0.902564	U	Glycogen synthase kinase, Non-receptor serine/threonine protein kinase	yellow	8
Os01g0252200	288	188	244	56	329	42	213	6	0.786237	0.605042	0.813333	0.886792	0.972603	U	Zinc finger, CCCH-type domain containing protein.
Os01g0252900	30	76	30	48	22	52	20	5	0.360424	0.283019	0.384615	0.297297	0.8	U	Zinc finger, CCHC-type domain containing protein.
Os01g0253100	10	0	20	0	0	21	0	18	0.434783	1	1	0	0	U	Similar to Avr9/Cf-9 induced kinase 1.
Os01g0253300	2132	760	2479	560	2712	263	1589	18	0.847712	0.737206	0.815729	0.911597	0.988799	U	Importin &alpha;1a, Adaptor of nuclear transport receptors, Positive regulation of disease resistance against the rice blast pathogen	turquoise	4
Os01g0253600	1337	747	1405	398	1118	164	928	101	0.772507	0.641555	0.779257	0.872075	0.901846	U	Replication factor A protein 3 domain containing protein.	black	20
Os01g0254000	2212	892	2223	836	2073	100	1093	342	0.777914	0.712629	0.726708	0.953981	0.761672	U	Small GTPase, Rice storage proteins proglutelin and &alpha;-globulin export from the endoplasmic reticulum in endosperm	blue	13
Os01g0254100	247	165	345	139	409	210	494	124	0.700891	0.599515	0.71281	0.660743	0.799353	U	Topless-related protein 1	blue	13
Os01g0257400	55	50	88	42	304	0	167	13	0.853964	0.52381	0.676923	1	0.927778	U	Zinc finger, CCCH-type domain containing protein.	yellow	8
Os01g0258600	226	0	396	2	0	18	0	37	0.916053	1	0.994975	0	0	U	Plant-specific small protein, Hybrid incompatibility, Pollen germination	turquoise	4
Os01g0258700	240	180	583	130	619	245	662	60	0.773814	0.571429	0.817672	0.716435	0.916898	U	Zinc finger, CCCH-type domain containing protein.	turquoise	4
Os01g0259400	205	360	0	46	1064	10	637	435	0.691331	0.362832	0	0.990689	0.594216	U	Armadillo-type fold domain containing protein.
Os01g0259600	296	331	436	124	198	0	538	4	0.761806	0.472089	0.778571	1	0.99262	U	Similar to phosphoadenosine phosphosulfate (PAPS) reductase family protein.	turquoise	4
Os01g0259933	10	23	6	0	0	8	0	8	0.290909	0.30303	1	0	0	U	Non-protein coding transcript.	turquoise	4
Os01g0260700	64	25	45	11	44	65	16	31	0.561462	0.719101	0.803571	0.40367	0.340426	U	Purine-rich DNA-binding protein, Regulation of the rice sucrose synthase 1 (RSus1) expression in response to sucrose	blue	13
Os01g0261100	37	45	27	79	47	60	105	45	0.485393	0.45122	0.254717	0.439252	0.7	U	Zinc finger, RING-type domain containing protein.
Os01g0261200	1574	938	1732	343	785	341	472	252	0.708871	0.626592	0.834699	0.697158	0.651934	U	NAC transcription factor, Heat stress tolerance	yellow	8
Os01g0261500	10	212	95	74	193	109	258	64	0.547783	0.045045	0.56213	0.639073	0.801242	U	Similar to Nucleoside-diphosphate-sugar epimerase.
Os01g0262600	70	116	40	108	73	1	242	18	0.636228	0.376344	0.27027	0.986486	0.930769	U	Glycosyltransferase, Pollen wall formation
Os01g0262700	220	126	270	55	186	246	400	2	0.71495	0.635838	0.830769	0.430556	0.995025	U	Similar to predicted protein.	black	20
Os01g0263500	45	46	14	11	26	44	43	4	0.549356	0.494505	0.56	0.371429	0.914894	U	Similar to predicted protein.	blue	13
Os01g0264700	89	51	138	26	129	23	41	5	0.790837	0.635714	0.841463	0.848684	0.891304	U	Cellular retinaldehyde binding/alpha-tocopherol transport family protein.	midnightblue	5
Os01g0264900	354	525	489	205	480	56	290	99	0.645717	0.40273	0.704611	0.895522	0.745501	U	Pre-mRNA-splicing factor SPF27 homolog	blue	13
Os01g0265100	1298	422	1554	276	1693	256	1362	258	0.829751	0.754651	0.84918	0.868651	0.840741	U	Similar to ADP-ribosylation factor.	turquoise	4
Os01g0265200	14	38	21	10	24	31	37	9	0.521739	0.269231	0.677419	0.436364	0.804348	U	Mitochondrial carrier protein, Early leaf development
Os01g0265700	118	110	197	147	289	1	172	36	0.725234	0.517544	0.572674	0.996552	0.826923	U	Conserved hypothetical protein.	black	20
Os01g0265800	125	67	90	52	84	74	53	23	0.619718	0.651042	0.633803	0.531646	0.697368	B	RNA binding protein, RNA metabolism, Regulation of genes important for plant growth and development
Os01g0265900	103	54	128	48	106	13	123	22	0.770519	0.656051	0.727273	0.890756	0.848276	U	Similar to translin family protein.	lightyellow	2
Os01g0266000	147	96	91	65	241	1	248	106	0.730653	0.604938	0.583333	0.995868	0.700565	U	RNA-binding protein Lupus La domain containing protein.
Os01g0266200	6	20	16	23	8	0	65	0	0.688406	0.230769	0.410256	1	1	U	Conserved hypothetical protein.
Os01g0266600	193	82	233	43	311	100	204	47	0.775763	0.701818	0.844203	0.756691	0.812749	U	Thioredoxin fold domain containing protein.	salmon	6
Os01g0266800	1043	3427	913	1279	21	1	109	37	0.305417	0.233333	0.416515	0.954545	0.746575	U	Cystinosin/ERS1p repeat containing protein.	black	20
Os01g0267200	2215	1342	2265	768	2370	294	1734	670	0.736318	0.622716	0.746785	0.88964	0.721298	U	26S proteasome 19S regulatory particle non-ATPase subunit 11	blue	13
Os01g0267600	139	120	153	92	167	132	145	43	0.609485	0.53668	0.62449	0.558528	0.771277	U	Sad1/UNC-84 (SUN) domain protein, Promotion of telomere clustering and homologous pairing in meiosis	yellow	8
Os01g0267900	13	149	26	71	129	0	86	17	0.517312	0.0802469	0.268041	1	0.834951	U	Calmodulin, Ca<sup>2+</sup> sensor, Ca<sup>2+</sup> signalling
Os01g0268300	103	52	36	34	109	25	62	1	0.734597	0.664516	0.514286	0.813433	0.984127	U	Similar to DNA gyrase B subunit.	green	18
Os01g0268800	100	61	114	55	126	22	93	43	0.705212	0.621118	0.674556	0.851351	0.683824	U	Ubiquitin-associated/translation elongation factor EF1B, N-terminal, eukaryote domain containing protein.	blue	13
Os01g0269000	177	28	146	65	262	159	247	1	0.76682	0.863415	0.691943	0.622328	0.995968	U	Similar to Hydroxymethylglutaryl-CoA lyase.	yellow	8
Os01g0269100	27	22	42	11	61	37	71	0	0.741697	0.55102	0.792453	0.622449	1	U	Similar to Rab proteins geranylgeranyltransferase component A 2 (Rab escort protein 2) (REP-2) (Choroideraemia-like protein).
Os01g0269900	474	384	289	612	903	2	846	284	0.662098	0.552448	0.320755	0.99779	0.748673	U	Key component of H2A.Z exchange complex	turquoise	4
Os01g0269950	426	361	257	579	819	2	777	245	0.65753	0.541296	0.307416	0.997564	0.760274	U	Hypothetical protein.
Os01g0270100	5024	3126	7250	1795	7678	2646	4860	4001	0.682023	0.616442	0.801548	0.743704	0.548471	U	Similar to Cysteine protease inhibitor.	pink	9
Os01g0271000	14	8	16	10	20	0	16	0	0.785714	0.636364	0.615385	1	1	U	Conserved hypothetical protein.	green	18
Os01g0271200	155	84	241	31	43	23	47	111	0.661224	0.648536	0.886029	0.651515	0.297468	U	Glutamyl-tRNA synthetase	pink	9
Os01g0271400	71	6	32	1	54	1	217	1	0.976501	0.922078	0.969697	0.981818	0.995413	M	Peptidase S14, ClpP family protein.
Os01g0271500	293	104	328	89	324	40	81	14	0.80597	0.738035	0.786571	0.89011	0.852632	U	Similar to RUB-activating enzyme (Ubiquitin activating enzyme E1-like protein).	cyan	14
Os01g0271700	857	315	945	287	1681	211	1318	214	0.823782	0.731229	0.767045	0.888478	0.860313	U	Conserved hypothetical protein.	turquoise	4
Os01g0272600	43	57	82	8	36	50	126	17	0.684964	0.43	0.911111	0.418605	0.881119	U	Similar to Root determined nodulation 1.
Os01g0272700	21	127	29	47	38	5	19	3	0.370242	0.141892	0.381579	0.883721	0.863636	U	Hypothetical conserved gene.
Os01g0273000	3104	1244	3372	1012	4714	1046	3279	957	0.772587	0.713891	0.769161	0.818403	0.774079	U	Similar to 26 proteasome complex subunit DSS1 (Deleted in split hand/split foot protein 1) (Split hand/foot deleted protein 1).	blue	13
Os01g0273300	52	39	34	21	84	14	69	105	0.57177	0.571429	0.618182	0.857143	0.396552	U	BSD domain containing protein.
Os01g0273500	61	17	12	14	38	75	90	0	0.654723	0.782051	0.461538	0.336283	1	U	Heat shock protein DnaJ, N-terminal domain containing protein.
Os01g0274300	13	7	9	9	19	0	0	8	0.630769	0.65	0.5	1	0	U	Hypothetical protein.
Os01g0275300	1	8	0	8	2	42	0	16	0.038961	0.111111	0	0.0454545	0	U	Conserved hypothetical protein.	black	20
Os01g0275500	844	795	1401	224	997	0	982	6	0.804725	0.514948	0.862154	1	0.993927	U	Similar to Protein argonaute 15.	turquoise	4
Os01g0275600	6850	3341	7324	3057	11584	1336	11852	1706	0.799362	0.672162	0.70552	0.896594	0.87417	U	Similar to Argonaute 4 protein.	turquoise	4
Os01g0276000	2128	529	2255	286	1725	113	1251	190	0.868114	0.800903	0.887446	0.93852	0.868147	U	Similar to 60S ribosomal protein L30.	turquoise	4
Os01g0276033	2128	529	2255	286	1742	120	1255	190	0.867725	0.800903	0.887446	0.935553	0.868512	U	Non-protein coding transcript.
Os01g0276200	185	117	191	42	48	0	113	2	0.769341	0.612583	0.819742	1	0.982609	U	Voltage-dependent anion channel 7, Mitochondrial porin	blue	13
Os01g0276400	125	64	175	61	18	0	75	82	0.655	0.661376	0.741525	1	0.477707	U	Similar to presenilin.	blue	13
Os01g0276500	417	241	671	168	385	149	294	81	0.734414	0.633739	0.799762	0.720974	0.784	U	Similar to Histidine biosynthesis bifunctional protein hisIE, chloroplast precursor [Includes: Phosphoribosyl-AMP cyclohydrolase (EC 3.5.4.19) (PRA-CH); Phosphoribosyl-ATP pyrophosphatase (EC 3.6.1.31) (PRA-PH)].	royalblue	10
Os01g0276600	19	9	22	16	8	1	14	1	0.7	0.678571	0.578947	0.888889	0.933333	U	Zinc finger, RING/FYVE/PHD-type domain containing protein.
Os01g0276700	3606	1255	3001	1060	5637	1663	4623	1162	0.766438	0.741823	0.738981	0.772192	0.799136	U	Pyruvate kinase, Negative regulation of amylose content in the grain	yellow	8
Os01g0276800	676	161	416	65	840	52	541	135	0.856895	0.807646	0.864865	0.941704	0.800296	U	Glucosidase II &beta; subunit, Potential switch between programmed cell death and autophagy	green	18
Os01g0276900	710	40	392	141	84	103	1050	172	0.830609	0.946667	0.73546	0.449198	0.859247	U	Conserved hypothetical protein.	salmon	6
Os01g0277600	17	17	51	0	156	0	83	0	0.947531	0.5	1	1	1	U	Similar to aminophospholipid ATPase.
Os01g0277700	229	130	301	59	149	16	75	27	0.764706	0.637883	0.836111	0.90303	0.735294	U	Similar to Glycosyl hydrolases family 17 protein.	turquoise	4
Os01g0278600	22	66	88	23	229	0	192	20	0.829688	0.25	0.792793	1	0.90566	U	PDZ/DHR/GLGF domain containing protein.
Os01g0278900	37	16	44	16	146	0	129	18	0.876847	0.698113	0.733333	1	0.877551	U	Similar to 50S ribosomal protein L40.	turquoise	4
Os01g0279100	10	9	0	81	11	0	70	0	0.502762	0.526316	0	1	1	U	Subunit of magnesium-protoporphyrin IX monomethyl ester cyclase (EC:1.14.13.81), Core component of FLU-YGL8-LCAA-POR complex, Chlorophyll biosynthesis, Chloroplast development
Os01g0279200	938	453	972	291	893	74	651	231	0.767044	0.674335	0.769596	0.923475	0.738095	U	Similar to COP9 signalosome complex subunit 2.	blue	13
Os01g0279300	2127	716	1723	436	2369	102	1375	218	0.837635	0.748153	0.798055	0.958721	0.863151	U	Similar to Calmodulin 1 (Fragment).	pink	9
Os01g0279800	356	159	251	100	199	12	143	10	0.771545	0.691262	0.7151	0.943128	0.934641	U	Similar to LRR protein.	turquoise	4
Os01g0280000	55	80	96	67	143	111	94	63	0.54725	0.407407	0.588957	0.562992	0.598726	B	Similar to Histone mRNA exonuclease 1.	salmon	6
Os01g0280400	446	421	579	163	62	105	158	97	0.612999	0.514418	0.780323	0.371257	0.619608	U	DNA-binding protein.	blue	13
Os01g0281100	1	6	14	8	13	0	13	2	0.719298	0.142857	0.636364	1	0.866667	U	Conserved hypothetical protein.	salmon	6
Os01g0281400	296	138	392	129	294	148	589	257	0.700401	0.682028	0.752399	0.665158	0.696217	U	Coatomer, beta subunit domain containing protein.	green	18
Os01g0282800	1393	722	1232	403	898	610	611	152	0.686597	0.658629	0.753517	0.595491	0.800786	U	&beta; tubulin 1, Control of salt-insensitivity by stabilizing microtubule organization, Regulation of ionic homeostasis under salt stress	blue	13
Os01g0282866	1361	710	1217	400	887	599	606	150	0.686509	0.65717	0.752628	0.596904	0.801587	U	Hypothetical protein.
Os01g0283100	1296	1543	1738	973	911	423	1138	301	0.610717	0.456499	0.641092	0.682909	0.790827	U	Similar to Ferripyochelin-binding protein-like.	black	20
Os01g0283500	271	207	273	219	176	12	22	18	0.619366	0.566946	0.554878	0.93617	0.55	U	Similar to predicted protein.	blue	13
Os01g0285200	9	19	11	17	34	0	6	13	0.550459	0.321429	0.392857	1	0.315789	U	Conserved hypothetical protein.
Os01g0287700	63	2	83	20	22	1	17	0	0.889423	0.969231	0.805825	0.956522	1	U	Hypothetical conserved gene.
Os01g0290000	541	84	702	153	166	3	136	0	0.865546	0.8656	0.821053	0.982249	1	U	Similar to Cyprosin precursor (EC 3.4.23.-) (Fragment).	turquoise	4
Os01g0290100	8	38	35	50	49	54	7	32	0.362637	0.173913	0.411765	0.475728	0.179487	U	L-cysteine desulfhydrase 1, Drought tolerance, Modulation of H<sub>2</sub>S production
Os01g0292200	61	112	115	92	431	178	155	88	0.618506	0.352601	0.555556	0.707718	0.63786	U	Serine/threonine protein kinase domain containing protein.	yellow	8
Os01g0292250	39	61	33	58	116	101	104	121	0.461295	0.39	0.362637	0.534562	0.462222	B	Non-protein coding transcript.
Os01g0292900	90	0	57	64	419	0	93	11	0.89782	1	0.471074	1	0.894231	U	Similar to Squamosa-promoter binding-like protein 2.	salmon	6
Os01g0293000	0	151	0	113	847	0	695	0	0.853821	0	0	1	1	U	S-adenosyl-l-methionine synthetase, Histone H3K4me3 and DNA methylation, Regulation of gene expression related to flowering
Os01g0293200	22	36	146	1	99	0	14	10	0.856707	0.37931	0.993197	1	0.583333	U	Similar to predicted protein.
Os01g0296000	92	108	83	43	130	36	66	1	0.663685	0.46	0.65873	0.783133	0.985075	U	Protein kinase, core domain containing protein.
Os01g0296100	795	1202	387	251	452	532	453	303	0.477029	0.398097	0.606583	0.45935	0.599206	B	Glycogen synthase kinase, Non-receptor serine/threonine protein kinase	yellow	8
Os01g0296133	283	448	90	53	165	148	155	67	0.491838	0.387141	0.629371	0.527157	0.698198	B	Non-protein coding transcript.
Os01g0298301	74	70	123	42	132	51	106	55	0.666156	0.513889	0.745455	0.721311	0.658385	U	Hypothetical conserved gene.	yellow	8
Os01g0299500	49	57	47	28	69	0	54	29	0.657658	0.462264	0.626667	1	0.650602	U	Conserved hypothetical protein.	turquoise	4
Os01g0299700	4796	2994	3266	2116	1681	878	1283	608	0.625695	0.615661	0.606838	0.656897	0.678477	B	3'-5' exonuclease domain containing protein.	blue	13
Os01g0299801	3781	2386	3039	1995	1179	622	1012	451	0.622952	0.613102	0.603695	0.654636	0.691729	B	Conserved hypothetical protein.
Os01g0300000	74	41	122	79	40	53	23	37	0.552239	0.643478	0.606965	0.430108	0.383333	B	3'-5' exonuclease domain containing protein.	blue	13
Os01g0300200	91	154	90	34	273	30	177	52	0.700333	0.371429	0.725806	0.90099	0.772926	U	Similar to ATP-citrate lyase subunit B.	green	18
Os01g0300600	181	94	128	63	343	32	341	119	0.763259	0.658182	0.670157	0.914667	0.741304	U	Nodal modulator 1	blue	13
Os01g0301000	92	39	78	91	45	73	67	37	0.54023	0.70229	0.461538	0.381356	0.644231	U	Pentatricopeptide repeat domain containing protein.
Os01g0301300	210	159	202	115	350	141	89	60	0.64178	0.569106	0.637224	0.712831	0.597315	U	Hypothetical protein.
Os01g0301700	20	23	32	8	31	2	37	0	0.784314	0.465116	0.8	0.939394	1	U	Tetratricopeptide-like helical domain containing protein.
Os01g0302800	262	204	168	78	285	211	298	225	0.585211	0.562232	0.682927	0.574597	0.56979	B	Conserved hypothetical protein.	yellow	8
Os01g0304000	2080	977	1795	495	3086	257	1819	297	0.812512	0.680406	0.783843	0.923123	0.859641	U	Similar to Ribosomal protein L29.	turquoise	4
Os01g0304050	21	6	8	6	0	22	18	26	0.439252	0.777778	0.571429	0	0.409091	U	Non-protein coding transcript.
Os01g0304100	20	6	8	6	0	22	18	24	0.442308	0.769231	0.571429	0	0.428571	U	Similar to Cation chloride cotransporter.
Os01g0306200	246	71	130	25	111	0	57	60	0.777143	0.776025	0.83871	1	0.487179	U	Protein of unknown function DUF3511 domain containing protein.	salmon	6
Os01g0307686	2	32	12	0	15	0	25	0	0.627907	0.0588235	1	1	1	U	Similar to embryonic abundant protein-like.
Os01g0310500	79	63	58	47	41	77	38	35	0.493151	0.556338	0.552381	0.347458	0.520548	B	Protein kinase, catalytic domain domain containing protein.
Os01g0310550	23	7	15	7	1	12	6	10	0.555556	0.766667	0.681818	0.0769231	0.375	U	Non-protein coding transcript.
Os01g0310800	51	21	18	47	148	89	6	1	0.585302	0.708333	0.276923	0.624473	0.857143	U	Similar to Pto kinase interactor 1.
Os01g0314000	21	19	114	18	136	1	0	62	0.730458	0.525	0.863636	0.992701	0	U	Protein of unknown function DUF3615 domain containing protein.
Os01g0314100	18	5	78	45	37	0	27	26	0.677966	0.782609	0.634146	1	0.509434	U	Catalytic domain of components of various dehydrogenase complexes containing protein.	turquoise	4
Os01g0314300	1295	567	1555	415	2046	138	1285	296	0.813611	0.695489	0.78934	0.936813	0.812777	U	Uncharacterized domain 2 containing protein.	turquoise	4
Os01g0315800	358	130	249	76	390	26	80	6	0.819011	0.733607	0.766154	0.9375	0.930233	U	UDP-glucuronic acid decarboxylase	black	20
Os01g0315850	26	13	82	19	45	9	6	0	0.795	0.666667	0.811881	0.833333	1	U	Hypothetical protein.
Os01g0316500	40	43	2	5	36	12	6	6	0.56	0.481928	0.285714	0.75	0.5	U	Conserved hypothetical protein.
Os01g0316600	288	254	247	152	470	192	100	136	0.60087	0.531365	0.619048	0.70997	0.423729	U	Similar to pre-mRNA-splicing factor SF2.	turquoise	4
Os01g0316900	93	114	62	34	79	0	160	100	0.613707	0.449275	0.645833	1	0.615385	U	Conserved hypothetical protein.
Os01g0317125	69	62	40	21	47	0	154	76	0.660981	0.526718	0.655738	1	0.669565	U	Hypothetical protein.
Os01g0317800	27	0	135	24	6	6	0	15	0.788732	1	0.849057	0.5	0	U	Alpha/beta hydrolase family protein.	turquoise	4
Os01g0318201	42	27	32	6	14	0	12	6	0.719424	0.608696	0.842105	1	0.666667	U	Non-protein coding transcript.	purple	17
Os01g0320700	18	0	118	0	0	308	0	80	0.259542	1	1	0	0	U	Hypothetical protein.	turquoise	4
Os01g0321300	31	40	4	18	210	59	35	0	0.70529	0.43662	0.181818	0.780669	1	U	Similar to Protein translocase subunit secA.
Os01g0321700	14	29	48	12	56	7	49	5	0.759091	0.325581	0.8	0.888889	0.907407	U	Similar to predicted protein.
Os01g0321800	24	13	21	6	23	14	26	3	0.723077	0.648649	0.777778	0.621622	0.896552	U	Gas vesicle protein GvpC repeat containing protein.	green	18
Os01g0322800	39	7	41	28	52	1	24	41	0.669528	0.847826	0.594203	0.981132	0.369231	U	WD40 repeat-like domain containing protein.
Os01g0323100	316	73	331	49	380	57	236	52	0.845382	0.812339	0.871053	0.869565	0.819444	U	Similar to Pto kinase interactor 1.	turquoise	4
Os01g0323600	3135	1683	4763	1126	1544	545	1178	552	0.731103	0.650685	0.808796	0.73911	0.680925	U	S-adenosyl-l-methionine synthetase, Essential for histone H3K4me3 and DNA methylation, Regulation of gene expression related to flowering	royalblue	10
Os01g0323775	3135	1683	4763	1126	1544	545	1178	552	0.731103	0.650685	0.808796	0.73911	0.680925	U	Hypothetical protein.	cyan	14
Os01g0324400	1143	446	419	511	578	57	640	180	0.699547	0.71932	0.450538	0.910236	0.780488	U	Hypothetical conserved gene.	yellow	8
Os01g0327600	318	383	260	144	869	687	56	5	0.552168	0.453638	0.643564	0.558483	0.918033	U	Conserved hypothetical protein.
Os01g0327900	7	118	4	130	47	0	8	0	0.210191	0.056	0.0298507	1	1	U	Hypothetical conserved gene.
Os01g0328300	800	368	597	5	446	13	435	804	0.656863	0.684932	0.991694	0.971678	0.35109	U	Similar to cDNA clone:J033084P10, full insert sequence.
Os01g0328400	1035	336	1036	208	566	10	239	34	0.830254	0.754923	0.832797	0.982639	0.875458	U	Ubiquitin.	turquoise	4
Os01g0328500	136	119	143	150	140	0	44	21	0.614874	0.533333	0.488055	1	0.676923	U	Bucentaur or craniofacial development family protein.	green	18
Os01g0328700	640	156	582	176	1146	97	791	118	0.852402	0.80402	0.76781	0.921963	0.870187	U	FAD-dependent pyridine nucleotide-disulphide oxidoreductase domain containing protein.	green	18
Os01g0329400	336	192	673	491	1059	119	264	237	0.691783	0.636364	0.578179	0.898981	0.526946	U	Mitochondrial substrate carrier family protein.	salmon	6
Os01g0329800	474	333	658	395	2055	590	1613	468	0.728819	0.587361	0.624881	0.776938	0.775108	U	YT521-B-like protein family protein.	green	18
Os01g0331100	11	0	38	0	24	0	0	9	0.890244	1	1	1	0	U	Similar to Alpha-L-fucosidase 2.	turquoise	4
Os01g0331900	976	902	636	550	1125	414	701	421	0.600524	0.519702	0.536256	0.730994	0.624777	U	Protein of unknown function DUF846, eukaryotic family protein.	black	20
Os01g0337600	35	12	43	21	86	131	94	34	0.565789	0.744681	0.671875	0.396313	0.734375	U	Similar to predicted protein.
Os01g0338000	2854	2225	3281	1608	3076	1504	2423	1571	0.62744	0.561922	0.671098	0.671616	0.60666	B	Small GTPase, Rice storage proteins proglutelin and &alpha;-globulin export from the endoplasmic reticulum in endosperm	blue	13
Os01g0338100	36	24	56	12	47	5	8	0	0.781915	0.6	0.823529	0.903846	1	U	Similar to Transcription initiation factor IID, 18kD subunit family protein.	greenyellow	16
Os01g0338150	65	43	85	27	58	7	10	0	0.738983	0.601852	0.758929	0.892308	1	U	Hypothetical gene.
Os01g0338200	99	207	193	107	393	0	129	38	0.698113	0.323529	0.643333	1	0.772455	U	Mov34/MPN/PAD-1 family protein.	yellow	8
Os01g0338600	17	31	46	19	11	23	13	1	0.540373	0.354167	0.707692	0.323529	0.928571	U	Similar to cysteine sulfinate desulfinase/cysteine desulfurase and related enzymes.	yellow	8
Os01g0339001	13	20	31	16	11	21	10	1	0.528455	0.393939	0.659574	0.34375	0.909091	U	Non-protein coding transcript.
Os01g0339900	1188	405	1209	321	1519	203	1326	244	0.817147	0.745763	0.790196	0.882114	0.844586	U	Thioredoxin domain 2 containing protein.	lightgreen	11
Os01g0339950	635	232	644	176	823	105	725	126	0.815638	0.732411	0.785366	0.886853	0.851939	U	Non-protein coding transcript.
Os01g0341200	63	784	7	181	1	285	3	238	0.0473752	0.0743802	0.037234	0.0034965	0.0124481	P	Tubulin, conserved site domain containing protein.	green	18
Os01g0342800	32	28	8	30	72	0	62	9	0.721992	0.533333	0.210526	1	0.873239	U	Similar to UPF0631 protein.
Os01g0343200	123	82	135	41	217	19	103	17	0.784261	0.6	0.767045	0.919492	0.858333	U	Importin &alpha;1b, Adaptor of nuclear transport receptors, Positive regulation of disease resistance against the rice blast pathogen	blue	13
Os01g0348600	215	142	171	57	84	39	85	29	0.675182	0.602241	0.75	0.682927	0.745614	U	Similar to MFP2 (Fatty acid multifunctional protein) (AtMFP2).	black	20
Os01g0348700	1310	746	1465	467	1027	101	777	145	0.758364	0.63716	0.758282	0.910461	0.842733	U	Similar to 60S ribosomal protein L23a (L25).	turquoise	4
Os01g0349400	58	107	59	45	4	62	46	116	0.336016	0.351515	0.567308	0.0606061	0.283951	U	Similar to Serine/threonine protein phosphatase PP1 (EC 3.1.3.16) (Fragment).
Os01g0350500	2662	661	1862	314	488	228	513	739	0.739922	0.801083	0.855699	0.681564	0.409744	U	Similar to H0124B04.7 protein.	green	18
Os01g0350900	69	41	18	0	118	20	60	34	0.736111	0.627273	1	0.855072	0.638298	U	Similar to VIP2 protein.
Os01g0351200	119	72	128	9	139	0	115	0	0.860825	0.623037	0.934307	1	1	U	Similar to Poly.
Os01g0351300	120	82	133	16	118	50	60	76	0.658015	0.594059	0.892617	0.702381	0.441176	U	Exocyst complex subunit Sec15-like family protein.	blue	13
Os01g0351800	3072	1586	4634	1008	2907	14	3379	362	0.824903	0.659511	0.82134	0.995207	0.903234	U	2OG-Fe(II) oxygenase domain containing protein.	green	18
Os01g0354200	397	96	789	93	907	41	0	436	0.758608	0.805274	0.894558	0.956751	0	U	Similar to Sterol C-14 reductase.
Os01g0355100	5	23	61	9	144	0	5	217	0.463362	0.178571	0.871429	1	0.0225225	U	Pentatricopeptide repeat domain containing protein.
Os01g0355600	209	159	93	17	572	183	417	150	0.717222	0.567935	0.845455	0.757616	0.73545	U	Galactose-binding like domain containing protein.
Os01g0355900	57	42	67	55	44	26	146	25	0.679654	0.575758	0.54918	0.628571	0.853801	U	SUMO protease, Ortholog of AtEsd4, Flowering time, Plant height
Os01g0357100	35	0	0	35	250	2	16	3	0.882698	1	0	0.992063	0.842105	U	Ferredoxin-nitrite reductase, Nitrate reduction (assimilation), Determination of regeneration ability
Os01g0357150	35	0	0	35	250	2	14	3	0.882006	1	0	0.992063	0.823529	U	Hypothetical protein.
Os01g0357200	60	0	235	48	249	1	11	0	0.918874	1	0.830389	0.996	1	U	Sterol-binding domain containing protein.	turquoise	4
Os01g0357800	72	66	52	67	3	161	1	7	0.298368	0.521739	0.436975	0.0182927	0.125	U	Pentatricopeptide repeat domain containing protein.
Os01g0357900	2363	319	2537	324	785	14	527	75	0.894585	0.881059	0.886753	0.982478	0.875415	U	Similar to RALF.	salmon	6
Os01g0358400	788	411	712	303	1179	48	936	56	0.815475	0.657214	0.701478	0.96088	0.943548	U	Similar to 40S ribosomal protein S4.	black	20
Os01g0358551	788	411	712	303	1179	48	936	56	0.815475	0.657214	0.701478	0.96088	0.943548	U	Conserved hypothetical protein.
Os01g0361800	12	10	8	3	6	3	1	7	0.54	0.545455	0.727273	0.666667	0.125	U	Hypothetical conserved gene.
Os01g0363500	25	36	15	16	2	7	37	11	0.530201	0.409836	0.483871	0.222222	0.770833	U	Similar to predicted protein.
Os01g0363900	212	124	154	35	539	1	224	85	0.821689	0.630952	0.814815	0.998148	0.724919	U	Ortholog of Arabidopsis HASTY (HST) and human exportin-5 (XPO5), Xpo1 domain protein, Regulation of miRNA accumulation and crown root development
Os01g0364900	317	163	1125	188	1033	0	461	180	0.846842	0.660417	0.856816	1	0.719189	U	Conserved hypothetical protein.	cyan	14
Os01g0367300	25	28	19	15	95	30	25	86	0.50774	0.471698	0.558824	0.76	0.225225	U	Nucleotide-binding, alpha-beta plait domain containing protein.
Os01g0367400	632	330	751	171	598	159	475	200	0.740651	0.656965	0.814534	0.78996	0.703704	U	Conserved hypothetical protein.	green	18
Os01g0367450	632	330	751	171	598	159	475	200	0.740651	0.656965	0.814534	0.78996	0.703704	U	Non-protein coding transcript.
Os01g0367900	363	273	235	63	1028	37	600	125	0.817181	0.570755	0.788591	0.965258	0.827586	U	Chromatin remodeling factor 728, Sucrose non-fermenting 2 (Snf2) family protein, Drought stress response, Negative regulation of disease resistance to rice bacterial leaf blight Xoo, Regulation of nucleosome occupancy	green	18
Os01g0369000	120	51	89	4	126	65	20	16	0.723014	0.701754	0.956989	0.659686	0.555556	U	Component of cullin-RING E3 ubiquitin ligase (CRL) complex, Salt/drought stress response	yellow	8
Os01g0369200	737	270	707	220	811	122	515	79	0.800347	0.731877	0.762675	0.869239	0.867003	U	Component of cullin-RING E3 ubiquitin ligase (CRL) complex, Salt/drought stress response, Cold stress response	turquoise	4
Os01g0369700	103	85	204	36	0	89	0	121	0.481191	0.547872	0.85	0	0	U	Similar to Glutathione S-transferase GST 8 (EC 2.5.1.18).	blue	13
Os01g0369800	46	55	100	22	0	31	0	21	0.530909	0.455446	0.819672	0	0	U	Hypothetical protein.
Os01g0372700	691	562	784	266	1067	285	570	153	0.710827	0.551476	0.746667	0.789201	0.788382	U	Similar to Asparaginyl-tRNA synthetase, cytoplasmic 1 (EC 6.1.1.22) (Asparagine-- tRNA ligase 1) (AsnRS 1).	blue	13
Os01g0372866	565	466	659	211	894	223	462	111	0.718463	0.548012	0.757471	0.800358	0.806283	U	Hypothetical gene.
Os01g0374900	1727	731	1102	215	512	16	244	184	0.757768	0.702604	0.83675	0.969697	0.570093	U	Zinc finger, RING/FYVE/PHD-type domain containing protein.	green	18
Os01g0375000	2243	2150	2288	1754	5742	758	3175	1320	0.692126	0.510585	0.566056	0.883385	0.70634	U	GTP1/OBG domain containing protein.	green	18
Os01g0375100	573	313	466	328	1146	257	1129	590	0.690129	0.646727	0.586902	0.816821	0.656777	U	Similar to DnAJ-like protein slr0093.
Os01g0375200	28	69	131	31	71	0	2	44	0.617021	0.28866	0.808642	1	0.0434783	U	Similar to shikimate biosynthesis protein aroDE.	green	18
Os01g0376700	508	464	617	264	308	24	352	34	0.694282	0.522634	0.700341	0.927711	0.911917	U	Similar to Sucrose-phosphatase (EC 3.1.3.24).	turquoise	4
Os01g0377500	824	162	733	188	1169	65	832	98	0.873987	0.8357	0.795874	0.947326	0.894624	U	Similar to Ania-6a type cyclin.	darkred	3
Os01g0377700	642	417	919	211	615	147	674	8	0.784476	0.606232	0.813274	0.807087	0.98827	U	Similar to NPL4 family protein.	turquoise	4
Os01g0379400	249	195	271	294	315	90	118	50	0.602402	0.560811	0.479646	0.777778	0.702381	U	Cyclin-like F-box domain containing protein.	black	20
Os01g0382450	34	0	99	0	0	7	0	44	0.722826	1	1	0	0	U	Similar to Kinesin heavy chain (Fragment).	salmon	6
Os01g0383100	137	43	39	0	0	178	266	189	0.518779	0.761111	1	0	0.584615	U	Hypothetical conserved gene.	yellow	8
Os01g0383700	103	32	62	90	127	145	23	26	0.518092	0.762963	0.407895	0.466912	0.469388	U	Similar to LEC14B protein.	blue	13
Os01g0383900	842	71	1468	38	0	208	0	104	0.845844	0.922234	0.974768	0	0	U	Homologue of nucleoporin protein Nup98, Target of the M. oryzae avirulence effector AvrPiz-t, Basal resistance against M. oryzae	turquoise	4
Os01g0390300	1	21	36	2	0	9	6	108	0.234973	0.0454545	0.947368	0	0.0526316	U	Nucleic acid-binding, OB-fold domain containing protein.
Os01g0390900	180	123	409	73	214	0	168	33	0.809167	0.594059	0.848548	1	0.835821	U	Similar to Dual-specificity protein phosphatase-like protein.	cyan	14
Os01g0391100	37	0	273	95	10	0	0	171	0.546075	1	0.741848	1	0	U	Hypothetical gene.
Os01g0391800	28	9	10	16	50	2	11	31	0.630573	0.756757	0.384615	0.961538	0.261905	U	Conserved hypothetical protein.
Os01g0392100	49	66	47	31	59	2	24	18	0.60473	0.426087	0.602564	0.967213	0.571429	U	Conserved hypothetical protein.	midnightblue	5
Os01g0392800	1	51	2	16	166	1	1	120	0.47486	0.0192308	0.111111	0.994012	0.00826446	U	Similar to DET1-like protein.
Os01g0393000	36	8	25	43	102	0	57	3	0.80292	0.818182	0.367647	1	0.95	U	Conserved hypothetical protein.
Os01g0393400	65	276	225	56	80	54	146	0	0.572062	0.190616	0.800712	0.597015	1	U	Similar to MDR-like ABC transporter.	blue	13
Os01g0495900	7	34	42	17	183	1	115	4	0.861042	0.170732	0.711864	0.994565	0.966387	U	Chloroplast RNA splicing and ribosome maturation (CRM) domain containing protein, Splicing of group IIA and group IIB introns, Regulation of chloroplast development	turquoise	4
Os01g0496900	44	48	56	53	63	1	60	17	0.652047	0.478261	0.513761	0.984375	0.779221	U	Conserved hypothetical protein.
Os01g0498200	311	95	295	38	389	30	430	52	0.868902	0.76601	0.885886	0.928401	0.892116	U	Conserved hypothetical protein.	turquoise	4
Os01g0499300	105	59	212	114	233	1	200	183	0.677507	0.640244	0.650307	0.995726	0.522193	U	Mov34/MPN/PAD-1 family protein.	lightgreen	11
Os01g0500100	0	16	57	43	93	0	17	0	0.738938	0	0.57	1	1	U	Conserved hypothetical protein.
Os01g0500400	13	13	47	8	60	0	0	20	0.745342	0.5	0.854545	1	0	U	Conserved hypothetical protein.	green	18
Os01g0500500	37	108	71	39	44	79	75	45	0.455823	0.255172	0.645455	0.357724	0.625	U	Hypothetical conserved gene.
Os01g0500600	133	76	88	112	173	0	253	148	0.658189	0.636364	0.44	1	0.630923	U	Hypothetical protein.
Os01g0501000	80	150	194	90	141	23	244	95	0.647984	0.347826	0.683099	0.859756	0.719764	U	Conserved hypothetical protein.	blue	13
Os01g0501700	41	81	49	29	79	2	0	15	0.570946	0.336066	0.628205	0.975309	0	U	Sec-independent translocase protein
Os01g0502400	321	235	416	179	386	1	117	46	0.728983	0.577338	0.69916	0.997416	0.717791	U	2OG-Fe(II) oxygenase domain containing protein.	green	18
Os01g0502700	4	19	3	12	1	57	1	9	0.0849057	0.173913	0.2	0.0172414	0.1	U	Similar to Histone H2A.
Os01g0502800	142	145	243	60	109	59	3	110	0.570608	0.494774	0.80198	0.64881	0.0265487	U	RNA recognition motif domain domain containing protein.	blue	13
Os01g0502900	38	0	14	1	0	21	0	8	0.634146	1	0.933333	0	0	U	Similar to Histone H2B.2.
Os01g0504500	9	0	39	15	33	0	12	1	0.853211	1	0.722222	1	0.923077	U	Similar to Transparent testa 12 protein.	yellow	8
Os01g0504950	96	41	146	42	7	1	37	14	0.744792	0.70073	0.776596	0.875	0.72549	U	Hypothetical gene.
Os01g0505400	64	9	146	41	7	1	37	14	0.796238	0.876712	0.780749	0.875	0.72549	U	Similar to 2-hydroxyphytanoyl-CoA lyase.	magenta	7
Os01g0505700	435	592	454	294	678	114	270	126	0.61998	0.423564	0.606952	0.856061	0.681818	U	Conserved hypothetical protein.	blue	13
Os01g0505866	177	191	200	119	245	40	76	39	0.642134	0.480978	0.626959	0.859649	0.66087	U	Hypothetical gene.
Os01g0507500	149	162	239	121	198	72	107	44	0.634615	0.4791	0.663889	0.733333	0.708609	U	Transcription elognation factor Eaf, N-terminal domain containing protein.	blue	13
Os01g0507900	20	11	24	8	28	6	22	5	0.758065	0.645161	0.75	0.823529	0.814815	U	Similar to NClpP3 (ATP-dependent Clp protease proteolytic subunit ClpP3).	green	18
Os01g0508100	29	64	5	32	28	0	18	6	0.43956	0.311828	0.135135	1	0.75	U	Ferritin/ribonucleotide reductase-like family protein.	yellow	8
Os01g0508300	44	0	263	0	2	422	0	266	0.30993	1	1	0.00471698	0	U	Conserved hypothetical protein.
Os01g0510100	2829	1953	2468	451	5603	393	4453	454	0.825253	0.591593	0.845495	0.934456	0.907479	U	Mitogen activated protein kinase kinase, MAPK kinase 6, Low-temperature response, Regulation of cold stress tolerance, Abiotic stress signaling, UV induced regulation of genes in phytoalexins biosynthesis	yellow	8
Os01g0510500	344	213	486	93	563	222	379	156	0.721498	0.617594	0.839378	0.717197	0.708411	U	Conserved hypothetical protein.	green	18
Os01g0510800	51	0	27	31	30	32	26	69	0.503759	1	0.465517	0.483871	0.273684	U	Histone-fold domain containing protein.
Os01g0511200	332	189	280	152	115	107	58	54	0.609946	0.637236	0.648148	0.518018	0.517857	B	Conserved hypothetical protein.	black	20
Os01g0511300	785	422	544	292	518	117	499	46	0.727893	0.650373	0.650718	0.815748	0.915596	U	26S proteasome 19S regulatory particle non-ATPase subunit 9a	black	20
Os01g0511600	0	43	61	22	0	68	0	52	0.247967	0	0.73494	0	0	U	Similar to lrgB-like family protein.
Os01g0512100	61	76	67	30	20	22	22	14	0.544872	0.445255	0.690722	0.47619	0.611111	B	Similar to Chaperone protein dnaJ 15 (Protein ALTERED RESPONSE TO GRAVITY) (AtARG1) (AtJ15) (AtDjB15).	blue	13
Os01g0512200	14	89	9	43	113	51	42	0	0.493075	0.135922	0.173077	0.689024	1	U	Armadillo-type fold domain containing protein.
Os01g0512400	2	88	25	34	109	1	68	134	0.442516	0.0222222	0.423729	0.990909	0.336634	U	Conserved hypothetical protein.	green	18
Os01g0513400	77	155	117	79	106	147	212	34	0.552319	0.331897	0.596939	0.418972	0.861789	U	Protein of unknown function DUF789 family protein.
Os01g0513700	355	195	362	102	170	115	129	9	0.707029	0.645455	0.780172	0.596491	0.934783	U	Similar to trafficking protein particle complex subunit 1.	yellow	8
Os01g0513800	248	330	277	175	530	81	273	93	0.661684	0.429066	0.612832	0.86743	0.745902	U	Similar to Brix domain containing protein 1 homolog.	blue	13
Os01g0514000	2052	1234	1668	457	2098	297	1214	528	0.736489	0.624467	0.784941	0.875992	0.6969	U	Similar to 50S ribosomal protein L24e.	red	22
Os01g0514300	11	2	24	6	26	0	79	9	0.89172	0.846154	0.8	1	0.897727	U	Armadillo-type fold domain containing protein.
Os01g0515300	0	6	34	4	56	0	0	55	0.580645	0	0.894737	1	0	U	Similar to Leucine Rich Repeat family protein.
Os01g0518400	374	332	519	363	251	134	27	161	0.541879	0.529745	0.588435	0.651948	0.143617	U	Similar to Transposon protein.	blue	13
Os01g0518500	125	0	112	3	172	1	121	2	0.988806	1	0.973913	0.99422	0.98374	M	Glycoside hydrolase, family 27 protein.	turquoise	4
Os01g0518550	125	0	114	3	172	1	121	2	0.988848	1	0.974359	0.99422	0.98374	M	Non-protein coding transcript.
Os01g0519700	64	30	58	24	0	80	0	80	0.363095	0.680851	0.707317	0	0	U	Hypothetical protein.	brown	21
Os01g0520600	103	85	202	0	0	222	0	10	0.490354	0.547872	1	0	0	U	NB-ARC domain containing protein.
Os01g0521400	113	114	65	76	53	0	20	102	0.462247	0.497797	0.460993	1	0.163934	U	Similar to lipase family protein.	blue	13
Os01g0521500	113	47	84	33	26	58	139	87	0.616695	0.70625	0.717949	0.309524	0.615044	U	Heat shock protein DnaJ family protein.
Os01g0521550	87	43	84	23	0	37	96	48	0.638756	0.669231	0.785047	0	0.666667	U	Hypothetical protein.
Os01g0525500	15	204	4	82	298	0	278	0	0.675369	0.0684932	0.0465116	1	1	U	Non-protein coding transcript.
Os01g0533500	10	18	0	20	1	18	9	0	0.263158	0.357143	0	0.0526316	1	U	Similar to Callose synthase 1 catalytic subunit.
Os01g0534800	76	81	85	21	153	19	47	0	0.748963	0.484076	0.801887	0.889535	1	U	Similar to PRLI-interacting factor K (Fragment).	yellow	8
Os01g0541900	62	42	21	2	9	0	13	38	0.561497	0.596154	0.913043	1	0.254902	U	Protein kinase, core domain containing protein.	magenta	7
Os01g0544700	61	41	72	68	41	0	77	28	0.646907	0.598039	0.514286	1	0.733333	U	Hypothetical conserved gene.	turquoise	4
Os01g0548900	0	312	0	166	366	0	223	0	0.552015	0	0	1	1	U	Hypothetical conserved gene.
Os01g0549000	13	5	42	8	10	0	9	0	0.850575	0.722222	0.84	1	1	U	Similar to Polygalacturonase (Fragment).
Os01g0549100	17	5	43	8	16	0	9	0	0.867347	0.772727	0.843137	1	1	U	Hypothetical protein.
Os01g0549200	95	110	74	27	180	51	110	54	0.654779	0.463415	0.732673	0.779221	0.670732	U	Hypothetical conserved gene.	blue	13
Os01g0549500	0	76	42	62	76	0	227	2	0.71134	0	0.403846	1	0.991266	U	Phox-like domain containing protein.
Os01g0549600	0	76	42	62	76	0	227	2	0.71134	0	0.403846	1	0.991266	U	Non-protein coding transcript.
Os01g0550000	2201	773	1185	505	1969	219	714	143	0.787262	0.740081	0.701183	0.899909	0.833139	U	DEAD-box ATP-dependent RNA helicase, Regulation of programmed cell death (PCD) during tapetum degeneration	blue	13
Os01g0550100	2044	1279	2234	836	3258	624	2555	606	0.751042	0.615107	0.727687	0.839258	0.808289	U	Ubiquitin-specific protease 6 homolog, De-ubiquitination enzyme	black	20
Os01g0550300	261	158	596	231	718	105	322	141	0.74921	0.622912	0.720677	0.872418	0.695464	U	Similar to Gda-1 protein.	yellow	8
Os01g0551000	0	17	0	19	0	9	0	15	0	0	0	0	0	P	Conserved hypothetical protein.	yellow	8
Os01g0552500	65	5	35	2	0	23	15	41	0.61828	0.928571	0.945946	0	0.267857	U	Conserved hypothetical protein.
Os01g0552850	38	2	15	11	59	0	0	27	0.736842	0.95	0.576923	1	0	U	Similar to E3 SUMO-protein ligase SIZ2.
Os01g0553200	38	2	15	11	59	0	0	27	0.736842	0.95	0.576923	1	0	U	Conserved hypothetical protein.
Os01g0553400	154	187	169	138	100	0	142	1	0.634119	0.451613	0.550489	1	0.993007	U	Cyclin-like F-box domain containing protein.
Os01g0558300	3829	2116	3232	1342	4494	365	3546	660	0.771089	0.644071	0.706603	0.924882	0.843081	U	RWD domain containing protein.	blue	13
Os01g0558500	153	136	65	134	484	69	371	23	0.747735	0.529412	0.326633	0.875226	0.941624	U	PWWP domain containing protein.
Os01g0558600	41	80	51	28	88	10	36	9	0.629738	0.338843	0.64557	0.897959	0.8	U	Ras-related protein RIC1.	blue	13
Os01g0558900	3	12	13	1	7	36	22	0	0.478723	0.2	0.928571	0.162791	1	U	Conserved hypothetical protein.	blue	13
Os01g0559000	20	23	21	4	52	1	54	1	0.835227	0.465116	0.84	0.981132	0.981818	U	Protein of unknown function DUF1000 family protein.	pink	9
Os01g0559525	2	36	32	7	2	49	8	3	0.316547	0.0526316	0.820513	0.0392157	0.727273	U	Non-protein coding transcript.
Os01g0559750	1082	1132	740	526	266	7	19	9	0.55726	0.488708	0.584518	0.974359	0.678571	U	Hypothetical gene.	blue	13
Os01g0560000	468	155	389	65	425	10	206	5	0.86361	0.751204	0.856828	0.977011	0.976303	U	Amidohydrolase 8, Rice homolog of AtIAR3, Cleavage of jasmonoyl-isoleucine and auxin-alanine conjugates	black	20
Os01g0562400	174	0	250	36	295	387	0	314	0.493819	1	0.874126	0.432551	0	U	Peptidyl-prolyl cis-trans isomerase, FKBP-type, domain domain containing protein.
Os01g0565600	30959	4378	29601	3093	8084	6764	6426	2106	0.821236	0.876107	0.905395	0.54445	0.753165	U	Protein of unknown function DUF866, eukaryotic family protein.	blue	13
Os01g0565800	506	712	351	360	2686	6	1377	347	0.775414	0.415435	0.493671	0.997771	0.798724	U	Protein of unknown function DUF538 family protein.	turquoise	4
Os01g0565900	638	932	787	283	2299	347	1730	544	0.721429	0.406369	0.735514	0.868859	0.760774	U	Similar to Protein transport protein Sec61 beta subunit.	yellow	8
Os01g0566200	11	82	25	14	69	73	10	28	0.36859	0.11828	0.641026	0.485915	0.263158	U	Hypothetical protein.
Os01g0566500	86	24	124	25	65	83	63	11	0.702703	0.781818	0.832215	0.439189	0.851351	U	Similar to Dioxygenase RAMOSUS1.
Os01g0566900	1514	220	1855	100	788	102	1153	249	0.887811	0.873126	0.948849	0.885393	0.822397	U	Similar to 3'-5' exonuclease domain-containing protein-like.	turquoise	4
Os01g0570700	82	79	101	101	198	35	199	91	0.654628	0.509317	0.5	0.849785	0.686207	U	Carbamoyl-phosphate synthase large chain
Os01g0571000	585	279	659	139	412	0	118	86	0.778753	0.677083	0.825815	1	0.578431	U	Mitochondrial carrier protein domain containing protein.	turquoise	4
Os01g0571200	556	338	855	193	604	79	495	17	0.800128	0.621924	0.81584	0.884334	0.966797	U	Similar to Ribosomal protein L34.	turquoise	4
Os01g0571700	29	12	12	8	33	0	12	35	0.609929	0.707317	0.6	1	0.255319	U	Conserved hypothetical protein.
Os01g0572100	8	12	11	0	60	85	26	27	0.458515	0.4	1	0.413793	0.490566	U	Zinc finger, CCCH-type domain containing protein.
Os01g0572700	241	74	108	317	76	47	11	55	0.469322	0.765079	0.254118	0.617886	0.166667	U	Conserved hypothetical protein.
Os01g0574400	461	314	584	190	384	152	270	241	0.654468	0.594839	0.754522	0.716418	0.528376	U	Similar to Cell division protein ftsH (EC 3.4.24.-).	green	18
Os01g0574451	140	90	190	70	156	47	110	87	0.669663	0.608696	0.730769	0.768473	0.558376	U	Hypothetical protein.
Os01g0574500	31	7	21	12	24	21	29	20	0.636364	0.815789	0.636364	0.533333	0.591837	U	ATPase, AAA-type, core domain containing protein.
Os01g0574600	85	72	168	44	222	0	80	4	0.822222	0.541401	0.792453	1	0.952381	U	Glyoxylate reductase	turquoise	4
Os01g0575000	423	457	384	180	581	439	442	425	0.549385	0.480682	0.680851	0.569608	0.509804	B	Root hair defective 3 GTP-binding family protein.	blue	13
Os01g0578000	154	71	188	146	123	7	239	24	0.739496	0.684444	0.562874	0.946154	0.908745	U	DNA repair protein, DNA double-strand break repair, synaptonemal complex assembly	green	18
Os01g0578700	7	216	22	157	183	0	64	2	0.423963	0.0313901	0.122905	1	0.969697	U	Similar to SaM+.	green	18
Os01g0579900	863	336	726	206	444	291	438	97	0.726551	0.719766	0.77897	0.604082	0.818692	U	Esterase/lipase/thioesterase domain containing protein.	turquoise	4
Os01g0580000	196	202	264	101	305	64	278	3	0.738146	0.492462	0.723288	0.826558	0.989324	U	Esterase/lipase/thioesterase domain containing protein.	turquoise	4
Os01g0580100	517	540	139	1	645	157	255	15	0.685765	0.48912	0.992857	0.804239	0.944444	U	Alg9-like mannosyltransferase family protein.
Os01g0580200	5	121	5	111	4	2	7	13	0.0783582	0.0396825	0.0431034	0.666667	0.35	U	Similar to Beta-galactosidase precursor (EC 3.2.1.23) (Lactase).
Os01g0580500	91	16	77	0	34	0	1	18	0.85654	0.850467	1	1	0.0526316	U	ACC oxidase, Ethylene biosynthesis
Os01g0581400	8	39	73	1	255	0	98	0	0.915612	0.170213	0.986486	1	1	U	Serine/threonine protein kinase-related domain containing protein.
Os01g0582400	89	67	155	175	87	49	32	38	0.524566	0.570513	0.469697	0.639706	0.457143	B	Similar to Multidomain cyclophilin type peptidyl-prolyl cis-trans isomerase.	blue	13
Os01g0582600	0	28	37	0	32	27	3	24	0.476821	0	1	0.542373	0.111111	U	Phospholipase A2, active site domain containing protein.	yellow	8
Os01g0583200	475	386	613	128	419	129	354	156	0.699624	0.551684	0.82726	0.764599	0.694118	U	Zinc finger, C2H2, LYAR-type domain containing protein.	green	18
Os01g0583300	41	75	1	28	413	64	218	29	0.774453	0.353448	0.0344828	0.865828	0.882591	U	Zinc finger, C2H2, LYAR-type domain containing protein.
Os01g0584300	84	0	106	0	0	12	0	54	0.742188	1	1	0	0	U	Conserved hypothetical protein.
Os01g0584800	22	1	7	3	5	21	21	18	0.561224	0.956522	0.7	0.192308	0.538462	U	Similar to binding.	green	18
Os01g0585100	1019	625	866	334	2908	1038	2150	456	0.738931	0.61983	0.721667	0.736949	0.825019	U	Similar to Integral membrane protein.	blue	13
Os01g0585400	32	11	56	40	17	4	12	0	0.680233	0.744186	0.583333	0.809524	1	U	Similar to DDB1A (DAMAGED DNA BINDING PROTEIN 1A); DNA binding / protein binding.
Os01g0585600	59	71	243	143	263	139	50	20	0.62247	0.453846	0.629534	0.654229	0.714286	U	Protein of unknown function DUF632 domain containing protein.	turquoise	4
Os01g0585650	59	71	243	143	263	139	50	20	0.62247	0.453846	0.629534	0.654229	0.714286	U	Hypothetical protein.
Os01g0585700	207	273	143	34	650	58	261	124	0.720571	0.43125	0.80791	0.918079	0.677922	U	SIT4 phosphatase-associated protein family protein.
Os01g0586600	249	230	243	109	180	0	141	0	0.705729	0.519833	0.690341	1	1	U	Similar to AKIN gamma.	black	20
Os01g0587000	916	836	901	343	829	104	456	213	0.674641	0.522831	0.724277	0.888532	0.681614	U	Vacuolar ATPase subunit d, Subunit d of the membrane-embedded V0 complex of V-ATPase, Mediation of phytohormone biosynthesis, Regulation of resistance to Southern rice black-streaked dwarf virus (SRBSDV) and Rice stripe virus (RSV) infection	turquoise	4
Os01g0588200	217	123	332	92	794	67	517	183	0.8	0.638235	0.783019	0.922184	0.738571	U	Voltage-dependent anion channel 3, Mitochondrial porin	turquoise	4
Os01g0588400	0	91	87	92	9	0	63	0	0.464912	0	0.486034	1	1	U	Band 7 protein family protein.	yellow	8
Os01g0588500	144	174	156	17	423	74	297	98	0.737527	0.45283	0.901734	0.851107	0.751899	U	Similar to Avr9/Cf-9 induced kinase 1.	turquoise	4
Os01g0588550	87	102	108	12	248	27	183	57	0.759709	0.460317	0.9	0.901818	0.7625	U	Hypothetical protein.
Os01g0588700	176	384	296	6	142	126	2	88	0.504918	0.314286	0.980132	0.529851	0.0222222	U	Protein of unknown function DUF572 family protein.	turquoise	4
Os01g0588800	43	24	104	5	173	0	16	20	0.872727	0.641791	0.954128	1	0.444444	U	Protein of unknown function DUF185 family protein.
Os01g0588900	0	22	45	11	0	54	1	39	0.267442	0	0.803571	0	0.025	U	Cytokinin-activating enzyme, Bioactive cytokinin synthesis	yellow	8
Os01g0589100	123	94	229	42	32	11	22	62	0.660163	0.56682	0.845018	0.744186	0.261905	U	Conserved hypothetical protein.	yellow	8
Os01g0589300	221	225	314	130	939	227	552	395	0.674659	0.495516	0.707207	0.805317	0.582893	U	Telomere repeat-binding factor of the single Myb histone family	turquoise	4
Os01g0589700	14	37	24	27	53	0	22	14	0.591623	0.27451	0.470588	1	0.611111	U	Conserved hypothetical protein.	midnightblue	5
Os01g0590100	243	459	579	233	308	202	443	169	0.596737	0.346154	0.713054	0.603922	0.723856	U	Conserved hypothetical protein.	turquoise	4
Os01g0590200	1385	1138	1508	874	869	253	677	483	0.617643	0.54895	0.633081	0.77451	0.583621	U	Conserved hypothetical protein.	black	20
Os01g0590900	122	166	96	20	58	61	20	146	0.429608	0.423611	0.827586	0.487395	0.120482	U	Similar to Serine/threonine-protein kinase AFC3.	black	20
Os01g0591300	109	44	95	77	447	114	88	77	0.70314	0.712418	0.552326	0.796791	0.533333	U	Similar to Cytosolic aldehyde dehydrogenase RF2D.
Os01g0591500	109	44	95	78	447	114	88	77	0.702471	0.712418	0.549133	0.796791	0.533333	U	Non-protein coding transcript.
Os01g0592900	56	43	43	4	134	51	225	1	0.822262	0.565657	0.914894	0.724324	0.995575	U	Similar to regulator of telomere elongation helicase 1.
Os01g0593000	32	1	26	21	42	0	52	0	0.873563	0.969697	0.553191	1	1	U	Uncharacterized protein
Os01g0593200	122	153	150	73	735	88	226	27	0.783355	0.443636	0.672646	0.893074	0.893281	U	FCS-like zinc finger (FLZ) protein 2, Submergence response	yellow	8
Os01g0593500	206	190	242	66	87	76	76	57	0.611	0.520202	0.785714	0.533742	0.571429	U	Ribosomal protein L25 family protein.	black	20
Os01g0593600	143	127	109	69	171	85	86	62	0.597418	0.52963	0.61236	0.667969	0.581081	B	Similar to Protein SYS1.	blue	13
Os01g0593650	113	124	95	81	130	55	83	45	0.57989	0.476793	0.539773	0.702703	0.648438	U	Non-protein coding transcript.
Os01g0594600	142	73	144	55	75	49	29	20	0.664395	0.660465	0.723618	0.604839	0.591837	U	Similar to cDNA clone:J013022N21, full insert sequence.
Os01g0595100	40	36	35	14	102	22	85	69	0.650124	0.526316	0.714286	0.822581	0.551948	U	Hypothetical conserved gene.	tan	12
Os01g0595400	11	57	19	6	37	1	51	0	0.648352	0.161765	0.76	0.973684	1	U	Protein of unknown function DUF538 family protein.
Os01g0596300	293	170	270	139	212	51	47	65	0.659182	0.632829	0.660147	0.806084	0.419643	U	Cyclin-like F-box domain containing protein.	blue	13
Os01g0596425	293	170	270	139	212	51	47	65	0.659182	0.632829	0.660147	0.806084	0.419643	U	Hypothetical protein.
Os01g0598200	32	7	15	1	19	4	41	0	0.89916	0.820513	0.9375	0.826087	1	U	Calcineurin B-like protein 5, Positive modulation of drought stress	yellow	8
Os01g0598900	20	87	19	77	0	14	4	16	0.181435	0.186916	0.197917	0	0.2	U	Cytoplasmic tRNA 2-thiolation protein 1.
Os01g0600000	601	528	731	303	1056	61	833	112	0.762367	0.532329	0.706963	0.945389	0.881481	U	Similar to Copia-like retroelement pol polyprotein.	turquoise	4
Os01g0600200	8	2	8	16	125	0	22	0	0.900552	0.8	0.333333	1	1	U	Ser/Thr specific protein phosphatase 2A B regulatory subunit beta isoform.
Os01g0600300	24	38	44	32	14	67	26	13	0.418605	0.387097	0.578947	0.17284	0.666667	U	Conserved hypothetical protein.	green	18
Os01g0601651	14	0	50	7	0	32	16	0	0.672269	1	0.877193	0	1	U	Plant disease resistance response protein domain containing protein.
Os01g0602800	66	107	36	0	208	2	67	28	0.733463	0.381503	1	0.990476	0.705263	U	Serine/threonine protein kinase-related domain containing protein.
Os01g0603000	967	383	806	254	888	41	587	181	0.790845	0.716296	0.760377	0.955867	0.764323	U	Similar to Nuclear RNA binding protein A.	green	18
Os01g0603100	21	7	76	17	21	0	30	3	0.845714	0.75	0.817204	1	0.909091	U	NB-ARC domain containing protein.
Os01g0603700	5	4	16	6	47	0	41	0	0.915966	0.555556	0.727273	1	1	U	Hypothetical gene.
Os01g0604100	1	222	149	0	327	0	8	0	0.685997	0.0044843	1	1	1	U	Conserved hypothetical protein.
Os01g0604700	394	265	141	75	443	166	229	73	0.675812	0.597876	0.652778	0.727422	0.758278	U	Similar to cDNA clone:001-043-A08, full insert sequence.	blue	13
Os01g0605300	131	105	137	15	554	110	259	285	0.677318	0.555085	0.901316	0.834337	0.476103	U	Similar to Likely ubiquitin-conjugating enzyme e2.	blue	13
Os01g0605400	19	1109	80	26	726	5	2625	391	0.692632	0.016844	0.754717	0.99316	0.870358	U	Quinonprotein alcohol dehydrogenase-like domain containing protein.	yellow	8
Os01g0605650	607	298	747	454	1402	13	1324	436	0.772581	0.670718	0.621982	0.990813	0.752273	U	Zinc finger, C3HC-like domain containing protein.
Os01g0606133	40	8	58	7	61	47	0	18	0.665272	0.833333	0.892308	0.564815	0	U	Hypothetical conserved gene.
Os01g0606166	40	8	58	7	61	47	0	18	0.665272	0.833333	0.892308	0.564815	0	U	Conserved hypothetical protein.
Os01g0606200	3	207	1040	9	77	0	0	293	0.687538	0.0142857	0.99142	1	0	U	Conserved hypothetical protein.	black	20
Os01g0606400	69	118	19	95	187	0	269	41	0.681704	0.368984	0.166667	1	0.867742	U	Hypothetical protein.	turquoise	4
Os01g0606900	262	257	286	165	300	1	70	2	0.683544	0.504817	0.634146	0.996678	0.972222	U	Heat shock protein DnaJ, N-terminal domain containing protein.	blue	13
Os01g0607200	22	26	90	58	121	54	40	0	0.664234	0.458333	0.608108	0.691429	1	U	Amino acid permease subfamily protein.
Os01g0607300	2	5	4	5	35	7	24	0	0.792683	0.285714	0.444444	0.833333	1	U	Small ubiquitin-related modifier, SUMO domain containing protein.	green	18
Os01g0607400	63	81	155	43	447	140	251	155	0.686142	0.4375	0.782828	0.761499	0.618227	U	LEUNIG-like (LUGL) transcriptional regulator, Regulation of floral organ development	green	18
Os01g0608900	496	431	309	108	309	0	32	13	0.674912	0.535059	0.741007	1	0.711111	U	Hypothetical gene.
Os01g0609300	191	188	147	61	949	318	724	426	0.669441	0.503958	0.706731	0.749013	0.629565	U	PDR-type ABC transporter 9	yellow	8
Os01g0610100	261	216	223	98	279	108	65	148	0.592275	0.54717	0.694704	0.72093	0.305164	U	Similar to Clone ZZZ51 mRNA sequence.	midnightblue	5
Os01g0610300	174	361	286	35	205	15	393	69	0.687906	0.325234	0.890966	0.931818	0.850649	U	A member of the ASI1-AIPP1-EDM2 (AAE) complex, Rice orthologue of Arabidopsis IBM2 protein, Regulation of rice fertility and flowering time, Mediation of alternative polyadenylation, Control of global poly(A) site usage	black	20
Os01g0610400	25	29	20	19	13	7	11	6	0.530769	0.462963	0.512821	0.65	0.647059	B	Acyl-CoA N-acyltransferase domain containing protein.	green	18
Os01g0610500	83	98	70	50	103	50	96	16	0.621908	0.458564	0.583333	0.673203	0.857143	U	Yip1 domain containing protein.	yellow	8
Os01g0610600	312	53	254	89	42	306	355	50	0.659138	0.854795	0.740525	0.12069	0.876543	U	Endonuclease/exonuclease/phosphatase domain containing protein.	green	18
Os01g0610700	162	182	83	76	106	0	15	71	0.526619	0.47093	0.522013	1	0.174419	U	Zinc finger, RING/FYVE/PHD-type domain containing protein.	brown	21
Os01g0610800	33	109	85	31	212	20	289	25	0.7699	0.232394	0.732759	0.913793	0.920382	U	Thrombospondin, type 1 repeat domain containing protein.	blue	13
Os01g0611100	1717	234	1799	226	987	156	793	142	0.874794	0.880062	0.888395	0.863517	0.848128	U	Small GTPase, Ras related nuclear protein, Cold tolerance, Regulation of cellular mitosis and auxin signalling pathway	cyan	14
Os01g0611300	4	111	50	70	41	88	128	1	0.452333	0.0347826	0.416667	0.317829	0.992248	U	Similar to Metal tolerance protein 7.
Os01g0612000	153	103	68	44	97	75	113	16	0.644245	0.597656	0.607143	0.563953	0.875969	U	Similar to DNA methyl transferase4.	blue	13
Os01g0612200	85	48	66	25	44	16	66	40	0.669231	0.639098	0.725275	0.733333	0.622642	U	Cytochrome c oxidase, subunit Vb family protein.	green	18
Os01g0612350	0	429	0	161	473	1	1127	4	0.728929	0	0	0.99789	0.996463	U	Hypothetical gene.
Os01g0612600	346	399	287	176	299	173	244	95	0.582467	0.46443	0.61987	0.633475	0.719764	U	DUF1644 family protein, Salt tolerance	yellow	8
Os01g0612700	50	44	205	17	41	1	30	0	0.840206	0.531915	0.923423	0.97619	1	U	Zinc finger, LSD1-type domain containing protein.
Os01g0612750	30	21	67	17	93	14	20	6	0.783582	0.588235	0.797619	0.869159	0.769231	U	Hypothetical gene.
Os01g0612800	30	21	67	17	93	13	20	6	0.786517	0.588235	0.797619	0.877358	0.769231	U	Conserved hypothetical protein.	midnightblue	5
Os01g0612900	13	30	5	66	375	80	113	0	0.741935	0.302326	0.0704225	0.824176	1	U	Lipase, GDSL domain containing protein.
Os01g0613900	141	67	95	104	173	106	76	14	0.625	0.677885	0.477387	0.620072	0.844444	U	Hypothetical conserved gene.
Os01g0614700	30	59	46	49	15	1	26	0	0.517699	0.337079	0.484211	0.9375	1	U	Similar to Adaptin ear-binding coat-associated protein 1.	black	20
Os01g0614750	30	60	46	47	15	1	26	0	0.52	0.333333	0.494624	0.9375	1	U	Hypothetical protein.
Os01g0614900	150	187	141	95	220	0	236	54	0.689751	0.445104	0.597458	1	0.813793	U	Rice homolog of ATG7, Autophagy-related protein, Autophagy-dependent lipid metabolism in anther development, Autophagy-mediated regulation of starch metabolism during seed maturation
Os01g0616100	502	53	392	225	496	213	180	230	0.68529	0.904505	0.635332	0.699577	0.439024	U	Clathrin-coated vesicle component, A member of the SCY1 like gene family, SCY1-LIKE kinase, Regulation of plant innate immunity	yellow	8
Os01g0616400	286	72	536	26	78	247	111	127	0.681726	0.798883	0.953737	0.24	0.466387	U	Similar to Floral homeotic protein HUA1.	green	18
Os01g0616500	80	47	107	33	54	1	40	22	0.731771	0.629921	0.764286	0.981818	0.645161	U	Similar to 50S ribosomal protein L22.	cyan	14
Os01g0616600	116	120	190	180	9	103	64	33	0.465031	0.491525	0.513514	0.0803571	0.659794	U	Pentatricopeptide repeat domain containing protein.
Os01g0616900	232	250	338	188	179	15	160	54	0.641949	0.481328	0.642586	0.92268	0.747664	U	Cytidine triphosphate synthase, Early endosperm development, Regulation of nuclei spacing, Microtubule formation	green	18
Os01g0617200	165	165	236	143	138	15	101	31	0.643863	0.5	0.622691	0.901961	0.765152	U	Hypothetical protein.
Os01g0617500	281	182	368	195	392	195	292	137	0.652791	0.606911	0.653641	0.667802	0.680653	B	N-terminal acetyltransferase A complex auxiliary subunit NAA15	blue	13
Os01g0617600	109	60	48	10	30	30	53	64	0.594059	0.64497	0.827586	0.5	0.452991	U	Plant organelle RNA recognition domain domain containing protein.
Os01g0617700	240	99	65	0	184	0	354	132	0.784916	0.707965	1	1	0.728395	U	Similar to CENP-C (Fragment).
Os01g0617800	93	116	188	67	71	54	94	91	0.576227	0.444976	0.737255	0.568	0.508108	U	Conserved hypothetical protein.	blue	13
Os01g0618000	106	28	178	9	106	45	4	5	0.819127	0.791045	0.951872	0.701987	0.444444	U	Exonuclease domain containing protein.	yellow	8
Os01g0618200	17	2	21	9	45	23	30	6	0.738562	0.894737	0.7	0.661765	0.833333	U	Protein phosphatase 2C family protein.
Os01g0618500	130	134	132	37	137	48	157	53	0.671498	0.492424	0.781065	0.740541	0.747619	U	Similar to RNA helicase (Fragment).	blue	13
Os01g0618601	73	77	77	24	79	26	76	32	0.657328	0.486667	0.762376	0.752381	0.703704	U	Non-protein coding transcript.
Os01g0618800	36	60	37	17	92	1	53	55	0.621083	0.375	0.685185	0.989247	0.490741	U	Similar to ATP-dependent zinc metalloprotease FTSH 9, chloroplastic/mitochondrial.	green	18
Os01g0619800	124	139	71	52	142	1	22	1	0.650362	0.471483	0.577236	0.993007	0.956522	U	Similar to Hydrolase, hydrolyzing O-glycosyl compounds.
Os01g0620100	1775	473	2829	165	1390	71	750	290	0.87098	0.789591	0.94489	0.951403	0.721154	U	Nucleoporin, WD40 domain containing protein, Cold tolerance	turquoise	4
Os01g0621300	40	7	49	0	31	0	35	3	0.939394	0.851064	1	1	0.921053	U	Hypothetical conserved gene.
Os01g0621700	182	100	150	95	147	5	72	2	0.73174	0.64539	0.612245	0.967105	0.972973	U	Myosin tail 2 domain containing protein.	yellow	8
Os01g0621900	1471	2062	924	757	1206	105	1070	217	0.597926	0.41636	0.549673	0.919908	0.831391	U	Similar to OSIGBa0097P08.1 protein.	black	20
Os01g0622000	3	6	12	0	90	0	69	1	0.961326	0.333333	1	1	0.985714	U	Glycosyltransferase, Regulation of plant height and spikelet fertility
Os01g0622033	27	11	33	0	318	1	159	5	0.969314	0.710526	1	0.996865	0.969512	U	Hypothetical gene.
Os01g0622300	49	11	24	0	40	1	53	2	0.922222	0.816667	1	0.97561	0.963636	U	Similar to Plastid uroporphyrinogen decarboxylase (Fragment).
Os01g0622600	125	48	76	12	147	35	177	0	0.846774	0.722543	0.863636	0.807692	1	U	Calcium-dependent protein kinase, Positive regulation of salt and drought tolerance, Negative regulation of seedling growth and seed development, Regulation of pathogenesis-related genes involved in disease resistance	yellow	8
Os01g0623500	41	61	190	19	271	75	108	0	0.797386	0.401961	0.909091	0.783237	1	U	ATPase, AAA-type, core domain containing protein.	salmon	6
Os01g0623550	25	35	125	14	185	41	59	0	0.81405	0.416667	0.899281	0.818584	1	U	Hypothetical protein.
Os01g0624000	209	153	91	56	416	34	586	10	0.837299	0.577348	0.619048	0.924444	0.983221	U	Ceramidase
Os01g0624133	161	142	69	45	348	26	532	10	0.832708	0.531353	0.605263	0.930481	0.98155	U	Non-protein coding transcript.
Os01g0624500	5142	3768	5146	2039	3937	513	2536	426	0.713022	0.577104	0.716214	0.884719	0.856178	U	A subunit of the SCF ubiquitin ligase complex, Molecular chaperone, Regulation of responses to salt stress and bacterial blight	black	20
Os01g0626300	1297	652	1109	361	991	277	771	165	0.741241	0.665469	0.754422	0.781546	0.823718	U	Similar to Mitochondrial import receptor subunit TOM7-1 (Translocase of outer membrane 7 kDa subunit 1).	turquoise	4
Os01g0626350	1251	637	1088	358	977	258	766	154	0.743669	0.662606	0.75242	0.791093	0.832609	U	Non-protein coding transcript.
Os01g0626500	381	273	363	189	158	52	204	45	0.664264	0.582569	0.657609	0.752381	0.819277	U	Conserved hypothetical protein.
Os01g0626900	71	37	110	93	189	141	311	101	0.646724	0.657407	0.541872	0.572727	0.754854	U	Helix-loop-helix DNA-binding domain containing protein.
Os01g0627400	0	24	41	51	82	0	57	0	0.705882	0	0.445652	1	1	U	Similar to Cytochrome P450 monooxygenase CYP72A5 (Fragment).	black	20
Os01g0627450	0	27	41	51	82	0	57	0	0.697674	0	0.445652	1	1	U	Hypothetical protein.
Os01g0629000	2	32	9	41	96	0	34	0	0.658879	0.0588235	0.18	1	1	U	Hypothetical conserved gene.
Os01g0629400	64	92	37	55	124	16	21	6	0.592771	0.410256	0.402174	0.885714	0.777778	U	NLI interacting factor domain containing protein.	yellow	8
Os01g0629500	80	30	88	55	9	1	9	0	0.683824	0.727273	0.615385	0.9	1	U	Conserved hypothetical protein.
Os01g0629900	102	0	5	21	37	0	21	0	0.887097	1	0.192308	1	1	U	Mitogen-activated protein kinase 10, Positive regulatioon of the lignin content in leaves and stems
Os01g0631200	50	4	27	100	0	92	0	49	0.23913	0.925926	0.212598	0	0	U	Similar to siroheme uroporphyrinogen methyltransferase1.	salmon	6
Os01g0631700	98	45	312	95	358	0	280	32	0.859016	0.685315	0.766585	1	0.897436	U	Similar to Ser Thr specific protein kinase-like protein.	turquoise	4
Os01g0631800	51	29	4	17	23	26	7	5	0.524691	0.6375	0.190476	0.469388	0.583333	U	Conserved hypothetical protein.	yellow	8
Os01g0639100	92	66	138	17	110	16	62	0	0.802395	0.582278	0.890323	0.873016	1	U	DEAD box RNA helicase homologous to eukaryotic initiation factor 4AIII (eIF4AIII), Core components of the exon junction complex (EJC), Regulation of plant height, pollen, and seed development	blue	13
Os01g0639600	44	155	127	88	214	89	24	0	0.551957	0.221106	0.590698	0.706271	1	U	Protein of unknown function DUF1645 family protein.	yellow	8
Os01g0640800	22	44	42	13	57	1	16	14	0.655502	0.333333	0.763636	0.982759	0.533333	U	Similar to radical SAM domain-containing protein.	blue	13
Os01g0646400	48	83	37	55	158	27	35	53	0.560484	0.366412	0.402174	0.854054	0.397727	U	Non-protein coding transcript.	turquoise	4
Os01g0647100	16	51	45	66	220	40	47	17	0.653386	0.238806	0.405405	0.846154	0.734375	U	ADP/ATP carrier protein family protein.	turquoise	4
Os01g0647150	16	51	45	66	220	40	47	17	0.653386	0.238806	0.405405	0.846154	0.734375	U	Hypothetical protein.
Os01g0648700	65	24	107	45	70	0	27	11	0.770774	0.730337	0.703947	1	0.710526	U	Bromodomain containing protein.	green	18
Os01g0649000	5	25	2	17	11	0	6	0	0.363636	0.166667	0.105263	1	1	U	WD40 repeat-like domain containing protein.	blue	13
Os01g0649100	207	111	334	163	306	39	249	25	0.764296	0.650943	0.672032	0.886957	0.908759	U	Mitochondrial malate dehydrogenase, Flowering and seeding	green	18
Os01g0649200	69	15	74	18	45	1	47	0	0.873606	0.821429	0.804348	0.978261	1	U	Similar to Esterase.	blue	13
Os01g0652600	212	88	234	32	572	91	577	124	0.826425	0.706667	0.879699	0.862745	0.82311	U	Similar to Ketol-acid reductoisomerase, chloroplast precursor (EC 1.1.1.86) (Acetohydroxy-acid reductoisomerase) (Alpha-keto-beta-hydroxylacil reductoisomerase).	black	20
Os01g0652650	104	19	81	17	156	15	170	50	0.834967	0.845528	0.826531	0.912281	0.772727	U	Non-protein coding transcript.
Os01g0655300	70	72	49	11	283	66	256	18	0.797576	0.492958	0.816667	0.810888	0.934307	U	TRITHORAX-like protein, Regulation of H3K4 methylation, Regulation of plant height and pollen grain development
Os01g0655400	43	193	33	56	425	62	358	194	0.629765	0.182203	0.370787	0.87269	0.648551	U	Conserved hypothetical protein.
Os01g0655800	29	10	25	5	0	43	16	17	0.482759	0.74359	0.833333	0	0.484848	U	Similar to ACS-like protein.	yellow	8
Os01g0656900	10	91	99	42	151	155	203	44	0.58239	0.0990099	0.702128	0.493464	0.821862	U	Conserved hypothetical protein.
Os01g0658400	145	93	88	23	105	19	66	8	0.738574	0.609244	0.792793	0.846774	0.891892	U	Ubiquitin-conjugating enzyme E2	yellow	8
Os01g0658450	145	93	88	23	105	19	66	8	0.738574	0.609244	0.792793	0.846774	0.891892	U	Non-protein coding transcript.
Os01g0658500	569	265	460	140	665	142	571	97	0.778618	0.682254	0.766667	0.82404	0.85479	U	ESCRT-II complex, vps25 subunit domain containing protein.	turquoise	4
Os01g0658900	157	23	141	104	27	1	18	1	0.726695	0.872222	0.57551	0.964286	0.947368	U	bZIP class abscisic acid responsive element (ABRE)-binding factor, Salt tolerance	lightyellow	2
Os01g0659200	1175	917	1177	461	1117	184	1088	293	0.710699	0.561663	0.718559	0.85857	0.787835	U	Subunit E isoform 1 of vacuolar H<sup>+</sup>-ATPase, Endomembrane luminal pH homeostasis, Dense vesicle-mediated proglutelin vacuolar trafficking	yellow	8
Os01g0660300	66	26	81	28	95	0	77	20	0.811705	0.717391	0.743119	1	0.793814	U	Similar to Pyruvate kinase.	green	18
Os01g0660550	11	53	6	15	29	7	22	10	0.444444	0.171875	0.285714	0.805556	0.6875	U	Conserved hypothetical protein.
Os01g0661400	130	109	148	75	184	20	116	20	0.720698	0.543933	0.663677	0.901961	0.852941	U	S1, RNA binding domain containing protein.	black	20
Os01g0661500	74	6	57	10	38	0	11	71	0.674157	0.925	0.850746	1	0.134146	U	Mov34/MPN/PAD-1 family protein.	turquoise	4
Os01g0662600	69	61	120	13	36	13	12	4	0.722561	0.530769	0.902256	0.734694	0.75	U	Scaffold protein for mitochondrial iron-sulfur-cluster biogenesis, Regulation of plant growth	turquoise	4
Os01g0662700	23	15	39	14	79	1	52	1	0.861607	0.605263	0.735849	0.9875	0.981132	U	Similar to Naphthoate synthase (EC 4.1.3.36).	salmon	6
Os01g0663400	763	21	1439	68	840	2	704	4	0.975267	0.973214	0.954877	0.997625	0.99435	M	Similar to Aspartic proteinase oryzasin 1 precursor (EC 3.4.23.-).	turquoise	4
Os01g0663800	449	211	224	3	474	0	138	1	0.856667	0.680303	0.986784	1	0.992806	U	Protein of unknown function DUF1296 family protein.
Os01g0664100	38	75	238	113	221	280	55	1	0.540646	0.336283	0.678063	0.441118	0.982143	U	CorA-like ZnB magnesium transporter 1, Regulation of Na<sup>+</sup> and Mg<sup>2+</sup> homeostasis under salinity conditions	turquoise	4
Os01g0664200	165	260	345	139	366	2	205	1	0.728928	0.388235	0.71281	0.994565	0.995146	U	Similar to Ser Thr specific protein kinase-like protein.	turquoise	4
Os01g0664500	287	135	285	129	267	59	123	57	0.716841	0.680095	0.688406	0.819018	0.683333	U	Lg106-like family protein.	turquoise	4
Os01g0665200	93	18	68	14	56	0	18	1	0.876866	0.837838	0.829268	1	0.947368	U	Similar to Blast and wounding induced mitogen-activated protein kinase.	turquoise	4
Os01g0665300	140	34	97	47	164	50	64	60	0.708841	0.804598	0.673611	0.766355	0.516129	U	Similar to CTD-phosphatase-like protein.	yellow	8
Os01g0666500	97	99	122	93	127	48	49	2	0.620094	0.494898	0.567442	0.725714	0.960784	U	Similar to cytochrome B561-related.	blue	13
Os01g0666600	207	109	224	25	527	0	182	0	0.894819	0.655063	0.899598	1	1	U	Conserved hypothetical protein.	turquoise	4
Os01g0666800	152	114	49	15	34	2	39	66	0.581741	0.571429	0.765625	0.944444	0.371429	U	Similar to predicted protein.	turquoise	4
Os01g0667200	25	32	18	0	52	1	14	0	0.767606	0.438596	1	0.981132	1	U	Mitochondrial sulfur dioxygenase, Abiotic stress response	turquoise	4
Os01g0667400	0	234	11	105	2	16	0	11	0.0343008	0	0.0948276	0.111111	0	U	Similar to WUSCHEL-related homeobox 7.
Os01g0667550	79	39	86	3	407	52	220	26	0.868421	0.669492	0.966292	0.88671	0.894309	U	Hypothetical gene.
Os01g0667600	79	39	86	3	407	52	220	26	0.868421	0.669492	0.966292	0.88671	0.894309	U	Similar to GTP-binding protein.	salmon	6
Os01g0672400	131	154	198	71	585	167	96	150	0.650773	0.459649	0.736059	0.777926	0.390244	U	Drought induced 19 family protein.	yellow	8
Os01g0672500	159	66	90	33	299	106	309	320	0.620116	0.706667	0.731707	0.738272	0.491256	U	Glycosyl transferase, family 48 protein.	yellow	8
Os01g0672600	22	0	56	0	0	26	0	13	0.666667	1	1	0	0	U	Non-protein coding transcript.
Os01g0672700	247	119	215	92	115	115	475	98	0.712737	0.674863	0.700326	0.5	0.82897	U	Hypothetical conserved gene.	blue	13
Os01g0673300	63	82	13	85	56	2	43	0	0.508721	0.434483	0.132653	0.965517	1	U	Protein of unknown function DUF295 family protein.	blue	13
Os01g0673600	411	288	544	178	417	53	166	91	0.716015	0.587983	0.753463	0.887234	0.645914	U	Ubiquitin-conjugating enzyme, Error-free DNA damage tolerance, Regulation of abiotic stress and hormone responses	darkgreen	1
Os01g0673650	33	9	6	7	28	5	9	5	0.745098	0.785714	0.461538	0.848485	0.642857	U	Non-protein coding transcript.
Os01g0673800	70	21	68	13	206	0	44	45	0.830835	0.769231	0.839506	1	0.494382	U	Similar to ATP synthase protein I -related.	turquoise	4
Os01g0673900	29	8	41	7	78	1	32	20	0.833333	0.783784	0.854167	0.987342	0.615385	U	Zinc finger, RING-type domain containing protein.	turquoise	4
Os01g0674000	156	30	156	34	160	48	111	26	0.808599	0.83871	0.821053	0.769231	0.810219	U	Homeodomain-like containing protein.	salmon	6
Os01g0674400	2	15	0	35	24	70	0	17	0.159509	0.117647	0	0.255319	0	U	Hypothetical conserved gene.	yellow	8
Os01g0674450	2	15	0	35	24	70	0	17	0.159509	0.117647	0	0.255319	0	U	Non-protein coding transcript.	yellow	8
Os01g0674700	20	54	17	27	180	42	186	81	0.663921	0.27027	0.386364	0.810811	0.696629	U	Chloroplast-targeted pentatricopeptide repeat (PPR) protein, Chloroplast development and photosynthesis at early leaf stage
Os01g0674800	34	36	23	26	230	3	12	0	0.821429	0.485714	0.469388	0.987124	1	U	Serine/threonine-specific protein kinase NPK15-like.
Os01g0675100	740	399	997	224	1073	125	1045	55	0.827608	0.649693	0.816544	0.895659	0.95	U	Similar to peroxiredoxin.	green	18
Os01g0675800	32	24	32	24	17	5	125	30	0.712803	0.571429	0.571429	0.772727	0.806452	U	NAM, ATAF1-2, and CUC2 (NAC) transcription factor, Drought tolerance	pink	9
Os01g0678500	344	0	211	2	184	0	250	8	0.98999	1	0.99061	1	0.968992	M	Voltage-gated Ca2+ channel protein, Elicitor-induced defense reponses, Hypersensitive cell death, Activation of MAPK cascade	turquoise	4
Os01g0678700	554	84	627	51	194	91	76	30	0.850029	0.868339	0.924779	0.680702	0.716981	U	DP protein.	turquoise	4
Os01g0679000	58	54	96	17	52	0	271	45	0.804384	0.517857	0.849558	1	0.857595	U	RNA polymerase III Rpc82, C -terminal domain containing protein.	blue	13
Os01g0679600	939	345	1075	250	2375	53	1665	29	0.899421	0.731308	0.811321	0.978171	0.982881	U	Similar to THAP domain-containing protein 4.	turquoise	4
Os01g0679700	894	280	912	218	864	65	656	87	0.836519	0.761499	0.80708	0.930032	0.882907	U	Similar to 60S ribosomal protein L37a.	turquoise	4
Os01g0679900	97	216	288	64	321	183	140	100	0.600426	0.309904	0.818182	0.636905	0.583333	U	Similar to Ythdf2-prov protein.	turquoise	4
Os01g0680000	83	178	262	57	234	135	77	62	0.602941	0.318008	0.821317	0.634146	0.553957	U	Hypothetical protein.
Os01g0680400	727	231	750	166	384	111	302	22	0.803193	0.758873	0.818777	0.775758	0.932099	U	Histone-fold domain containing protein.	black	20
Os01g0681100	1043	325	884	193	712	211	1228	5	0.840469	0.762427	0.820799	0.771398	0.995945	U	Similar to Dynamin-related protein 1B (Dynamin-like protein B).	turquoise	4
Os01g0681150	745	243	665	141	508	145	853	3	0.838934	0.754049	0.825062	0.777948	0.996495	U	Hypothetical protein.
Os01g0681200	10	44	15	21	53	13	27	16	0.527638	0.185185	0.416667	0.80303	0.627907	U	Similar to Acyl-CoA synthetase (EC 6.2.1.3).
Os01g0681400	152	300	78	80	297	1	555	28	0.725687	0.336283	0.493671	0.996644	0.951973	U	ATG6/Beclin-1 protein, Abiotic stresses (heat, cold and drought) and hormone (abscisic acid) response	turquoise	4
Os01g0681600	52	57	34	34	32	22	28	26	0.512281	0.477064	0.5	0.592593	0.518519	B	Hypothetical conserved gene.	blue	13
Os01g0681900	121	53	82	42	172	29	79	20	0.759197	0.695402	0.66129	0.855721	0.79798	U	Glutamate synthetase, Primary ammonium ions assimilation in seedling roots, Development of tillers, Tolerance to nitrogen-limitation
Os01g0682500	72	9	156	18	129	3	29	22	0.881279	0.888889	0.896552	0.977273	0.568627	U	Similar to Protein Kinase C630.09c.	turquoise	4
Os01g0683100	69	30	39	5	16	52	39	30	0.582143	0.69697	0.886364	0.235294	0.565217	U	Microtubule-severing katanin-like protein, Cell elongation and division	blue	13
Os01g0683400	192	62	146	40	10	26	54	78	0.661184	0.755906	0.784946	0.277778	0.409091	U	Similar to Origin recognition complex 4.	blue	13
Os01g0683525	276	69	149	16	349	0	85	0	0.909958	0.8	0.90303	1	1	U	Non-protein coding transcript.	turquoise	4
Os01g0683550	145	38	82	9	183	0	52	0	0.907662	0.79235	0.901099	1	1	U	Similar to phosphatidylserine synthase 2.	turquoise	4
Os01g0683600	142	37	31	33	163	45	23	0	0.757384	0.793296	0.484375	0.783654	1	U	Conserved hypothetical protein.	blue	13
Os01g0684200	166	120	160	58	309	55	86	32	0.731237	0.58042	0.733945	0.848901	0.728814	U	Conserved hypothetical protein.
Os01g0684800	88	263	3	496	511	4	283	5	0.53539	0.250712	0.00601202	0.992233	0.982639	U	Protein prenyltransferase, alpha subunit domain containing protein.
Os01g0685200	377	85	458	95	246	1	162	87	0.822634	0.816017	0.82821	0.995951	0.650602	U	Similar to anti-silencing protein 1.	turquoise	4
Os01g0685600	0	50	0	72	45	1	51	0	0.438356	0	0	0.978261	1	U	Hypothetical protein.
Os01g0685800	142	48	162	61	302	30	269	28	0.839731	0.747368	0.726457	0.909639	0.905724	U	Similar to ATP synthase beta chain, mitochondrial precursor (EC 3.6.3.14).	green	18
Os01g0685850	142	48	162	61	302	30	269	28	0.839731	0.747368	0.726457	0.909639	0.905724	U	Hypothetical protein.
Os01g0685900	160	61	3	9	113	3	44	1	0.812183	0.723982	0.25	0.974138	0.977778	U	Microtubule-associated protein 65-3.1, MAP65-3 homologue, Phragmoplast microtubule organization in cytokinesis	turquoise	4
Os01g0686400	43	16	34	16	41	4	22	10	0.752688	0.728814	0.68	0.911111	0.6875	U	Similar to AR401.	green	18
Os01g0686500	428	33	1130	40	123	393	3	4	0.781801	0.928416	0.965812	0.238372	0.428571	U	Protein of unknown function DUF1618 domain containing protein.	green	18
Os01g0686800	3747	1773	3998	876	1953	38	1604	184	0.797432	0.678804	0.820271	0.980914	0.897092	U	Protein containing the WD-40 repeat, Innate immunuty	green	18
Os01g0687500	67	42	168	52	157	0	105	66	0.756469	0.614679	0.763636	1	0.614035	U	Methionine tRNA Formyltransferase-like domain containing protein.	pink	9
Os01g0687600	239	121	190	196	118	48	71	37	0.605882	0.663889	0.492228	0.710843	0.657407	U	Similar to Arginine/serine-rich coiled coil protein 1.	blue	13
Os01g0687700	169	31	167	25	179	39	156	10	0.864691	0.845	0.869792	0.821101	0.939759	U	Protein of unknown function DUF292, eukaryotic domain containing protein.	turquoise	4
Os01g0688900	247	134	229	18	173	204	216	485	0.507034	0.648294	0.927126	0.458886	0.308131	U	Similar to HSP70B (heat shock protein 70B); ATP binding.	salmon	6
Os01g0689600	864	387	717	325	1081	168	1448	497	0.749043	0.690647	0.6881	0.865492	0.744473	U	Hypothetical conserved gene.	darkgreen	1
Os01g0689800	38	17	36	19	54	0	81	2	0.846154	0.690909	0.654545	1	0.975904	U	Alpha/beta hydrolase fold-1 domain containing protein.	turquoise	4
Os01g0689900	1199	34	2314	18	0	9	70	0	0.98326	0.972425	0.992281	0	1	U	Hypothetical conserved gene.	salmon	6
Os01g0690800	0	8	19	4	0	89	20	0	0.278571	0	0.826087	0	1	U	Protein kinase
Os01g0691600	878	218	965	179	699	78	972	261	0.826824	0.801095	0.843531	0.899614	0.788321	U	Similar to DNA repair helicase XPB2 (EC 3.6.1.-) (XPB homolog 2) (ERCC3 homolog 2) (RAD25 homolog 2) (AtXPB2).	black	20
Os01g0691700	66	119	93	19	232	53	40	90	0.605337	0.356757	0.830357	0.814035	0.307692	U	Similar to Serine/threonine protein phosphatase 2A.	green	18
Os01g0692000	27	31	0	143	25	0	35	0	0.333333	0.465517	0	1	1	U	Similar to Glutathione S-transferase GSTU6.	yellow	8
Os01g0692500	3	33	87	18	175	2	115	0	0.877598	0.0833333	0.828571	0.988701	1	U	Hypothetical protein.
Os01g0692600	3	33	87	18	175	2	115	0	0.877598	0.0833333	0.828571	0.988701	1	U	Uncharacterised conserved protein UCP031088, alpha/beta hydrolase, At1g15070 domain containing protein.
Os01g0693300	555	730	613	711	816	354	318	600	0.4901	0.431907	0.462991	0.697436	0.346405	B	Similar to Lipid phosphate phosphatase 2 (EC 3.1.3.-) (AtLPP2) (Phosphatidic acid phosphatase 2) (AtPAP2) (Prenyl diphosphate phosphatase).	yellow	8
Os01g0693800	25	24	14	13	5	1	9	3	0.56383	0.510204	0.518519	0.833333	0.75	U	Similar to Threonine synthase, chloroplast precursor (EC 4.2.3.1) (TS).	royalblue	10
Os01g0693900	58	66	30	41	92	33	97	0	0.664269	0.467742	0.422535	0.736	1	U	Peptidyl-tRNA hydrolase family protein.	yellow	8
Os01g0694100	0	634	71	51	168	4	162	7	0.365542	0	0.581967	0.976744	0.95858	U	Leucine-rich repeat domain containing protein.
Os01g0694900	393	183	485	162	1022	498	853	206	0.724093	0.682292	0.749614	0.672368	0.805477	U	Epsin-like, N-terminal domain containing protein.	yellow	8
Os01g0695100	74	129	132	53	18	4	78	80	0.53169	0.364532	0.713514	0.818182	0.493671	U	Similar to Phosphoethanolamine N-methyltransferase.	yellow	8
Os01g0695300	38	22	28	11	338	5	51	2	0.919192	0.633333	0.717949	0.985423	0.962264	U	Farnesyl pyrophosphate synthase 3
Os01g0695600	71	89	60	31	158	7	27	0	0.713318	0.44375	0.659341	0.957576	1	U	D-cysteine desulfhydrase 2, mitochondrial, Pyridoxal phosphate-dependent enzyme, beta subunit domain containing protein.
Os01g0696600	31	90	120	72	43	191	53	28	0.393312	0.256198	0.625	0.183761	0.654321	U	Similar to MDR-like ABC transporter.	salmon	6
Os01g0696701	19	61	72	39	30	130	32	18	0.381546	0.2375	0.648649	0.1875	0.64	U	Hypothetical protein.
Os01g0698000	750	522	1025	560	587	61	84	65	0.669403	0.589623	0.646688	0.905864	0.563758	U	Conserved hypothetical protein.	blue	13
Os01g0698100	3	15	27	1	0	22	57	22	0.591837	0.166667	0.964286	0	0.721519	U	SWAP/Surp domain containing protein.	yellow	8
Os01g0698300	365	352	278	296	258	4	181	178	0.5659	0.509066	0.484321	0.984733	0.504178	U	Zinc finger, BED-type predicted domain containing protein.	yellow	8
Os01g0699900	19	49	15	12	118	22	0	33	0.567164	0.279412	0.555556	0.842857	0	U	Similar to Plasma membrane associated protein-like.	blue	13
Os01g0700000	710	377	1718	280	1158	79	405	546	0.756875	0.653174	0.85986	0.936136	0.425868	U	Conserved hypothetical protein.	salmon	6
Os01g0700200	1	37	27	26	38	0	41	1	0.625731	0.0263158	0.509434	1	0.97619	U	Similar to Chromosome condensation regulator protein (Fragment).
Os01g0700300	0	29	30	34	24	0	262	50	0.736597	0	0.46875	1	0.839744	U	Similar to JMT.
Os01g0701900	165	22	114	17	349	1	106	20	0.924433	0.882353	0.870229	0.997143	0.84127	U	Phosphatidylinositol transfer protein, Class III SEC14 protein	magenta	7
Os01g0702000	11	96	85	3	99	0	66	0	0.725	0.102804	0.965909	1	1	U	Protein of unknown function DUF151 domain containing protein.
Os01g0702400	76	53	35	79	208	86	6	0	0.598527	0.589147	0.307018	0.707483	1	U	WD40/YVTN repeat-like domain containing protein.
Os01g0702450	71	6	101	17	121	1	16	0	0.927928	0.922078	0.855932	0.991803	1	U	Similar to Chaperone protein dnaJ 10.	midnightblue	5
Os01g0702500	0	43	31	13	31	0	9	1	0.554688	0	0.704545	1	0.9	U	Similar to Dehydrin Rab25.
Os01g0703400	189	36	191	33	326	49	187	78	0.820018	0.84	0.852679	0.869333	0.70566	U	Farnesyl pyrophosphate synthase 1, Farnesyl diphosphate synthase	yellow	8
Os01g0703600	438	506	391	303	232	60	382	130	0.590909	0.463983	0.563401	0.794521	0.746094	U	Clathrin-associated adaptor protein complex 1 medium subunit mu1 (AP1M1), Regulation of vesicular trafficking, Disease resistance	green	18
Os01g0703800	354	399	301	241	202	56	329	120	0.592408	0.47012	0.555351	0.782946	0.732739	U	Hypothetical protein.
Os01g0705200	104	2	76	0	175	0	58	2	0.990408	0.981132	1	1	0.966667	M	Late embryogenesis abundant protein repeat containing protein.
Os01g0705300	159	51	117	12	262	0	391	31	0.908113	0.757143	0.906977	1	0.92654	U	Similar to PDE225/PTAC7.	turquoise	4
Os01g0705500	685	66	584	55	1733	68	1304	81	0.940997	0.912117	0.913928	0.962243	0.941516	M	Similar to fiber protein Fb11.	midnightblue	5
Os01g0706000	941	321	848	339	835	107	552	206	0.765486	0.745642	0.714406	0.886412	0.728232	U	Similar to RNA polymerase II transcriptional coactivator KELP.	black	20
Os01g0706400	88	150	161	78	371	138	232	181	0.609006	0.369748	0.67364	0.72888	0.561743	U	Protein of unknown function DUF292, eukaryotic domain containing protein.	yellow	8
Os01g0706500	665	0	579	11	0	149	0	142	0.804657	1	0.981356	0	0	U	Ribosomal protein L28e domain containing protein.	turquoise	4
Os01g0706700	22	0	8	13	75	31	17	0	0.73494	1	0.380952	0.707547	1	U	Protein of unknown function DUF590 family protein.	turquoise	4
Os01g0706900	1	35	9	76	33	1	21	6	0.351648	0.0277778	0.105882	0.970588	0.777778	U	Amidohydrolase 9
Os01g0707300	229	219	286	173	292	4	132	129	0.641393	0.511161	0.623094	0.986486	0.505747	U	Similar to Vesicle transport v-SNARE 13 (AtVTI13) (Vesicle transport v-SNARE protein VTI13) (Vesicle soluble NSF attachment protein receptor 13).	blue	13
Os01g0708000	124	90	178	52	273	0	212	19	0.830169	0.579439	0.773913	1	0.917749	U	Telomere repeat-binding factor of the single Myb histone family	green	18
Os01g0708100	274	147	112	88	242	79	307	118	0.68398	0.650831	0.56	0.753894	0.722353	U	Similar to N-myristoyl transferase (EC 2.3.1.97).	pink	9
Os01g0708201	114	57	51	41	113	32	145	58	0.692308	0.666667	0.554348	0.77931	0.714286	U	Hypothetical gene.
Os01g0708300	117	123	212	80	43	0	0	78	0.569678	0.4875	0.726027	1	0	U	Protein of unknown function DUF803 domain containing protein.	blue	13
Os01g0708500	202	86	219	57	381	1	465	2	0.896674	0.701389	0.793478	0.997382	0.995717	U	Similar to lysine decarboxylase-like protein.	turquoise	4
Os01g0708600	20	30	5	17	27	0	25	4	0.601562	0.4	0.227273	1	0.862069	U	TRAPP I complex, Trs31 domain containing protein.	blue	13
Os01g0708900	10	11	11	18	131	38	6	11	0.669492	0.47619	0.37931	0.775148	0.352941	U	Mitochondrial substrate carrier family protein.	yellow	8
Os01g0709400	66	16	34	23	79	14	37	33	0.715232	0.804878	0.596491	0.849462	0.528571	U	Survival protein SurE family protein.	yellow	8
Os01g0709500	211	188	114	43	435	0	221	168	0.71087	0.528822	0.726115	1	0.568123	U	Conserved hypothetical protein.
Os01g0709750	62	70	36	0	46	0	81	3	0.755034	0.469697	1	1	0.964286	U	Hypothetical gene.
Os01g0710000	804	349	576	196	1049	17	528	139	0.808365	0.697311	0.746114	0.984053	0.791604	U	MSI1 (multicopy suppressor of IRA1) member protein, Homologous to Arabidopsis FVE, Regulation of flowering time, Regulation of rice height and spikelet fertility	pink	9
Os01g0710250	58	116	137	86	121	31	21	0	0.591228	0.333333	0.61435	0.796053	1	U	Hypothetical conserved gene.	black	20
Os01g0710300	58	116	137	86	121	31	21	0	0.591228	0.333333	0.61435	0.796053	1	U	Conserved hypothetical protein.	black	20
Os01g0711000	1335	780	1090	484	2130	589	2061	360	0.749349	0.631206	0.692503	0.783376	0.851301	U	Similar to Vacuolar ATP synthase subunit B isoform 2 (EC 3.6.3.14) (V-ATPase B subunit 2) (Vacuolar proton pump B subunit 2).	yellow	8
Os01g0711050	1275	732	1032	448	2050	558	1988	360	0.75151	0.635277	0.697297	0.786043	0.846678	U	Hypothetical gene.
Os01g0711100	196	195	183	90	86	1	100	19	0.649425	0.501279	0.67033	0.988506	0.840336	U	Similar to Mitochondrial processing peptidase beta subunit.	salmon	6
Os01g0711400	383	299	898	236	2294	62	1722	47	0.891601	0.561584	0.791887	0.973684	0.973431	U	Similar to Victorin binding protein.	green	18
Os01g0711700	89	1150	75	362	0	403	261	0	0.181624	0.0718321	0.171625	0	1	U	Non-protein coding transcript.
Os01g0711800	90	1189	79	391	0	452	288	0	0.183608	0.0703675	0.168085	0	1	U	Nucleosome assembly protein (NAP) family protein.
Os01g0712700	43	26	17	133	0	115	0	11	0.173913	0.623188	0.113333	0	0	U	CMP/dCMP deaminase, zinc-binding domain containing protein.
Os01g0713600	27	0	54	18	40	19	13	4	0.765714	1	0.75	0.677966	0.764706	U	B3 DNA-binding domain-containing transcription factor, Flowering time regulation, Repression of flowering activator Ehd1 and its downstream genes by binding to the promoter of the Ehd1 gene
Os01g0713800	105	120	92	94	99	29	86	66	0.552822	0.466667	0.494624	0.773438	0.565789	U	Similar to RNA binding.	turquoise	4
Os01g0714100	78	77	91	37	1	71	105	38	0.552209	0.503226	0.710938	0.0138889	0.734266	U	Conserved hypothetical protein.
Os01g0714900	109	102	133	66	389	32	135	5	0.788877	0.516588	0.668342	0.92399	0.964286	U	Similar to RAB7A.	salmon	6
Os01g0715100	162	452	265	260	628	212	238	211	0.532537	0.263844	0.504762	0.747619	0.530067	U	Conserved hypothetical protein.	yellow	8
Os01g0715800	252	139	243	135	164	32	97	20	0.698706	0.644501	0.642857	0.836735	0.82906	U	Conserved hypothetical protein.	yellow	8
Os01g0716300	213	75	203	72	1466	99	84	0	0.888788	0.739583	0.738182	0.936741	1	U	Conserved hypothetical protein.	green	18
Os01g0717000	62	78	14	86	83	131	4	8	0.349785	0.442857	0.14	0.38785	0.333333	U	Similar to GmCK1p (EC 2.7.1.32).	tan	12
Os01g0719100	1083	347	984	578	391	378	675	624	0.61917	0.757343	0.629962	0.508453	0.51963	U	Similar to RING finger and CHY zinc finger domain-containing protein 1.	darkred	3
Os01g0719125	400	171	217	201	85	35	163	81	0.63932	0.700525	0.519139	0.708333	0.668033	U	Hypothetical protein.
Os01g0719300	133	120	151	188	672	0	131	0	0.779211	0.525692	0.445428	1	1	U	Similar to Sulfate transporter 3.1 (AST12) (AtST1).	turquoise	4
Os01g0719400	0	57	11	43	529	0	301	0	0.89373	0	0.203704	1	1	U	CASC3/Barentsz eIF4AIII binding domain containing protein.
Os01g0720200	396	280	450	171	224	28	77	37	0.689717	0.585799	0.724638	0.888889	0.675439	U	Non-protein coding transcript.	black	20
Os01g0720300	384	275	450	201	156	24	78	25	0.670433	0.582701	0.691244	0.866667	0.757282	U	NADH-ubiquinone oxidoreductase 20 kDa subunit, mitochondrial precursor (EC 1.6.5.3) (EC 1.6.99.3) (Complex I-20KD) (CI-20KD).	red	22
Os01g0720400	452	1400	336	449	1149	1122	516	610	0.40653	0.24406	0.428025	0.505945	0.458259	U	Phosphate starvation-induced acid phosphatase, Phosphorus metabolism	lightcyan	15
Os01g0720600	114	1	66	9	243	0	5	42	0.891667	0.991304	0.88	1	0.106383	U	Similar to Starch synthase IV.
Os01g0720700	2	19	5	15	6	17	0	6	0.185714	0.0952381	0.25	0.26087	0	U	Serine acetyltransferase 1, Hub protein regulated by cross-talk of JA, ABA and auxin hormones, Salt stress response	turquoise	4
Os01g0721100	124	102	57	44	116	0	26	7	0.678571	0.548673	0.564356	1	0.787879	U	Conserved hypothetical protein.
Os01g0721500	10	62	41	22	14	30	15	1	0.410256	0.138889	0.650794	0.318182	0.9375	U	NB-ARC domain containing protein.
Os01g0721900	239	122	375	32	851	125	472	137	0.823204	0.66205	0.921376	0.871926	0.775041	U	Similar to Nuclear RNA binding protein B (Fragment).	green	18
Os01g0723200	797	365	756	304	524	101	497	120	0.743072	0.685886	0.713208	0.8384	0.805511	U	Similar to 40S ribosomal protein S19-like.	blue	13
Os01g0723500	10	9	78	1	75	0	355	21	0.943534	0.526316	0.987342	1	0.944149	U	Transcriptional factor B3 family protein.	yellow	8
Os01g0723600	30	5	37	6	23	1	23	2	0.889764	0.857143	0.860465	0.958333	0.92	U	Ribose-phosphate pyrophosphokinase 3 (EC 2.7.6.1) (Phosphoribosyl pyrophosphate synthetase 3).	turquoise	4
Os01g0725000	7	0	91	0	0	137	0	31	0.368421	1	1	0	0	U	Similar to H0402C08.3 protein.	yellow	8
Os01g0725800	25	29	85	9	0	130	2	62	0.327485	0.462963	0.904255	0	0.03125	U	WD40/YVTN repeat-like domain containing protein.
Os01g0726001	439	0	347	0	0	275	0	194	0.626295	1	1	0	0	U	Hypothetical gene.	yellow	8
Os01g0726400	86	17	187	26	47	32	175	12	0.850515	0.834951	0.877934	0.594937	0.935829	U	MADS box transcription factor, Regulation of floral organ identity	turquoise	4
Os01g0726801	175	0	162	0	0	191	0	75	0.558872	1	1	0	0	U	Non-protein coding transcript.	turquoise	4
Os01g0727400	284	191	232	190	151	68	227	72	0.631802	0.597895	0.549763	0.689498	0.759197	U	NADH:ubiquinone oxidoreductase complex I intermediate-associated protein 30 domain containing protein.	blue	13
Os01g0727500	230	143	180	134	200	41	183	63	0.675468	0.616622	0.573248	0.829876	0.743902	U	A member of S40 gene family, Leaf senescence	yellow	8
Os01g0728700	0	14	34	11	56	26	28	0	0.698225	0	0.755556	0.682927	1	U	Protein of unknown function DUF1264 family protein.
Os01g0728900	139	114	130	79	330	23	121	14	0.757895	0.549407	0.62201	0.934844	0.896296	U	Hypothetical protein.
Os01g0729100	91	49	96	22	40	0	55	0	0.798867	0.65	0.813559	1	1	U	Protein of unknown function DUF92, transmembrane family protein.
Os01g0730100	81	259	104	133	40	0	25	14	0.381098	0.238235	0.438819	1	0.641026	U	Cyclin-like F-box domain containing protein.	darkgreen	1
Os01g0730200	157	212	151	179	262	10	241	99	0.618612	0.425474	0.457576	0.963235	0.708824	U	F-box domain, cyclin-like domain containing protein.	green	18
Os01g0730300	58	14	70	6	291	55	168	44	0.831445	0.805556	0.921053	0.84104	0.792453	U	Similar to predicted protein.	turquoise	4
Os01g0730800	393	233	382	265	327	35	0	26	0.663456	0.627796	0.590417	0.903315	0	U	Mpv17/PMP22 family protein.	lightgreen	11
Os01g0731000	83	24	76	23	44	1	60	11	0.81677	0.775701	0.767677	0.977778	0.84507	U	Similar to ubiquitin domain containing 1.	green	18
Os01g0731800	377	70	837	94	207	118	450	46	0.850841	0.8434	0.899033	0.636923	0.907258	U	Zinc finger, RING/FYVE/PHD-type domain containing protein.	turquoise	4
Os01g0732000	83	12	29	20	1	18	8	12	0.661202	0.873684	0.591837	0.0526316	0.4	U	Similar to Mitochondrial import receptor subunit TOM7-1 (Translocase of outer membrane 7 kDa subunit 1).	turquoise	4
Os01g0732200	197	144	222	201	49	139	108	189	0.461169	0.577713	0.524823	0.260638	0.363636	U	GTP-binding protein, HSR1-related domain containing protein.	blue	13
Os01g0732700	19	63	38	0	169	26	17	0	0.731928	0.231707	1	0.866667	1	U	Flavin monooxygenase-like enzyme , Auxin biosynthesis
Os01g0733600	70	36	55	2	26	38	105	1	0.768769	0.660377	0.964912	0.40625	0.990566	U	Flavoprotein pyridine nucleotide cytochrome reductase domain containing protein.
Os01g0733700	37	29	49	2	25	0	87	0	0.864629	0.560606	0.960784	1	1	U	Hypothetical protein.
Os01g0734100	741	361	482	140	322	23	303	150	0.732752	0.672414	0.77492	0.933333	0.668874	U	Similar to 50S ribosomal protein L20.	yellow	8
Os01g0736400	271	258	291	248	471	1	82	9	0.68363	0.512287	0.539889	0.997881	0.901099	U	Similar to 8-amino-7-oxononanoate synthase.	green	18
Os01g0736900	22038	16728	25980	14970	20403	3865	12174	4824	0.666173	0.568488	0.634432	0.840737	0.716202	U	Reticulon family protein.	blue	13
Os01g0737000	3059	2208	3999	2342	2739	625	1636	645	0.662667	0.580786	0.630658	0.814209	0.717229	U	Hypothetical protein.
Os01g0737300	1094	467	1095	96	1224	379	257	481	0.720597	0.700833	0.919395	0.763568	0.348238	U	Similar to Phosphoesterase.	blue	13
Os01g0737401	252	81	221	19	186	150	55	89	0.678063	0.756757	0.920833	0.553571	0.381944	U	Similar to diphosphonucleotide phosphatase 2.	green	18
Os01g0737550	958	609	2824	762	4184	636	2061	2022	0.713361	0.611359	0.787507	0.86805	0.504776	U	Similar to OSIGBa0101A01.4 protein.	salmon	6
Os01g0737600	913	560	2719	703	4218	600	1920	2003	0.716486	0.619823	0.794565	0.875467	0.489421	U	Similar to OSIGBa0101A01.4 protein.	salmon	6
Os01g0737700	32	20	277	154	571	25	94	10	0.823331	0.615385	0.642691	0.958054	0.903846	U	Similar to OSIGBa0101A01.4 protein.	yellow	8
Os01g0737800	448	465	487	49	300	228	266	10	0.666223	0.49069	0.908582	0.568182	0.963768	U	Similar to Farnesyltransferase beta subunit.	cyan	14
Os01g0737900	664	446	1027	191	1445	450	559	709	0.672919	0.598198	0.843186	0.762533	0.440852	U	DYW-type pentatricopeptide repeat (PPR) protein, Mitochondrial RNA editing, Endosperm development and plant growth	green	18
Os01g0738000	1325	453	1564	555	1726	244	889	91	0.803856	0.745219	0.738084	0.876142	0.907143	U	Conserved hypothetical protein.	midnightblue	5
Os01g0738100	1657	410	1588	411	1982	115	1733	619	0.817381	0.801645	0.794397	0.94516	0.73682	U	Peptidase C48, SUMO/Sentrin/Ubl1 domain containing protein.	green	18
Os01g0738500	32	15	11	43	42	60	36	1	0.504167	0.680851	0.203704	0.411765	0.972973	U	Phospholipase C, phosphatidylinositol-specific, Y domain domain containing protein.
Os01g0738600	100	167	164	93	225	13	262	112	0.661092	0.374532	0.638132	0.945378	0.700535	U	ENTH/VHS domain containing protein.	turquoise	4
Os01g0739000	1321	478	1382	528	217	248	707	55	0.734806	0.734297	0.72356	0.466667	0.927822	U	Similar to Mitochondrial processing peptidase.	turquoise	4
Os01g0739200	35	10	21	25	33	20	4	6	0.603896	0.777778	0.456522	0.622642	0.4	U	Protein-tyrosine phosphatase, dual specificity domain containing protein.
Os01g0739300	6	1	4	5	16	19	25	4	0.6375	0.857143	0.444444	0.457143	0.862069	U	Hypothetical gene.
Os01g0739400	190	51	175	38	137	0	57	23	0.833085	0.788382	0.821596	1	0.7125	U	Similar to predicted protein.	tan	12
Os01g0740600	48	59	59	15	165	54	0	25	0.64	0.448598	0.797297	0.753425	0	U	Transferrin receptor-like, dimerisation domain containing protein.	turquoise	4
Os01g0740650	23	18	48	28	58	0	0	29	0.632353	0.560976	0.631579	1	0	U	Similar to glutamate carboxypeptidase 2.	black	20
Os01g0740651	13	13	32	15	46	0	0	18	0.664234	0.5	0.680851	1	0	U	Hypothetical protein.
Os01g0742000	29	22	21	13	25	1	32	1	0.743056	0.568627	0.617647	0.961538	0.969697	U	Putative tRNA/rRNA methyltransferase
Os01g0742300	243	85	462	168	69	40	56	1	0.738434	0.740854	0.733333	0.633028	0.982456	U	3-hydroxyacid dehydrogenase/reductase domain containing protein.	yellow	8
Os01g0742350	222	98	404	155	56	45	40	1	0.70715	0.69375	0.722719	0.554455	0.97561	U	Conserved hypothetical protein.
Os01g0742500	82	10	64	35	9	66	38	75	0.509235	0.891304	0.646465	0.12	0.336283	U	Hexokinase 6, Glucose sensor, Regulation of mitochondrial RNA metabolism	blue	13
Os01g0743200	144	19	332	19	85	1	73	0	0.942051	0.883436	0.945869	0.988372	1	U	Pectin lyase fold/virulence factor domain containing protein.	turquoise	4
Os01g0743400	459	228	220	121	226	133	337	52	0.699324	0.668122	0.645161	0.629526	0.866324	U	Similar to Tryptophanyl-tRNA synthetase (Fragment).	blue	13
Os01g0743600	61	25	90	61	211	1	3	32	0.754132	0.709302	0.596026	0.995283	0.0857143	U	Peptidase S16, lon N-terminal domain containing protein.
Os01g0743800	57	80	159	56	199	1	73	1	0.779553	0.416058	0.739535	0.995	0.986486	U	Similar to histidine-containing phosphotransfer protein 4.	midnightblue	5
Os01g0744000	8	0	42	47	83	91	7	2	0.5	1	0.47191	0.477011	0.777778	U	Similar to Kinesin heavy chain (Fragment).
Os01g0744300	109	66	117	62	318	82	135	1	0.762921	0.622857	0.653631	0.795	0.992647	U	Similar to Casein kinase-like protein.	yellow	8
Os01g0744350	40	18	51	26	115	32	56	0	0.775148	0.689655	0.662338	0.782313	1	U	Hypothetical gene.
Os01g0744400	32	36	96	22	82	126	46	0	0.581818	0.470588	0.813559	0.394231	1	U	Similar to Isoform 2 of Golgin candidate 1.	turquoise	4
Os01g0744550	30	36	95	22	81	126	46	0	0.577982	0.454545	0.811966	0.391304	1	U	Hypothetical protein.
Os01g0745300	11	7	25	11	262	77	24	0	0.772182	0.611111	0.694444	0.772861	1	U	Similar to cDNA, clone: J075185I03, full insert sequence.	yellow	8
Os01g0745400	119	45	270	28	223	0	172	0	0.914819	0.72561	0.90604	1	1	U	Sec34-like protein family protein.	turquoise	4
Os01g0745700	1	35	70	17	59	1	36	2	0.751131	0.0277778	0.804598	0.983333	0.947368	U	GATA transcription factor, Negative regulation of heading date, Positive regulation of panicle development and grain number, Regulation of grain size	darkred	3
Os01g0745850	1	22	44	11	15	0	32	0	0.736	0.0434783	0.8	1	1	U	Hypothetical protein.
Os01g0746200	116	29	86	1	229	0	124	0	0.948718	0.8	0.988506	1	1	U	Nucleoporin, Common symbiosis signaling (SYM) pathway	turquoise	4
Os01g0747300	28	54	26	26	0	33	10	132	0.20712	0.341463	0.5	0	0.0704225	U	Similar to Plant-specific domain TIGR01615 family protein.
Os01g0747400	43	96	94	70	238	107	233	17	0.67706	0.309353	0.573171	0.689855	0.932	U	Protein kinase, core domain containing protein.	yellow	8
Os01g0747500	338	796	768	513	1243	220	1393	478	0.650896	0.29806	0.599532	0.849624	0.744522	U	Similar to Dihydroorotase (EC 3.5.2.3).	yellow	8
Os01g0747700	310	161	232	111	750	2	412	102	0.819231	0.658174	0.676385	0.99734	0.801556	U	RNA-binding S4 domain containing protein.	darkgreen	1
Os01g0747750	49	30	53	17	142	1	72	18	0.827225	0.620253	0.757143	0.993007	0.8	U	Hypothetical conserved gene.
Os01g0748000	226	79	312	119	372	91	219	79	0.754175	0.740984	0.723898	0.803456	0.734899	U	Similar to Dynamin family protein.	green	18
Os01g0748100	146	87	293	107	181	37	334	52	0.771221	0.626609	0.7325	0.830275	0.865285	U	Conserved hypothetical protein.
Os01g0748200	11	23	24	0	0	54	20	0	0.416667	0.323529	1	0	1	U	Conserved hypothetical protein.
Os01g0748600	29	41	45	7	0	18	16	12	0.535714	0.414286	0.865385	0	0.571429	U	Similar to Protein kinase family protein.	yellow	8
Os01g0748900	40	19	108	16	12	92	77	14	0.626984	0.677966	0.870968	0.115385	0.846154	U	Membrane attack complex component/perforin/complement C9 family protein.	yellow	8
Os01g0749300	17	14	13	10	93	1	54	0	0.876238	0.548387	0.565217	0.989362	1	U	Heat shock transcription factor, Cadmium tolerance, Heat stress response
Os01g0750500	53	18	51	22	62	16	99	38	0.738162	0.746479	0.69863	0.794872	0.722628	U	Protein of unknown function DUF814 domain containing protein.	turquoise	4
Os01g0750600	0	37	15	0	14	0	39	69	0.390805	0	1	1	0.361111	U	Protein kinase-like domain containing protein.
Os01g0750800	291	91	327	78	282	11	198	33	0.837529	0.76178	0.807407	0.962457	0.857143	U	Conserved hypothetical protein.	turquoise	4
Os01g0751300	185	71	102	104	133	40	103	178	0.570961	0.722656	0.495146	0.768786	0.366548	U	Domain of unknown function DUF1084 domain containing protein.	blue	13
Os01g0751600	224	29	262	10	134	42	88	4	0.892812	0.885375	0.963235	0.761364	0.956522	U	Class III lipase, Regulation of tillering, plant height, and spikelet fertility	turquoise	4
Os01g0752100	64	16	38	22	28	1	6	5	0.755556	0.8	0.633333	0.965517	0.545455	U	Cyclin-like F-box domain containing protein.	purple	17
Os01g0752200	27	11	11	6	28	1	5	6	0.747368	0.710526	0.647059	0.965517	0.454545	U	Enoyl-CoA hydratase/isomerase, Regulation of grain number and the yield	yellow	8
Os01g0752300	10862	3760	11602	2002	9507	1296	8150	1470	0.824703	0.742853	0.852837	0.880033	0.847193	U	Similar to 60S ribosomal protein L18a-1.	turquoise	4
Os01g0752350	8617	3123	9623	1683	7808	1046	6709	1204	0.822771	0.733986	0.851141	0.881861	0.847845	U	Hypothetical conserved gene.	turquoise	4
Os01g0752400	44	109	43	26	114	23	36	0	0.6	0.287582	0.623188	0.832117	1	U	Hypothetical conserved gene.	blue	13
Os01g0752600	65	4	81	43	0	46	8	4	0.613546	0.942029	0.653226	0	0.666667	U	Glycosyl transferase, family 19 protein.
Os01g0752700	221	113	156	128	500	97	634	72	0.786569	0.661677	0.549296	0.837521	0.898017	U	Similar to GTP-binding protein.	cyan	14
Os01g0752800	266	27	271	10	33	82	7	63	0.760211	0.90785	0.964413	0.286957	0.1	U	Similar to HASP protein-like protein (Fragment).	turquoise	4
Os01g0753150	22	17	64	24	91	0	81	11	0.832258	0.564103	0.727273	1	0.880435	U	Optic atrophy 3-like domain containing protein.	yellow	8
Os01g0753200	132	124	251	65	278	32	126	178	0.663575	0.515625	0.794304	0.896774	0.414474	U	Similar to DNA binding protein.	yellow	8
Os01g0753500	4	3	2	11	54	32	121	8	0.770213	0.571429	0.153846	0.627907	0.937984	U	Transcriptional factor B3 family protein.
Os01g0754000	276	119	446	79	365	67	242	105	0.782225	0.698734	0.849524	0.844907	0.697406	U	Conserved hypothetical protein.	purple	17
Os01g0754100	254	62	251	7	276	41	212	24	0.8811	0.803797	0.972868	0.870662	0.898305	U	Nucleic acid-binding, OB-fold domain containing protein.	turquoise	4
Os01g0754500	203	184	310	211	266	48	201	43	0.668486	0.524548	0.59501	0.847134	0.82377	U	Protein of unknown function DUF1421 family protein.	turquoise	4
Os01g0754700	44	15	45	53	0	26	1	27	0.42654	0.745763	0.459184	0	0.0357143	U	Pentatricopeptide repeat domain containing protein.
Os01g0755100	201	96	355	60	144	34	160	131	0.728196	0.676768	0.855422	0.808989	0.549828	U	Coiled-coil domain-containing protein, Transcription activator, Pollen wall development, Pollen intine biosynthesis	black	20
Os01g0756000	46	22	32	45	224	15	34	82	0.672	0.676471	0.415584	0.937238	0.293103	U	Conserved hypothetical protein.	blue	13
Os01g0756400	1032	616	1562	336	1020	105	787	130	0.787581	0.626214	0.822972	0.906667	0.858233	U	Conserved hypothetical protein.	yellow	8
Os01g0756600	27	16	8	6	28	2	1	9	0.659794	0.627907	0.571429	0.933333	0.1	U	Protein of unknown function DUF642 family protein.
Os01g0756900	6	11	11	10	6	12	16	12	0.464286	0.352941	0.52381	0.333333	0.571429	B	Hypothetical protein.
Os01g0757400	149	18	162	34	345	2	205	1	0.939956	0.892216	0.826531	0.994236	0.995146	U	Similar to Katanin p60 ATPase-containing subunit A1 (EC 3.6.4.3) (Katanin p60 subunit A1) (p60 katanin). Splice isoform 2.	turquoise	4
Os01g0757500	2475	1107	2930	450	6140	195	4889	270	0.890442	0.690955	0.866864	0.969219	0.947664	U	Heat shock protein, Heat tolerance	blue	13
Os01g0757700	64	87	116	2	253	199	102	0	0.650061	0.423841	0.983051	0.559735	1	U	Similar to EMB1417.
Os01g0757800	277	384	565	106	430	3	385	124	0.728672	0.419062	0.842027	0.993072	0.756385	U	DNA polymerase eta domain containing protein.	green	18
Os01g0757900	91	300	215	51	406	57	499	213	0.661026	0.232737	0.808271	0.87689	0.700843	U	Haloacid dehalogenase/epoxide hydrolase domain containing protein.	salmon	6
Os01g0758000	178	0	325	0	149	0	705	0	1	1	1	1	1	M	Similar to copper-binding family protein.	yellow	8
Os01g0758300	418	165	476	107	160	3	84	103	0.75066	0.716981	0.816467	0.981595	0.449198	U	Phosphoenolpyruvate carboxylase	turquoise	4
Os01g0758350	418	165	476	107	160	3	84	103	0.75066	0.716981	0.816467	0.981595	0.449198	U	Hypothetical protein.
Os01g0758400	333	247	232	141	322	79	130	50	0.662973	0.574138	0.621984	0.802993	0.722222	U	Cytidine diphosphate diacylglycerol synthase, Phospholipid biosynthesis, Broad-spectrum disease resistance	black	20
Os01g0758450	338	248	232	141	322	79	130	50	0.663636	0.576792	0.621984	0.802993	0.722222	U	Hypothetical protein.
Os01g0759800	38	0	34	1	74	1	43	64	0.741176	1	0.971429	0.986667	0.401869	U	Hypothetical protein.
Os01g0759900	31	0	32	1	61	1	40	44	0.780952	1	0.969697	0.983871	0.47619	U	Similar to Permease 1.	yellow	8
Os01g0760600	244	165	415	106	487	124	334	59	0.765253	0.596577	0.796545	0.797054	0.849873	U	Aspartate aminotransferase, cytoplasmic (EC 2.6.1.1) (Transaminase A).	turquoise	4
Os01g0761300	61	25	144	0	239	1	57	2	0.94707	0.709302	1	0.995833	0.966102	U	Similar to Long-chain-fatty-acid-CoA ligase-like protein.	turquoise	4
Os01g0761701	21	0	278	0	24	0	184	2	0.996071	1	1	1	0.989247	M	Hypothetical conserved gene.	salmon	6
Os01g0762000	61	57	28	75	325	1	206	11	0.811518	0.516949	0.271845	0.996933	0.949309	U	ARF/SAR superfamily domain containing protein.	green	18
Os01g0762400	158	99	132	59	118	32	83	0	0.720999	0.614786	0.691099	0.786667	1	U	Similar to Import inner membrane translocase subunit TIM50.	green	18
Os01g0763100	17	24	72	12	140	0	138	19	0.869668	0.414634	0.857143	1	0.878981	U	Hypothetical conserved gene.	black	20
Os01g0763600	105	61	112	24	54	1	14	1	0.766129	0.63253	0.823529	0.981818	0.933333	U	PLC-like phosphodiesterase, TIM beta/alpha-barrel domain domain containing protein.	brown	21
Os01g0763700	29	4	56	5	165	0	25	0	0.96831	0.878788	0.918033	1	1	U	Similar to CRR7 (CHLORORESPIRATORY REDUCTION 7).	yellow	8
Os01g0763750	33	59	11	22	74	0	0	26	0.524444	0.358696	0.333333	1	0	U	Exocyst subunit EXO70 family protein E1, Homolog of EXO70E2 in Arabidopsis thaliana (AtEXO70E2), BPH (brown planthopper) resistance	yellow	8
Os01g0764000	40	51	63	37	42	11	4	2	0.596	0.43956	0.63	0.792453	0.666667	U	Similar to Glutathione S-transferase I (EC 2.5.1.18) (GST-I) (GST-29) (GST class- phi).	turquoise	4
Os01g0764300	65	124	101	68	47	36	288	1	0.686301	0.343915	0.597633	0.566265	0.99654	U	Protein of unknown function DUF155 domain containing protein.	pink	9
Os01g0764400	63	27	110	32	57	7	103	4	0.826303	0.7	0.774648	0.890625	0.962617	U	Similar to Chorismate mutase, chloroplast precursor (EC 5.4.99.5) (CM-1).	turquoise	4
Os01g0764600	258	19	233	42	376	0	216	2	0.945026	0.931408	0.847273	1	0.990826	U	Hypothetical conserved gene.	turquoise	4
Os01g0764700	143	246	341	145	0	176	9	84	0.430944	0.367609	0.701646	0	0.0967742	U	Resolvase, holliday junction-type, YqgF-like domain containing protein.	green	18
Os01g0764750	46	50	61	28	0	53	0	20	0.414729	0.479167	0.685393	0	0	U	Non-protein coding transcript.
Os01g0765000	56	67	62	44	92	1	193	29	0.740809	0.455285	0.584906	0.989247	0.869369	U	Putative dCMP deaminase, Chloroplast development	blue	13
Os01g0765400	42	39	18	23	41	0	90	0	0.754941	0.518519	0.439024	1	1	U	Protease inhibitor I4, serpin, plant domain containing protein.
Os01g0766400	18	40	52	12	20	0	58	0	0.74	0.310345	0.8125	1	1	U	Conserved hypothetical protein.
Os01g0766600	72	58	87	27	66	25	26	67	0.586449	0.553846	0.763158	0.725275	0.27957	U	BSD domain containing protein.
Os01g0766900	22	15	6	7	29	0	20	1	0.77	0.594595	0.461538	1	0.952381	U	Cellulose synthase like protein C1
Os01g0767000	26	41	89	44	299	83	154	225	0.591051	0.38806	0.669173	0.782723	0.406332	U	Lamin-like protein, Drought resistance, Modulation of root growth
Os01g0767100	0	16	6	13	0	10	9	8	0.241935	0	0.315789	0	0.529412	U	Similar to Lysosomal Pro-X carboxypeptidase.
Os01g0767600	47	156	62	21	189	68	32	0	0.573913	0.231527	0.746988	0.735409	1	U	Conserved hypothetical protein.	yellow	8
Os01g0767700	105	236	257	78	444	121	451	1	0.742469	0.307918	0.767164	0.785841	0.997788	U	Similar to DEIH-box RNA/DNA helicase.
Os01g0767900	183	215	181	118	726	245	632	392	0.639673	0.459799	0.605351	0.747683	0.617188	U	Similar to Ankyrin repeat BTB/POZ domain-containing protein.	yellow	8
Os01g0767966	98	123	93	27	427	189	408	236	0.640849	0.443439	0.775	0.693182	0.63354	U	Hypothetical protein.
Os01g0768100	89	69	83	122	147	157	75	91	0.472989	0.563291	0.404878	0.483553	0.451807	B	Conserved hypothetical protein.	yellow	8
Os01g0768200	103	94	124	19	60	24	252	19	0.77554	0.522843	0.867133	0.714286	0.929889	U	TRAM, LAG1 and CLN8 homology domain containing protein.	pink	9
Os01g0768700	36	6	0	56	97	0	171	23	0.781491	0.857143	0	1	0.881443	U	Conserved hypothetical protein.
Os01g0769000	42	107	58	63	37	1	123	46	0.545073	0.281879	0.479339	0.973684	0.727811	U	Topoisomerase II-associated protein PAT1 domain containing protein.
Os01g0769900	191	20	148	99	362	3	174	0	0.877633	0.905213	0.59919	0.991781	1	U	Chloroplast-targeted TAC (transcriptionally active chromosome) protein, Essential for proper chloroplast development, Maintenance of plastid-encoded polymerase activity under cold stress	lightyellow	2
Os01g0770000	46	0	54	21	126	4	57	1	0.915858	1	0.72	0.969231	0.982759	U	Uncharacterised protein family UPF0089 domain containing protein.
Os01g0770500	170	102	248	144	5	2	94	33	0.64787	0.625	0.632653	0.714286	0.740157	U	Similar to ABC transporter ATP-binding protein.	black	20
Os01g0771100	96	133	255	124	151	8	96	67	0.643011	0.419214	0.672823	0.949686	0.588957	U	Mitochondrial glycoprotein family protein.	turquoise	4
Os01g0771200	1245	434	1317	370	1430	41	574	90	0.830031	0.741513	0.780676	0.972128	0.864458	U	XA21 binding protein 24, ATPase, Inhibition of pattern recognition receptor (PRR) -mediated immunity	blue	13
Os01g0771300	42	22	48	27	5	23	10	32	0.502392	0.65625	0.64	0.178571	0.238095	U	Hypothetical protein.	purple	17
Os01g0771350	665	420	517	160	125	28	212	151	0.666813	0.612903	0.763663	0.816993	0.584022	U	Hypothetical gene.
Os01g0771400	665	420	517	160	125	28	212	151	0.666813	0.612903	0.763663	0.816993	0.584022	U	Similar to CM0545.290.nc protein.	blue	13
Os01g0772000	400	544	798	266	252	114	155	90	0.612829	0.423729	0.75	0.688525	0.632653	U	Similar to Double-stranded RNA-binding protein 1.	blue	13
Os01g0772200	337	368	303	137	171	45	142	5	0.631963	0.478014	0.688636	0.791667	0.965986	U	Transcription initiation factor IIF, beta subunit family protein.	purple	17
Os01g0772400	42	8	1	10	50	1	21	31	0.695122	0.84	0.0909091	0.980392	0.403846	U	Streptomyces cyclase/dehydrase family protein.
Os01g0772600	267	143	325	217	570	245	269	230	0.631509	0.65122	0.599631	0.699387	0.539078	B	Similar to Casein kinase-like protein.	turquoise	4
Os01g0772650	59	37	47	35	134	82	57	52	0.590457	0.614583	0.573171	0.62037	0.522936	B	Non-protein coding transcript.
Os01g0772700	155	28	71	84	14	0	139	2	0.768763	0.846995	0.458065	1	0.985816	U	Armadillo-type fold domain containing protein.
Os01g0772800	578	438	617	289	745	19	497	161	0.728768	0.568898	0.681015	0.975131	0.755319	U	Similar to Signal recognition particle 54 kDa protein 2 (SRP54).	blue	13
Os01g0773100	15	7	183	10	4	25	82	45	0.765499	0.681818	0.948187	0.137931	0.645669	U	Similar to F20D22.3 protein.	yellow	8
Os01g0773200	495	127	442	100	492	2	339	263	0.782301	0.79582	0.815498	0.995951	0.563123	U	Hypothetical conserved gene.	blue	13
Os01g0773600	31	47	56	18	30	3	31	61	0.534296	0.397436	0.756757	0.909091	0.336957	U	Glycoside hydrolase, family 47 protein.
Os01g0775300	66	43	93	69	67	1	2	153	0.461538	0.605505	0.574074	0.985294	0.0129032	U	MATH domain containing protein.
Os01g0775350	31	11	24	22	27	0	0	35	0.546667	0.738095	0.521739	1	0	U	Hypothetical protein.
Os01g0775600	139	224	192	141	92	98	125	1	0.541502	0.38292	0.576577	0.484211	0.992063	U	CT11-RanBPM domain containing protein.	tan	12
Os01g0776400	12	13	33	5	6	6	6	3	0.678571	0.48	0.868421	0.5	0.666667	U	Similar to predicted protein.
Os01g0776500	144	68	104	29	86	57	58	0	0.717949	0.679245	0.781955	0.601399	1	U	Peptidase cysteine/serine, trypsin-like domain containing protein.	turquoise	4
Os01g0776600	1666	1021	1788	1017	243	737	303	95	0.582242	0.620022	0.637433	0.247959	0.761307	U	Group Ia of purple acid phosphatase, Root-associated APase, Response to phosphate starvation, Utilization of organic phosphorus	yellow	8
Os01g0776700	10	50	44	2	83	25	95	53	0.640884	0.166667	0.956522	0.768519	0.641892	U	Similar to predicted protein.	salmon	6
Os01g0776800	30	9	28	5	38	0	22	0	0.893939	0.769231	0.848485	1	1	U	Domain of unknown function DUF1618 domain containing protein.	turquoise	4
Os01g0777000	20	50	24	45	198	30	108	20	0.707071	0.285714	0.347826	0.868421	0.84375	U	Vacuolar protein sorting-associated protein 51 domain containing protein.
Os01g0777101	36	9	73	25	128	72	94	71	0.651575	0.8	0.744898	0.64	0.569697	U	Hypothetical gene.	greenyellow	16
Os01g0777300	327	317	403	99	382	367	816	578	0.586196	0.507764	0.802789	0.510013	0.585366	U	Exonuclease 1, Cell proliferation, UV-damaged nuclear DNA repair under dark conditions	blue	13
Os01g0778100	18	77	134	14	1	107	72	13	0.516055	0.189474	0.905405	0.00925926	0.847059	U	Hypothetical conserved gene.	salmon	6
Os01g0778700	11	17	20	17	43	27	36	2	0.635838	0.392857	0.540541	0.614286	0.947368	U	Similar to Transmembrane protein 49.
Os01g0778800	1586	682	807	349	1169	197	1095	510	0.728225	0.699295	0.698097	0.855783	0.682243	U	Peptidase M16, core domain containing protein.	blue	13
Os01g0778900	26	47	16	13	68	0	67	2	0.740586	0.356164	0.551724	1	0.971014	U	Similar to serine-rich protein-related.
Os01g0779400	107	103	91	9	134	108	332	57	0.705632	0.509524	0.91	0.553719	0.85347	U	Zinc finger, RING/FYVE/PHD-type domain containing protein.	green	18
Os01g0780400	63	74	34	62	213	80	226	206	0.559499	0.459854	0.354167	0.726962	0.523148	U	Katanin P80 ortholog, Katanin regulatory subunit P80c	yellow	8
Os01g0780500	185	223	139	40	183	89	213	20	0.659341	0.453431	0.776536	0.672794	0.914163	U	SCAMP family protein.	black	20
Os01g0780800	401	192	152	62	455	349	272	383	0.564872	0.676223	0.71028	0.56592	0.415267	U	SAND domain-containing protein, Trithorax group factor, Transcriptional regulation of stress responsive genes	yellow	8
Os01g0780900	1849	0	2275	0	0	76	0	323	0.911784	1	1	0	0	U	Hypothetical conserved gene.	turquoise	4
Os01g0781000	1061	863	2003	766	690	237	616	407	0.657835	0.551455	0.723366	0.744337	0.602151	U	Vacuolar protein sorting-associated, VPS28 family protein.	purple	17
Os01g0782200	48	3	10	0	116	18	62	49	0.771242	0.941176	1	0.865672	0.558559	U	Diacylglycerol kinase, catalytic region domain containing protein.
Os01g0782500	92	226	137	100	312	287	478	307	0.525529	0.289308	0.578059	0.520868	0.608917	U	Phospholipid/glycerol acyltransferase domain containing protein.	yellow	8
Os01g0783200	67	4	124	2	56	0	8	0	0.977011	0.943662	0.984127	1	1	M	Similar to Diacylglycerol kinase.	yellow	8
Os01g0783500	1317	615	1476	435	457	131	310	61	0.741358	0.681677	0.77237	0.777211	0.83558	U	Rossmann-like alpha/beta/alpha sandwich fold domain containing protein.	yellow	8
Os01g0783600	8	40	26	35	38	5	20	11	0.502732	0.166667	0.42623	0.883721	0.645161	U	Similar to Frataxin.	yellow	8
Os01g0783700	41	20	52	34	182	41	77	23	0.748936	0.672131	0.604651	0.816143	0.77	U	Similar to EF-hand Ca2+-binding protein CCD1.	yellow	8
Os01g0783800	967	634	2019	565	51	20	416	1531	0.556666	0.603998	0.781347	0.71831	0.213662	U	S-Domain receptor like kinase-SDS2, S-domain family (SD-1a type) receptor-like kinase, Positively regulation of programmed cell death and immunity, Resistance to Magnaporthe oryzae
Os01g0783900	36	6	41	0	0	11	44	0	0.876812	0.857143	1	0	1	U	S-Domain receptor like protein-11
Os01g0784500	73	51	56	47	191	0	54	28	0.748	0.58871	0.543689	1	0.658537	U	Conserved hypothetical protein.	yellow	8
Os01g0784600	157	104	146	83	502	148	105	129	0.6623	0.601533	0.637555	0.772308	0.448718	U	Similar to nodulation protein-related.	turquoise	4
Os01g0784750	12	39	1	27	20	0	3	7	0.330275	0.235294	0.0357143	1	0.3	U	Non-protein coding transcript.
Os01g0784800	102	211	1	183	138	0	37	41	0.389902	0.325879	0.00543478	1	0.474359	U	Flavodoxin/nitric oxide synthase domain containing protein.	yellow	8
Os01g0784833	90	172	0	156	118	0	34	34	0.400662	0.343511	0	1	0.5	U	Hypothetical gene.
Os01g0787000	114	63	237	71	896	0	481	213	0.832771	0.644068	0.769481	1	0.693084	U	Similar to Peroxidase (EC 1.11.1.7).	yellow	8
Os01g0787101	98	58	213	61	828	0	438	189	0.836605	0.628205	0.777372	1	0.698565	U	Hypothetical protein.
Os01g0787400	198	44	340	149	385	0	610	30	0.873007	0.818182	0.695297	1	0.953125	U	Conserved hypothetical protein.	salmon	6
Os01g0788800	667	56	771	66	1440	4	526	3	0.963487	0.922545	0.921147	0.99723	0.994329	M	Similar to Isoform 2 of Homeobox-leucine zipper protein TF1.	yellow	8
Os01g0788850	282	33	508	47	760	1	267	3	0.955813	0.895238	0.915315	0.998686	0.988889	U	Hypothetical protein.
Os01g0788950	1823	1176	1986	1117	1923	755	1454	1735	0.600384	0.607869	0.640026	0.718073	0.455942	U	Similar to partner of Nob1.	blue	13
Os01g0789000	5	917	200	445	624	1	357	267	0.421165	0.00542299	0.310078	0.9984	0.572115	U	Hypothetical conserved gene.	black	20
Os01g0789100	183	208	181	178	182	64	214	161	0.55434	0.468031	0.504178	0.739837	0.570667	U	CDP-alcohol phosphatidyltransferase family protein.
Os01g0793200	1514	598	2061	223	2546	590	1155	217	0.817161	0.716856	0.902364	0.811862	0.841837	U	Pentatricopeptide repeat domain containing protein.	turquoise	4
Os01g0793500	124	133	96	72	360	1	208	75	0.737138	0.48249	0.571429	0.99723	0.734982	U	Similar to mRNA, clone: RTFL01-05-M08.	blue	13
Os01g0793701	22	29	33	8	36	0	21	2	0.741722	0.431373	0.804878	1	0.913043	U	Hypothetical protein.
Os01g0793900	50	93	0	10	156	79	26	0	0.560386	0.34965	0	0.66383	1	U	Conserved hypothetical protein.	yellow	8
Os01g0794500	110	103	142	58	416	259	471	356	0.594778	0.516432	0.71	0.616296	0.569528	U	Translation initiation factor SUI1 domain containing protein.	yellow	8
Os01g0794600	112	115	142	59	418	259	471	361	0.590088	0.493392	0.706468	0.61743	0.566106	U	Hypothetical conserved gene.
Os01g0795300	107	62	157	51	119	1	61	33	0.751269	0.633136	0.754808	0.991667	0.648936	U	Hypothetical protein.	turquoise	4
Os01g0795400	90	62	142	49	119	1	61	1	0.784762	0.592105	0.743455	0.991667	0.983871	U	Similar to Subtilase.
Os01g0796500	250	114	220	102	98	62	23	19	0.665541	0.686813	0.68323	0.6125	0.547619	B	Similar to predicted protein.	black	20
Os01g0797600	45	67	28	0	6	0	29	79	0.425197	0.401786	1	1	0.268519	U	AP2/ERF family protein, ERF-associated EAR-motif-containing repressor, Abiotic stress response, Stress signaling	green	18
Os01g0797900	44	134	25	97	392	2	434	2	0.792035	0.247191	0.204918	0.994924	0.995413	U	Hypothetical protein.
Os01g0798100	396	212	215	109	370	111	155	20	0.715365	0.651316	0.66358	0.769231	0.885714	U	Similar to cDNA clone:J023120H23, full insert sequence.
Os01g0798200	341	197	200	108	341	68	151	20	0.724404	0.633829	0.649351	0.833741	0.883041	U	Conserved hypothetical protein.
Os01g0798500	91	128	108	80	320	24	157	16	0.731602	0.415525	0.574468	0.930233	0.907514	U	Similar to predicted protein.	turquoise	4
Os01g0799900	506	226	629	157	769	87	463	35	0.824164	0.691257	0.800254	0.898364	0.929719	U	Metacaspase 6, Response to abiotic and biotic stresses	turquoise	4
Os01g0800500	5	4	21	0	0	30	24	0	0.595238	0.555556	1	0	1	U	Purple acid phosphatase, N-terminal domain containing protein.
Os01g0800950	870	507	1053	274	518	147	559	166	0.73278	0.631808	0.793519	0.778947	0.771034	U	Non-protein coding transcript.
Os01g0801000	1116	699	1428	393	740	209	787	231	0.726575	0.614876	0.784185	0.779768	0.773084	U	Similar to Apurinic endonuclease-redox protein (DNA-(apurinic or apyrimidinic site) lyase) (EC 4.2.99.18).	black	20
Os01g0801100	442	203	444	79	670	89	430	301	0.747178	0.685271	0.848948	0.88274	0.588235	U	Similar to Apurinic endonuclease-redox protein (DNA-(apurinic or apyrimidinic site) lyase) (EC 4.2.99.18).	blue	13
Os01g0801150	218	116	239	43	375	41	248	157	0.751566	0.652695	0.847518	0.901442	0.612346	U	Non-protein coding transcript.
Os01g0801500	205	36	223	46	259	30	134	8	0.872476	0.850622	0.828996	0.896194	0.943662	U	Beta-1, 3-glucanase precursor.	turquoise	4
Os01g0801700	179	150	217	76	193	58	143	103	0.654155	0.544073	0.740614	0.768924	0.581301	U	Homolog of Arabidopsis GCD1 (GAMETE CELLS DEFECTIVE1), Early embryogenesis and endosperm development	blue	13
Os01g0801800	110	187	68	32	110	136	77	83	0.454545	0.37037	0.68	0.447154	0.48125	B	Hypothetical gene.	pink	9
Os01g0802000	437	356	486	194	492	1	213	425	0.625192	0.551072	0.714706	0.997972	0.333856	U	Zinc finger, RING/FYVE/PHD-type domain containing protein.	tan	12
Os01g0802850	27	69	55	62	0	65	62	0	0.423529	0.28125	0.470085	0	1	U	Protein of unknown function DUF250 domain containing protein.
Os01g0802900	27	69	55	62	0	65	62	0	0.423529	0.28125	0.470085	0	1	U	Hypothetical protein.	turquoise	4
Os01g0803200	517	28	816	95	398	63	193	54	0.889094	0.948624	0.895719	0.863341	0.781377	U	Cysteine proteinase inhibitor-I (Oryzacystatin-I).	turquoise	4
Os01g0805700	20	12	6	26	19	0	7	2	0.565217	0.625	0.1875	1	0.777778	U	Similar to plectin-related.
Os01g0805900	913	1139	1510	410	599	141	228	162	0.637005	0.444932	0.786458	0.809459	0.584615	U	Beta-tubulin	turquoise	4
Os01g0805975	878	230	648	200	664	2	449	133	0.823658	0.792419	0.764151	0.996997	0.771478	U	Hypothetical gene.
Os01g0806000	612	161	490	130	475	1	288	120	0.81906	0.791721	0.790323	0.997899	0.705882	U	Similar to UBA-like.	green	18
Os01g0807900	166	41	144	20	243	0	14	0	0.902866	0.801932	0.878049	1	1	U	Dihydropyrimidinase	turquoise	4
Os01g0809300	493	173	446	105	631	60	304	46	0.829938	0.74024	0.809437	0.913169	0.868571	U	Extracellular leucine-rich repeat (eLRR) domain protein, XB21 interacting protein, XA21-mediated immune response, Regulation of plant responses against pathogen	yellow	8
Os01g0810000	452	436	350	238	629	189	571	104	0.674301	0.509009	0.595238	0.768949	0.845926	U	Utp11 family protein.	blue	13
Os01g0810100	34	64	14	0	14	3	0	55	0.336957	0.346939	1	0.823529	0	U	Ribonuclease III domain containing protein.
Os01g0810200	245	131	238	78	142	1	66	76	0.707267	0.651596	0.753165	0.993007	0.464789	U	Cupin, RmlC-type domain containing protein.
Os01g0810600	374	14	510	286	196	0	16	8	0.780627	0.963918	0.640704	1	0.666667	U	Similar to cDNA, clone: J100063K14, full insert sequence.
Os01g0810700	436	18	560	301	197	0	16	9	0.786597	0.960352	0.650407	1	0.64	U	Hypothetical gene.
Os01g0810800	794	21	1149	17	107	0	162	20	0.974449	0.974233	0.98542	1	0.89011	U	Hypothetical conserved gene.
Os01g0810833	514	11	1175	16	13	0	79	8	0.980727	0.979048	0.986566	1	0.908046	M	Non-protein coding transcript.
Os01g0811100	1628	755	1613	488	937	12	933	123	0.787641	0.683172	0.76773	0.987355	0.883523	U	Proteasome subunit alpha type 3 (EC 3.4.25.1) (20S proteasome alpha subunit G) (20S proteasome subunit alpha-7).	green	18
Os01g0812050	10	21	20	13	121	64	66	105	0.516667	0.322581	0.606061	0.654054	0.385965	B	Conserved hypothetical protein.
Os01g0812100	83	125	89	130	167	149	172	102	0.502458	0.399038	0.406393	0.528481	0.627737	B	Similar to NHL25.	blue	13
Os01g0812200	53	39	0	47	59	0	0	37	0.476596	0.576087	0	1	0	U	Cyclin-like F-box domain containing protein.
Os01g0812800	517	416	732	222	1156	195	1012	165	0.773952	0.554126	0.767296	0.855662	0.859813	U	Ribosomal protein L30e domain containing protein.	turquoise	4
Os01g0812900	122	158	309	154	252	2	168	220	0.61444	0.435714	0.667387	0.992126	0.43299	U	Similar to alphavirus core protein family.	turquoise	4
Os01g0813000	36	29	117	47	246	0	191	31	0.846485	0.553846	0.713415	1	0.86036	U	Similar to 14 kDa zinc-binding protein.
Os01g0813400	4095	4196	4235	1818	4747	1084	3613	810	0.67851	0.493909	0.699653	0.814097	0.816866	U	Similar to ADP-ribosylation factor 1.	yellow	8
Os01g0813500	144	93	45	66	184	1	126	42	0.71184	0.607595	0.405405	0.994595	0.75	U	EAP30 domain containing protein.	turquoise	4
Os01g0813800	852	1	1141	46	854	1	407	2	0.984867	0.998828	0.961247	0.99883	0.99511	M	Similar to Beta-glucosidase 3.	green	18
Os01g0813900	110	51	166	54	164	59	99	147	0.634118	0.68323	0.754545	0.735426	0.402439	U	Similar to ZIGA1 protein (Fragment).	green	18
Os01g0814000	59	0	20	6	213	0	142	0	0.986364	1	0.769231	1	1	U	Nuclear fragile X mental retardation-interacting protein 1, conserved domain domain containing protein.
Os01g0814400	296	225	201	213	802	60	159	54	0.725373	0.568138	0.485507	0.930394	0.746479	U	Conserved hypothetical protein.	yellow	8
Os01g0814550	81	64	70	58	196	15	37	17	0.713755	0.558621	0.546875	0.92891	0.685185	U	Non-protein coding transcript.
Os01g0814700	104	73	201	85	213	2	53	5	0.775815	0.587571	0.702797	0.990698	0.913793	U	Cyclin-like F-box domain containing protein.
Os01g0814900	239	145	298	94	191	69	125	57	0.700328	0.622396	0.760204	0.734615	0.686813	U	Similar to Cytochrome b5 reductase.	blue	13
Os01g0815100	21	1	23	8	10	2	11	0	0.855263	0.954545	0.741935	0.833333	1	U	Hypothetical conserved gene.
Os01g0815700	4	26	59	3	154	56	123	166	0.575296	0.133333	0.951613	0.733333	0.425606	U	Zinc finger, RanBP2-type domain containing protein.
Os01g0815900	0	110	0	45	79	0	7	64	0.281967	0	0	1	0.0985915	U	Hypothetical conserved gene.
Os01g0816400	657	472	400	197	822	282	897	316	0.686619	0.581931	0.670017	0.744565	0.739489	U	Similar to microtubule organization protein.	green	18
Os01g0816500	42	114	42	29	77	112	155	6	0.54766	0.269231	0.591549	0.407407	0.962733	U	Similar to microtubule organization protein.
Os01g0816550	37	30	30	36	26	0	43	0	0.673267	0.552239	0.454545	1	1	U	Non-protein coding transcript.
Os01g0817000	62	44	79	45	63	0	53	42	0.662371	0.584906	0.637097	1	0.557895	U	Protein of unknown function DUF607 family protein.	salmon	6
Os01g0817100	301	353	409	27	750	1	332	89	0.792219	0.460245	0.938073	0.998668	0.788599	U	TRAM, LAG1 and CLN8 homology domain containing protein.	blue	13
Os01g0817700	310	120	470	81	302	40	258	39	0.82716	0.72093	0.852995	0.883041	0.868687	U	Similar to 2, 3-bisphosphoglycerate-independent phosphoglycerate mutase (EC 5.4.2.1) (Phosphoglyceromutase) (BPG-independent PGAM) (PGAM-I).	black	20
Os01g0817800	119	69	240	60	185	42	32	39	0.732824	0.632979	0.8	0.814978	0.450704	U	WD40 repeat-like domain containing protein.	black	20
Os01g0817900	80	59	171	43	134	31	14	25	0.716338	0.57554	0.799065	0.812121	0.358974	U	Hypothetical protein.
Os01g0818400	81	65	182	26	177	0	71	0	0.848837	0.554795	0.875	1	1	U	WUSCHEL homeobox transcription factor, Drought tolerance, Mediation of stress response and early flowering	turquoise	4
Os01g0819000	312	211	374	8	427	64	303	0	0.833431	0.596558	0.979058	0.869654	1	U	Similar to transposon protein CACTA, En/Spm sub-class.	blue	13
Os01g0819466	6582	2678	6608	1905	11033	742	9657	1027	0.842116	0.710799	0.776225	0.936985	0.903875	U	Non-protein coding transcript.	turquoise	4
Os01g0819900	97	71	71	62	377	150	107	33	0.673554	0.577381	0.533835	0.71537	0.764286	U	Armadillo-like helical domain containing protein.	green	18
Os01g0821700	122	95	110	108	227	14	369	13	0.782609	0.562212	0.504587	0.941909	0.965969	U	Similar to Chitin-binding lectin 1 precursor (PL-I).	black	20
Os01g0821800	679	325	604	183	611	47	548	67	0.796997	0.676295	0.767471	0.928571	0.891057	U	Nucleic acid-binding, OB-fold-like domain containing protein.	blue	13
Os01g0822200	22	107	35	49	12	60	63	7	0.371831	0.170543	0.416667	0.166667	0.9	U	Protein kinase, core domain containing protein.	yellow	8
Os01g0822900	33	44	41	39	17	45	60	49	0.460366	0.428571	0.5125	0.274194	0.550459	U	Non-specific lipid transfer protein (nsLTP), Regulation of plant height	blue	13
Os01g0823300	2638	699	2952	499	3195	378	2316	423	0.847405	0.79053	0.855404	0.894207	0.845564	U	Similar to Ribosomal protein S26.	salmon	6
Os01g0823700	96	85	206	44	109	125	0	73	0.556911	0.530387	0.824	0.465812	0	U	Protein of unknown function DUF641, plant domain containing protein.	turquoise	4
Os01g0824600	79	67	102	4	124	0	251	1	0.88535	0.541096	0.962264	1	0.996032	U	CDPK (Calcium-dependent protein kinase) family protein, Negative regulation of defense/stress response	turquoise	4
Os01g0824700	22	179	237	401	421	1	305	14	0.623418	0.109453	0.371473	0.99763	0.956113	U	Cyclin-like F-box domain containing protein.
Os01g0825700	122	280	113	73	303	32	143	20	0.627072	0.303483	0.607527	0.904478	0.877301	U	Similar to VHS2 protein (Fragment).
Os01g0825900	108	2	1	9	43	3	1	31	0.772727	0.981818	0.1	0.934783	0.03125	U	Protein of unknown function Cys-rich family protein.
Os01g0827200	9	18	6	1	18	0	27	5	0.714286	0.333333	0.857143	1	0.84375	U	Phox-like domain containing protein.
Os01g0827400	0	90	12	71	28	0	26	0	0.290749	0	0.144578	1	1	U	Prenylated rab acceptor PRA1 family protein.
Os01g0829800	701	596	1388	467	889	165	953	223	0.730398	0.540478	0.748248	0.843454	0.810374	U	Malate dehydrogenase, Salt stress tolerance	salmon	6
Os01g0830000	6	0	9	0	34	0	13	0	1	1	1	1	1	M	Similar to Plastid sufB (Fragment).
Os01g0831200	47	14	96	68	81	0	7	16	0.702128	0.770492	0.585366	1	0.304348	U	BAG family protein, Control of innate immunity and broad-spectrum disease resistance	pink	9
Os01g0832200	490	158	378	33	923	49	459	133	0.857796	0.756173	0.919708	0.949588	0.775338	U	Similar to selT-like protein.	blue	13
Os01g0833100	140	305	86	155	158	0	35	89	0.432851	0.314607	0.356846	1	0.282258	U	NLI interacting factor domain containing protein.	yellow	8
Os01g0833150	159	47	260	33	410	203	616	119	0.78235	0.771845	0.887372	0.668842	0.838095	U	Similar to predicted protein.	pink	9
Os01g0833200	393	122	489	104	512	163	673	139	0.796532	0.763107	0.824621	0.758519	0.828818	U	Similar to expressed protein.	turquoise	4
Os01g0833700	3192	1990	2881	1073	4223	1106	3939	1580	0.71232	0.615978	0.728629	0.792456	0.713716	U	Clathrin adaptor, mu subunit, C-terminal domain containing protein.	green	18
Os01g0833750	2062	1327	1947	718	2786	748	2584	1060	0.708812	0.608439	0.730582	0.788342	0.709111	U	Hypothetical protein.
Os01g0833800	23	44	54	20	58	22	17	22	0.584615	0.343284	0.72973	0.725	0.435897	U	IQ calmodulin-binding region domain containing protein.
Os01g0834150	33	23	45	23	15	0	40	0	0.743017	0.589286	0.661765	1	1	U	Hypothetical gene.
Os01g0834200	254	146	452	192	448	36	243	62	0.762139	0.635	0.701863	0.92562	0.796721	U	Similar to T-cell immune regulator 1 transcript variant 3 (Fragment).	yellow	8
Os01g0834250	41	57	81	70	27	113	76	22	0.462012	0.418367	0.536424	0.192857	0.77551	U	Hypothetical gene.
Os01g0834400	237	164	227	110	36	31	57	52	0.609409	0.591022	0.673591	0.537313	0.522936	B	Similar to HAP3.	yellow	8
Os01g0834500	2518	700	2416	367	985	125	932	62	0.845281	0.782474	0.868128	0.887387	0.937626	U	Similar to 40S ribosomal protein S23 (S12).	turquoise	4
Os01g0834600	1896	447	2034	273	1069	93	908	103	0.865748	0.809219	0.881664	0.919966	0.898121	U	40S ribosomal protein S23.	turquoise	4
Os01g0834700	555	450	433	163	167	29	204	93	0.648997	0.552239	0.72651	0.852041	0.686869	U	Zinc finger, CCCH-type domain containing protein.	blue	13
Os01g0835000	26	9	44	1	63	0	59	121	0.594427	0.742857	0.977778	1	0.327778	U	Similar to predicted protein.	turquoise	4
Os01g0835083	26	0	39	1	63	0	59	121	0.605178	1	0.975	1	0.327778	U	Hypothetical protein.
Os01g0835600	59	112	81	26	102	6	14	3	0.635236	0.345029	0.757009	0.944444	0.823529	U	AT hook, DNA-binding, conserved site domain containing protein.	green	18
Os01g0835900	2485	2173	2535	1377	2076	1020	1415	807	0.612831	0.533491	0.648006	0.670543	0.636814	B	Similar to Histone H4.	blue	13
Os01g0836400	45	63	47	27	33	0	87	1	0.69967	0.416667	0.635135	1	0.988636	U	Hypothetical conserved gene.
Os01g0836800	159	145	37	19	137	73	55	41	0.582583	0.523026	0.660714	0.652381	0.572917	B	Transmembrane receptor, eukaryota domain containing protein.	yellow	8
Os01g0837500	354	127	250	106	365	4	315	19	0.833766	0.735967	0.702247	0.98916	0.943114	U	ATPase and DNA helicase, Rice homolog of RuvB1, Salinity and drought stress tolerance	turquoise	4
Os01g0837900	125	111	123	81	218	11	50	28	0.690763	0.529661	0.602941	0.951965	0.641026	U	Similar to Protein kinase AFC1 (EC 2.7.1.-).	purple	17
Os01g0838100	21	0	16	0	0	33	0	6	0.486842	1	1	0	0	U	Conserved hypothetical protein.
Os01g0838300	335	19	495	11	35	9	52	9	0.950259	0.946328	0.978261	0.795455	0.852459	U	Hypothetical protein.	turquoise	4
Os01g0838350	853	43	575	120	117	79	1	13	0.858412	0.952009	0.827338	0.596939	0.0714286	U	Conserved hypothetical protein.	yellow	8
Os01g0838900	467	558	786	417	362	1	68	85	0.613338	0.45561	0.653367	0.997245	0.444444	U	Trp repressor/replication initiator domain containing protein.	blue	13
Os01g0839300	1738	1139	1482	711	1265	300	713	477	0.664281	0.604101	0.675787	0.808307	0.59916	U	Similar to 50S ribosomal protein L17.	blue	13
Os01g0839500	2020	1620	2889	2093	7266	1924	4606	2580	0.671294	0.554945	0.579888	0.790642	0.640969	U	Histone-fold domain containing protein.	yellow	8
Os01g0839700	33	4	36	4	9	0	77	0	0.95092	0.891892	0.9	1	1	U	Ubiquitin-conjugating enzyme (E2), Regulation of root development	turquoise	4
Os01g0840100	598	892	441	384	419	65	74	27	0.528276	0.401342	0.534545	0.865702	0.732673	U	Heat shock protein 70, Hsp70 family protein	blue	13
Os01g0840200	10	20	7	0	65	27	0	20	0.550336	0.333333	1	0.706522	0	U	HSP20-like chaperone domain containing protein.
Os01g0840700	438	243	203	65	833	152	482	140	0.765258	0.643172	0.757463	0.845685	0.77492	U	Similar to 60S ribosomal protein L36.	salmon	6
Os01g0841000	0	24	101	8	87	1	61	1	0.879859	0	0.926606	0.988636	0.983871	U	ENTH/VHS domain containing protein.	yellow	8
Os01g0841200	19	13	14	17	52	0	52	26	0.709845	0.59375	0.451613	1	0.666667	U	Protein of unknown function DUF246, plant family protein.
Os01g0841500	81	49	43	40	210	3	44	106	0.65625	0.623077	0.518072	0.985915	0.293333	U	R1R2R3 MYB transcription factor, Stress tolerance
Os01g0841600	1590	417	1287	361	1557	131	1251	56	0.854887	0.792227	0.780947	0.922393	0.957154	U	Triose phosphate isomerase (EC 5.3.1.1), Abiotic stress response, Response to methylglyoxal (cytotoxin)	brown	21
Os01g0841700	1	302	26	28	0	249	28	54	0.0799419	0.00330033	0.481481	0	0.341463	U	Fungal elicitor-responsive C2-domain protein, Defense signaling	yellow	8
Os01g0842200	43	52	125	7	158	0	49	1	0.862069	0.452632	0.94697	1	0.98	U	Similar to Scarecrow-like 9 (Fragment).	yellow	8
Os01g0842600	253	224	319	129	538	97	343	33	0.750517	0.530398	0.712054	0.847244	0.912234	U	Similar to AAA-metalloprotease FtsH.	blue	13
Os01g0843300	1	82	11	10	69	1	53	0	0.590308	0.0120482	0.52381	0.985714	1	U	Similar to Mitochondrial Rho GTPase.
Os01g0843500	31	17	37	8	23	0	8	0	0.798387	0.645833	0.822222	1	1	U	Hypothetical conserved gene.	yellow	8
Os01g0843700	45	242	90	122	256	8	5	86	0.4637	0.156794	0.424528	0.969697	0.0549451	U	Conserved hypothetical protein.	blue	13
Os01g0844800	85	62	177	89	214	22	274	32	0.78534	0.578231	0.665414	0.90678	0.895425	U	Similar to Pumilio RBD (Fragment).	turquoise	4
Os01g0844850	42	22	50	42	74	20	53	10	0.699681	0.65625	0.543478	0.787234	0.84127	U	Non-protein coding transcript.
Os01g0846450	43	110	173	102	544	93	367	22	0.775103	0.281046	0.629091	0.854003	0.943445	U	Hypothetical conserved gene.
Os01g0846500	222	209	255	266	115	170	125	68	0.501399	0.515081	0.489443	0.403509	0.647668	B	Hypothetical conserved gene.	blue	13
Os01g0846600	2	6	18	14	1	25	0	10	0.276316	0.25	0.5625	0.0384615	0	U	Protein of unknown function DUF248, methyltransferase putative family protein.
Os01g0846900	72	50	30	34	225	0	32	1	0.808559	0.590164	0.46875	1	0.969697	U	Histone-fold domain containing protein.
Os01g0847000	72	50	30	34	225	0	32	1	0.808559	0.590164	0.46875	1	0.969697	U	Hypothetical protein.
Os01g0847200	403	281	424	263	426	51	181	123	0.666357	0.589181	0.617176	0.893082	0.595395	U	Mannose-1-phosphate guanyl transferase, GDP-mannose pyrophosphorylase, Salinity stress tolerance, Ascorbic acid synthesis	black	20
Os01g0847250	199	125	169	120	189	26	82	85	0.642211	0.614198	0.584775	0.87907	0.491018	U	Non-protein coding transcript.
Os01g0847300	71	80	94	70	80	27	18	11	0.583149	0.470199	0.573171	0.747664	0.62069	U	Uncharacterised protein family UPF0497, trans-membrane plant domain containing protein.	green	18
Os01g0847600	260	155	278	54	138	0	195	2	0.804991	0.626506	0.837349	1	0.989848	U	Aldo-keto reductase, Detoxification of abiotic stress-related reactive aldehydes, Oxidative and heat stress tolerance, Herbicide resistance	turquoise	4
Os01g0847700	22	24	27	74	39	28	126	27	0.583106	0.478261	0.267327	0.58209	0.823529	U	Aldo-keto reductase, Detoxification of reactive aldehydes, Abiotic stress tolerance	yellow	8
Os01g0848200	20	107	36	0	200	123	152	92	0.558904	0.15748	1	0.619195	0.622951	U	Delta-1-pyrroline-5-carboxylate synthase 2, Salt and cold tolerance, Proline biosynthesis	salmon	6
Os01g0848300	0	41	26	0	43	26	81	39	0.585938	0	1	0.623188	0.675	U	Pentatricopeptide repeat domain containing protein.
Os01g0848900	11	14	8	51	31	0	0	40	0.322581	0.44	0.135593	1	0	U	Conserved hypothetical protein.	blue	13
Os01g0849100	31	41	54	14	126	0	74	39	0.751979	0.430556	0.794118	1	0.654867	U	Small GTPase Rac/ROP guanine nucleotide exchange factor, Signal transduction	green	18
Os01g0849600	52	65	100	60	152	0	109	2	0.764815	0.444444	0.625	1	0.981982	U	Similar to ENOD18 protein (Fragment).	magenta	7
Os01g0849950	59	11	7	19	1	40	6	58	0.363184	0.842857	0.269231	0.0243902	0.09375	U	Hypothetical protein.
Os01g0850000	59	11	7	19	1	40	6	58	0.363184	0.842857	0.269231	0.0243902	0.09375	U	Uncharacterised conserved protein UCP022260 domain containing protein.	yellow	8
Os01g0850100	709	250	406	101	375	117	278	271	0.705225	0.739312	0.800789	0.762195	0.506375	U	Inositolphosphorylceramide synthase 1, Regulation of plant height, Sphingolipid metabolism	yellow	8
Os01g0850400	99	148	97	58	100	1	42	0	0.620183	0.40081	0.625806	0.990099	1	U	Similar to MYBY1 protein (Fragment).	blue	13
Os01g0851000	55	0	77	0	175	0	34	0	1	1	1	1	1	M	Carbohydrate/purine kinase domain containing protein.
Os01g0851300	288	128	122	72	64	0	152	0	0.757869	0.692308	0.628866	1	1	U	Reticulon family protein.	yellow	8
Os01g0851400	403	148	331	174	844	3	131	0	0.840216	0.731397	0.655446	0.996458	1	U	Machado-Joseph disease protein MJD family protein.	blue	13
Os01g0851700	141	6	316	16	316	47	489	40	0.920496	0.959184	0.951807	0.870523	0.924386	U	Similar to Cytosolic starch phosphorylase (Fragment).	turquoise	4
Os01g0852200	250	196	246	154	157	109	157	74	0.603127	0.560538	0.615	0.590226	0.679654	B	Similar to sialin.	red	22
Os01g0852300	268	416	464	345	935	191	645	203	0.666859	0.391813	0.573548	0.830373	0.760613	U	SUMO family protein	green	18
Os01g0852500	19	184	36	21	99	0	105	5	0.552239	0.0935961	0.631579	1	0.954545	U	ELM2 domain containing protein.
Os01g0853400	54	13	24	0	39	0	0	11	0.829787	0.80597	1	1	0	U	Component of the SCF E3 ubiquitin ligase complex, Jasmonate-regulated defense responses, Promoting leaf senescence	turquoise	4
Os01g0856800	305	135	305	97	266	128	64	31	0.706236	0.693182	0.758706	0.675127	0.673684	U	Similar to pleckstrin homology domain-containing protein 1.	salmon	6
Os01g0857000	25	31	29	16	246	30	44	44	0.739785	0.446429	0.644444	0.891304	0.5	U	Double-stranded RNA-binding-like domain containing protein.
Os01g0857400	54	0	37	0	79	0	27	0	1	1	1	1	1	M	Amino acid transporter, transmembrane domain containing protein.	turquoise	4
Os01g0857700	1638	303	1519	203	753	178	88	475	0.775257	0.843895	0.882114	0.808808	0.156306	U	Similar to G10.	black	20
Os01g0858700	96	68	168	49	160	1	38	37	0.748784	0.585366	0.774194	0.993789	0.506667	U	Conserved hypothetical protein.
Os01g0859200	5	6	18	7	56	33	22	0	0.687075	0.454545	0.72	0.629213	1	U	Alpha/beta hydrolase fold-1 domain containing protein.	turquoise	4
Os01g0859400	355	99	470	52	217	112	27	128	0.732192	0.781938	0.900383	0.659574	0.174194	U	Protein-tyrosine phosphatase, dual specificity domain containing protein.	yellow	8
Os01g0859600	131	168	208	92	350	36	296	94	0.716364	0.438127	0.693333	0.906736	0.758974	U	Cyclin-like F-box domain containing protein.	yellow	8
Os01g0860300	452	309	235	148	625	41	503	103	0.751242	0.593955	0.613577	0.938438	0.830033	U	Similar to Ribosomal protein L1.	blue	13
Os01g0860800	67	381	133	177	185	189	498	525	0.409745	0.149554	0.429032	0.494652	0.486804	U	Glycoside hydrolase, family 17 protein.	blue	13
Os01g0861000	81	33	104	25	67	1	29	1	0.824047	0.710526	0.806202	0.985294	0.966667	U	Conserved hypothetical protein.	purple	17
Os01g0862000	126	63	98	119	169	0	108	2	0.731387	0.666667	0.451613	1	0.981818	U	Alpha/beta hydrolase fold-1 domain containing protein.	salmon	6
Os01g0862300	261	171	228	119	115	40	32	25	0.641776	0.604167	0.657061	0.741935	0.561404	U	Similar to Sorting nexin 1.	turquoise	4
Os01g0863400	172	122	418	136	524	290	254	204	0.645283	0.585034	0.754513	0.643735	0.554585	U	Hypothetical protein.	yellow	8
Os01g0865700	26	18	0	74	87	16	10	25	0.480469	0.590909	0	0.84466	0.285714	U	Zinc finger, RING/FYVE/PHD-type domain containing protein.	yellow	8
Os01g0866200	729	457	604	374	536	144	228	148	0.651242	0.614671	0.617587	0.788235	0.606383	U	Similar to Histone H3.	blue	13
Os01g0866300	51	26	45	21	33	0	26	15	0.714286	0.662338	0.681818	1	0.634146	U	VAMP-like protein YKT61 (AtYKT61) (Geranylgeranylated protein 1) (AtGP1).	yellow	8
Os01g0866400	0	17	0	8	27	0	20	0	0.652778	0	0	1	1	U	Cytosolic fructose-1, 6-bisphosphatase, Sucrose biosynthesis, Required for tiller bud outgrowth	blue	13
Os01g0866500	113	37	295	24	490	20	462	42	0.91706	0.753333	0.924765	0.960784	0.916667	U	Similar to Soluble inorganic pyrophosphatase (EC 3.6.1.1) (Pyrophosphate phospho- hydrolase) (PPase).	salmon	6
Os01g0866550	78	25	225	19	390	19	393	28	0.922685	0.757282	0.922131	0.953545	0.933492	U	Non-protein coding transcript.
Os01g0866600	317	47	533	36	517	18	555	12	0.944472	0.870879	0.936731	0.966355	0.978836	U	Similar to bolA-like protein.	turquoise	4
Os01g0867100	141	16	201	20	3	13	138	217	0.64486	0.898089	0.909502	0.1875	0.388732	U	Conserved hypothetical protein.
Os01g0867200	385	113	335	58	259	10	356	72	0.84068	0.773092	0.852417	0.962825	0.831776	U	WD40 repeat-like domain containing protein.	turquoise	4
Os01g0867800	684	111	828	110	421	92	260	77	0.849013	0.860377	0.882729	0.820663	0.771513	U	Nucleotide-binding, alpha-beta plait domain containing protein.	turquoise	4
Os01g0867900	198	225	96	54	144	52	91	23	0.599094	0.468085	0.64	0.734694	0.798246	U	Protein of unknown function DUF502 family protein.	salmon	6
Os01g0868200	747	763	578	162	1071	192	1513	96	0.763178	0.494702	0.781081	0.847981	0.940336	U	Zinc finger, DHHC-type domain containing protein.	yellow	8
Os01g0868300	341	357	317	230	1212	496	1023	455	0.6529	0.488539	0.579525	0.709602	0.692152	U	Similar to DNA polymerase alpha catalytic subunit (EC 2.7.7.7).	blue	13
Os01g0868301	329	412	271	90	523	73	695	11	0.75624	0.443995	0.750693	0.877517	0.984419	U	Hypothetical protein.
Os01g0868400	358	334	314	234	1247	513	1039	470	0.656021	0.517341	0.572993	0.708523	0.688535	U	Hypothetical protein.
Os01g0869500	313	228	197	146	369	15	127	95	0.675168	0.578558	0.574344	0.960938	0.572072	U	Plant nuclear matrix 1 family protein.	blue	13
Os01g0869550	274	185	185	125	323	15	111	81	0.687452	0.59695	0.596774	0.955621	0.578125	U	Conserved hypothetical protein.
Os01g0869900	21	10	11	4	8	2	7	1	0.734375	0.677419	0.733333	0.8	0.875	U	Serine/threonine protein kinase, Hyperosmotic stress response
Os01g0871200	155	268	194	59	166	0	164	253	0.539317	0.36643	0.766798	1	0.393285	U	Zinc finger, C2H2-type domain containing protein.
Os01g0871300	39	90	48	21	107	23	147	27	0.679283	0.302326	0.695652	0.823077	0.844828	U	Pyridoxal phosphate-dependent transferase, major region domain containing protein.	lightcyan	15
Os01g0872500	71	151	189	76	1	60	10	2	0.483929	0.31982	0.713208	0.0163934	0.833333	U	Oligopeptide transporter domain containing protein.
Os01g0872533	59	124	150	60	1	20	7	1	0.514218	0.322404	0.714286	0.047619	0.875	U	Hypothetical protein.
Os01g0872700	171	210	234	81	209	54	122	40	0.656557	0.448819	0.742857	0.794677	0.753086	U	5'-3' exoribonuclease	yellow	8
Os01g0872800	67	26	47	18	61	53	27	4	0.666667	0.72043	0.723077	0.535088	0.870968	U	3-phosphoinositide-dependent protein kinase, Positive regulation of disease resistance
Os01g0873100	11	21	22	0	49	0	54	3	0.85	0.34375	1	1	0.947368	U	Similar to Amidophosphoribosyltransferase, chloroplast precursor (EC 2.4.2.14) (Glutamine phosphoribosylpyrophosphate amidotransferase) (ATASE) (GPAT).
Os01g0874100	23	24	56	51	73	0	22	13	0.664122	0.489362	0.523364	1	0.628571	U	Hypothetical conserved gene.	blue	13
Os01g0874700	302	192	663	195	1234	351	931	166	0.775905	0.611336	0.772727	0.778549	0.848678	U	Phosphatidylinositol transfer protein, Class III SEC14 protein, Important roles in rice immunity, Response to M. oryzae infection	salmon	6
Os01g0874900	139	78	78	111	223	88	156	158	0.57808	0.640553	0.412698	0.717042	0.496815	U	Serine hydroxymethyltransferase, Negative regulator of sulphate/selenate uptake and assimilation, Cadmium tolerance, Synthesis of cysteine-rich storage proteins in seed	blue	13
Os01g0875400	523	173	600	144	682	1	488	36	0.866264	0.751437	0.806452	0.998536	0.931298	U	Ubiquitin domain containing protein.	turquoise	4
Os01g0875500	68	52	99	2	181	0	286	6	0.913545	0.566667	0.980198	1	0.979452	U	Similar to Beta-galactosidase (EC 3.2.1.23).
Os01g0876400	103	98	124	91	525	215	183	179	0.615942	0.512438	0.576744	0.709459	0.505525	U	Sad1/UNC-like, C-terminal domain containing protein.	salmon	6
Os01g0876500	935	1436	807	416	2084	184	1013	251	0.679063	0.394348	0.659853	0.918871	0.801424	U	Nucleotide-binding, alpha-beta plait domain containing protein.	yellow	8
Os01g0876650	54	10	51	0	38	0	0	39	0.744792	0.84375	1	1	0	U	Hypothetical conserved gene.	turquoise	4
Os01g0877300	687	335	192	168	1421	108	860	375	0.76218	0.672211	0.533333	0.929366	0.696356	U	Mitotic checkpoint family protein.	blue	13
Os01g0877400	0	9	60	16	26	0	28	24	0.699387	0	0.789474	1	0.538462	U	Similar to Avr9 elicitor response-like protein.
Os01g0877500	76	81	174	200	172	219	67	137	0.434281	0.484076	0.465241	0.439898	0.328431	B	Zinc finger, RING/FYVE/PHD-type domain containing protein.	black	20
Os01g0877600	304	141	350	235	274	342	81	164	0.53358	0.683146	0.598291	0.444805	0.330612	B	Hypothetical protein.
Os01g0878400	601	622	1366	549	209	249	191	179	0.596823	0.491415	0.713316	0.456332	0.516216	U	Amino acid permease, Regulation of tiller number and grain yield	turquoise	4
Os01g0878550	484	508	1089	422	185	191	147	132	0.60323	0.487903	0.720715	0.492021	0.526882	U	Hypothetical protein.
Os01g0878700	306	787	297	578	195	118	204	133	0.382735	0.279963	0.339429	0.623003	0.605341	U	Amino acid transporter, Regulation of grain protein content and nutritional quality	blue	13
Os01g0878750	171	497	199	386	182	103	173	115	0.397043	0.255988	0.340171	0.638596	0.600694	U	Hypothetical protein.	blue	13
Os01g0878800	85	252	159	314	299	12	207	145	0.509165	0.252226	0.336152	0.961415	0.588068	U	Similar to 4, 5-DOPA dioxygenase extradiol.	yellow	8
Os01g0879400	8	9	4	8	31	0	12	1	0.753425	0.470588	0.333333	1	0.923077	U	Glycoside hydrolase, family 43 protein.
Os01g0880900	6	8	1	37	0	40	2	94	0.0478723	0.428571	0.0263158	0	0.0208333	U	Similar to Pentatricopeptide repeat protein PPR868-14.
Os01g0881000	298	844	176	501	2042	13	1489	210	0.718643	0.260946	0.25997	0.993674	0.876398	U	SNF2-related domain containing protein.	turquoise	4
Os01g0881400	74	90	99	57	137	10	25	41	0.628518	0.45122	0.634615	0.931973	0.378788	U	DNA repair metallo-beta-lactamase domain containing protein.
Os01g0881500	44	88	38	41	52	0	18	0	0.540925	0.333333	0.481013	1	1	U	Chitin-induced gibberellins-responsive protein, GRAS family protein, Control of plant height	yellow	8
Os01g0881966	25	37	44	61	14	0	0	42	0.372197	0.403226	0.419048	1	0	U	Arbuscule development kinase, Regulation of arbuscular mycorrhizal symbiosis
Os01g0883200	19	23	26	21	13	0	28	9	0.618705	0.452381	0.553191	1	0.756757	U	Conserved hypothetical protein.	blue	13
Os01g0884400	72	302	30	88	209	77	45	59	0.403628	0.192513	0.254237	0.730769	0.432692	U	U-box E3 ubiquitin ligase, Negative regulation of water-deficit tolerance, Control of blast disease resistance	yellow	8
Os01g0884500	183	66	155	52	236	2	358	173	0.760816	0.73494	0.748792	0.991597	0.6742	U	Plus-3 domain containing protein.
Os01g0884600	11	10	6	1	7	0	7	10	0.596154	0.52381	0.857143	1	0.411765	U	Hypothetical protein.
Os01g0885000	23	10	45	7	71	3	13	38	0.72381	0.69697	0.865385	0.959459	0.254902	U	Similar to Cytochrome c.	yellow	8
Os01g0885300	303	377	277	7	1325	158	657	343	0.743255	0.445588	0.975352	0.893459	0.657	U	Conserved hypothetical protein.	green	18
Os01g0885500	424	296	929	154	391	154	595	136	0.759662	0.588889	0.857802	0.717431	0.813953	U	Hypothetical conserved gene.	turquoise	4
Os01g0886000	9	12	32	25	0	20	12	1	0.477477	0.428571	0.561404	0	0.923077	U	Protein of unknown function DUF179 family protein.	yellow	8
Os01g0886300	79	54	73	54	218	1	85	11	0.791304	0.593985	0.574803	0.995434	0.885417	U	K Homology domain containing protein.	yellow	8
Os01g0886350	73	223	61	59	386	40	153	35	0.653398	0.246622	0.508333	0.906103	0.81383	U	Conserved hypothetical protein.	turquoise	4
Os01g0886500	26	10	14	20	58	29	24	16	0.619289	0.722222	0.411765	0.666667	0.6	U	Similar to Ribosomal protein L37.	blue	13
Os01g0886900	24	93	41	22	14	0	59	100	0.390935	0.205128	0.650794	1	0.371069	U	Similar to EMB1879 (EMBRYO DEFECTIVE 1879).
Os01g0887100	52	14	37	13	43	0	8	0	0.838323	0.787879	0.74	1	1	U	2-C-methyl-D-erythritol 4-phosphate cytidylyltransferase, Similar to 4-(Cytidine 5'-diphospho)-2-C-methyl-D-erythritol synthase	yellow	8
Os01g0887400	75	38	100	27	116	30	80	34	0.742	0.663717	0.787402	0.794521	0.701754	U	Similar to predicted protein.	black	20
Os01g0887700	267	211	235	65	451	180	198	93	0.677059	0.558577	0.783333	0.714739	0.680412	U	Zinc finger, RING/FYVE/PHD-type domain containing protein.	blue	13
Os01g0888500	119	45	183	83	247	164	171	115	0.638864	0.72561	0.68797	0.600973	0.597902	U	Similar to Phosphoribosylformylglycinamidine synthase.	blue	13
Os01g0888700	242	362	404	80	446	69	470	327	0.650833	0.400662	0.834711	0.866019	0.589711	U	RIO-like kinase domain containing protein.	blue	13
Os01g0888750	156	254	275	56	318	49	338	214	0.654819	0.380488	0.830816	0.866485	0.612319	U	Hypothetical protein.
Os01g0889000	337	286	385	94	645	17	435	152	0.766482	0.540931	0.803758	0.97432	0.741056	U	Tetratricopeptide-like helical domain containing protein.	turquoise	4
Os01g0889200	19	40	39	13	41	61	124	5	0.652047	0.322034	0.75	0.401961	0.96124	U	Conserved hypothetical protein.
Os01g0889800	64	37	0	11	162	39	11	0	0.731481	0.633663	0	0.80597	1	U	Thylakoid rhodanese-like protein
Os01g0889900	11	12	48	0	57	0	0	137	0.437736	0.478261	1	1	0	U	S-Domain receptor like kinase 18, Response to B. glumae and R. solani in resistant rice genotypes, Response to submergence and chilling stress
Os01g0890001	53	25	122	47	212	21	81	29	0.79322	0.679487	0.721893	0.909871	0.736364	U	Hypothetical conserved gene.	turquoise	4
Os01g0891000	511	47	539	15	656	1	522	65	0.945671	0.915771	0.972924	0.998478	0.889267	U	Glycoside hydrolase, family 20 protein.	green	18
Os01g0891033	511	47	539	15	656	1	522	65	0.945671	0.915771	0.972924	0.998478	0.889267	U	Hypothetical protein.
Os01g0891300	12	13	43	4	15	1	9	9	0.745283	0.48	0.914894	0.9375	0.5	U	Similar to Allyl alcohol dehydrogenase.	black	20
Os01g0891400	1448	325	1703	277	443	3	445	64	0.857901	0.816695	0.860101	0.993274	0.874263	U	S1, RNA binding domain containing protein.	pink	9
Os01g0892500	29	1750	761	144	515	2118	245	1334	0.224768	0.0163013	0.840884	0.195594	0.155161	U	Similar to carboxylic ester hydrolase.	yellow	8
Os01g0893400	46	209	38	183	634	1	3	4	0.644902	0.180392	0.171946	0.998425	0.428571	U	Protein containing TAZ zinc finger and calmodulin-binding domain, Belong to Bric-a-Brac, Tramtrack, and Broad Complex (BTB) protein superfamily, Salt tolerance	yellow	8
Os01g0894000	728	586	439	301	572	3	928	641	0.635303	0.554033	0.593243	0.994783	0.59146	U	Metallophosphoesterase domain containing protein.
Os01g0894500	364	198	253	116	445	29	146	47	0.755945	0.647687	0.685637	0.938819	0.756477	U	Sep15/SelM redox domain containing protein.	cyan	14
Os01g0895100	3102	2098	3551	1095	2604	1775	3305	919	0.680904	0.596538	0.764313	0.594656	0.782434	U	Similar to Membrane-associated 30 kDa protein, chloroplast precursor (M30).	black	20
Os01g0895500	115	48	82	72	38	2	0	18	0.626667	0.705521	0.532468	0.95	0	U	Peptidase S54, rhomboid domain containing protein.	yellow	8
Os01g0895600	2128	3296	1855	1184	3018	945	1284	880	0.567855	0.39233	0.610398	0.761544	0.593346	U	Similar to Calreticulin-3.	yellow	8
Os01g0896300	295	174	353	94	774	349	519	568	0.620921	0.628998	0.789709	0.689225	0.477461	U	Ortholog of Arabidopsis FASCIATA1, Chromatin assembly factor-1 p150 subunit, Meristem maintenance, Regulation of cell-cycle period	green	18
Os01g0896350	84	33	98	21	317	109	175	254	0.617782	0.717949	0.823529	0.744131	0.407925	U	Non-protein coding transcript.
Os01g0896500	53	19	121	0	28	0	69	0	0.934483	0.736111	1	1	1	U	Rhodanese-like domain containing protein.
Os01g0896700	12474	3310	12423	2404	12019	1215	9606	615	0.860467	0.790294	0.837863	0.908191	0.93983	U	Similar to 60S ribosomal protein L5.	turquoise	4
Os01g0896800	618	265	701	118	134	79	300	74	0.765837	0.699887	0.855922	0.629108	0.802139	U	Ribosomal protein L18/L5 domain containing protein.	turquoise	4
Os01g0897100	229	167	204	45	301	189	198	213	0.602846	0.578283	0.819277	0.614286	0.481752	U	Conserved hypothetical protein.	green	18
Os01g0897150	178	135	150	33	229	150	146	184	0.583402	0.56869	0.819672	0.604222	0.442424	U	Non-protein coding transcript.
Os01g0897200	11	16	23	19	16	1	24	0	0.672727	0.407407	0.547619	0.941176	1	U	Similar to Ribonuclease 2 precursor (EC 3.1.27.1).	black	20
Os01g0897600	12	0	11	0	34	0	9	0	1	1	1	1	1	M	Beta-Glucosidase 4, Regulation of the hull pigmentation via accumulation of salicylic acid
Os01g0897800	328	160	284	175	1027	382	426	10	0.739613	0.672131	0.618736	0.728886	0.977064	U	Rice homologue of yeast RAD21, Mitotic chromosome cohesion
Os01g0898300	137	174	122	181	458	55	192	43	0.667401	0.440514	0.40264	0.892788	0.817021	U	Mitochondrial protein, Root development and iron homeostasis	midnightblue	5
Os01g0898400	131	84	133	8	99	0	34	50	0.736549	0.609302	0.943262	1	0.404762	U	Conserved hypothetical protein.	yellow	8
Os01g0898900	187	245	122	85	167	3	11	48	0.56106	0.43287	0.589372	0.982353	0.186441	U	Nucleotide-sugar transporter family protein.	blue	13
Os01g0899000	1105	853	1258	448	1095	470	1409	104	0.721893	0.564351	0.737397	0.699681	0.931262	U	Similar to Pti1 kinase-like protein.	yellow	8
Os01g0899100	205	40	515	59	134	0	245	12	0.908264	0.836735	0.897213	1	0.953307	U	Hypothetical conserved gene.	turquoise	4
Os01g0899500	400	369	502	336	436	63	1066	232	0.706228	0.520156	0.599045	0.873747	0.821263	U	Hypothetical conserved gene.	green	18
Os01g0899700	55	57	65	78	64	1	78	0	0.658291	0.491071	0.454545	0.984615	1	U	Extensin, Negative regulation of chilling tolerance
Os01g0899800	0	18	0	49	0	15	1	20	0.00970874	0	0	0	0.047619	P	Pathogenesis-related transcriptional factor and ERF domain containing protein.
Os01g0900900	15	32	40	29	61	0	53	25	0.662745	0.319149	0.57971	1	0.679487	U	Ovarian tumour, otubain domain containing protein.	midnightblue	5
Os01g0901200	416	341	362	212	945	151	801	138	0.749851	0.549538	0.630662	0.862226	0.853035	U	Similar to RecA protein (Fragment).	blue	13
Os01g0901300	104	58	95	45	154	108	139	0	0.699858	0.641975	0.678571	0.587786	1	U	Similar to VTC2-like protein.
Os01g0901600	127	93	68	34	47	0	58	0	0.702576	0.577273	0.666667	1	1	U	Similar to 4-coumarate--CoA ligase-like 6.
Os01g0901650	109	71	63	33	34	0	54	0	0.714286	0.605556	0.65625	1	1	U	Hypothetical gene.
Os01g0901700	290	198	328	134	391	0	70	0	0.764706	0.594262	0.709957	1	1	U	Similar to emb2421 (embryo defective 2421); monooxygenase/ oxidoreductase.
Os01g0902200	70	9	57	0	145	1	56	0	0.970414	0.886076	1	0.993151	1	U	Peptidase M3A and M3B, thimet/oligopeptidase F domain containing protein.
Os01g0904200	62	26	40	37	74	0	73	0	0.798077	0.704545	0.519481	1	1	U	Protein kinase, core domain containing protein.
Os01g0904300	158	23	247	37	61	1	58	1	0.894198	0.872928	0.869718	0.983871	0.983051	U	Protein of unknown function DUF971 family protein.	turquoise	4
Os01g0904400	175	123	166	127	435	39	242	155	0.696306	0.587248	0.566553	0.917722	0.609572	U	Similar to Chromosome assembly protein homolog.	blue	13
Os01g0905800	9569	918	12210	645	4941	588	3096	411	0.920872	0.912463	0.949825	0.893652	0.882806	U	Aldolase C-1.	turquoise	4
Os01g0906200	16	27	80	24	100	0	66	31	0.761628	0.372093	0.769231	1	0.680412	U	Similar to heat-intolerant 1.	green	18
Os01g0906600	352	320	474	312	275	203	400	114	0.612653	0.52381	0.603053	0.575314	0.77821	U	Tetratricopeptide-like helical domain containing protein.	lightcyan	15
Os01g0907300	112	71	125	17	128	0	45	66	0.72695	0.612022	0.880282	1	0.405405	U	Hypothetical conserved gene.	yellow	8
Os01g0908001	35	6	23	0	27	0	31	8	0.892308	0.853659	1	1	0.794872	U	Hypothetical gene.
Os01g0908100	455	297	519	174	816	3	865	114	0.818686	0.605053	0.748918	0.996337	0.883555	U	RabGAP/TBC domain containing protein.	darkgreen	1
Os01g0908400	561	336	519	266	778	160	472	203	0.707132	0.625418	0.661146	0.829424	0.699259	U	Conserved hypothetical protein.	midnightblue	5
Os01g0908500	50	82	73	19	171	0	119	34	0.75365	0.378788	0.793478	1	0.777778	U	Mg2+ transporter protein, CorA-like domain containing protein.
Os01g0908700	74	50	48	37	65	4	45	45	0.630435	0.596774	0.564706	0.942029	0.5	U	Similar to Hnrpa2b1-prov protein.	yellow	8
Os01g0909100	292	1039	235	848	3589	66	2548	104	0.764133	0.219384	0.21699	0.981943	0.960784	U	Hypothetical conserved gene.	green	18
Os01g0909150	729	374	1238	431	920	197	1249	113	0.787659	0.660925	0.741762	0.823635	0.917034	U	Conserved hypothetical protein.	green	18
Os01g0909200	235	270	233	49	463	86	202	200	0.651899	0.465347	0.826241	0.843352	0.502488	U	Dicer-like 3 homolog, 24-nt siRNA processing, Control of agricultural trait	turquoise	4
Os01g0909500	90	114	202	133	334	3	12	0	0.718468	0.441176	0.602985	0.991098	1	U	Hypothetical conserved gene.
Os01g0910200	26	1	28	15	18	0	36	36	0.675	0.962963	0.651163	1	0.5	U	Hypothetical protein.
Os01g0910400	23	177	57	78	108	1	81	36	0.479501	0.115	0.422222	0.990826	0.692308	U	Similar to lysine ketoglutarate reductase trans-splicing related 1.
Os01g0910450	3	66	21	52	34	1	45	19	0.427386	0.0434783	0.287671	0.971429	0.703125	U	Non-protein coding transcript.
Os01g0911000	466	555	537	425	211	132	140	391	0.473924	0.456415	0.558212	0.61516	0.263653	U	Sas10/Utp3/C1D domain containing protein.	blue	13
Os01g0911100	124	104	86	27	199	106	160	91	0.634337	0.54386	0.761062	0.652459	0.63745	U	Similar to DEAD box RNA helicase1.	magenta	7
Os01g0911200	611	288	642	158	511	124	564	80	0.781733	0.679644	0.8025	0.804724	0.875776	U	Ribophorin II family protein.	black	20
Os01g0911800	9	9	38	33	104	51	95	73	0.597087	0.5	0.535211	0.670968	0.565476	B	Similar to Heavy meromyosin-like protein (Fragment).
Os01g0911900	122	116	93	29	67	59	25	9	0.590385	0.512605	0.762295	0.531746	0.735294	U	Similar to Uncharacterized ACR, COG1565 family protein.	blue	13
Os01g0912600	118	74	50	87	268	9	0	8	0.710098	0.614583	0.364964	0.967509	0	U	Similar to SRD2 (SHOOT REDIFFERENTIATION DEFECTIVE 2); DNA binding.	lightgreen	11
Os01g0912700	41	35	138	59	222	70	33	70	0.649701	0.539474	0.700508	0.760274	0.320388	U	DUF2358 domain containing protein, Salt tolerance
Os01g0913300	9	30	77	0	38	0	28	1	0.830601	0.230769	1	1	0.965517	U	TGF-beta receptor, type I/II extracellular region family protein.
Os01g0913400	183	168	247	163	521	3	531	3	0.814733	0.521368	0.602439	0.994275	0.994382	U	Nucleotide-binding, alpha-beta plait domain containing protein.	turquoise	4
Os01g0914800	635	243	642	155	560	106	294	270	0.733563	0.723235	0.805521	0.840841	0.521277	U	Protein of unknown function DUF231, plant domain containing protein.	yellow	8
Os01g0915300	68	43	59	14	23	1	4	40	0.611111	0.612613	0.808219	0.958333	0.0909091	U	Non-protein coding transcript.
Os01g0915800	819	199	828	117	1318	149	1241	101	0.881391	0.804519	0.87619	0.898432	0.924739	U	Similar to FK506-binding protein 2-2 precursor (EC 5.2.1.8) (Peptidyl-prolyl cis- trans isomerase) (PPIase) (Rotamase) (15 kDa FKBP) (FKBP-15-2).	blue	13
Os01g0916200	100	90	117	52	349	56	119	62	0.724868	0.526316	0.692308	0.861728	0.657459	U	Similar to predicted protein.
Os01g0916300	194	296	319	90	100	0	59	30	0.617647	0.395918	0.779951	1	0.662921	U	Similar to PQBP-1 protein (Nuclear protein containing a WW domain) (Npw38) (JM26 protein).	blue	13
Os01g0916350	3393	4800	3452	3153	1576	603	1515	230	0.530713	0.414134	0.522634	0.723268	0.868195	U	Hypothetical gene.	blue	13
Os01g0916400	3308	4710	3385	3091	1566	597	1511	227	0.531123	0.412572	0.522699	0.723994	0.86939	U	Rice homologue of mammalian selenium-binding protein, Disease resistance	black	20
Os01g0916700	177	279	165	53	159	59	49	32	0.565262	0.388158	0.756881	0.729358	0.604938	U	Conserved hypothetical protein.	salmon	6
Os01g0916800	376	135	401	136	791	225	92	67	0.746739	0.735812	0.746741	0.778543	0.578616	U	Similar to predicted protein.
Os01g0917300	200	134	133	33	106	1	73	12	0.739884	0.598802	0.801205	0.990654	0.858824	U	Similar to Cysteine-rich peptide.	blue	13
Os01g0918100	485	276	127	194	366	4	318	99	0.693419	0.637319	0.395639	0.989189	0.76259	U	Conserved hypothetical protein.	black	20
Os01g0918200	2125	633	1907	524	998	263	786	298	0.771967	0.770486	0.784451	0.791435	0.725092	U	Small ubiquitin like modifier, SUMO family protein	turquoise	4
Os01g0918500	553	465	353	130	161	152	175	294	0.544021	0.543222	0.730849	0.514377	0.373134	U	Conserved hypothetical protein.	blue	13
Os01g0919400	57	39	159	71	176	0	0	143	0.607752	0.59375	0.691304	1	0	U	Sucrose phosphate synthase, Sucrose synthesis in pollen germination	turquoise	4
Os01g0919500	280	435	235	96	208	145	52	66	0.510877	0.391608	0.70997	0.589235	0.440678	U	Zinc finger, RING/FYVE/PHD-type domain containing protein.	blue	13
Os01g0919600	47	20	42	34	58	1	36	11	0.73494	0.701493	0.552632	0.983051	0.765957	U	Protein of unknown function DUF707 family protein.
Os01g0919700	84	29	76	22	11	0	124	60	0.726601	0.743363	0.77551	1	0.673913	U	Alpha/beta hydrolase fold-1 domain containing protein.
Os01g0919900	81	8	186	4	153	123	182	53	0.762025	0.910112	0.978947	0.554348	0.774468	U	Fatty acid desaturase, Rice ortholog of SSI2, Negative regulation of defense responses	salmon	6
Os01g0919950	57	6	133	4	97	82	126	26	0.777778	0.904762	0.970803	0.541899	0.828947	U	Hypothetical protein.
Os01g0920000	16	17	54	17	90	0	0	18	0.754717	0.484848	0.760563	1	0	U	Cystathionine beta-synthase, core domain containing protein.	turquoise	4
Os01g0920100	80	119	72	30	45	4	21	47	0.521531	0.40201	0.705882	0.918367	0.308824	U	Conserved hypothetical protein.	turquoise	4
Os01g0920200	1322	546	1252	358	2136	143	1464	257	0.825622	0.707709	0.77764	0.937253	0.850668	U	Similar to E(Y)2 homolog (DC6) (Enhancer of yellow 2 homolog).	turquoise	4
Os01g0920400	72	38	50	19	104	23	81	0	0.793282	0.654545	0.724638	0.818898	1	U	Similar to Dynamin-related protein 3A (Dynamin-like protein 2) (Dynamin-like protein 2a). Splice isoform 2.
Os01g0921200	54	36	53	12	54	0	16	31	0.691406	0.6	0.815385	1	0.340426	U	Mannosyl-oligosaccharide glucosidase, N-glycan formation, Auxin-mediated root development
Os01g0921400	0	56	118	55	261	49	146	0	0.766423	0	0.682081	0.841935	1	U	Conserved hypothetical protein.	salmon	6
Os01g0921450	0	42	77	52	142	2	73	0	0.752577	0	0.596899	0.986111	1	U	Hypothetical protein.
Os01g0921600	1060	293	1249	288	453	151	428	136	0.786102	0.783444	0.812622	0.75	0.758865	U	Similar to Mitochondrial import receptor subunit TOM20 (Translocase of outer membrane 20 kDa subunit).	green	18
Os01g0922000	53	122	63	0	0	33	10	0	0.448399	0.302857	1	0	1	U	Hypothetical protein.
Os01g0922800	0	64	12	58	14	1	1	53	0.133005	0	0.171429	0.933333	0.0185185	U	MADS-box transcription factor, Short-day flowering promoter
Os01g0923000	65	75	538	77	161	42	104	55	0.777081	0.464286	0.874797	0.793103	0.654088	U	Conserved hypothetical protein.	turquoise	4
Os01g0923600	153	61	110	110	210	0	79	121	0.654028	0.714953	0.5	1	0.395	U	Hypothetical conserved gene.
Os01g0923700	51	77	69	0	62	0	1	18	0.658273	0.398438	1	1	0.0526316	U	Similar to Histidine kinase.
Os01g0923800	98	36	42	39	52	5	95	109	0.602941	0.731343	0.518519	0.912281	0.465686	U	Similar to Chaperone protein dnaJ.
Os01g0924300	513	298	475	236	532	182	216	316	0.627168	0.632552	0.668073	0.745098	0.406015	U	WD40 repeat-like domain containing protein.	green	18
Os01g0924400	15	18	8	28	114	0	137	0	0.85625	0.454545	0.222222	1	1	U	Similar to Auxin-induced basic helix-loop-helix transcription factor.
Os01g0924600	65	171	243	90	642	91	494	197	0.724536	0.275424	0.72973	0.875853	0.714906	U	Conserved hypothetical protein.	turquoise	4
Os01g0924800	31	326	54	151	560	1	448	0	0.695735	0.0868347	0.263415	0.998217	1	U	Similar to 60S ribosomal protein l7a (Fragment).	green	18
Os01g0924900	52	20	30	32	182	31	231	102	0.727941	0.722222	0.483871	0.85446	0.693694	U	GTP-binding signal recognition particle SRP54, G-domain containing protein.	green	18
Os01g0925000	773	323	390	155	1629	1831	1003	634	0.563224	0.705292	0.715596	0.470809	0.612706	U	ENTH/VHS domain containing protein.	yellow	8
Os01g0925200	89	456	227	342	332	1	159	5	0.500931	0.163303	0.398946	0.996997	0.969512	U	Similar to Enoyl CoA hydratase-like protein.
Os01g0925700	56	51	35	45	139	13	224	53	0.737013	0.523364	0.4375	0.914474	0.808664	U	Similar to predicted protein.	yellow	8
Os01g0925800	1063	306	1356	375	1285	116	689	127	0.826218	0.776479	0.783362	0.917202	0.844363	U	Similar to Ubiquitin conjugating enzyme.	salmon	6
Os01g0926200	201	301	278	151	466	44	66	65	0.64313	0.400398	0.648019	0.913725	0.503817	U	Similar to RING-H2 finger protein RHF1a (Fragment).	black	20
Os01g0926300	509	55	990	46	332	240	130	30	0.840909	0.902482	0.955598	0.58042	0.8125	U	Similar to Transaldolase (EC 2.2.1.2).	yellow	8
Os01g0926350	509	55	990	46	332	240	130	30	0.840909	0.902482	0.955598	0.58042	0.8125	U	Hypothetical gene.
Os01g0926600	61	24	30	15	35	20	14	1	0.7	0.717647	0.666667	0.636364	0.933333	U	Glycosyltransferase, Homolog of Arabidopsis IRREGULAR XYLEM10 (IRX10), Xylan biosynthesis	yellow	8
Os01g0927000	272	174	180	36	177	2	161	70	0.73694	0.609865	0.833333	0.988827	0.69697	U	Histone H3K9-specific methyltransferase, DNA methylation, Transposition of transposable elements, Genome stability	green	18
Os01g0927400	83	25	72	35	182	84	108	76	0.669173	0.768519	0.672897	0.684211	0.586957	U	Molecular chaperone, heat shock protein, Hsp40, DnaJ domain containing protein.
Os01g0927600	294	128	213	124	350	114	433	144	0.716667	0.696682	0.632047	0.75431	0.750433	U	Auxin response factor (ARF) family protein, Transcription factor, Negative regulation of grain size and weight	turquoise	4
Os01g0927900	12	9	7	6	74	0	76	0	0.918478	0.571429	0.538462	1	1	U	Aspartokinase, Regulation of lysine biosynthesis
Os01g0927950	9	9	7	0	74	0	76	0	0.948571	0.5	1	1	1	U	Hypothetical gene.
Os01g0928100	28	2	12	16	25	0	21	7	0.774775	0.933333	0.428571	1	0.75	U	Homolog of Arabidopsis SCD2, Clathrin-related vesicular trafficking, Cell wall biosynthesis
Os01g0928300	25	58	41	40	50	0	29	33	0.525362	0.301205	0.506173	1	0.467742	U	Prefoldin domain containing protein.	blue	13
Os01g0928800	353	97	480	14	421	1	224	2	0.928392	0.784444	0.97166	0.99763	0.99115	U	Similar to Serine palmitoyltransferase.	turquoise	4
Os01g0929000	203	316	175	80	343	111	270	31	0.648136	0.391137	0.686275	0.755507	0.89701	U	Similar to aminopeptidase.	turquoise	4
Os01g0929500	359	9	78	48	25	1	16	1	0.89013	0.975543	0.619048	0.961538	0.941176	U	Similar to predicted protein.
Os01g0930200	166	67	183	47	43	27	22	0	0.745946	0.712446	0.795652	0.614286	1	U	Conserved hypothetical protein.
Os01g0930300	52	68	79	37	135	209	73	127	0.434615	0.433333	0.681034	0.392442	0.365	B	RNA-directed DNA polymerase (reverse transcriptase), related domain containing protein.
Os01g0930800	41	21	10	50	72	0	60	0	0.720472	0.66129	0.166667	1	1	U	Glycoside hydrolase, family 1 protein.	green	18
Os01g0931300	1388	1220	1481	1109	2057	94	150	8	0.676169	0.532209	0.571815	0.956299	0.949367	U	Tafazzin family protein.	black	20
Os01g0931400	65	52	76	59	120	69	80	14	0.637383	0.555556	0.562963	0.634921	0.851064	U	Similar to thiamin pyrophosphokinase 1.
Os01g0932600	51	0	36	2	55	0	28	0	0.988372	1	0.947368	1	1	M	BTB domain containing protein.	green	18
Os01g0933600	56	123	103	0	142	12	39	10	0.701031	0.312849	1	0.922078	0.795918	U	Similar to cDNA clone:J023013D17, full insert sequence.
Os01g0934000	41	68	93	79	107	42	106	18	0.626354	0.376147	0.540698	0.718121	0.854839	U	WD40 repeat-like domain containing protein.	turquoise	4
Os01g0934100	98	176	228	160	116	0	16	15	0.566131	0.357664	0.587629	1	0.516129	U	C2 calcium-dependent membrane targeting domain containing protein.	yellow	8
Os01g0934200	18	18	35	12	27	0	51	26	0.700535	0.5	0.744681	1	0.662338	U	Mitochondrial carrier protein domain containing protein.	yellow	8
Os01g0934300	20	24	137	0	152	214	300	165	0.601779	0.454545	1	0.415301	0.645161	U	Similar to Flowering-time protein isoform alpha.
Os01g0934500	91	43	154	22	256	9	98	0	0.890045	0.679104	0.875	0.966038	1	U	Hypothetical protein.
Os01g0934600	8	6	41	5	63	8	35	0	0.885542	0.571429	0.891304	0.887324	1	U	Similar to Esterase PIR7B.
Os01g0935300	860	555	883	329	594	192	771	239	0.70269	0.607774	0.728548	0.755725	0.763366	U	Similar to cullin-1.	blue	13
Os01g0935500	228	224	212	104	182	43	312	58	0.685253	0.504425	0.670886	0.808889	0.843243	U	High-affinity potassium transporter 2, Sodium transport	turquoise	4
Os01g0935600	57	30	0	8	66	0	67	0	0.833333	0.655172	0	1	1	U	Immunoglobulin/major histocompatibility complex, conserved site domain containing protein.
Os01g0935900	416	314	459	199	290	72	155	77	0.665994	0.569863	0.697568	0.801105	0.668103	U	Similar to Succinate dehydrogenase subunit 4.	tan	12
Os01g0936200	92	272	149	249	387	0	81	3	0.57502	0.252747	0.374372	1	0.964286	U	Lipase, class 3 family protein.	turquoise	4
Os01g0936800	270	220	135	31	74	7	97	2	0.688995	0.55102	0.813253	0.91358	0.979798	U	PapD-like domain containing protein.	turquoise	4
Os01g0937100	13	91	761	0	4	12	14	0	0.884916	0.125	1	0.25	1	U	Similar to Xylanase inhibitor precursor (Xylanase inhibitor TAXI-I).
Os01g0937300	390	117	42	120	382	39	244	188	0.695138	0.769231	0.259259	0.907363	0.564815	U	NB-ARC domain containing protein.
Os01g0938900	8059	3428	8520	2466	5782	901	5214	807	0.783893	0.701576	0.775532	0.86518	0.865969	U	Similar to Nascent polypeptide-associated complex alpha subunit-like protein 3 (NAC-alpha-like protein 3) (Alpha-NAC-like protein 3).	black	20
Os01g0939000	18	35	3	15	52	0	7	9	0.57554	0.339623	0.166667	1	0.4375	U	Conserved hypothetical protein.	turquoise	4
Os01g0939100	36	34	6	18	50	0	22	0	0.686747	0.514286	0.25	1	1	U	Similar to Calmodulin-stimulated calcium-ATPase.
Os01g0939300	463	434	888	365	751	174	1040	664	0.65746	0.516165	0.708699	0.811892	0.610329	U	BRCT domain containing protein.	green	18
Os01g0939400	384	192	448	208	243	21	293	101	0.72381	0.666667	0.682927	0.920455	0.743655	U	Conserved hypothetical protein.	black	20
Os01g0939450	458	437	510	140	663	535	895	400	0.625557	0.511732	0.784615	0.553422	0.69112	U	Non-protein coding transcript.	yellow	8
Os01g0939500	458	437	510	140	663	535	895	400	0.625557	0.511732	0.784615	0.553422	0.69112	U	Similar to Eukaryotic peptide chain release factor subunit 1-2 (eRF1-2) (Eukaryotic release factor 1-2) (Omnipotent suppressor protein 1 homolog 2) (SUP1 homolog 2).	salmon	6
Os01g0939550	280	232	68	25	334	192	162	120	0.597311	0.546875	0.731183	0.634981	0.574468	U	Non-protein coding transcript.	salmon	6
Os01g0939700	160	17	225	48	124	39	209	7	0.866104	0.903955	0.824176	0.760736	0.967593	U	Similar to Esterase D (EC 3.1.1.1).	turquoise	4
Os01g0940100	21	13	11	0	81	0	6	0	0.901515	0.617647	1	1	1	U	Hexokinase 3, Positive regulation of grain size
Os01g0944100	10	13	9	2	3	16	0	8	0.360656	0.434783	0.818182	0.157895	0	U	Conserved hypothetical protein.
Os01g0944200	159	0	218	0	0	33	50	63	0.816444	1	1	0	0.442478	U	Ribonuclease H-like domain containing protein.	turquoise	4
Os01g0945650	16	0	71	13	99	0	28	0	0.942731	1	0.845238	1	1	U	Hypothetical protein.
Os01g0945700	6	0	71	13	99	0	28	0	0.940092	1	0.845238	1	1	U	Similar to amino acid transporter.
Os01g0948100	192	231	132	273	149	331	158	71	0.41054	0.453901	0.325926	0.310417	0.689956	B	Rice homolog of the yeast MUS81 endonuclease gene, Recombinational repair protein, DNA damage response, Maintenance of genome integrity through homologous recombination
Os01g0948300	413	314	396	135	843	156	472	90	0.753459	0.568088	0.745763	0.843844	0.839858	U	Cellular retinaldehyde-binding/triple function, C-terminal domain containing protein.	yellow	8
Os01g0948400	171	121	207	68	38	39	107	4	0.692715	0.585616	0.752727	0.493506	0.963964	U	Similar to Pyrroline-5-carboxylate reductase (EC 1.5.1.2) (P5CR) (P5C reductase).	pink	9
Os01g0948500	0	38	47	12	133	1	33	0	0.806818	0	0.79661	0.992537	1	U	Armadillo-like helical domain containing protein.
Os01g0949500	179	155	279	213	205	65	112	2	0.640496	0.535928	0.567073	0.759259	0.982456	U	Similar to Calmodulin (CaM).	blue	13
Os01g0949700	146	6	255	5	94	30	65	14	0.910569	0.960526	0.980769	0.758065	0.822785	U	Glutathione S-transferase, C-terminal domain containing protein.	turquoise	4
Os01g0949750	76	106	105	117	99	148	11	53	0.406993	0.417582	0.472973	0.40081	0.171875	U	Similar to Glutathione S-transferase GST 28 (Fragment).	yellow	8
Os01g0950800	516	298	552	113	479	45	238	43	0.781524	0.633907	0.830075	0.914122	0.846975	U	Essential protein Yae1, N-terminal domain containing protein.	green	18
Os01g0951000	59	124	271	86	320	1	186	99	0.729494	0.322404	0.759104	0.996885	0.652632	U	Conserved hypothetical protein.
Os01g0951100	131	153	294	229	255	137	132	46	0.589688	0.461268	0.562141	0.65051	0.741573	U	Arf GTPase activating protein family protein.	green	18
Os01g0951200	290	64	234	54	63	6	212	60	0.812818	0.819209	0.8125	0.913043	0.779412	U	Similar to Orotidine 5'-phosphate decarboxylase (EC 4.1.1.23) (OMP decarboxylase) (OMPDCase) (OMPdecase) (Uridine 5'-monophosphate synthase) (UMP synthase).
Os01g0951800	4340	818	4523	708	7553	467	6429	831	0.889984	0.841411	0.864653	0.941771	0.885537	U	Tetratricopeptide repeat 11 Fission 1 protein domain containing protein.	turquoise	4
Os01g0952200	26	172	91	65	199	39	187	3	0.643223	0.131313	0.583333	0.836134	0.984211	U	Chromatin remodeling factor 708, Sucrose non-fermenting 2 (Snf2) family protein, Salt stress response, Response to M. oryzae infection
Os01g0952300	148	139	177	108	580	82	869	2	0.842755	0.515679	0.621053	0.876133	0.997704	U	Similar to Ran GTPase binding / chromatin binding / zinc ion binding.	turquoise	4
Os01g0952600	86	68	209	78	382	3	208	4	0.852601	0.558442	0.728223	0.992208	0.981132	U	Similar to LacZ (Fragment).
Os01g0952700	27	24	111	26	70	0	2	36	0.709459	0.529412	0.810219	1	0.0526316	U	Metal-dependent hydrolase, composite domain containing protein.
Os01g0953400	43	0	48	12	0	105	0	74	0.322695	1	0.8	0	0	U	NB-ARC domain containing protein.
Os01g0953600	123	152	128	175	181	59	38	50	0.518764	0.447273	0.422442	0.754167	0.431818	U	NADPH-dependent FMN reductase family protein.	yellow	8
Os01g0954400	377	476	737	341	260	283	185	131	0.558781	0.44197	0.683673	0.478821	0.585443	B	Pi-starvation induced RING-type E3 ligase, Pi homeostasis	yellow	8
Os01g0955000	16	21	17	30	24	0	14	8	0.546154	0.432432	0.361702	1	0.636364	U	Phosphoesterase family protein.
Os01g0958000	91	117	85	42	6	26	48	1	0.552885	0.4375	0.669291	0.1875	0.979592	U	C-type cyclin-dependent protein kinase 1, Response to salt stress, ABA-signaling pathway	black	20
Os01g0959800	158	151	216	67	222	158	257	80	0.651642	0.511327	0.763251	0.584211	0.762611	U	Similar to PSD2 (phosphatidylserine decarboxylase 2); phosphatidylserine decarboxylase.	lightyellow	2
Os01g0960300	66	56	209	107	208	77	122	92	0.645678	0.540984	0.661392	0.729825	0.570093	U	Similar to Glucose inhibited division protein A.	turquoise	4
Os01g0960400	89	52	241	28	132	43	66	258	0.580858	0.631206	0.895911	0.754286	0.203704	U	Protein kinase, core domain containing protein.	turquoise	4
Os01g0960450	6	9	62	8	56	0	12	74	0.599119	0.4	0.885714	1	0.139535	U	Non-protein coding transcript.
Os01g0960600	2982	679	2837	468	305	173	211	443	0.782292	0.814532	0.858396	0.638075	0.32263	U	Hypothetical conserved gene.	black	20
Os01g0960800	2266	1040	2016	596	1000	1406	496	1371	0.566971	0.68542	0.771822	0.415628	0.265667	U	Protein Transporter, Pam16 family protein.	yellow	8
Os01g0961200	95	58	13	66	33	0	110	0	0.669333	0.620915	0.164557	1	1	U	Cystathionine beta-synthase, core domain containing protein.	yellow	8
Os01g0961300	251	38	230	42	112	5	211	17	0.887417	0.868512	0.845588	0.957265	0.925439	U	Conserved hypothetical protein.	yellow	8
Os01g0961600	152	9	199	27	64	10	22	0	0.904762	0.944099	0.880531	0.864865	1	U	Conserved hypothetical protein.
Os01g0962400	827	203	344	50	370	80	152	34	0.821845	0.802913	0.873096	0.822222	0.817204	U	Ubiquitin-like, Ufm1 domain containing protein.	midnightblue	5
Os01g0964133	790	416	898	323	926	75	801	98	0.78923	0.655058	0.735463	0.925075	0.89099	U	Similar to Actin.	black	20
Os01g0964900	63	108	121	27	65	0	35	22	0.643991	0.368421	0.817568	1	0.614035	U	Similar to Mitochondrial carrier protein-like.
Os01g0965300	30	17	39	20	10	0	7	9	0.651515	0.638298	0.661017	1	0.4375	U	Hypothetical protein.
Os01g0965400	30	17	39	20	10	0	7	9	0.651515	0.638298	0.661017	1	0.4375	U	Chloroplast-targeted UMP kinase, Regulation of leaf colour	yellow	8
Os01g0965600	259	231	646	190	319	81	442	140	0.721837	0.528571	0.772727	0.7975	0.75945	U	Similar to growth inhibition and differentiation-related protein 88.	yellow	8
Os01g0966000	31	26	33	27	15	51	85	1	0.609665	0.54386	0.55	0.227273	0.988372	U	Similar to Plasma membrane H+-ATPase (EC 3.6.1.3).	salmon	6
Os01g0966500	194	94	204	111	364	40	232	86	0.750189	0.673611	0.647619	0.90099	0.72956	U	Similar to Vacuolar protein sorting 55 containing protein.	black	20
Os01g0973000	180	248	286	230	1257	2	425	106	0.785662	0.420561	0.554264	0.998411	0.800377	U	HAD-superfamily hydrolase, subfamily IA, variant 3 domain containing protein.	yellow	8
Os01g0973300	216	248	216	49	133	68	254	13	0.684211	0.465517	0.815094	0.661692	0.951311	U	Armadillo-like helical domain containing protein.	turquoise	4
Os01g0973400	959	496	864	266	1355	289	924	209	0.765013	0.659107	0.764602	0.824209	0.815534	U	Similar to radical SAM domain-containing protein.	blue	13
Os01g0974000	208	66	141	24	70	4	150	0	0.85822	0.759124	0.854545	0.945946	1	U	Mammalian cell entry related domain containing protein.	green	18
Os01g0974100	342	109	430	240	766	0	162	2	0.828864	0.758315	0.641791	1	0.987805	U	Similar to amino acid selective channel protein.	salmon	6
Os01g0974300	196	214	162	64	720	308	600	164	0.691104	0.478049	0.716814	0.700389	0.78534	U	Conserved hypothetical protein.	green	18
Os01g0974701	25	10	60	1	34	0	9	4	0.895105	0.714286	0.983607	1	0.692308	U	Similar to RNA-binding glycine rich protein (RGP-2).	turquoise	4
Os01g0974800	21	45	113	112	33	1	28	0	0.552408	0.318182	0.502222	0.970588	1	U	Similar to AtPPa4 (Arabidopsis thaliana pyrophosphorylase 4); inorganic diphosphatase.	turquoise	4
Os01g0975000	46	198	176	212	130	761	6	40	0.228171	0.188525	0.453608	0.145903	0.130435	U	Protein of unknown function DUF966 family protein.	yellow	8
Os01g0976000	277	193	183	112	455	72	219	165	0.676611	0.589362	0.620339	0.863378	0.570312	U	MON1 homolog, Post-Golgi trafficking of rice storage protein	turquoise	4
Os01g0976200	259	219	90	355	782	1	116	3	0.683288	0.541841	0.202247	0.998723	0.97479	U	11-S plant seed storage protein family protein.	turquoise	4
Os01g0976600	1702	663	1510	236	403	726	394	422	0.661988	0.719662	0.864834	0.356953	0.482843	U	Similar to Methlytransferase, UbiE/COQ5 family.	turquoise	4
Os01g0976700	283	295	252	31	644	344	354	5	0.694293	0.489619	0.890459	0.651822	0.986072	U	Similar to Protein phosphatase 2C-like protein.
Os01g0976750	121	104	177	14	310	6	145	5	0.853741	0.537778	0.926702	0.981013	0.966667	U	Hypothetical conserved gene.
Os01g0976800	1720	2272	2973	2470	3415	731	1067	881	0.59083	0.430862	0.546206	0.823685	0.547741	U	GATA transcription factor, Regulation of fertility conversion of two-line hybrid tms5 mutant rice	blue	13
Os01g0977200	140	49	90	109	55	175	164	3	0.571975	0.740741	0.452261	0.23913	0.982036	U	Similar to dnaJ subfamily C member 7.	black	20
Os01g0977250	140	49	90	109	55	175	164	3	0.571975	0.740741	0.452261	0.23913	0.982036	U	Hypothetical gene.
Os01g0977600	294	64	286	49	269	21	405	102	0.841611	0.821229	0.853731	0.927586	0.798817	U	Hypothetical conserved gene.
Os02g0100150	23	22	20	17	56	52	18	1	0.559809	0.511111	0.540541	0.518519	0.947368	U	Hypothetical conserved gene.
Os02g0100200	23	22	20	17	56	52	18	1	0.559809	0.511111	0.540541	0.518519	0.947368	U	Steroid nuclear receptor, ligand-binding domain containing protein.
Os02g0103900	54	131	85	49	193	17	34	37	0.61	0.291892	0.634328	0.919048	0.478873	U	U3 small nucleolar RNA-associated protein 6 domain containing protein.	blue	13
Os02g0106700	427	693	688	650	1186	3	413	333	0.617801	0.38125	0.5142	0.997477	0.553619	U	Peptidase C78, ubiquitin fold modifier-specific peptidase 1/ 2 domain containing protein.
Os02g0107000	441	192	336	223	755	184	420	199	0.709818	0.696682	0.601073	0.804047	0.678514	U	Sec63 domain domain containing protein.	turquoise	4
Os02g0109100	38	15	80	3	45	1	0	9	0.853403	0.716981	0.963855	0.978261	0	U	Similar to diphosphomevalonate decarboxylase.	turquoise	4
Os02g0109400	53	93	27	49	0	130	74	76	0.306773	0.363014	0.355263	0	0.493333	U	Transcription factor jumonji/aspartyl beta-hydroxylase domain containing protein.
Os02g0109501	38	61	26	21	0	15	0	21	0.351648	0.383838	0.553191	0	0	U	Hypothetical conserved gene.
Os02g0109800	38	43	107	46	69	0	48	0	0.746439	0.469136	0.699346	1	1	U	Tetratricopeptide-like helical domain containing protein.
Os02g0110300	96	463	86	362	1196	1	827	51	0.715445	0.171735	0.191964	0.999165	0.941913	U	Conserved hypothetical protein.	turquoise	4
Os02g0110400	27	80	5	52	66	43	119	2	0.550761	0.252336	0.0877193	0.605505	0.983471	U	Cytosolic pentatricopeptide repeat protein, Regulation of plastid development and programmed cell death (PCD) in the tapetum, Pollen development
Os02g0110900	35	426	33	85	80	0	177	86	0.352495	0.0759219	0.279661	1	0.673004	U	Hypothetical conserved gene.
Os02g0111700	698	173	691	103	402	15	222	36	0.860256	0.801378	0.870277	0.964029	0.860465	U	Similar to 60S ribosomal protein L37-A (L37-1).	turquoise	4
Os02g0113300	4	149	2	56	53	0	243	4	0.590998	0.0261438	0.0344828	1	0.983806	U	Domain of unknown function DUF1618 domain containing protein.
Os02g0113800	183	94	233	71	32	58	26	107	0.589552	0.66065	0.766447	0.355556	0.195489	U	Domain of unknown function DUF1618 domain containing protein.	turquoise	4
Os02g0113900	29	5	29	16	14	0	6	0	0.787879	0.852941	0.644444	1	1	U	Domain of unknown function DUF1618 domain containing protein.	turquoise	4
Os02g0114000	1	22	10	2	7	9	48	8	0.616822	0.0434783	0.833333	0.4375	0.857143	U	Chromatin remodeling ATPase, Control of embryo development
Os02g0114200	247	121	263	15	103	2	244	9	0.853586	0.671196	0.946043	0.980952	0.964427	U	Serine carboxypeptidase III precursor (EC 3.4.16.5).	turquoise	4
Os02g0114600	892	720	758	354	470	339	553	174	0.627465	0.55335	0.681655	0.580964	0.76066	U	Kelch-type beta propeller domain containing protein.	black	20
Os02g0114700	670	75	515	69	402	44	445	150	0.857384	0.899329	0.881849	0.901345	0.747899	U	Similar to Phosphorylation regulatory protein HP-10.	turquoise	4
Os02g0116500	77	17	103	79	103	6	25	1	0.749392	0.819149	0.565934	0.944954	0.961538	U	Similar to Protochlorophyllide reductase homologue.	black	20
Os02g0116600	750	511	771	448	977	141	994	450	0.692582	0.594766	0.632486	0.873882	0.688366	U	Basic helix-loop-helix (bHLH) protein, Maintenance of Fe homeostasis	blue	13
Os02g0117400	2315	1722	2379	1021	4703	390	3228	1103	0.748769	0.573446	0.699706	0.923424	0.745324	U	Peptidase A22B, signal peptide peptidase domain containing protein.	turquoise	4
Os02g0117600	123	6	420	0	353	2	240	68	0.937294	0.953488	1	0.994366	0.779221	U	Peptidyl-prolyl cis-trans isomerase, FKBP-type domain containing protein.	yellow	8
Os02g0117700	224	9	952	0	651	4	498	132	0.941296	0.961373	1	0.993893	0.790476	U	UDPase	turquoise	4
Os02g0126400	112	91	217	27	267	32	87	33	0.788684	0.551724	0.889344	0.892977	0.725	U	Calcium-dependent protein kinase, Positive regulator of the salt and drought stress responses	salmon	6
Os02g0126700	1132	528	958	232	1134	108	937	346	0.77414	0.681928	0.805042	0.913043	0.73032	U	Similar to Small nuclear ribonucleoprotein homolog.	black	20
Os02g0127000	130	135	218	71	44	31	82	8	0.659249	0.490566	0.754325	0.586667	0.911111	U	Similar to binding.	green	18
Os02g0128300	82	0	18	0	38	31	14	11	0.783505	1	1	0.550725	0.56	U	ENTH/VHS domain containing protein.
Os02g0128400	93	105	77	101	102	0	0	154	0.43038	0.469697	0.432584	1	0	U	Heat shock protein DnaJ, N-terminal domain containing protein.
Os02g0128500	81	95	69	96	95	0	0	142	0.423875	0.460227	0.418182	1	0	U	Hypothetical protein.
Os02g0128800	1614	907	1620	450	787	154	389	218	0.718358	0.640222	0.782609	0.836344	0.640857	U	SIAH-type E3 ligase, Plant growth and development	blue	13
Os02g0129700	65	26	230	15	486	1	98	5	0.949244	0.714286	0.938776	0.997947	0.951456	U	Hypothetical protein.	turquoise	4
Os02g0130000	2896	1178	3132	826	3868	469	2948	622	0.805822	0.710849	0.791309	0.891861	0.82577	U	Similar to SWIb domain-containing protein (Fragment).	black	20
Os02g0130100	162	72	134	43	236	44	201	9	0.813541	0.692308	0.757062	0.842857	0.957143	U	SNO glutamine amidotransferase family protein.	turquoise	4
Os02g0130300	420	373	636	182	733	105	226	337	0.668991	0.529634	0.777506	0.874702	0.401421	U	Hypothetical conserved gene.	lightgreen	11
Os02g0130900	66	83	81	48	88	37	20	31	0.561674	0.442953	0.627907	0.704	0.392157	U	Ubiquitin-conjugating enzyme E2C-binding protein domain containing protein.
Os02g0131300	481	200	498	116	366	95	340	68	0.778651	0.706314	0.811075	0.793926	0.833333	U	Similar to Mitochondrial ATP synthase.	turquoise	4
Os02g0131600	526	270	415	310	1058	64	554	105	0.773168	0.660804	0.572414	0.942959	0.840668	U	Similar to Mitochondrial import receptor subunit TOM22 homolog (Translocase of outer membrane 22 kDa subunit homolog) (TOM9).	tan	12
Os02g0131700	28	47	68	24	137	15	83	71	0.668076	0.373333	0.73913	0.901316	0.538961	U	Similar to RNA binding protein.	blue	13
Os02g0132300	31	12	25	2	25	0	10	28	0.684211	0.72093	0.925926	1	0.263158	U	C4HC3 RING-type E3-ubiquitin ligase, Positive regulation of salinity response via Na<sup>+</sup> uptake	salmon	6
Os02g0132600	195	194	158	56	806	2	779	126	0.836788	0.501285	0.738318	0.997525	0.860773	U	Conserved hypothetical protein.
Os02g0132950	49	87	123	26	247	0	54	83	0.707025	0.360294	0.825503	1	0.394161	U	Hypothetical gene.
Os02g0133000	34	67	107	19	186	0	54	63	0.718868	0.336634	0.849206	1	0.461538	U	Cyclin-T1-1.
Os02g0133100	7	9	8	10	13	10	44	7	0.666667	0.4375	0.444444	0.565217	0.862745	U	Phosphatidylinositol transfer protein, Class III SEC14 protein	black	20
Os02g0133300	121	161	112	77	304	50	197	61	0.677747	0.429078	0.592593	0.858757	0.763566	U	Similar to SMC3 protein.	blue	13
Os02g0134000	590	197	646	138	347	217	203	126	0.724838	0.749682	0.82398	0.615248	0.617021	U	Similar to bifunctional coenzyme A synthase.	blue	13
Os02g0134100	209	81	95	18	188	99	84	40	0.707617	0.72069	0.840708	0.655052	0.677419	U	Hypothetical gene.	yellow	8
Os02g0134300	633	554	903	247	1793	142	642	216	0.774074	0.533277	0.785217	0.926615	0.748252	U	Protein of unknown function DUF701, zinc-binding putative family protein.	black	20
Os02g0135200	69	30	54	12	123	17	197	41	0.815838	0.69697	0.818182	0.878571	0.827731	U	Benzothiadiazole (BTH)-induced MAP kinase 2, Disease resistance response	blue	13
Os02g0135300	106	55	102	86	611	91	525	127	0.789196	0.658385	0.542553	0.87037	0.805215	U	Similar to Wee1-like protein kinase.	green	18
Os02g0135700	233	114	69	89	248	104	346	100	0.687644	0.67147	0.436709	0.704545	0.775785	U	DNA polymerase V family protein.	blue	13
Os02g0135800	656	362	589	285	709	195	330	269	0.672754	0.644401	0.673913	0.784292	0.550918	U	Similar to Sec13-like protein (Fragment).	yellow	8
Os02g0136800	409	150	543	51	277	116	370	131	0.781143	0.731664	0.914141	0.704835	0.738523	U	Protein of unknown function DUF1677, Oryza sativa family protein.
Os02g0136850	137	69	174	11	38	27	78	20	0.770758	0.665049	0.940541	0.584615	0.795918	U	Non-protein coding transcript.
Os02g0137100	84	45	35	65	75	30	147	21	0.679283	0.651163	0.35	0.714286	0.875	U	Similar to plant-specific domain TIGR01589 family protein.	black	20
Os02g0140200	236	60	153	57	117	19	67	20	0.786008	0.797297	0.728571	0.860294	0.770115	U	Similar to cycloartenol synthase.	turquoise	4
Os02g0141300	308	139	237	202	659	4	375	176	0.751905	0.689038	0.539863	0.993967	0.680581	U	Arabinokinase-Like Protein, Pollen development	green	18
Os02g0142450	77	44	50	6	68	104	80	2	0.638051	0.636364	0.892857	0.395349	0.97561	U	Hypothetical gene.
Os02g0142500	39	29	20	6	68	38	47	0	0.704453	0.573529	0.769231	0.641509	1	U	Nuclear pore complex protein NUP160
Os02g0143100	903	428	812	189	642	109	689	173	0.772117	0.678437	0.811189	0.85486	0.799304	U	Similar to Sucrose-phosphatase (EC 3.1.3.24).	turquoise	4
Os02g0143200	6	25	33	30	65	0	41	0	0.725	0.193548	0.52381	1	1	U	Armadillo-type fold domain containing protein.
Os02g0144200	85	106	86	31	23	40	0	18	0.498715	0.445026	0.735043	0.365079	0	U	Protein of unknown function DUF1677, Oryza sativa family protein.	yellow	8
Os02g0144800	84	145	69	70	44	0	39	0	0.523282	0.366812	0.496403	1	1	U	Protein of unknown function DUF1677, Oryza sativa family protein.	yellow	8
Os02g0145000	87	19	50	0	0	125	0	19	0.456667	0.820755	1	0	0	U	Hypothetical gene.	blue	13
Os02g0145200	214	0	96	0	10	65	0	47	0.740741	1	1	0.133333	0	U	Conserved hypothetical protein.
Os02g0145500	539	360	590	239	1009	759	439	519	0.578581	0.599555	0.711701	0.570701	0.458246	U	Non-protein coding transcript.
Os02g0146600	934	430	924	288	843	362	354	222	0.701171	0.684751	0.762376	0.699585	0.614583	U	ATP-dependent DEAD box RNA helicase, Translation initiation factor	lightyellow	2
Os02g0146700	295	246	358	80	596	180	241	106	0.708849	0.545287	0.817352	0.768041	0.694524	U	Similar to predicted protein.	green	18
Os02g0146900	223	70	145	39	30	175	15	48	0.554362	0.761092	0.788043	0.146341	0.238095	U	Protein of unknown function DUF1677, Oryza sativa family protein.	yellow	8
Os02g0148100	702	268	635	231	820	154	237	47	0.773756	0.723711	0.733256	0.841889	0.834507	U	TEY-type mitogen-activated protein kinase (MAPK), Regulation of seed dormancy, Defense signal transduction, Osmotic homeostasis, Negative role in salt tolerance	tan	12
Os02g0148400	262	74	104	31	144	157	24	94	0.6	0.779762	0.77037	0.478405	0.20339	U	FMN-binding split barrel domain containing protein.	yellow	8
Os02g0148500	194	106	317	12	213	8	221	82	0.819601	0.646667	0.963526	0.963801	0.729373	U	Similar to TIMING OF CAB 1 (Fragment).	pink	9
Os02g0148600	19	14	21	8	10	0	29	0	0.782178	0.575758	0.724138	1	1	U	Similar to 4/1 protein.	black	20
Os02g0149500	45	39	26	0	34	0	12	0	0.75	0.535714	1	1	1	U	Conserved hypothetical protein.
Os02g0149600	275	77	274	2	148	62	145	316	0.648191	0.78125	0.992754	0.704762	0.314534	U	Zinc finger, C2H2-like domain containing protein.
Os02g0149650	233	60	236	2	130	53	108	285	0.638663	0.795222	0.991597	0.710383	0.274809	U	Non-protein coding transcript.
Os02g0149800	129	82	270	126	265	0	316	99	0.761461	0.611374	0.681818	1	0.761446	U	Stress-responsive NAC1-regulated protein phosphatase, Drought and oxidative stress tolerance	yellow	8
Os02g0150100	34	26	41	9	106	0	90	109	0.653012	0.566667	0.82	1	0.452261	U	Similar to ATP-dependent RNA helicase DDX41.	purple	17
Os02g0150300	256	102	319	86	255	74	251	204	0.698772	0.715084	0.787654	0.775076	0.551648	U	FAD-dependent pyridine nucleotide-disulphide oxidoreductase domain containing protein.	salmon	6
Os02g0150800	13	0	35	10	57	20	82	5	0.842342	1	0.777778	0.74026	0.942529	U	F-box protein with a LOV domain and consecutive Kelch repeats, Circadian clock associated-component
Os02g0151100	78	17	80	19	92	0	1	78	0.687671	0.821053	0.808081	1	0.0126582	U	Hypothetical conserved gene.
Os02g0151400	769	528	658	340	885	14	449	225	0.713806	0.592907	0.659319	0.984427	0.666172	U	Conserved hypothetical protein.	salmon	6
Os02g0151600	17	49	13	40	107	0	128	24	0.701058	0.257576	0.245283	1	0.842105	U	Ketol-acid reductoisomerase, chloroplast precursor (EC 1.1.1.86) (Acetohydroxy-acid reductoisomerase) (Alpha-keto-beta-hydroxylacil reductoisomerase).
Os02g0152200	28	113	35	82	57	36	0	27	0.31746	0.198582	0.299145	0.612903	0	U	Protein of unknown function DUF1677, Oryza sativa family protein.
Os02g0152500	1117	1731	958	1088	1962	888	1332	672	0.55078	0.392205	0.468231	0.688421	0.664671	B	Chromatin remodeling factor, Protein containing PHD domain, FNIII domain and VID domain, Positive regulator of flowering, Regulation of leaf angle	green	18
Os02g0152600	11	33	81	33	15	0	40	0	0.690141	0.25	0.710526	1	1	U	Protein of unknown function DUF2343 domain containing protein.	green	18
Os02g0152700	203	134	236	231	309	35	316	160	0.655172	0.602374	0.505353	0.898256	0.663866	U	Largest subunit of RNA polymerase V, Key regulator of gene silencing and reproductive development, Long noncoding RNA production, DNA methylation, 24-nt siRNA accumulation
Os02g0153100	99	0	46	178	22	2	99	0	0.596413	1	0.205357	0.916667	1	U	Leucine-rich repeat receptor-like kinase
Os02g0153300	16	38	17	0	203	0	0	97	0.636119	0.296296	1	1	0	U	Hypothetical protein.
Os02g0153400	16	34	17	0	190	0	0	97	0.629944	0.32	1	1	0	U	Leucine-rich repeat receptor-like kinase
Os02g0154600	117	101	162	35	39	3	99	73	0.662957	0.536697	0.822335	0.928571	0.575581	U	Domain of unknown function DUF250 domain containing protein.	lightgreen	11
Os02g0155000	147	246	270	0	408	3	1	260	0.618727	0.374046	1	0.992701	0.00383142	U	Hypothetical protein.
Os02g0155300	536	232	1128	164	7	529	509	12	0.69939	0.697917	0.873065	0.0130597	0.976967	U	Hypothetical protein.
Os02g0155400	170	228	838	149	3	360	444	15	0.659266	0.427136	0.849037	0.00826446	0.96732	U	Leucine-rich repeat, N-terminal domain containing protein.
Os02g0157600	12	63	28	51	158	0	297	1	0.811475	0.16	0.35443	1	0.996644	U	Arsenate (As(V)) reductase, Rhodanase-like protein, As(V) tolerance, Control of arsenic (As) accumulation
Os02g0157950	1	11	29	5	9	0	22	1	0.782051	0.0833333	0.852941	1	0.956522	U	Hypothetical gene.
Os02g0158100	171	69	244	22	92	0	59	1	0.860182	0.7125	0.917293	1	0.983333	U	EF hand domain containing protein.	turquoise	4
Os02g0158200	171	69	244	22	92	0	59	1	0.860182	0.7125	0.917293	1	0.983333	U	Hypothetical protein.
Os02g0158300	22	3	39	85	46	0	56	17	0.608209	0.88	0.314516	1	0.767123	U	Sugar isomerase (SIS) domain containing protein.
Os02g0158350	19	1	33	70	23	0	48	12	0.597087	0.95	0.320388	1	0.8	U	Hypothetical protein.
Os02g0158400	479	267	285	154	448	141	739	49	0.761514	0.642091	0.649203	0.760611	0.937817	U	ssDNA-binding transcriptional regulator family protein.	blue	13
Os02g0158600	55	57	119	43	14	5	9	11	0.629393	0.491071	0.734568	0.736842	0.45	U	Conserved hypothetical protein.	royalblue	10
Os02g0159100	293	195	190	108	969	269	1516	200	0.793583	0.60041	0.637584	0.782714	0.88345	U	Hypothetical protein.
Os02g0159200	293	195	190	108	969	269	1516	200	0.793583	0.60041	0.637584	0.782714	0.88345	U	Protein of unknown function DUF292, eukaryotic domain containing protein.	yellow	8
Os02g0159300	105	336	0	180	369	50	141	0	0.520745	0.238095	0	0.880668	1	U	Conserved hypothetical protein.
Os02g0159700	42	42	43	12	39	0	44	0	0.756757	0.5	0.781818	1	1	U	Similar to electron transport SCO1/SenC family protein.
Os02g0159900	357	129	646	299	404	91	41	1	0.735772	0.734568	0.683598	0.816162	0.97619	U	SKD1 protein (Vacuolar sorting protein 4b).	turquoise	4
Os02g0159950	211	67	361	202	250	0	25	0	0.758961	0.758993	0.641208	1	1	U	Hypothetical gene.
Os02g0160200	57	39	89	14	274	97	135	57	0.728346	0.59375	0.864078	0.738544	0.703125	U	Cyclin-like F-box domain containing protein.	blue	13
Os02g0160300	2	26	17	0	30	0	0	16	0.538462	0.0714286	1	1	0	U	Hypothetical protein.
Os02g0160400	2	30	17	8	31	0	0	16	0.480769	0.0625	0.68	1	0	U	Similar to Monosaccharide transporter 3.
Os02g0160800	986	453	1108	331	540	21	275	99	0.762916	0.685198	0.769979	0.962567	0.735294	U	Hypothetical protein.	turquoise	4
Os02g0160900	986	452	1108	331	540	21	275	99	0.763116	0.685675	0.769979	0.962567	0.735294	U	Protein of unknown function wound-induced domain containing protein.
Os02g0161000	54	36	27	13	103	14	20	28	0.691525	0.6	0.675	0.880342	0.416667	U	Similar to Serine/threonine protein kinase-like protein.	blue	13
Os02g0161050	56	46	27	13	103	14	20	28	0.67101	0.54902	0.675	0.880342	0.416667	U	Hypothetical gene.
Os02g0161200	68	31	58	49	14	13	8	0	0.614108	0.686869	0.542056	0.518519	1	U	Zinc finger, CCCH-type domain containing protein.	turquoise	4
Os02g0161300	19	1	19	13	12	0	44	0	0.87037	0.95	0.59375	1	1	U	Similar to Mot1 (Fragment).
Os02g0161900	10267	4406	11020	2694	5881	1371	3964	1513	0.757175	0.699721	0.803558	0.810949	0.723754	U	Similar to polyubiquitin containing 7 ubiquitin monomers.	blue	13
Os02g0162000	618	333	755	193	402	58	217	59	0.755977	0.649842	0.796414	0.873913	0.786232	U	Cytochrome c oxidase, subunit VIIa domain containing protein.	turquoise	4
Os02g0162500	6883	2705	8267	2363	13917	996	11552	1526	0.842561	0.717877	0.777705	0.933213	0.883315	U	Similar to 40S ribosomal protein S14.	black	20
Os02g0162700	18	44	25	17	153	1	168	152	0.629758	0.290323	0.595238	0.993506	0.525	U	Non-protein coding transcript.	black	20
Os02g0162733	12	7	2	4	31	12	80	14	0.771605	0.631579	0.333333	0.72093	0.851064	U	Similar to WD-40 repeat family protein / beige-related.
Os02g0163400	4347	783	4654	365	5528	2798	4442	2279	0.752937	0.847368	0.927276	0.663944	0.660914	U	Hypothetical protein.	royalblue	10
Os02g0163500	624	231	431	158	413	61	245	77	0.764732	0.729825	0.731749	0.871308	0.76087	U	Conserved hypothetical protein.	turquoise	4
Os02g0163533	274	481	319	276	843	141	410	166	0.634364	0.362914	0.536134	0.856707	0.711806	U	Conserved hypothetical protein.	black	20
Os02g0163600	422	148	719	191	947	534	953	301	0.721471	0.740351	0.79011	0.639433	0.759968	U	Conserved hypothetical protein.	blue	13
Os02g0164800	720	680	867	459	778	576	731	403	0.593786	0.514286	0.653846	0.574594	0.644621	B	Ubiquitin thioesterase OTU1	yellow	8
Os02g0165100	55	92	37	24	286	75	176	43	0.703046	0.37415	0.606557	0.792244	0.803653	U	Protein kinase, core domain containing protein.	yellow	8
Os02g0166600	1258	344	571	79	362	9	121	52	0.826896	0.785268	0.878462	0.975741	0.699422	U	Hypothetical protein.	salmon	6
Os02g0166950	437	327	294	324	776	175	303	55	0.672612	0.57199	0.475728	0.815983	0.846369	U	Hypothetical gene.
Os02g0167000	437	327	294	324	776	175	303	55	0.672612	0.57199	0.475728	0.815983	0.846369	U	Similar to holocarboxylase synthetase 1.	blue	13
Os02g0167100	160	26	77	173	162	0	254	36	0.73536	0.860215	0.308	1	0.875862	U	Similar to 3-mercaptopyruvate sulfurtransferase precursor (EC 2.8.1.1).	blue	13
Os02g0167300	552	569	854	468	1287	338	1166	134	0.71889	0.492417	0.645991	0.792	0.896923	U	Tubulin beta-3 chain (Beta-3 tubulin).	red	22
Os02g0167366	430	469	709	402	1055	279	956	117	0.713154	0.478309	0.638164	0.790855	0.89096	U	Hypothetical protein.
Os02g0167500	37	28	22	12	42	0	11	0	0.736842	0.569231	0.647059	1	1	U	RNA recognition motif domain domain containing protein.
Os02g0167700	642	394	720	395	2129	494	1385	71	0.782665	0.619691	0.64574	0.811666	0.951236	U	Homolog of Arabidopsis CAND1, Auxin signaling to maintain the G2/M cell cycle transition in crown root meristem, Required for crown root emergence	turquoise	4
Os02g0168250	183	65	220	1	38	25	71	24	0.816587	0.737903	0.995475	0.603175	0.747368	U	Hypothetical protein.
Os02g0168300	363	148	465	46	198	122	296	88	0.765933	0.710372	0.90998	0.61875	0.770833	U	Conserved hypothetical protein.	green	18
Os02g0168700	33	69	56	54	30	27	70	51	0.484615	0.323529	0.509091	0.526316	0.578512	B	Peptidyl-prolyl cis-trans isomerase, FKBP-type domain containing protein.	blue	13
Os02g0168800	6	9	27	3	0	24	4	13	0.430233	0.4	0.9	0	0.235294	U	Porphobilinogen deaminase (PBGD), Chloroplast development and RNA editing
Os02g0168900	614	195	474	297	421	89	172	198	0.683333	0.758962	0.614786	0.82549	0.464865	U	Ribonuclease H2, subunit C domain containing protein.	blue	13
Os02g0169000	95	144	115	0	105	0	194	0	0.779479	0.39749	1	1	1	U	Similar to T6H22.2 protein.	turquoise	4
Os02g0169151	3509	935	4847	370	2361	124	2760	131	0.896256	0.789604	0.929078	0.950101	0.954687	U	Hypothetical gene.
Os02g0169300	3509	935	4847	370	2361	124	2760	131	0.896256	0.789604	0.929078	0.950101	0.954687	U	Similar to Phosphoglycerate kinase, cytosolic (EC 2.7.2.3).	turquoise	4
Os02g0169400	215	251	208	161	363	116	197	5	0.648417	0.461373	0.563686	0.757829	0.975248	U	Argonaute (AGO) protein, Regulation of grain size and weight, Promotion of stem development	green	18
Os02g0169700	346	18	485	20	128	53	146	59	0.880478	0.950549	0.960396	0.707182	0.712195	U	Glycine cleavage H-protein family protein.	turquoise	4
Os02g0169800	136	78	201	56	225	12	891	8	0.904169	0.635514	0.782101	0.949367	0.991101	U	Armadillo-like helical domain containing protein.
Os02g0169900	172	10	128	0	320	8	134	0	0.976684	0.945055	1	0.97561	1	M	Inositol monophosphatase family protein.	turquoise	4
Os02g0170100	1102	450	2324	407	4714	106	5232	384	0.908486	0.710052	0.85097	0.978008	0.931624	U	Glycine cleavage H-protein family protein.	turquoise	4
Os02g0170150	1102	450	2329	407	4714	106	5232	385	0.908455	0.710052	0.851243	0.978008	0.931458	U	Non-protein coding transcript.	turquoise	4
Os02g0170200	266	323	186	58	229	0	150	127	0.620612	0.451613	0.762295	1	0.541516	U	Similar to splicing factor, arginine/serine-rich 12.	cyan	14
Os02g0170500	38	42	83	67	47	0	18	0	0.630508	0.475	0.553333	1	1	U	Nuclear factor Y (NF-Y) transcription factor C1, CCAAT box binding factor, Heme-associated protein 5A	salmon	6
Os02g0170900	86	63	246	24	107	51	168	108	0.711606	0.577181	0.911111	0.677215	0.608696	U	Conserved hypothetical protein.	turquoise	4
Os02g0171100	621	603	1261	467	1008	141	712	156	0.724894	0.507353	0.729745	0.877285	0.820276	U	Similar to Glyceraldehyde-3-phosphate dehydrogenase (EC 1.2.1.12) (GAPDH).	blue	13
Os02g0171301	621	603	1261	467	1008	141	696	156	0.724006	0.507353	0.729745	0.877285	0.816901	U	Hypothetical gene.
Os02g0172600	118	189	154	91	0	180	215	133	0.450926	0.384365	0.628571	0	0.617816	U	Heavy metal P-Type ATPase 6, Copper efflux protein
Os02g0173000	21	1	26	9	6	0	24	0	0.885057	0.954545	0.742857	1	1	U	Similar to UreD.
Os02g0173100	31	0	63	5	54	58	27	0	0.735294	1	0.926471	0.482143	1	U	Similar to cytochrome P450.	turquoise	4
Os02g0173500	580	328	408	139	418	121	222	124	0.695726	0.638767	0.745887	0.77551	0.641618	U	Similar to Cholinephosphate cytidylyltransferase.	blue	13
Os02g0173700	29	27	95	43	56	0	24	2	0.73913	0.517857	0.688406	1	0.923077	U	Similar to RNA binding.	turquoise	4
Os02g0173800	567	670	859	571	1084	221	1159	342	0.670382	0.458367	0.600699	0.830651	0.772152	U	Protein of unknown function DUF284, transmembrane eukaryotic family protein.	yellow	8
Os02g0173900	83	23	187	29	259	36	196	3	0.88848	0.783019	0.865741	0.877966	0.984925	U	Similar to SSADH.	turquoise	4
Os02g0174900	29	6	30	7	19	1	31	0	0.886179	0.828571	0.810811	0.95	1	U	Hypothetical gene.
Os02g0175000	41	20	40	7	19	1	34	0	0.82716	0.672131	0.851064	0.95	1	U	Ion transporter , Na+ transport
Os02g0175100	249	310	275	174	0	19	13	0	0.516346	0.445438	0.612472	0	1	U	Similar to RISBZ4.	blue	13
Os02g0175400	29	10	68	38	10	0	27	7	0.708995	0.74359	0.641509	1	0.794118	U	Similar to Vacuolar H(+)-ATPase subunit A (Fragment).	turquoise	4
Os02g0175500	221	261	176	121	597	189	237	81	0.653744	0.458506	0.592593	0.759542	0.745283	U	Protein of unknown function DUF266, plant family protein.	black	20
Os02g0175800	841	374	1081	241	1547	146	1650	180	0.844719	0.692181	0.8177	0.913763	0.901639	U	Similar to fiber protein Fb15.	turquoise	4
Os02g0175850	752	337	1012	219	1447	143	1582	179	0.845177	0.690542	0.822096	0.910063	0.898353	U	Non-protein coding transcript.
Os02g0175900	106	79	73	41	133	1	44	1	0.74477	0.572973	0.640351	0.992537	0.977778	U	Mitotic checkpoint protein PRCC, C-terminal domain containing protein.	blue	13
Os02g0176400	50	67	30	33	0	51	6	3	0.358333	0.42735	0.47619	0	0.666667	U	Uncharacterised protein family UPF0414 domain containing protein.	yellow	8
Os02g0176650	85	45	24	17	60	87	194	74	0.619454	0.653846	0.585366	0.408163	0.723881	U	Non-protein coding transcript.	turquoise	4
Os02g0176700	214	79	251	63	62	88	325	163	0.684337	0.730375	0.799363	0.413333	0.665984	U	Similar to autoinhibited calcium ATPase.	turquoise	4
Os02g0176900	7	17	9	3	16	0	17	42	0.441441	0.291667	0.75	1	0.288136	U	Similar to apospory-associated protein C.
Os02g0178500	36	155	115	24	13	131	103	48	0.4272	0.188482	0.827338	0.0902778	0.682119	U	Similar to DEM2.
Os02g0179300	252	249	319	154	579	54	154	26	0.729715	0.502994	0.674419	0.914692	0.855556	U	Similar to RAD23 protein, isoform II.	blue	13
Os02g0179500	29	17	13	14	23	1	13	0	0.709091	0.630435	0.481481	0.958333	1	U	Hly-III related domain containing protein.
Os02g0179800	16	14	54	38	122	0	94	41	0.754617	0.533333	0.586957	1	0.696296	U	Integrase, N-terminal zinc-binding domain domain containing protein.
Os02g0179900	159	253	264	168	516	254	360	197	0.598342	0.385922	0.611111	0.67013	0.64632	B	Similar to Negative elongation factor E (NELF-E) (RD protein). Splice isoform 2.
Os02g0179950	159	267	333	119	654	443	390	177	0.604249	0.373239	0.736726	0.596171	0.687831	U	Hypothetical protein.
Os02g0180000	109	257	91	228	1	33	109	2	0.373494	0.297814	0.285266	0.0294118	0.981982	U	Similar to Protein phosphatase type-2C.
Os02g0180100	1176	790	1521	618	377	90	515	256	0.67172	0.598169	0.71108	0.807281	0.667964	U	Peptidase C12, ubiquitin carboxyl-terminal hydrolase 1 family protein.	blue	13
Os02g0180200	499	300	428	246	117	79	287	11	0.676665	0.624531	0.635015	0.596939	0.963087	U	Chloroplast-localized protein with YbaB DNA-binding domain, Control of tiller angle, Regulation of shoot gravitropism, Regulation of starch biosynthesis in gravity-sensing cells	blue	13
Os02g0180700	294	93	377	109	199	34	159	175	0.714583	0.75969	0.77572	0.854077	0.476048	U	Cinnamoyl-CoA reductase 21, Response to biotic and abiotic stresses (M. grisea and Xoo infections, UV irradiation and high salinity)	yellow	8
Os02g0181800	477	35	425	81	553	169	91	242	0.745779	0.931641	0.839921	0.765928	0.273273	U	Similar to Ubiquitin fusion degradation 1-like.	yellow	8
Os02g0181900	27	128	31	62	259	105	44	0	0.550305	0.174194	0.333333	0.711538	1	U	Similar to ClpB.	blue	13
Os02g0182100	48	67	81	11	213	1	30	12	0.803456	0.417391	0.880435	0.995327	0.714286	U	B-type response regulator, Cytokinin signaling, Rice meiosis and fertility	turquoise	4
Os02g0182200	40	59	69	5	185	1	29	10	0.811558	0.40404	0.932432	0.994624	0.74359	U	Hypothetical protein.
Os02g0182500	190	194	273	113	153	28	101	25	0.665738	0.494792	0.707254	0.845304	0.801587	U	Similar to Proteasome subunit beta type 3 (EC 3.4.25.1) (20S proteasome alpha subunit C) (20S proteasome subunit beta-3).	blue	13
Os02g0182700	16	6	27	8	29	0	3	29	0.635593	0.727273	0.771429	1	0.09375	U	Conserved hypothetical protein.	yellow	8
Os02g0182800	35	3	6	3	5	22	19	0	0.698925	0.921053	0.666667	0.185185	1	U	KNOX family class 2 homeodomain protein
Os02g0182900	78	25	81	18	41	0	23	1	0.835206	0.757282	0.818182	1	0.958333	U	Similar to BRCA1-associated protein (EC 6.3.2.-) (BRAP2) (Impedes mitogenic signal propagation) (IMP). Splice isoform 3.	tan	12
Os02g0183900	0	15	56	44	118	61	39	0	0.63964	0	0.56	0.659218	1	U	Similar to Isoleucine-tRNA ligase-like protein.
Os02g0184000	34	57	6	39	294	32	46	87	0.638655	0.373626	0.133333	0.90184	0.345865	U	Ankyrin domain containing protein.
Os02g0184100	508	182	253	64	308	7	126	48	0.798797	0.736232	0.798107	0.977778	0.724138	U	Conserved hypothetical protein.	blue	13
Os02g0184400	112	64	130	13	282	51	339	2	0.869084	0.636364	0.909091	0.846847	0.994135	U	Similar to Sucrose-phosphate synthase 9 (EC 2.4.1.14).
Os02g0184450	28	19	34	8	40	15	79	0	0.811659	0.595745	0.809524	0.727273	1	U	Hypothetical gene.
Os02g0186400	10	132	20	45	201	0	134	17	0.652952	0.0704225	0.307692	1	0.887417	U	Spectrin repeat containing protein.
Os02g0186500	152	89	93	36	185	20	195	17	0.794155	0.630705	0.72093	0.902439	0.919811	U	Similar to Protein kinase-like protein.	yellow	8
Os02g0186700	129	220	249	158	297	0	309	69	0.687631	0.369628	0.611794	1	0.81746	U	Conserved hypothetical protein.	blue	13
Os02g0187200	105	93	61	75	54	57	74	38	0.527828	0.530303	0.448529	0.486486	0.660714	B	Exostosin-like family protein.
Os02g0187400	18	1	69	0	26	0	26	1	0.985816	0.947368	1	1	0.962963	M	PLC-like phosphodiesterase, TIM beta/alpha-barrel domain domain containing protein.	turquoise	4
Os02g0187500	834	335	1274	320	444	72	313	20	0.793189	0.71343	0.799247	0.860465	0.93994	U	Uncharacterised protein family UPF0047 domain containing protein.	black	20
Os02g0187600	506	304	522	149	371	29	343	45	0.767739	0.624691	0.777943	0.9275	0.884021	U	Similar to Tic21.	black	20
Os02g0188500	120	102	151	29	192	106	72	57	0.645356	0.540541	0.838889	0.644295	0.55814	U	Ubiquitin domain containing protein.	yellow	8
Os02g0189100	1293	511	1344	217	430	284	352	121	0.751098	0.716741	0.860987	0.602241	0.744186	U	Mediator complex, subunit Med11 domain containing protein.	turquoise	4
Os02g0189150	1293	519	1344	217	430	284	352	121	0.749781	0.713576	0.860987	0.602241	0.744186	U	Hypothetical gene.
Os02g0189700	554	1524	608	750	1864	35	976	26	0.631529	0.266603	0.447717	0.981569	0.974052	U	Similar to Felis catus multi-drug resistance related (Fragment).	lightgreen	11
Os02g0189800	482	1252	599	660	1508	36	827	26	0.633766	0.27797	0.475774	0.976684	0.969519	U	Similar to Felis catus multi-drug resistance related (Fragment).
Os02g0190200	93	62	33	135	0	14	12	35	0.359375	0.6	0.196429	0	0.255319	U	Hypothetical protein.
Os02g0190300	47	54	33	115	0	12	0	32	0.273038	0.465347	0.222973	0	0	U	P-glycoprotein homologue.
Os02g0190800	43	17	7	5	83	0	0	9	0.810976	0.716667	0.583333	1	0	U	Alpha/beta hydrolase fold-1 domain containing protein.
Os02g0190900	180	71	196	34	37	21	40	17	0.760067	0.717131	0.852174	0.637931	0.701754	U	Phytoene dehydrogenase-like protein.	turquoise	4
Os02g0191300	140	73	319	100	248	51	95	4	0.778641	0.657277	0.761337	0.829431	0.959596	U	A member of the ATLa/AVT6 subfamily, Amino acid transporter-like 6 protein, Amino acid homeostasis, Modulation of the vacuolar storage of glutamine in roots	salmon	6
Os02g0191500	100	65	170	125	342	103	102	132	0.626866	0.606061	0.576271	0.768539	0.435897	U	Similar to Goliath homolog precursor (RING finger protein 130).
Os02g0191650	44	39	38	5	90	21	55	1	0.774744	0.53012	0.883721	0.810811	0.982143	U	Hypothetical gene.
Os02g0191700	44	39	38	5	90	21	55	1	0.774744	0.53012	0.883721	0.810811	0.982143	U	EF-HAND 2 domain containing protein.
Os02g0192100	13	65	58	60	52	93	48	13	0.425373	0.166667	0.491525	0.358621	0.786885	U	Conserved hypothetical protein.
Os02g0192150	6	45	38	38	25	59	35	0	0.422764	0.117647	0.5	0.297619	1	U	Hypothetical protein.
Os02g0192200	114	70	102	36	26	3	0	32	0.631854	0.619565	0.73913	0.896552	0	U	Octicosapeptide/Phox/Bem1p domain containing protein.	black	20
Os02g0192250	92	54	81	36	26	3	0	32	0.614198	0.630137	0.692308	0.896552	0	U	Non-protein coding transcript.
Os02g0193800	0	31	4	3	22	23	49	17	0.503356	0	0.571429	0.488889	0.742424	U	Similar to cDNA clone:002-103-F09, full insert sequence.
Os02g0193900	1539	708	1807	777	955	445	185	119	0.686458	0.684913	0.699303	0.682143	0.608553	B	Similar to Mediator of RNA polymerase II transcription subunit 18.	blue	13
Os02g0194000	141	60	96	62	114	91	174	94	0.63101	0.701493	0.607595	0.556098	0.649254	U	Similar to ATSWI3B.
Os02g0194100	525	575	906	228	422	93	444	21	0.714686	0.477273	0.798942	0.819417	0.954839	U	Mitochondrial citrate synthase, Aluminum tolerance	yellow	8
Os02g0194300	168	108	77	76	57	1	75	0	0.670819	0.608696	0.503268	0.982759	1	U	Nse4 domain containing protein.	green	18
Os02g0194350	82	55	43	42	13	1	36	0	0.639706	0.59854	0.505882	0.928571	1	U	Hypothetical protein.
Os02g0194800	112	48	66	21	77	1	69	30	0.764151	0.7	0.758621	0.987179	0.69697	U	C-CAP/cofactor C-like domain domain containing protein.
Os02g0195000	103	146	99	101	139	15	114	25	0.613208	0.413655	0.495	0.902597	0.820144	U	Protein of unknown function DUF2048 domain containing protein.
Os02g0195300	46	18	37	17	38	1	44	1	0.816832	0.71875	0.685185	0.974359	0.977778	U	Similar to dnaJ subfamily C member 7.	green	18
Os02g0195600	1883	2787	1852	2154	6677	646	3860	1644	0.663721	0.403212	0.462307	0.911785	0.701308	U	A20/AN1-type zinc finger protein, Regulation of plant growth and abiotic stress response, Modulation of gibberellins (GA) and abscisic acid (ABA) biosynthesis	blue	13
Os02g0195800	373	261	347	101	256	10	199	110	0.709113	0.588328	0.774554	0.962406	0.644013	U	Similar to Chaperone protein dnaJ 6 (AtJ6) (AtDjC6).	blue	13
Os02g0196300	81	29	78	22	55	0	103	73	0.718821	0.736364	0.78	1	0.585227	U	Similar to Outer envelope protein of 80 kDa.
Os02g0196800	208	78	452	126	210	4	212	43	0.811703	0.727273	0.782007	0.981308	0.831373	U	Fumarylacetoacetate hydrolase, Required for fertility	turquoise	4
Os02g0196850	86	29	195	46	79	3	76	18	0.819549	0.747826	0.809129	0.963415	0.808511	U	Hypothetical gene.
Os02g0198200	911	437	415	135	802	222	1143	299	0.749542	0.675816	0.754545	0.783203	0.792649	U	EF-Hand type domain containing protein.	blue	13
Os02g0198300	65	34	139	30	279	2	88	0	0.896389	0.656566	0.822485	0.992883	1	U	ARF GTPase-activating protein GIT2 (G protein-coupled receptor kinase- interactor 2) (GRK-interacting protein 2) (Cool-interacting tyrosine- phosphorylated protein 2) (CAT2) (CAT-2). Splice isoform 2.	turquoise	4
Os02g0200800	91	75	146	64	129	18	113	57	0.691198	0.548193	0.695238	0.877551	0.664706	U	Targeting for Xklp2 family protein.	turquoise	4
Os02g0200900	49	64	72	38	20	0	14	0	0.603113	0.433628	0.654545	1	1	U	F-box protein, Positive regulation of the resistance to brown planthopper
Os02g0201000	193	214	128	219	367	132	489	22	0.667234	0.474201	0.368876	0.735471	0.956947	U	Conserved hypothetical protein.
Os02g0201900	82	62	123	84	167	154	146	27	0.613018	0.569444	0.594203	0.520249	0.843931	U	DNA/RNA helicase, C-terminal domain containing protein.	turquoise	4
Os02g0202250	63	47	96	9	41	41	57	6	0.713889	0.572727	0.914286	0.5	0.904762	U
Os02g0202300	42	10	21	0	86	0	27	0	0.946237	0.807692	1	1	1	U	Nuclear pore complex protein NUP205, Protein of unknown function DUF3414 domain containing protein.
Os02g0202500	176	156	105	103	125	101	54	39	0.535506	0.53012	0.504808	0.553097	0.580645	B	Similar to nucleic acid binding.	blue	13
Os02g0202600	301	224	372	147	835	101	390	59	0.781392	0.573333	0.716763	0.892094	0.868597	U	Tetratricopeptide-like helical domain containing protein.	blue	13
Os02g0202800	62	145	35	93	176	83	121	167	0.446712	0.299517	0.273438	0.679537	0.420139	U	FAR1 domain containing protein.	green	18
Os02g0203700	1732	616	2542	603	2631	290	1976	549	0.811866	0.737649	0.808267	0.900719	0.782574	U	Similar to Testis expressed sequence 13A protein.	pink	9
Os02g0204300	286	161	296	399	461	337	419	63	0.603633	0.639821	0.425899	0.577694	0.869295	U	Similar to Fgenesh protein 41.	green	18
Os02g0204500	98	98	247	1	252	2	0	86	0.76148	0.5	0.995968	0.992126	0	U	Hypothetical conserved gene.	green	18
Os02g0205000	594	312	586	211	612	57	434	88	0.769178	0.655629	0.735257	0.914798	0.831418	U	Ribosomal protein L19 family protein.	black	20
Os02g0205100	276	57	108	0	0	617	0	277	0.28764	0.828829	1	0	0	U	Conserved hypothetical protein.
Os02g0205300	215	150	170	46	212	33	67	39	0.712446	0.589041	0.787037	0.865306	0.632075	U	26S proteasome 19S regulatory particle triple-A ATPase subunit 6, ATPase subunit of 26S proteasome, Rpt6 homologue of rice	blue	13
Os02g0205400	124	47	119	67	165	25	69	31	0.737249	0.725146	0.639785	0.868421	0.69	U	WD40 repeat, region domain containing protein.	turquoise	4
Os02g0205500	48	95	54	22	362	2	12	18	0.776509	0.335664	0.710526	0.994505	0.4	U	Similar to Fatty acid elongase 1.
Os02g0205700	38	70	45	18	298	2	12	18	0.784431	0.351852	0.714286	0.993333	0.4	U	Hypothetical protein.
Os02g0207300	225	144	660	179	555	234	384	98	0.735781	0.609756	0.786651	0.703422	0.79668	U	Non-protein coding transcript.	turquoise	4
Os02g0208100	47	67	42	45	7	3	136	1	0.666667	0.412281	0.482759	0.7	0.992701	U	Similar to plastidic ATP/ADP-transporter.
Os02g0208200	832	667	637	383	1178	69	769	301	0.706369	0.555037	0.62451	0.944667	0.718692	U	Similar to RNA-binding protein 25.	blue	13
Os02g0208300	212	88	84	61	68	137	79	151	0.503409	0.706667	0.57931	0.331707	0.343478	U	ABC-2 type transporter domain containing protein.
Os02g0208400	517	245	386	110	393	201	178	169	0.670305	0.678478	0.778226	0.661616	0.512968	U	Hypothetical gene.
Os02g0208600	0	8	0	14	0	47	9	6	0.107143	0	0	0	0.6	U	Transcription elongation factor S-II, central region domain containing protein.
Os02g0208900	371	424	475	210	424	240	185	196	0.576238	0.466667	0.693431	0.638554	0.485564	B	Similar to ZIGA2 protein (Fragment).	pink	9
Os02g0209000	83	22	117	7	42	15	44	49	0.754617	0.790476	0.943548	0.736842	0.473118	U	Hypothetical conserved gene.	green	18
Os02g0209100	255	134	211	120	358	81	326	82	0.733886	0.655527	0.637462	0.81549	0.79902	U	Similar to Coatomer beta' subunit (Beta'-coat protein) (Beta'-COP) (p102).	blue	13
Os02g0209400	36	254	108	137	182	0	286	52	0.580095	0.124138	0.440816	1	0.846154	U	Conserved hypothetical protein.	yellow	8
Os02g0210600	16	0	3	53	0	19	60	1	0.519737	1	0.0535714	0	0.983607	U	Hypothetical protein.
Os02g0210700	32	0	18	46	10	6	52	1	0.678788	1	0.28125	0.625	0.981132	U	Protein kinase, core domain containing protein.
Os02g0211000	197	0	398	164	690	680	153	2	0.629597	1	0.708185	0.50365	0.987097	U	Conserved hypothetical protein.
Os02g0211100	149	41	19	5	0	224	9	0	0.395973	0.784211	0.791667	0	1	U	Similar to H0423H10.12 protein.
Os02g0211150	153	114	186	101	819	4	665	69	0.863572	0.573034	0.648084	0.99514	0.905995	U	Non-protein coding transcript.	turquoise	4
Os02g0211500	686	217	291	242	1293	2	1013	4	0.875934	0.75969	0.545966	0.998456	0.996067	U	Non-protein coding transcript.
Os02g0212900	0	40	6	13	16	0	31	0	0.5	0	0.315789	1	1	U	Similar to Protein kinase domain containing protein, expressed.
Os02g0214300	2	702	49	538	945	4	1076	0	0.624849	0.00284091	0.0834753	0.995785	1	U	tRNase Z, Thermo-sensitive genic male sterility
Os02g0214766	37	308	17	189	103	0	151	66	0.353617	0.107246	0.0825243	1	0.695853	U	Hypothetical protein.
Os02g0214900	54	447	30	257	169	1	202	161	0.344436	0.107784	0.10453	0.994118	0.556474	U	Class-I type histone deacetylase, Reproductive development, Seed morphology	blue	13
Os02g0215000	313	283	578	35	260	566	273	45	0.605185	0.525168	0.942904	0.31477	0.858491	U	Conserved hypothetical protein.
Os02g0215200	72	314	57	55	26	71	97	17	0.35543	0.186528	0.508929	0.268041	0.850877	U	Class-I type histone deacetylase, Vegetative growth	yellow	8
Os02g0215300	52	228	40	38	21	0	88	9	0.422269	0.185714	0.512821	1	0.907216	U	Hypothetical protein.
Os02g0215400	689	82	44	36	225	14	94	661	0.57019	0.893645	0.55	0.941423	0.124503	U	Hypothetical protein.
Os02g0215500	664	83	39	53	366	14	232	617	0.62911	0.888889	0.423913	0.963158	0.273263	U	Protein kinase, catalytic domain domain containing protein.
Os02g0216000	665	2	1011	5	9	17	8	0	0.986022	0.997001	0.995079	0.346154	1	U	Hypothetical conserved gene.
Os02g0216300	402	2	826	132	0	11	38	12	0.88967	0.99505	0.862213	0	0.76	U	Similar to cDNA clone:J023088C01, full insert sequence.	lightcyan	15
Os02g0217500	343	303	299	138	393	59	380	5	0.736979	0.53096	0.684211	0.869469	0.987013	U	Pre-mRNA cleavage complex II Clp1 family protein.	black	20
Os02g0217600	82	80	76	42	11	13	13	9	0.558282	0.506173	0.644068	0.458333	0.590909	B	Similar to Isoform 2 of Serine/threonine-protein phosphatase PP2A-3 catalytic subunit.	blue	13
Os02g0217800	61	7	49	27	17	0	19	17	0.741117	0.897059	0.644737	1	0.527778	U	Similar to NOL1R.	green	18
Os02g0217850	61	7	49	27	17	0	19	17	0.741117	0.897059	0.644737	1	0.527778	U	Non-protein coding transcript.
Os02g0218200	347	85	582	69	1034	35	499	91	0.897885	0.803241	0.894009	0.967259	0.845763	U	Peptidase M1, membrane alanine aminopeptidase family protein.	green	18
Os02g0220500	5953	2074	5464	1283	4226	205	2416	429	0.819002	0.741622	0.809841	0.953735	0.849209	U	Elongation factor 1-gamma (EF-1-gamma) (eEF-1B gamma).	black	20
Os02g0220600	2544	792	2564	632	833	278	1087	92	0.796645	0.76259	0.802253	0.749775	0.921968	U	Similar to Elongation factor 1-gamma.	black	20
Os02g0220700	70	42	65	73	161	66	276	21	0.739018	0.625	0.471014	0.709251	0.929293	U	Hypothetical conserved gene.
Os02g0221300	3908	1898	2638	1304	2731	1381	3192	1940	0.65654	0.673097	0.669203	0.664154	0.62198	B	Similar to cDNA clone:001-114-H08, full insert sequence.	blue	13
Os02g0221400	3923	1963	2652	1335	2760	1381	3282	1940	0.655906	0.666497	0.665162	0.666506	0.628495	B	Non-protein coding transcript.
Os02g0221500	111	56	71	17	119	59	120	29	0.723368	0.664671	0.806818	0.668539	0.805369	U	Nucleotide-binding, alpha-beta plait domain containing protein.
Os02g0221600	401	112	250	40	221	123	277	92	0.757916	0.781676	0.862069	0.642442	0.750678	U	Similar to predicted protein.	salmon	6
Os02g0221900	45	7	0	19	31	0	0	31	0.571429	0.865385	0	1	0	U	Cytochrome P450 family member, Homolog of Arabidopsis MORE AXILLARY GROWTH 1 (MAX1), Regulation of tiller number by fertilization
Os02g0222000	34	6	0	8	31	0	0	31	0.590909	0.85	0	1	0	U	Hypothetical protein.
Os02g0224200	268	391	174	54	430	0	64	60	0.649549	0.406677	0.763158	1	0.516129	U	Similar to Ser/Thr specific protein phosphatase 2A B regulatory subunit beta isoform.	purple	17
Os02g0224300	871	429	1889	222	1401	13	952	389	0.829225	0.67	0.894837	0.990806	0.709918	U	HMW glutenin family protein.	turquoise	4
Os02g0224400	3134	440	4404	1410	3806	277	2941	25	0.869076	0.876889	0.757482	0.932158	0.991571	U	Similar to Xaa-Pro dipeptidase (EC 3.4.13.9) (X-Pro dipeptidase) (Proline dipeptidase) (Prolidase) (Imidodipeptidase).	turquoise	4
Os02g0224900	10	3	17	121	55	54	202	1	0.613391	0.769231	0.123188	0.504587	0.995074	U	Similar to ATPP2-A13.
Os02g0225000	655	638	615	119	757	174	545	96	0.714643	0.506574	0.837875	0.813104	0.850234	U	Similar to cDNA clone:001-044-E12, full insert sequence.	turquoise	4
Os02g0225100	1	734	3	991	3	115	84	0	0.0471258	0.00136054	0.00301811	0.0254237	1	U	SKP1 component domain containing protein.
Os02g0225300	4	16	11	10	12	0	13	0	0.606061	0.2	0.52381	1	1	U	Conserved hypothetical protein.
Os02g0226000	101	50	141	20	166	0	79	1	0.87276	0.668874	0.875776	1	0.9875	U	Similar to Peroxisomal membrane protein PMP22 (22 kDa peroxisomal membrane protein).	turquoise	4
Os02g0226900	88	15	22	26	47	0	18	13	0.764192	0.854369	0.458333	1	0.580645	U	Pentatricopeptide repeat domain containing protein.
Os02g0227200	1262	942	1312	518	4451	683	2623	997	0.754457	0.572595	0.71694	0.866965	0.724586	U	Early nodulin.	yellow	8
Os02g0227400	55	44	41	0	210	2	236	1	0.920204	0.555556	1	0.990566	0.995781	U	Poly(A) polymerase, RNA-binding region domain containing protein.
Os02g0229000	1019	705	1460	505	992	77	838	115	0.754509	0.591067	0.743003	0.92797	0.879328	U	Similar to 40S ribosomal protein S19-like.	blue	13
Os02g0230000	245	88	235	58	39	7	55	10	0.778833	0.735736	0.802048	0.847826	0.846154	U	Conserved hypothetical protein.	midnightblue	5
Os02g0230100	387	322	327	153	565	0	302	149	0.717007	0.545839	0.68125	1	0.669623	U	Leucine-rich repeat, SDS22 containing protein.	blue	13
Os02g0231600	351	254	336	116	348	76	379	119	0.714502	0.580165	0.743363	0.820755	0.761044	U	Similar to Transposase (Fragment).	brown	21
Os02g0232100	311	76	288	108	76	75	4	126	0.638158	0.803618	0.727273	0.503311	0.0307692	U	Zinc finger, RING/FYVE/PHD-type domain containing protein.	blue	13
Os02g0232400	187	204	443	231	468	3	528	372	0.667488	0.478261	0.65727	0.993631	0.586667	U	Similar to Citrate synthase.	turquoise	4
Os02g0232900	1	374	0	72	87	30	100	190	0.220141	0.00266667	0	0.74359	0.344828	U	A member of the Nodulin26-like Intrinsic Protein (NIP) family, Arsenite transporter	yellow	8
Os02g0234300	46	27	31	0	67	0	161	20	0.866477	0.630137	1	1	0.889503	U	U-Box E3 ubiquitin ligase, Diurnal rhythm regulation, Abiotic stress response
Os02g0234500	155	121	107	34	190	0	86	0	0.776335	0.561594	0.758865	1	1	U	NAD(P)-binding domain containing protein.	turquoise	4
Os02g0235000	191	199	184	94	601	195	567	336	0.65188	0.489744	0.661871	0.755025	0.627907	U	Similar to Actin-related protein 2/3 complex subunit 3.	yellow	8
Os02g0235600	446	214	519	172	179	37	153	33	0.739875	0.675758	0.751085	0.828704	0.822581	U	Similar to 60S ribosomal protein L11-2 (L16). Splice isoform 2.	turquoise	4
Os02g0235701	446	214	519	172	179	37	153	33	0.739875	0.675758	0.751085	0.828704	0.822581	U	Conserved hypothetical protein.
Os02g0236000	5	16	41	20	44	9	10	20	0.606061	0.238095	0.672131	0.830189	0.333333	U	Similar to Aspartate aminotransferase (EC 2.6.1.1) (Fragment).	green	18
Os02g0236200	321	263	309	140	107	274	269	16	0.592113	0.549658	0.688196	0.28084	0.94386	U	Glycogen synthase kinase (GSK3)/SHAGGY-like kinase, Ortholog of Arabidopsis BR INSENSITIVE2 (BIN2), Regulation of brassinosteroid (BR) signaling	yellow	8
Os02g0236401	49	52	50	26	0	39	42	0	0.546512	0.485149	0.657895	0	1	U	Non-protein coding transcript.
Os02g0238500	35	87	102	45	38	0	37	4	0.609195	0.286885	0.693878	1	0.902439	U	Similar to scramblase family protein.	turquoise	4
Os02g0241300	139	0	152	0	1	360	0	1161	0.161059	1	1	0.00277008	0	U	Conserved hypothetical protein.
Os02g0241600	48	46	60	36	44	96	65	34	0.505828	0.510638	0.625	0.314286	0.656566	B	Protein kinase, core domain containing protein.	green	18
Os02g0244300	65	79	53	17	48	81	18	24	0.477922	0.451389	0.757143	0.372093	0.428571	U	Ubiquitin-specific protease, Deubiquitination enzyme, Positive regulation of grain width and size
Os02g0244600	74	101	199	72	363	36	332	41	0.794745	0.422857	0.734317	0.909774	0.89008	U	Nucleotide-binding, alpha-beta plait domain containing protein.	yellow	8
Os02g0244650	86	110	193	70	352	36	325	39	0.78943	0.438776	0.73384	0.907216	0.892857	U	Non-protein coding transcript.
Os02g0245000	101	92	244	111	373	81	335	95	0.735335	0.523316	0.687324	0.821586	0.77907	U	Ubiquitin domain containing protein.	black	20
Os02g0246600	143	44	81	96	67	0	8	18	0.654267	0.764706	0.457627	1	0.307692	U	Conserved hypothetical protein.
Os02g0247200	313	103	189	41	63	19	122	44	0.768456	0.752404	0.821739	0.768293	0.73494	U	Similar to T-complex protein 1, gamma subunit (TCP-1-gamma) (CCT-gamma) (Matricin) (mTRiC-P5).	blue	13
Os02g0249700	0	87	39	35	113	0	11	138	0.385343	0	0.527027	1	0.0738255	U	Cyclin-like F-box domain containing protein.
Os02g0250300	164	46	77	8	63	1	24	0	0.856397	0.780952	0.905882	0.984375	1	U	Bromo-domain-containing protein, Homologous to the Arabidopsis GTE4, Maintenance of root meristem, Cell cycle regulation
Os02g0250400	63	142	112	68	130	133	131	44	0.529769	0.307317	0.622222	0.494297	0.748571	U	Similar to Esterase.	salmon	6
Os02g0250700	0	16	93	0	24	0	10	56	0.638191	0	1	1	0.151515	U	Non-protein coding transcript.
Os02g0251700	736	1165	1506	651	2117	486	1207	666	0.652215	0.387165	0.698192	0.813292	0.644421	U	Conserved hypothetical protein.	blue	13
Os02g0252100	2013	1988	2350	1578	1473	456	1434	527	0.615111	0.503124	0.598269	0.763608	0.73126	U	Similar to SC35-like splicing factor SCL30, 30 kD.	blue	13
Os02g0252600	2	7	21	6	51	0	82	1	0.917647	0.222222	0.777778	1	0.987952	U	Aminotransferase, class IV family protein.
Os02g0254550	2547	2231	880	2837	3207	2078	4142	2600	0.525095	0.533068	0.23675	0.606812	0.614358	U	Zinc finger, BED-type predicted domain containing protein.	yellow	8
Os02g0254700	58	50	43	24	40	6	44	11	0.67029	0.537037	0.641791	0.869565	0.8	U	Similar to Spermidine synthase 3.	magenta	7
Os02g0255000	172	284	135	53	453	92	4	42	0.618623	0.377193	0.718085	0.831193	0.0869565	U	Similar to Cyclic nucleotide-gated ion channel 1.	turquoise	4
Os02g0255033	16	36	20	6	0	12	1	10	0.366337	0.307692	0.769231	0	0.0909091	U	Hypothetical protein.
Os02g0255066	27	20	26	10	25	0	25	0	0.774436	0.574468	0.722222	1	1	U	Hypothetical protein.
Os02g0255100	38	33	44	20	59	0	54	9	0.758755	0.535211	0.6875	1	0.857143	U	Mitochondrial protein phosphatase 2C protein 13, Pollen germination	turquoise	4
Os02g0255200	130	95	136	64	200	15	97	31	0.733073	0.577778	0.68	0.930233	0.757812	U	Similar to Ribosomal protein S15a homolog.	blue	13
Os02g0258200	59	277	186	254	941	434	487	268	0.575705	0.175595	0.422727	0.684364	0.645033	U	Similar to high mobility group family.	blue	13
Os02g0258250	35	89	13	78	37	17	32	0	0.388704	0.282258	0.142857	0.685185	1	U	Hypothetical conserved gene.	blue	13
Os02g0258900	42	16	8	23	21	0	77	36	0.663677	0.724138	0.258065	1	0.681416	U	Similar to Molybdopterin biosynthesis CNX2 protein (Molybdenum cofactor biosynthesis enzyme CNX2).	turquoise	4
Os02g0259100	54	54	40	161	213	0	114	20	0.641768	0.5	0.199005	1	0.850746	U	Conserved hypothetical protein.
Os02g0259600	25	17	14	19	0	58	7	3	0.321678	0.595238	0.424242	0	0.7	U	Similar to 50S ribosomal protein L21, chloroplast precursor (CL21) (CS-L7).	turquoise	4
Os02g0259850	745	204	6	15	1831	1	0	58	0.902797	0.785037	0.285714	0.999454	0	U	Hypothetical gene.	yellow	8
Os02g0260200	26	9	31	46	42	7	0	63	0.441964	0.742857	0.402597	0.857143	0	U	Kelch repeat-containing F-box protein, Regulation of panicle architecture
Os02g0260400	779	139	1029	173	449	5	455	43	0.882812	0.848584	0.856073	0.988987	0.913655	U	Protein of unknown function DUF37 family protein.	turquoise	4
Os02g0260700	63	117	138	68	87	52	116	9	0.621538	0.35	0.669903	0.625899	0.928	U	Similar to GAMYB-binding protein (Fragment).
Os02g0261100	1777	2058	1720	825	4356	6	793	164	0.739038	0.463364	0.675835	0.998624	0.828631	U	Ubiquitin-conjugating enzyme E2, Elicitor-induced defense response	yellow	8
Os02g0261150	1815	2058	1720	860	4356	6	793	164	0.737683	0.468629	0.666667	0.998624	0.828631	U	Non-protein coding transcript.
Os02g0264800	68	42	32	16	156	25	80	21	0.763636	0.618182	0.666667	0.861878	0.792079	U	Protein of unknown function DUF1070 family protein.	yellow	8
Os02g0265400	68	41	66	24	48	25	19	31	0.624224	0.623853	0.733333	0.657534	0.38	U	Similar to Vacuolar protein sorting 29 (Vesicle protein sorting 29) (hVPS29) (PEP11). Splice isoform 2.	turquoise	4
Os02g0265700	9	38	82	38	163	205	86	32	0.520674	0.191489	0.683333	0.442935	0.728814	U	Hypothetical conserved gene.
Os02g0266100	1623	1223	1764	652	455	91	458	141	0.671141	0.570274	0.730132	0.833333	0.764608	U	Zinc finger, U1-C type domain containing protein.	blue	13
Os02g0266200	184	72	12	47	59	0	0	54	0.595794	0.71875	0.20339	1	0	U	Mitochondrial intron splicing factor 68, Splicing of mitochondrial nad4 intron 1
Os02g0266300	98	69	83	35	137	0	38	43	0.707753	0.586826	0.70339	1	0.469136	U	Similar to Transient receptor potential cation channel subfamily A member 1 (Ankyrin-like with transmembrane domains protein 1) (Transformation sensitive-protein p120).	salmon	6
Os02g0266500	49	21	13	8	49	40	10	21	0.57346	0.7	0.619048	0.550562	0.322581	U	tRNA(Ile)-lysidine/2-thiocytidine synthase domain containing protein.
Os02g0272600	109	63	85	40	24	13	53	11	0.680905	0.633721	0.68	0.648649	0.828125	U	Aph-1 family protein.	blue	13
Os02g0273700	5	15	34	23	41	11	13	0	0.65493	0.25	0.596491	0.788462	1	U	VHS domain containing protein.	turquoise	4
Os02g0274000	100	96	102	61	43	14	12	36	0.553879	0.510204	0.625767	0.754386	0.25	U	Similar to Rf2 protein.	pink	9
Os02g0274100	134	96	194	30	136	7	148	1	0.820375	0.582609	0.866071	0.951049	0.993289	U	3-hydroxyacyl-CoA dehydrogenase, Multifunctional protein, RNA- and microtubule-binding protein, Salicylic acid (SA) biosynthesis, Maintenance of root meristem activity, Beta -oxidation of fatty acids	turquoise	4
Os02g0274700	80	0	0	18	34	2	53	40	0.735683	1	0	0.944444	0.569892	U	Zinc finger, RanBP2-type domain containing protein.
Os02g0275100	515	653	508	547	1511	301	1055	134	0.687021	0.440925	0.481517	0.833885	0.8873	U	Cytochrome C biogenesis protein family protein.	blue	13
Os02g0276400	121	150	167	22	73	1	35	6	0.688696	0.446494	0.883598	0.986486	0.853659	U	Similar to Isochorismatase family protein rutB.	yellow	8
Os02g0276500	31	13	60	18	60	1	60	0	0.868313	0.704545	0.769231	0.983607	1	U	Tocopherol cyclase, Salt stress tolerance
Os02g0279600	317	123	410	79	271	1	247	17	0.849829	0.720455	0.838446	0.996324	0.935606	U	Similar to TOM2B.	turquoise	4
Os02g0279800	225	155	365	127	228	76	200	30	0.72404	0.592105	0.74187	0.75	0.869565	U	Conserved hypothetical protein.	black	20
Os02g0280100	151	118	135	66	368	128	305	142	0.678698	0.561338	0.671642	0.741935	0.682327	U	Micro-fibrillar-associated 1, C-terminal family protein.	blue	13
Os02g0280400	44	34	53	86	63	19	81	56	0.552752	0.564103	0.381295	0.768293	0.591241	U	Similar to casein kinase I isoform delta-like.	midnightblue	5
Os02g0281150	206	264	335	82	263	3	120	87	0.679412	0.438298	0.803357	0.988722	0.57971	U	Similar to Leucine Rich Repeat family protein.	blue	13
Os02g0281200	414	0	0	112	1214	0	534	0	0.950748	1	0	1	1	U	Similar to NBS-LRR protein (Fragment).
Os02g0282100	129	77	163	67	53	1	41	19	0.701818	0.626214	0.708696	0.981481	0.683333	U	Conserved hypothetical protein.	tan	12
Os02g0282301	503	319	349	92	245	70	8	54	0.67378	0.611922	0.791383	0.777778	0.129032	U	Conserved hypothetical protein.	salmon	6
Os02g0282500	5	50	33	64	103	26	105	0	0.637306	0.0909091	0.340206	0.79845	1	U	Disease resistance protein domain containing protein.
Os02g0282900	159	0	54	23	317	245	377	212	0.653929	1	0.701299	0.564057	0.640068	U	Similar to 68 kDa protein HP68.
Os02g0284500	250	165	145	78	74	89	227	354	0.503618	0.60241	0.650224	0.453988	0.390706	B	FAR1-RELATED SEQUENCE (FRS) family transcription factor, Regulation of panicle and spikelet development at high ambient temperature
Os02g0284550	155	90	88	40	12	51	124	229	0.480355	0.632653	0.6875	0.190476	0.351275	U	Hypothetical protein.
[truncated: 8,668 more rows]
